# Supplementary material for: Comparative genomics of Chlamydomonas
Source: Plant Cell. 2021 Feb 2;33(4):1016–41. doi: 10.1093/plcell/koab026 (PMC8226300; doi:10.1093/plcell/koab026)
Supplement: koab026_Supplementary_Data [file koab026_supplementary_data.zip]

Archive with 32 entries (32 files):
- tpc.00468.2020-s09.txt
- tpc.00468.2020-s10.fa
- tpc.00468.2020-s11.nwk
- tpc.00468.2020-s12.txt
- tpc.00468.2020-s13.txt
- tpc.00468.2020-s14.txt
- tpc.00468.2020-s15.nwk
- tpc.00468.2020-s16.tsv
- tpc.00468.2020-s17.tsv
- tpc.00468.2020-s18.tsv
- tpc.00468.2020-s19.tsv
- tpc.00468.2020-s20.tsv
- tpc.00468.2020-s21.tsv
- tpc.00468.2020-s22.fa
- tpc.00468.2020-s23.fa
- tpc.00468.2020-s24.nwk
- tpc.00468.2020-s25.txt
- tpc.00468.2020-s26.txt
- tpc.00468.2020-s27.tsv
- tpc.00468.2020-s28.tsv
- tpc.00468.2020-s29.tsv
- tpc.00468.2020-s30.bed
- tpc.00468.2020-s31.txt
- tpc.00468.2020-s32.xlsx
- tpc.00468.2020-s33.xlsx
- tpc.00468.2020-s01.pdf
- tpc.00468.2020-s02.pdf
- tpc.00468.2020-s04.pdf
- tpc.00468.2020-s05.pdf
- tpc.00468.2020-s06.pdf
- tpc.00468.2020-s07.txt
- tpc.00468.2020-s08.txt
