# Supplementary material for: Comparative genomics of Chlamydomonas
Source: Plant Cell. 2021 Feb 2;33(4):1016–41. doi: 10.1093/plcell/koab026 (PMC8226300; doi:10.1093/plcell/koab026)
Supplement: koab026_Supplementary_Data [file koab026_supplementary_data.zip › tpc.00468.2020-s09.txt]

OG0000000: c_debaryana.g10029.t1 c_debaryana.g10036.t1 c_debaryana.g10037.t1 c_debaryana.g10038.t1 c_debaryana.g10039.t1 c_debaryana.g10067.t1 c_debaryana.g10389.t1 c_debaryana.g10390.t1 c_debaryana.g10405.t3 c_debaryana.g10702.t2 c_debaryana.g11344.t1 c_debaryana.g11563.t1 c_debaryana.g11669.t1 c_debaryana.g11741.t1 c_debaryana.g11742.t1 c_debaryana.g11775.t1 c_debaryana.g11913.t1 c_debaryana.g1193.t1 c_debaryana.g12311.t1 c_debaryana.g12498.t1 c_debaryana.g12879.t2 c_debaryana.g12904.t1 c_debaryana.g13061.t1 c_debaryana.g13063.t1 c_debaryana.g13081.t1 c_debaryana.g13331.t1 c_debaryana.g14237.t1 c_debaryana.g14774.t1 c_debaryana.g14882.t1 c_debaryana.g14883.t1 c_debaryana.g15000.t1 c_debaryana.g15178.t1 c_debaryana.g15373.t1 c_debaryana.g15375.t1 c_debaryana.g15490.t1 c_debaryana.g15704.t1 c_debaryana.g15723.t1 c_debaryana.g15725.t1 c_debaryana.g15787.t1 c_debaryana.g15788.t1 c_debaryana.g15789.t1 c_debaryana.g15790.t1 c_debaryana.g15942.t1 c_debaryana.g1611.t1 c_debaryana.g16833.t1 c_debaryana.g16835.t1 c_debaryana.g16836.t1 c_debaryana.g1688.t1 c_debaryana.g17075.t1 c_debaryana.g17076.t1 c_debaryana.g17388.t1 c_debaryana.g17391.t1 c_debaryana.g17523.t1 c_debaryana.g17589.t1 c_debaryana.g17666.t1 c_debaryana.g17668.t1 c_debaryana.g17941.t1 c_debaryana.g18108.t1 c_debaryana.g18135.t1 c_debaryana.g18139.t1 c_debaryana.g18530.t1 c_debaryana.g18532.t1 c_debaryana.g19021.t1 c_debaryana.g19022.t1 c_debaryana.g19023.t1 c_debaryana.g19027.t1 c_debaryana.g19028.t1 c_debaryana.g19031.t1 c_debaryana.g19032.t1 c_debaryana.g19043.t1 c_debaryana.g19044.t1 c_debaryana.g19081.t1 c_debaryana.g19082.t1 c_debaryana.g1924.t1 c_debaryana.g19296.t1 c_debaryana.g19427.t1 c_debaryana.g19439.t1 c_debaryana.g19440.t1 c_debaryana.g19443.t1 c_debaryana.g19481.t1 c_debaryana.g19482.t1 c_debaryana.g19790.t1 c_debaryana.g20398.t1 c_debaryana.g20602.t1 c_debaryana.g20603.t1 c_debaryana.g2093.t1 c_debaryana.g2095.t1 c_debaryana.g2097.t1 c_debaryana.g2219.t1 c_debaryana.g2268.t1 c_debaryana.g2290.t1 c_debaryana.g2349.t2 c_debaryana.g2536.t1 c_debaryana.g3130.t1 c_debaryana.g3897.t1 c_debaryana.g4064.t1 c_debaryana.g4385.t2 c_debaryana.g4391.t1 c_debaryana.g4574.t1 c_debaryana.g4763.t1 c_debaryana.g4777.t1 c_debaryana.g4823.t1 c_debaryana.g5408.t1 c_debaryana.g5432.t1 c_debaryana.g6038.t1 c_debaryana.g6643.t1 c_debaryana.g6644.t1 c_debaryana.g6645.t1 c_debaryana.g6646.t1 c_debaryana.g681.t1 c_debaryana.g6810.t1 c_debaryana.g6812.t1 c_debaryana.g6861.t1 c_debaryana.g7179.t1 c_debaryana.g750.t1 c_debaryana.g7520.t1 c_debaryana.g7592.t1 c_debaryana.g7808.t1 c_debaryana.g785.t1 c_debaryana.g8537.t1 c_debaryana.g8668.t1 c_debaryana.g8669.t1 c_debaryana.g8853.t1 c_debaryana.g9012.t1 c_debaryana.g9328.t1 c_debaryana.g9354.t1 c_debaryana.g9355.t1 c_debaryana.g9356.t1 c_debaryana.g9397.t1 c_debaryana.g9400.t1 c_debaryana.g9401.t1 c_debaryana.g9404.t1 c_debaryana.g9479.t1 c_debaryana.g9594.t1 c_debaryana.g9654.t1 c_debaryana.g969.t1 c_debaryana.g9923.t1 c_eustigma.GAX74588.1 c_eustigma.GAX74954.1 c_eustigma.GAX74956.1 c_eustigma.GAX74957.1 c_eustigma.GAX76292.1 c_eustigma.GAX76732.1 c_eustigma.GAX76733.1 c_eustigma.GAX76874.1 c_eustigma.GAX79022.1 c_eustigma.GAX79245.1 c_eustigma.GAX79987.1 c_eustigma.GAX82494.1 c_incerta.g10045.t1 c_incerta.g10307.t2 c_incerta.g10308.t1 c_incerta.g10379.t1 c_incerta.g10387.t1 c_incerta.g10390.t1 c_incerta.g10402.t1 c_incerta.g10774.t1 c_incerta.g10784.t1 c_incerta.g10785.t1 c_incerta.g10796.t1 c_incerta.g10801.t1 c_incerta.g10802.t1 c_incerta.g10804.t1 c_incerta.g10988.t1 c_incerta.g11160.t1 c_incerta.g11163.t1 c_incerta.g11260.t1 c_incerta.g11347.t1 c_incerta.g11529.t1 c_incerta.g11532.t1 c_incerta.g11547.t1 c_incerta.g12387.t1 c_incerta.g12920.t1 c_incerta.g13726.t1 c_incerta.g13727.t1 c_incerta.g13872.t1 c_incerta.g13875.t1 c_incerta.g13877.t1 c_incerta.g13878.t1 c_incerta.g13965.t1 c_incerta.g13966.t1 c_incerta.g13968.t1 c_incerta.g14292.t1 c_incerta.g14300.t1 c_incerta.g14301.t1 c_incerta.g14302.t1 c_incerta.g14303.t1 c_incerta.g14348.t1 c_incerta.g1447.t1 c_incerta.g14480.t1 c_incerta.g14481.t1 c_incerta.g14654.t1 c_incerta.g15357.t1 c_incerta.g15848.t1 c_incerta.g16129.t1 c_incerta.g1613.t1 c_incerta.g16275.t1 c_incerta.g16281.t1 c_incerta.g16392.t1 c_incerta.g16747.t1 c_incerta.g16748.t1 c_incerta.g16765.t1 c_incerta.g16766.t2 c_incerta.g1706.t1 c_incerta.g1917.t1 c_incerta.g1961.t1 c_incerta.g3476.t1 c_incerta.g4242.t1 c_incerta.g4244.t1 c_incerta.g4836.t1 c_incerta.g4904.t2 c_incerta.g4908.t1 c_incerta.g4909.t1 c_incerta.g4945.t1 c_incerta.g5651.t1 c_incerta.g5884.t1 c_incerta.g5885.t1 c_incerta.g5886.t1 c_incerta.g5954.t1 c_incerta.g6191.t1 c_incerta.g624.t1 c_incerta.g6240.t1 c_incerta.g625.t1 c_incerta.g627.t1 c_incerta.g628.t1 c_incerta.g640.t1 c_incerta.g642.t1 c_incerta.g6468.t1 c_incerta.g6471.t1 c_incerta.g7136.t1 c_incerta.g7641.t1 c_incerta.g8024.t1 c_incerta.g810.t1 c_incerta.g8193.t1 c_incerta.g884.t1 c_incerta.g885.t1 c_incerta.g89.t1 c_incerta.g8903.t1 c_incerta.g8910.t1 c_incerta.g8936.t1 c_incerta.g9044.t1 c_incerta.g9053.t1 c_incerta.g9057.t1 c_incerta.g9063.t1 c_incerta.g9165.t1 c_incerta.g9253.t1 c_incerta.g9395.t1 c_incerta.g9496.t1 c_incerta.g9501.t1 c_incerta.g9768.t1 c_incerta.g9777.t1 c_incerta.g9853.t1 c_incerta.g9878.t1 c_reinhardtii.Cre01.g024550.t1.1 c_reinhardtii.Cre01.g036900.t1.1 c_reinhardtii.Cre01.g043850.t1.1 c_reinhardtii.Cre02.g090700.t1.1 c_reinhardtii.Cre02.g098550.t1.1 c_reinhardtii.Cre02.g110850.t1.2 c_reinhardtii.Cre02.g143447.t1.1 c_reinhardtii.Cre02.g143547.t1.1 c_reinhardtii.Cre03.g144011.t1.1 c_reinhardtii.Cre03.g144031.t1.1 c_reinhardtii.Cre03.g144264.t1.1 c_reinhardtii.Cre03.g144464.t1.1 c_reinhardtii.Cre03.g151300.t1.1 c_reinhardtii.Cre03.g159016.t1.1 c_reinhardtii.Cre03.g159150.t1.1 c_reinhardtii.Cre03.g166750.t1.2 c_reinhardtii.Cre06.g301000.t1.2 c_reinhardtii.Cre07.g319350.t1.1 c_reinhardtii.Cre07.g341154.t1.1 c_reinhardtii.Cre07.g341251.t1.1 c_reinhardtii.Cre07.g346550.t1.1 c_reinhardtii.Cre08.g372400.t1.2 c_reinhardtii.Cre08.g373300.t1.1 c_reinhardtii.Cre09.g387023.t1.1 c_reinhardtii.Cre09.g387950.t1.1 c_reinhardtii.Cre09.g393247.t1.1 c_reinhardtii.Cre10.g424700.t1.1 c_reinhardtii.Cre10.g462350.t1.1 c_reinhardtii.Cre12.g484800.t1.1 c_reinhardtii.Cre12.g543302.t1.1 c_reinhardtii.Cre13.g565200.t1.1 c_reinhardtii.Cre13.g567200.t1.1 c_reinhardtii.Cre13.g603600.t1.1 c_reinhardtii.Cre13.g604350.t1.1 c_reinhardtii.Cre14.g625050.t1.1 c_reinhardtii.Cre15.g641100.t1.1 c_reinhardtii.Cre16.g654850.t1.1 c_reinhardtii.Cre16.g654900.t1.1 c_reinhardtii.Cre16.g679893.t1.1 c_reinhardtii.Cre16.g694550.t1.1 c_reinhardtii.Cre16.g695218.t1.2 c_reinhardtii.Cre17.g713025.t1.1 c_reinhardtii.Cre17.g736250.t1.2 c_reinhardtii.Cre17.g741900.t1.1 c_schloesseri.g10155.t1 c_schloesseri.g10156.t1 c_schloesseri.g10225.t1 c_schloesseri.g10496.t1 c_schloesseri.g10542.t1 c_schloesseri.g10733.t1 c_schloesseri.g10894.t1 c_schloesseri.g11696.t1 c_schloesseri.g12215.t1 c_schloesseri.g12238.t1 c_schloesseri.g12408.t1 c_schloesseri.g13312.t1 c_schloesseri.g13447.t1 c_schloesseri.g13752.t1 c_schloesseri.g13760.t1 c_schloesseri.g14926.t1 c_schloesseri.g14927.t1 c_schloesseri.g14928.t1 c_schloesseri.g15003.t1 c_schloesseri.g15004.t1 c_schloesseri.g15132.t1 c_schloesseri.g15139.t1 c_schloesseri.g15827.t1 c_schloesseri.g1634.t1 c_schloesseri.g16405.t1 c_schloesseri.g16584.t1 c_schloesseri.g16748.t1 c_schloesseri.g16975.t1 c_schloesseri.g1814.t1 c_schloesseri.g3981.t1 c_schloesseri.g4375.t1 c_schloesseri.g4376.t1 c_schloesseri.g4419.t1 c_schloesseri.g4422.t1 c_schloesseri.g4423.t1 c_schloesseri.g4441.t1 c_schloesseri.g4654.t1 c_schloesseri.g4849.t1 c_schloesseri.g4951.t1 c_schloesseri.g4952.t1 c_schloesseri.g4953.t1 c_schloesseri.g5346.t1 c_schloesseri.g5370.t1 c_schloesseri.g5415.t1 c_schloesseri.g5435.t1 c_schloesseri.g5871.t1 c_schloesseri.g6050.t1 c_schloesseri.g6051.t1 c_schloesseri.g6068.t1 c_schloesseri.g6077.t1 c_schloesseri.g6078.t1 c_schloesseri.g6271.t1 c_schloesseri.g6353.t1 c_schloesseri.g6438.t1 c_schloesseri.g6441.t1 c_schloesseri.g6454.t1 c_schloesseri.g7943.t1 c_schloesseri.g8170.t1 c_schloesseri.g8618.t1 c_schloesseri.g8995.t1 c_schloesseri.g9351.t1 c_schloesseri.g9352.t1 c_schloesseri.g939.t1 c_schloesseri.g9653.t1 c_schloesseri.g9959.t1 c_zofingiensis.Cz01g41110.t1 c_zofingiensis.Cz02g09150.t1 c_zofingiensis.Cz02g09160.t1 c_zofingiensis.Cz04g06240.t1 c_zofingiensis.Cz04g07020.t1 c_zofingiensis.Cz05g15170.t1 c_zofingiensis.Cz06g25140.t1 c_zofingiensis.Cz07g17150.t1 c_zofingiensis.Cz08g08250.t1 c_zofingiensis.Cz09g04210.t1 c_zofingiensis.Cz09g19290.t1 c_zofingiensis.Cz09g28090.t1 c_zofingiensis.Cz11g21150.t1 c_zofingiensis.Cz11g21170.t1 c_zofingiensis.Cz11g21180.t1 c_zofingiensis.Cz12g27170.t1 c_zofingiensis.Cz14g25180.t1 c_zofingiensis.Cz15g00200.t1 c_zofingiensis.Cz15g10310.t1 c_zofingiensis.Cz15g10320.t1 c_zofingiensis.Cz15g10330.t1 c_zofingiensis.Cz15g10340.t1 c_zofingiensis.Cz15g10360.t1 c_zofingiensis.Cz16g15200.t1 c_zofingiensis.Cz17g10250.t1 c_zofingiensis.UNPLg00526.t1 d_salina.Dusal.0049s00032.1.p d_salina.Dusal.0170s00010.1.p d_salina.Dusal.0170s00012.1.p d_salina.Dusal.0423s00005.1.p d_salina.Dusal.0615s00001.1.p d_salina.Dusal.0746s00001.1.p d_salina.Dusal.1189s00002.1.p d_salina.Dusal.1284s00002.1.p d_salina.Dusal.3018s00001.1.p d_salina.Dusal.3031s00001.1.p g_pectorale.KXZ41453.1 g_pectorale.KXZ41538.1 g_pectorale.KXZ41556.1 g_pectorale.KXZ41557.1 g_pectorale.KXZ41572.1 g_pectorale.KXZ41908.1 g_pectorale.KXZ41909.1 g_pectorale.KXZ42161.1 g_pectorale.KXZ42214.1 g_pectorale.KXZ43210.1 g_pectorale.KXZ43306.1 g_pectorale.KXZ43604.1 g_pectorale.KXZ43691.1 g_pectorale.KXZ43850.1 g_pectorale.KXZ43890.1 g_pectorale.KXZ44065.1 g_pectorale.KXZ44067.1 g_pectorale.KXZ44071.1 g_pectorale.KXZ44136.1 g_pectorale.KXZ44149.1 g_pectorale.KXZ44152.1 g_pectorale.KXZ44153.1 g_pectorale.KXZ44164.1 g_pectorale.KXZ44336.1 g_pectorale.KXZ44439.1 g_pectorale.KXZ44505.1 g_pectorale.KXZ44709.1 g_pectorale.KXZ44710.1 g_pectorale.KXZ44716.1 g_pectorale.KXZ44752.1 g_pectorale.KXZ44753.1 g_pectorale.KXZ45199.1 g_pectorale.KXZ45754.1 g_pectorale.KXZ45755.1 g_pectorale.KXZ46120.1 g_pectorale.KXZ46377.1 g_pectorale.KXZ46473.1 g_pectorale.KXZ46631.1 g_pectorale.KXZ46917.1 g_pectorale.KXZ46919.1 g_pectorale.KXZ47197.1 g_pectorale.KXZ47198.1 g_pectorale.KXZ47201.1 g_pectorale.KXZ47202.1 g_pectorale.KXZ47203.1 g_pectorale.KXZ47222.1 g_pectorale.KXZ47257.1 g_pectorale.KXZ47302.1 g_pectorale.KXZ47503.1 g_pectorale.KXZ47504.1 g_pectorale.KXZ47611.1 g_pectorale.KXZ47894.1 g_pectorale.KXZ47895.1 g_pectorale.KXZ47897.1 g_pectorale.KXZ47978.1 g_pectorale.KXZ47979.1 g_pectorale.KXZ47980.1 g_pectorale.KXZ48034.1 g_pectorale.KXZ48334.1 g_pectorale.KXZ48476.1 g_pectorale.KXZ48478.1 g_pectorale.KXZ48536.1 g_pectorale.KXZ48537.1 g_pectorale.KXZ48904.1 g_pectorale.KXZ49016.1 g_pectorale.KXZ49190.1 g_pectorale.KXZ49349.1 g_pectorale.KXZ49395.1 g_pectorale.KXZ49430.1 g_pectorale.KXZ49478.1 g_pectorale.KXZ49653.1 g_pectorale.KXZ49654.1 g_pectorale.KXZ49655.1 g_pectorale.KXZ49747.1 g_pectorale.KXZ50231.1 g_pectorale.KXZ50527.1 g_pectorale.KXZ50528.1 g_pectorale.KXZ50529.1 g_pectorale.KXZ50532.1 g_pectorale.KXZ50622.1 g_pectorale.KXZ51107.1 g_pectorale.KXZ51128.1 g_pectorale.KXZ51138.1 g_pectorale.KXZ51201.1 g_pectorale.KXZ51202.1 g_pectorale.KXZ51209.1 g_pectorale.KXZ51223.1 g_pectorale.KXZ51323.1 g_pectorale.KXZ51355.1 g_pectorale.KXZ51356.1 g_pectorale.KXZ51422.1 g_pectorale.KXZ51443.1 g_pectorale.KXZ51521.1 g_pectorale.KXZ51522.1 g_pectorale.KXZ51523.1 g_pectorale.KXZ51524.1 g_pectorale.KXZ51527.1 g_pectorale.KXZ51530.1 g_pectorale.KXZ51532.1 g_pectorale.KXZ51638.1 g_pectorale.KXZ51641.1 g_pectorale.KXZ51644.1 g_pectorale.KXZ52419.1 g_pectorale.KXZ52736.1 g_pectorale.KXZ52738.1 g_pectorale.KXZ52928.1 g_pectorale.KXZ53734.1 g_pectorale.KXZ53735.1 g_pectorale.KXZ53739.1 g_pectorale.KXZ54208.1 g_pectorale.KXZ54209.1 g_pectorale.KXZ54421.1 g_pectorale.KXZ55100.1 g_pectorale.KXZ55179.1 g_pectorale.KXZ55180.1 g_pectorale.KXZ55801.1 g_pectorale.KXZ56709.1 g_pectorale.KXZ56920.1 p_parva.g2043.t1 p_parva.g2870.t1 p_parva.g4480.t1 p_parva.g6053.t1 p_parva.g6437.t1 p_parva.g6528.t1 p_parva.g6644.t1 p_parva.g6678.t1 p_parva.g9787.t1 r_subcapitata.GBF89685.1 r_subcapitata.GBF91382.1 r_subcapitata.GBF92168.1 r_subcapitata.GBF94092.1 r_subcapitata.GBF95354.1 v_carteri.Vocar.0001s0307.1.p v_carteri.Vocar.0001s0382.1.p v_carteri.Vocar.0001s0647.1.p v_carteri.Vocar.0001s1081.1.p v_carteri.Vocar.0001s1563.1.p v_carteri.Vocar.0002s0319.1.p v_carteri.Vocar.0002s0320.1.p v_carteri.Vocar.0002s0322.1.p v_carteri.Vocar.0002s0323.1.p v_carteri.Vocar.0002s0324.1.p v_carteri.Vocar.0002s0508.1.p v_carteri.Vocar.0002s0559.1.p v_carteri.Vocar.0014s0159.1.p v_carteri.Vocar.0014s0267.1.p v_carteri.Vocar.0017s0040.1.p v_carteri.Vocar.0017s0168.1.p v_carteri.Vocar.0017s0169.1.p v_carteri.Vocar.0018s0276.1.p v_carteri.Vocar.0019s0002.1.p v_carteri.Vocar.0026s0031.1.p v_carteri.Vocar.0026s0032.1.p v_carteri.Vocar.0027s0042.1.p v_carteri.Vocar.0028s0015.1.p v_carteri.Vocar.0028s0037.1.p v_carteri.Vocar.0028s0112.1.p v_carteri.Vocar.0033s0001.1.p v_carteri.Vocar.0040s0006.1.p v_carteri.Vocar.0040s0019.1.p v_carteri.Vocar.0043s0007.1.p v_carteri.Vocar.0043s0031.1.p v_carteri.Vocar.0043s0032.1.p v_carteri.Vocar.0044s0024.1.p v_carteri.Vocar.0057s0047.1.p v_carteri.Vocar.0065s0006.1.p v_carteri.Vocar.0065s0016.1.p v_carteri.Vocar.0075s0003.1.p v_carteri.Vocar.0076s0008.1.p
OG0000001: c_debaryana.g10134.t1 c_debaryana.g10234.t1 c_debaryana.g106.t1 c_debaryana.g10675.t1 c_debaryana.g10797.t1 c_debaryana.g10806.t1 c_debaryana.g10819.t1 c_debaryana.g10830.t1 c_debaryana.g10893.t1 c_debaryana.g10894.t1 c_debaryana.g109.t1 c_debaryana.g10903.t1 c_debaryana.g10904.t1 c_debaryana.g10905.t1 c_debaryana.g1121.t1 c_debaryana.g11625.t1 c_debaryana.g11947.t1 c_debaryana.g12390.t1 c_debaryana.g12777.t1 c_debaryana.g13447.t1 c_debaryana.g13495.t1 c_debaryana.g13523.t1 c_debaryana.g13524.t1 c_debaryana.g13583.t1 c_debaryana.g13701.t1 c_debaryana.g1393.t1 c_debaryana.g14351.t1 c_debaryana.g14352.t1 c_debaryana.g14532.t1 c_debaryana.g14735.t1 c_debaryana.g14737.t1 c_debaryana.g14738.t1 c_debaryana.g14889.t1 c_debaryana.g150.t1 c_debaryana.g15291.t1 c_debaryana.g15593.t1 c_debaryana.g16142.t1 c_debaryana.g16143.t1 c_debaryana.g16193.t1 c_debaryana.g16219.t1 c_debaryana.g16233.t1 c_debaryana.g16267.t1 c_debaryana.g16270.t1 c_debaryana.g16295.t1 c_debaryana.g16361.t1 c_debaryana.g16364.t1 c_debaryana.g16370.t1 c_debaryana.g16424.t1 c_debaryana.g16455.t1 c_debaryana.g16524.t1 c_debaryana.g16663.t1 c_debaryana.g16810.t1 c_debaryana.g16818.t1 c_debaryana.g16869.t1 c_debaryana.g17044.t1 c_debaryana.g17055.t1 c_debaryana.g17157.t1 c_debaryana.g17265.t1 c_debaryana.g17332.t1 c_debaryana.g17482.t1 c_debaryana.g17494.t1 c_debaryana.g17506.t1 c_debaryana.g17619.t1 c_debaryana.g17973.t1 c_debaryana.g18109.t1 c_debaryana.g18333.t3 c_debaryana.g18369.t1 c_debaryana.g18400.t1 c_debaryana.g18465.t1 c_debaryana.g18489.t1 c_debaryana.g18754.t1 c_debaryana.g18755.t1 c_debaryana.g18756.t1 c_debaryana.g18757.t1 c_debaryana.g18758.t1 c_debaryana.g18760.t1 c_debaryana.g18881.t1 c_debaryana.g19786.t1 c_debaryana.g19951.t1 c_debaryana.g2021.t1 c_debaryana.g20304.t1 c_debaryana.g20614.t2 c_debaryana.g20616.t1 c_debaryana.g20617.t1 c_debaryana.g20626.t1 c_debaryana.g20627.t1 c_debaryana.g2084.t1 c_debaryana.g2204.t1 c_debaryana.g2260.t1 c_debaryana.g2526.t1 c_debaryana.g3014.t1 c_debaryana.g3059.t1 c_debaryana.g3541.t1 c_debaryana.g3938.t1 c_debaryana.g3941.t1 c_debaryana.g4296.t1 c_debaryana.g4438.t1 c_debaryana.g4668.t1 c_debaryana.g4687.t1 c_debaryana.g4688.t1 c_debaryana.g4825.t1 c_debaryana.g4887.t1 c_debaryana.g5100.t1 c_debaryana.g5113.t1 c_debaryana.g5142.t1 c_debaryana.g520.t1 c_debaryana.g5255.t1 c_debaryana.g5364.t1 c_debaryana.g5365.t1 c_debaryana.g5366.t1 c_debaryana.g5565.t1 c_debaryana.g5566.t1 c_debaryana.g5567.t1 c_debaryana.g5749.t1 c_debaryana.g5835.t1 c_debaryana.g5934.t1 c_debaryana.g6016.t1 c_debaryana.g6017.t1 c_debaryana.g605.t1 c_debaryana.g6093.t1 c_debaryana.g6140.t1 c_debaryana.g6396.t1 c_debaryana.g642.t1 c_debaryana.g6508.t1 c_debaryana.g6509.t1 c_debaryana.g6694.t1 c_debaryana.g6705.t1 c_debaryana.g6706.t1 c_debaryana.g6708.t1 c_debaryana.g690.t1 c_debaryana.g7149.t1 c_debaryana.g7207.t1 c_debaryana.g7240.t1 c_debaryana.g7452.t1 c_debaryana.g7453.t1 c_debaryana.g7669.t1 c_debaryana.g7681.t1 c_debaryana.g7683.t1 c_debaryana.g7920.t1 c_debaryana.g7921.t1 c_debaryana.g8205.t1 c_debaryana.g8282.t1 c_debaryana.g8295.t1 c_debaryana.g8297.t1 c_debaryana.g8299.t1 c_debaryana.g8403.t1 c_debaryana.g8453.t1 c_debaryana.g876.t1 c_debaryana.g934.t1 c_debaryana.g9472.t1 c_debaryana.g959.t1 c_debaryana.g9672.t1 c_debaryana.g9673.t1 c_debaryana.g9883.t1 c_debaryana.g9884.t1 c_eustigma.GAX84627.1 c_incerta.g1001.t1 c_incerta.g10088.t1 c_incerta.g10309.t1 c_incerta.g11010.t1 c_incerta.g12654.t1 c_incerta.g1268.t1 c_incerta.g14238.t1 c_incerta.g14792.t1 c_incerta.g16970.t1 c_incerta.g17368.t1 c_incerta.g1866.t1 c_incerta.g2183.t1 c_incerta.g2470.t1 c_incerta.g2940.t1 c_incerta.g2965.t1 c_incerta.g4261.t1 c_incerta.g5004.t1 c_incerta.g8867.t1 c_incerta.g9221.t1 c_reinhardtii.Cre02.g084850.t1.1 c_reinhardtii.Cre02.g115100.t1.1 c_reinhardtii.Cre03.g197150.t1.1 c_reinhardtii.Cre03.g201301.t1.2 c_reinhardtii.Cre04.g222150.t1.2 c_reinhardtii.Cre04.g229398.t1.1 c_reinhardtii.Cre04.g229422.t1.2 c_reinhardtii.Cre04.g229450.t1.1 c_reinhardtii.Cre04.g229750.t1.2 c_reinhardtii.Cre05.g236350.t1.1 c_reinhardtii.Cre05.g236550.t1.2 c_reinhardtii.Cre05.g245100.t1.1 c_reinhardtii.Cre06.g298200.t1.1 c_reinhardtii.Cre07.g346500.t1.2 c_reinhardtii.Cre09.g392700.t1.2 c_reinhardtii.Cre10.g449150.t1.1 c_reinhardtii.Cre10.g450300.t1.1 c_reinhardtii.Cre12.g525000.t1.2 c_reinhardtii.Cre12.g539700.t1.2 c_reinhardtii.Cre12.g545100.t1.1 c_reinhardtii.Cre12.g545250.t1.1 c_reinhardtii.Cre13.g578400.t1.2 c_reinhardtii.Cre15.g637750.t1.1 c_reinhardtii.Cre16.g660300.t1.2 c_schloesseri.g10243.t1 c_schloesseri.g11143.t1 c_schloesseri.g12169.t1 c_schloesseri.g12935.t1 c_schloesseri.g14143.t1 c_schloesseri.g14393.t1 c_schloesseri.g14413.t1 c_schloesseri.g14803.t1 c_schloesseri.g1532.t1 c_schloesseri.g15887.t1 c_schloesseri.g3394.t1 c_schloesseri.g363.t1 c_schloesseri.g5465.t1 c_schloesseri.g5658.t1 c_schloesseri.g6764.t1 c_schloesseri.g734.t1 c_schloesseri.g746.t1 c_schloesseri.g8922.t1 c_schloesseri.g9354.t1 c_zofingiensis.Cz03g36190.t1 d_salina.Dusal.0983s00002.1.p g_pectorale.KXZ40810.1 g_pectorale.KXZ40825.1 g_pectorale.KXZ40889.1 g_pectorale.KXZ40903.1 g_pectorale.KXZ40932.1 g_pectorale.KXZ40934.1 g_pectorale.KXZ40937.1 g_pectorale.KXZ40938.1 g_pectorale.KXZ40966.1 g_pectorale.KXZ40972.1 g_pectorale.KXZ41054.1 g_pectorale.KXZ41115.1 g_pectorale.KXZ41116.1 g_pectorale.KXZ41131.1 g_pectorale.KXZ41268.1 g_pectorale.KXZ41324.1 g_pectorale.KXZ41332.1 g_pectorale.KXZ41333.1 g_pectorale.KXZ41359.1 g_pectorale.KXZ41360.1 g_pectorale.KXZ41486.1 g_pectorale.KXZ41544.1 g_pectorale.KXZ41547.1 g_pectorale.KXZ41748.1 g_pectorale.KXZ41753.1 g_pectorale.KXZ41771.1 g_pectorale.KXZ41873.1 g_pectorale.KXZ41916.1 g_pectorale.KXZ42005.1 g_pectorale.KXZ42006.1 g_pectorale.KXZ42013.1 g_pectorale.KXZ42090.1 g_pectorale.KXZ42159.1 g_pectorale.KXZ42168.1 g_pectorale.KXZ42200.1 g_pectorale.KXZ42201.1 g_pectorale.KXZ42202.1 g_pectorale.KXZ42203.1 g_pectorale.KXZ42375.1 g_pectorale.KXZ42670.1 g_pectorale.KXZ42671.1 g_pectorale.KXZ42673.1 g_pectorale.KXZ42674.1 g_pectorale.KXZ42675.1 g_pectorale.KXZ42677.1 g_pectorale.KXZ42679.1 g_pectorale.KXZ42813.1 g_pectorale.KXZ42879.1 g_pectorale.KXZ43075.1 g_pectorale.KXZ43076.1 g_pectorale.KXZ43229.1 g_pectorale.KXZ43381.1 g_pectorale.KXZ43418.1 g_pectorale.KXZ43419.1 g_pectorale.KXZ43623.1 g_pectorale.KXZ43727.1 g_pectorale.KXZ43740.1 g_pectorale.KXZ43741.1 g_pectorale.KXZ43749.1 g_pectorale.KXZ43750.1 g_pectorale.KXZ43754.1 g_pectorale.KXZ43756.1 g_pectorale.KXZ43757.1 g_pectorale.KXZ43759.1 g_pectorale.KXZ43922.1 g_pectorale.KXZ43938.1 g_pectorale.KXZ43945.1 g_pectorale.KXZ44104.1 g_pectorale.KXZ44105.1 g_pectorale.KXZ44125.1 g_pectorale.KXZ44128.1 g_pectorale.KXZ44129.1 g_pectorale.KXZ44140.1 g_pectorale.KXZ44143.1 g_pectorale.KXZ44182.1 g_pectorale.KXZ44342.1 g_pectorale.KXZ44414.1 g_pectorale.KXZ44454.1 g_pectorale.KXZ44632.1 g_pectorale.KXZ44917.1 g_pectorale.KXZ44962.1 g_pectorale.KXZ45011.1 g_pectorale.KXZ45028.1 g_pectorale.KXZ45037.1 g_pectorale.KXZ45039.1 g_pectorale.KXZ45040.1 g_pectorale.KXZ45052.1 g_pectorale.KXZ45165.1 g_pectorale.KXZ45226.1 g_pectorale.KXZ45249.1 g_pectorale.KXZ45252.1 g_pectorale.KXZ45253.1 g_pectorale.KXZ45254.1 g_pectorale.KXZ45255.1 g_pectorale.KXZ45258.1 g_pectorale.KXZ45259.1 g_pectorale.KXZ45260.1 g_pectorale.KXZ45294.1 g_pectorale.KXZ45295.1 g_pectorale.KXZ45296.1 g_pectorale.KXZ45297.1 g_pectorale.KXZ45305.1 g_pectorale.KXZ45307.1 g_pectorale.KXZ45308.1 g_pectorale.KXZ45309.1 g_pectorale.KXZ45317.1 g_pectorale.KXZ45318.1 g_pectorale.KXZ45319.1 g_pectorale.KXZ45320.1 g_pectorale.KXZ45321.1 g_pectorale.KXZ45374.1 g_pectorale.KXZ45383.1 g_pectorale.KXZ45384.1 g_pectorale.KXZ45403.1 g_pectorale.KXZ45479.1 g_pectorale.KXZ45493.1 g_pectorale.KXZ45562.1 g_pectorale.KXZ45596.1 g_pectorale.KXZ45703.1 g_pectorale.KXZ45722.1 g_pectorale.KXZ45872.1 g_pectorale.KXZ45931.1 g_pectorale.KXZ45935.1 g_pectorale.KXZ45938.1 g_pectorale.KXZ45950.1 g_pectorale.KXZ46013.1 g_pectorale.KXZ46016.1 g_pectorale.KXZ46027.1 g_pectorale.KXZ46034.1 g_pectorale.KXZ46035.1 g_pectorale.KXZ46040.1 g_pectorale.KXZ46049.1 g_pectorale.KXZ46057.1 g_pectorale.KXZ46059.1 g_pectorale.KXZ46060.1 g_pectorale.KXZ46065.1 g_pectorale.KXZ46066.1 g_pectorale.KXZ46067.1 g_pectorale.KXZ46078.1 g_pectorale.KXZ46088.1 g_pectorale.KXZ46218.1 g_pectorale.KXZ46536.1 g_pectorale.KXZ46625.1 g_pectorale.KXZ46886.1 g_pectorale.KXZ46918.1 g_pectorale.KXZ46924.1 g_pectorale.KXZ47029.1 g_pectorale.KXZ47033.1 g_pectorale.KXZ47034.1 g_pectorale.KXZ47035.1 g_pectorale.KXZ47036.1 g_pectorale.KXZ47037.1 g_pectorale.KXZ47187.1 g_pectorale.KXZ47191.1 g_pectorale.KXZ47192.1 g_pectorale.KXZ47204.1 g_pectorale.KXZ47211.1 g_pectorale.KXZ47243.1 g_pectorale.KXZ47446.1 g_pectorale.KXZ47447.1 g_pectorale.KXZ47448.1 g_pectorale.KXZ47862.1 g_pectorale.KXZ47933.1 g_pectorale.KXZ47934.1 g_pectorale.KXZ47937.1 g_pectorale.KXZ47939.1 g_pectorale.KXZ47945.1 g_pectorale.KXZ47946.1 g_pectorale.KXZ48023.1 g_pectorale.KXZ48032.1 g_pectorale.KXZ48033.1 g_pectorale.KXZ48079.1 g_pectorale.KXZ48080.1 g_pectorale.KXZ48109.1 g_pectorale.KXZ48190.1 g_pectorale.KXZ48207.1 g_pectorale.KXZ48297.1 g_pectorale.KXZ48363.1 g_pectorale.KXZ48364.1 g_pectorale.KXZ48365.1 g_pectorale.KXZ48366.1 g_pectorale.KXZ48367.1 g_pectorale.KXZ48411.1 g_pectorale.KXZ48426.1 g_pectorale.KXZ48427.1 g_pectorale.KXZ48450.1 g_pectorale.KXZ48451.1 g_pectorale.KXZ48457.1 g_pectorale.KXZ48461.1 g_pectorale.KXZ48493.1 g_pectorale.KXZ48494.1 g_pectorale.KXZ48513.1 g_pectorale.KXZ48562.1 g_pectorale.KXZ48563.1 g_pectorale.KXZ48659.1 g_pectorale.KXZ48708.1 g_pectorale.KXZ48773.1 g_pectorale.KXZ48815.1 g_pectorale.KXZ48827.1 g_pectorale.KXZ48828.1 g_pectorale.KXZ48840.1 g_pectorale.KXZ48841.1 g_pectorale.KXZ48842.1 g_pectorale.KXZ48866.1 g_pectorale.KXZ49043.1 g_pectorale.KXZ49073.1 g_pectorale.KXZ49076.1 g_pectorale.KXZ49077.1 g_pectorale.KXZ49078.1 g_pectorale.KXZ49086.1 g_pectorale.KXZ49088.1 g_pectorale.KXZ49139.1 g_pectorale.KXZ49191.1 g_pectorale.KXZ49329.1 g_pectorale.KXZ49340.1 g_pectorale.KXZ49341.1 g_pectorale.KXZ49343.1 g_pectorale.KXZ49368.1 g_pectorale.KXZ49369.1 g_pectorale.KXZ49591.1 g_pectorale.KXZ49592.1 g_pectorale.KXZ49603.1 g_pectorale.KXZ49604.1 g_pectorale.KXZ49605.1 g_pectorale.KXZ49621.1 g_pectorale.KXZ49622.1 g_pectorale.KXZ49623.1 g_pectorale.KXZ49693.1 g_pectorale.KXZ49728.1 g_pectorale.KXZ49730.1 g_pectorale.KXZ49731.1 g_pectorale.KXZ49864.1 g_pectorale.KXZ49866.1 g_pectorale.KXZ50023.1 g_pectorale.KXZ50082.1 g_pectorale.KXZ50286.1 g_pectorale.KXZ50360.1 g_pectorale.KXZ50545.1 g_pectorale.KXZ51036.1 g_pectorale.KXZ51125.1 g_pectorale.KXZ51126.1 g_pectorale.KXZ51127.1 g_pectorale.KXZ51129.1 g_pectorale.KXZ51139.1 g_pectorale.KXZ51140.1 g_pectorale.KXZ51162.1 g_pectorale.KXZ51168.1 g_pectorale.KXZ51180.1 g_pectorale.KXZ51267.1 g_pectorale.KXZ51324.1 g_pectorale.KXZ51397.1 g_pectorale.KXZ51398.1 g_pectorale.KXZ51399.1 g_pectorale.KXZ51660.1 g_pectorale.KXZ51668.1 g_pectorale.KXZ51683.1 g_pectorale.KXZ51684.1 g_pectorale.KXZ51685.1 g_pectorale.KXZ51766.1 g_pectorale.KXZ51776.1 g_pectorale.KXZ51786.1 g_pectorale.KXZ51800.1 g_pectorale.KXZ51820.1 g_pectorale.KXZ51821.1 g_pectorale.KXZ51830.1 g_pectorale.KXZ51843.1 g_pectorale.KXZ51847.1 g_pectorale.KXZ51848.1 g_pectorale.KXZ51850.1 g_pectorale.KXZ51852.1 g_pectorale.KXZ51869.1 g_pectorale.KXZ51937.1 g_pectorale.KXZ51938.1 g_pectorale.KXZ52117.1 g_pectorale.KXZ52119.1 g_pectorale.KXZ52346.1 g_pectorale.KXZ52776.1 g_pectorale.KXZ52777.1 g_pectorale.KXZ52865.1 g_pectorale.KXZ52887.1 g_pectorale.KXZ52938.1 g_pectorale.KXZ53062.1 g_pectorale.KXZ53343.1 g_pectorale.KXZ53396.1 g_pectorale.KXZ53496.1 g_pectorale.KXZ53498.1 g_pectorale.KXZ53506.1 g_pectorale.KXZ53507.1 g_pectorale.KXZ53515.1 g_pectorale.KXZ54095.1 g_pectorale.KXZ54109.1 g_pectorale.KXZ54167.1 g_pectorale.KXZ54168.1 g_pectorale.KXZ54183.1 g_pectorale.KXZ54206.1 g_pectorale.KXZ54371.1 g_pectorale.KXZ54405.1 g_pectorale.KXZ54736.1 g_pectorale.KXZ54742.1 g_pectorale.KXZ54757.1 g_pectorale.KXZ54764.1 g_pectorale.KXZ55027.1 g_pectorale.KXZ55063.1 g_pectorale.KXZ55108.1 g_pectorale.KXZ55194.1 g_pectorale.KXZ55218.1 g_pectorale.KXZ55295.1 g_pectorale.KXZ55296.1 g_pectorale.KXZ55398.1 g_pectorale.KXZ55486.1 g_pectorale.KXZ56174.1 g_pectorale.KXZ56303.1 g_pectorale.KXZ56480.1 g_pectorale.KXZ56491.1 g_pectorale.KXZ56902.1 g_pectorale.KXZ56993.1 r_subcapitata.GBF95812.1 v_carteri.Vocar.0004s0143.1.p v_carteri.Vocar.0009s0276.1.p v_carteri.Vocar.0011s0038.1.p v_carteri.Vocar.0016s0024.1.p v_carteri.Vocar.0025s0040.1.p v_carteri.Vocar.0025s0072.1.p v_carteri.Vocar.0025s0092.1.p v_carteri.Vocar.0025s0096.1.p v_carteri.Vocar.0025s0105.1.p v_carteri.Vocar.0025s0106.1.p v_carteri.Vocar.0025s0109.1.p v_carteri.Vocar.0027s0096.1.p v_carteri.Vocar.0030s0132.1.p v_carteri.Vocar.0031s0117.1.p v_carteri.Vocar.0032s0048.1.p v_carteri.Vocar.0032s0078.1.p v_carteri.Vocar.0036s0014.1.p v_carteri.Vocar.0040s0023.1.p v_carteri.Vocar.0042s0031.1.p v_carteri.Vocar.0042s0087.1.p v_carteri.Vocar.0042s0088.1.p v_carteri.Vocar.0043s0041.1.p v_carteri.Vocar.0053s0048.1.p v_carteri.Vocar.0070s0015.1.p v_carteri.Vocar.0070s0023.1.p v_carteri.Vocar.0073s0023.1.p v_carteri.Vocar.0078s0009.1.p v_carteri.Vocar.0369s0001.1.p
OG0000002: c_debaryana.g10409.t1 c_debaryana.g10411.t1 c_debaryana.g10440.t1 c_debaryana.g10446.t1 c_debaryana.g10467.t1 c_debaryana.g10469.t1 c_debaryana.g10575.t1 c_debaryana.g10576.t1 c_debaryana.g10586.t1 c_debaryana.g10588.t1 c_debaryana.g10652.t1 c_debaryana.g10948.t1 c_debaryana.g11244.t1 c_debaryana.g11306.t1 c_debaryana.g11427.t1 c_debaryana.g11515.t1 c_debaryana.g11526.t1 c_debaryana.g11527.t1 c_debaryana.g11529.t1 c_debaryana.g11536.t1 c_debaryana.g11568.t1 c_debaryana.g11611.t1 c_debaryana.g11613.t1 c_debaryana.g11619.t1 c_debaryana.g11633.t1 c_debaryana.g11902.t1 c_debaryana.g12040.t1 c_debaryana.g12045.t1 c_debaryana.g12046.t1 c_debaryana.g12175.t1 c_debaryana.g12217.t1 c_debaryana.g12218.t1 c_debaryana.g12236.t1 c_debaryana.g12237.t1 c_debaryana.g12239.t1 c_debaryana.g12240.t1 c_debaryana.g12241.t1 c_debaryana.g12242.t1 c_debaryana.g12261.t1 c_debaryana.g12262.t1 c_debaryana.g12263.t1 c_debaryana.g12264.t1 c_debaryana.g12265.t1 c_debaryana.g12421.t1 c_debaryana.g12887.t1 c_debaryana.g13310.t1 c_debaryana.g1350.t1 c_debaryana.g13569.t1 c_debaryana.g13758.t1 c_debaryana.g13852.t1 c_debaryana.g14001.t1 c_debaryana.g14002.t1 c_debaryana.g14092.t1 c_debaryana.g14489.t1 c_debaryana.g14504.t1 c_debaryana.g14645.t1 c_debaryana.g14667.t1 c_debaryana.g14948.t1 c_debaryana.g14949.t1 c_debaryana.g14950.t1 c_debaryana.g15068.t1 c_debaryana.g1526.t1 c_debaryana.g1533.t1 c_debaryana.g1542.t1 c_debaryana.g1544.t1 c_debaryana.g15480.t1 c_debaryana.g16229.t1 c_debaryana.g16925.t1 c_debaryana.g16927.t1 c_debaryana.g16931.t1 c_debaryana.g16932.t1 c_debaryana.g16985.t1 c_debaryana.g16986.t1 c_debaryana.g17058.t1 c_debaryana.g17254.t1 c_debaryana.g17500.t1 c_debaryana.g17502.t1 c_debaryana.g17503.t1 c_debaryana.g18017.t1 c_debaryana.g18018.t1 c_debaryana.g18205.t1 c_debaryana.g1822.t1 c_debaryana.g1823.t1 c_debaryana.g1824.t1 c_debaryana.g1825.t1 c_debaryana.g1826.t1 c_debaryana.g1827.t1 c_debaryana.g18491.t1 c_debaryana.g18493.t1 c_debaryana.g18502.t1 c_debaryana.g18710.t1 c_debaryana.g18738.t1 c_debaryana.g18741.t1 c_debaryana.g18990.t1 c_debaryana.g1902.t1 c_debaryana.g19368.t1 c_debaryana.g19553.t1 c_debaryana.g19555.t1 c_debaryana.g19556.t1 c_debaryana.g196.t1 c_debaryana.g19732.t1 c_debaryana.g19795.t1 c_debaryana.g19815.t1 c_debaryana.g20199.t1 c_debaryana.g20301.t1 c_debaryana.g20337.t1 c_debaryana.g2048.t1 c_debaryana.g2050.t1 c_debaryana.g20551.t1 c_debaryana.g20652.t1 c_debaryana.g20666.t1 c_debaryana.g2067.t1 c_debaryana.g207.t1 c_debaryana.g2116.t1 c_debaryana.g2121.t1 c_debaryana.g2533.t1 c_debaryana.g2543.t1 c_debaryana.g2703.t1 c_debaryana.g2725.t1 c_debaryana.g2732.t1 c_debaryana.g2750.t1 c_debaryana.g3522.t1 c_debaryana.g3524.t1 c_debaryana.g3525.t1 c_debaryana.g3527.t1 c_debaryana.g3759.t1 c_debaryana.g3913.t1 c_debaryana.g4321.t1 c_debaryana.g4496.t1 c_debaryana.g4892.t1 c_debaryana.g5798.t1 c_debaryana.g5804.t1 c_debaryana.g6002.t1 c_debaryana.g6295.t1 c_debaryana.g6414.t1 c_debaryana.g6631.t1 c_debaryana.g725.t1 c_debaryana.g7293.t1 c_debaryana.g7700.t1 c_debaryana.g7701.t1 c_debaryana.g7703.t1 c_debaryana.g7706.t1 c_debaryana.g7707.t1 c_debaryana.g7709.t1 c_debaryana.g7710.t1 c_debaryana.g7916.t1 c_debaryana.g7924.t1 c_debaryana.g8625.t1 c_debaryana.g8701.t1 c_debaryana.g8819.t1 c_debaryana.g8820.t1 c_debaryana.g8888.t1 c_debaryana.g8892.t1 c_debaryana.g8978.t1 c_debaryana.g9158.t1 c_debaryana.g926.t1 c_debaryana.g9272.t1 c_debaryana.g9387.t1 c_debaryana.g9702.t1 c_debaryana.g9826.t1 c_eustigma.GAX74386.1 c_eustigma.GAX74387.1 c_eustigma.GAX78638.1 c_eustigma.GAX83334.1 c_eustigma.GAX83335.1 c_incerta.g10371.t1 c_incerta.g10625.t1 c_incerta.g13562.t1 c_incerta.g13623.t1 c_incerta.g13624.t1 c_incerta.g13625.t1 c_incerta.g13926.t1 c_incerta.g1437.t1 c_incerta.g15128.t1 c_incerta.g16108.t1 c_incerta.g16832.t1 c_incerta.g16850.t1 c_incerta.g4013.t1 c_incerta.g5881.t1 c_incerta.g5967.t1 c_incerta.g8978.t1 c_incerta.g9637.t1 c_incerta.g9638.t1 c_reinhardtii.Cre01.g036300.t1.1 c_reinhardtii.Cre02.g095119.t1.1 c_reinhardtii.Cre02.g095124.t1.1 c_reinhardtii.Cre02.g095142.t1.1 c_reinhardtii.Cre02.g095143.t1.1 c_reinhardtii.Cre02.g100900.t1.2 c_reinhardtii.Cre03.g173850.t1.1 c_reinhardtii.Cre05.g241631.t1.1 c_reinhardtii.Cre07.g338500.t1.1 c_reinhardtii.Cre07.g343750.t1.2 c_reinhardtii.Cre07.g347450.t1.2 c_reinhardtii.Cre08.g377400.t1.1 c_reinhardtii.Cre11.g467782.t1.1 c_reinhardtii.Cre12.g486000.t1.2 c_reinhardtii.Cre12.g551852.t1.1 c_schloesseri.g10660.t1 c_schloesseri.g10693.t1 c_schloesseri.g10696.t1 c_schloesseri.g10722.t1 c_schloesseri.g14067.t1 c_schloesseri.g17127.t1 c_schloesseri.g4541.t1 c_schloesseri.g5024.t1 c_zofingiensis.Cz03g18160.t1 c_zofingiensis.Cz03g18170.t1 c_zofingiensis.Cz06g19070.t1 c_zofingiensis.Cz06g35140.t1 c_zofingiensis.Cz08g31040.t1 c_zofingiensis.Cz08g31050.t1 c_zofingiensis.Cz09g12240.t1 c_zofingiensis.Cz12g12080.t1 c_zofingiensis.Cz14g24220.t1 c_zofingiensis.Cz16g07160.t1 c_zofingiensis.Cz16g09030.t1 c_zofingiensis.UNPLg00532.t1 d_salina.Dusal.0692s00005.1.p d_salina.Dusal.0707s00001.1.p g_pectorale.KXZ41075.1 g_pectorale.KXZ41491.1 g_pectorale.KXZ42355.1 g_pectorale.KXZ42646.1 g_pectorale.KXZ42777.1 g_pectorale.KXZ42925.1 g_pectorale.KXZ43420.1 g_pectorale.KXZ43475.1 g_pectorale.KXZ43557.1 g_pectorale.KXZ43802.1 g_pectorale.KXZ43805.1 g_pectorale.KXZ44192.1 g_pectorale.KXZ44201.1 g_pectorale.KXZ44339.1 g_pectorale.KXZ44353.1 g_pectorale.KXZ44378.1 g_pectorale.KXZ44403.1 g_pectorale.KXZ44607.1 g_pectorale.KXZ44608.1 g_pectorale.KXZ45097.1 g_pectorale.KXZ45140.1 g_pectorale.KXZ45176.1 g_pectorale.KXZ45617.1 g_pectorale.KXZ45628.1 g_pectorale.KXZ45639.1 g_pectorale.KXZ45650.1 g_pectorale.KXZ45661.1 g_pectorale.KXZ45945.1 g_pectorale.KXZ46222.1 g_pectorale.KXZ46456.1 g_pectorale.KXZ46535.1 g_pectorale.KXZ47157.1 g_pectorale.KXZ47158.1 g_pectorale.KXZ47160.1 g_pectorale.KXZ47162.1 g_pectorale.KXZ47163.1 g_pectorale.KXZ47164.1 g_pectorale.KXZ47194.1 g_pectorale.KXZ47195.1 g_pectorale.KXZ47231.1 g_pectorale.KXZ47323.1 g_pectorale.KXZ47454.1 g_pectorale.KXZ47495.1 g_pectorale.KXZ47496.1 g_pectorale.KXZ47497.1 g_pectorale.KXZ47676.1 g_pectorale.KXZ48057.1 g_pectorale.KXZ48138.1 g_pectorale.KXZ48199.1 g_pectorale.KXZ48228.1 g_pectorale.KXZ48280.1 g_pectorale.KXZ48293.1 g_pectorale.KXZ48301.1 g_pectorale.KXZ48304.1 g_pectorale.KXZ48306.1 g_pectorale.KXZ48308.1 g_pectorale.KXZ48309.1 g_pectorale.KXZ48310.1 g_pectorale.KXZ48311.1 g_pectorale.KXZ48313.1 g_pectorale.KXZ48314.1 g_pectorale.KXZ48509.1 g_pectorale.KXZ48523.1 g_pectorale.KXZ48824.1 g_pectorale.KXZ48961.1 g_pectorale.KXZ49063.1 g_pectorale.KXZ49281.1 g_pectorale.KXZ49582.1 g_pectorale.KXZ49637.1 g_pectorale.KXZ49638.1 g_pectorale.KXZ49640.1 g_pectorale.KXZ49998.1 g_pectorale.KXZ49999.1 g_pectorale.KXZ50018.1 g_pectorale.KXZ50025.1 g_pectorale.KXZ50026.1 g_pectorale.KXZ50028.1 g_pectorale.KXZ50031.1 g_pectorale.KXZ50052.1 g_pectorale.KXZ50072.1 g_pectorale.KXZ50456.1 g_pectorale.KXZ50565.1 g_pectorale.KXZ50712.1 g_pectorale.KXZ51214.1 g_pectorale.KXZ51407.1 g_pectorale.KXZ51449.1 g_pectorale.KXZ51576.1 g_pectorale.KXZ51595.1 g_pectorale.KXZ51624.1 g_pectorale.KXZ52488.1 g_pectorale.KXZ52920.1 g_pectorale.KXZ53191.1 g_pectorale.KXZ53317.1 g_pectorale.KXZ53497.1 g_pectorale.KXZ53500.1 g_pectorale.KXZ53535.1 g_pectorale.KXZ53538.1 g_pectorale.KXZ53539.1 g_pectorale.KXZ53543.1 g_pectorale.KXZ54036.1 g_pectorale.KXZ54148.1 g_pectorale.KXZ54485.1 g_pectorale.KXZ54906.1 g_pectorale.KXZ55050.1 g_pectorale.KXZ55214.1 g_pectorale.KXZ55345.1 g_pectorale.KXZ56585.1 r_subcapitata.GBF90438.1 r_subcapitata.GBF90660.1 r_subcapitata.GBF97918.1 r_subcapitata.GBF97929.1 r_subcapitata.GBG00093.1 v_carteri.Vocar.0005s0083.1.p v_carteri.Vocar.0025s0142.1.p
OG0000003: c_debaryana.g10342.t1 c_debaryana.g10343.t1 c_debaryana.g10866.t1 c_debaryana.g11228.t2 c_debaryana.g11439.t1 c_debaryana.g12416.t1 c_debaryana.g12702.t1 c_debaryana.g12813.t1 c_debaryana.g13316.t1 c_debaryana.g13327.t1 c_debaryana.g13328.t1 c_debaryana.g13329.t1 c_debaryana.g13334.t1 c_debaryana.g13337.t1 c_debaryana.g13338.t1 c_debaryana.g13597.t1 c_debaryana.g13598.t1 c_debaryana.g13628.t1 c_debaryana.g13643.t1 c_debaryana.g13646.t1 c_debaryana.g13717.t1 c_debaryana.g14004.t1 c_debaryana.g14685.t1 c_debaryana.g14746.t2 c_debaryana.g14747.t1 c_debaryana.g14750.t1 c_debaryana.g15522.t1 c_debaryana.g16013.t1 c_debaryana.g16686.t1 c_debaryana.g17800.t1 c_debaryana.g17801.t1 c_debaryana.g17802.t1 c_debaryana.g18485.t2 c_debaryana.g19402.t1 c_debaryana.g19424.t1 c_debaryana.g19477.t1 c_debaryana.g1948.t1 c_debaryana.g19496.t1 c_debaryana.g19501.t1 c_debaryana.g1961.t1 c_debaryana.g19632.t1 c_debaryana.g20098.t1 c_debaryana.g2242.t1 c_debaryana.g3204.t1 c_debaryana.g3844.t1 c_debaryana.g3853.t1 c_debaryana.g3894.t1 c_debaryana.g3991.t1 c_debaryana.g4443.t1 c_debaryana.g4824.t1 c_debaryana.g7090.t1 c_debaryana.g7093.t1 c_debaryana.g7361.t1 c_debaryana.g7371.t1 c_debaryana.g7372.t1 c_debaryana.g7376.t1 c_debaryana.g7377.t1 c_debaryana.g7476.t1 c_debaryana.g8111.t1 c_debaryana.g9447.t1 c_eustigma.GAX73391.1 c_eustigma.GAX74598.1 c_eustigma.GAX75796.1 c_eustigma.GAX76114.1 c_eustigma.GAX77432.1 c_eustigma.GAX78698.1 c_eustigma.GAX78701.1 c_eustigma.GAX80675.1 c_eustigma.GAX81026.1 c_eustigma.GAX81550.1 c_eustigma.GAX81650.1 c_eustigma.GAX81666.1 c_eustigma.GAX82360.1 c_eustigma.GAX82364.1 c_eustigma.GAX84156.1 c_eustigma.GAX84207.1 c_incerta.g10146.t1 c_incerta.g10265.t1 c_incerta.g10548.t1 c_incerta.g10583.t1 c_incerta.g10584.t1 c_incerta.g10948.t1 c_incerta.g1153.t1 c_incerta.g11717.t1 c_incerta.g13418.t1 c_incerta.g13471.t1 c_incerta.g13472.t1 c_incerta.g14245.t1 c_incerta.g15093.t1 c_incerta.g15095.t2 c_incerta.g15101.t1 c_incerta.g15103.t1 c_incerta.g15322.t1 c_incerta.g15618.t1 c_incerta.g15651.t1 c_incerta.g15752.t1 c_incerta.g15908.t1 c_incerta.g15909.t1 c_incerta.g16148.t1 c_incerta.g16253.t1 c_incerta.g17263.t1 c_incerta.g17360.t1 c_incerta.g2240.t1 c_incerta.g3139.t1 c_incerta.g3829.t1 c_incerta.g3879.t1 c_incerta.g4393.t1 c_incerta.g4397.t1 c_incerta.g4717.t1 c_incerta.g5019.t1 c_incerta.g5841.t1 c_incerta.g616.t1 c_incerta.g6392.t1 c_incerta.g7813.t1 c_incerta.g7875.t1 c_incerta.g7876.t1 c_incerta.g870.t1 c_incerta.g8735.t1 c_incerta.g8756.t1 c_incerta.g9035.t1 c_incerta.g9061.t1 c_incerta.g9351.t1 c_reinhardtii.Cre01.g021700.t1.1 c_reinhardtii.Cre02.g074758.t2.1 c_reinhardtii.Cre02.g074800.t2.1 c_reinhardtii.Cre02.g100450.t1.1 c_reinhardtii.Cre02.g100500.t1.1 c_reinhardtii.Cre02.g115450.t1.1 c_reinhardtii.Cre02.g117000.t1.1 c_reinhardtii.Cre02.g146450.t1.1 c_reinhardtii.Cre03.g149600.t1.1 c_reinhardtii.Cre06.g259500.t1.1 c_reinhardtii.Cre06.g260550.t1.1 c_reinhardtii.Cre06.g260750.t1.1 c_reinhardtii.Cre06.g290200.t1.2 c_reinhardtii.Cre07.g325720.t1.1 c_reinhardtii.Cre10.g431250.t1.1 c_reinhardtii.Cre12.g520100.t1.1 c_reinhardtii.Cre12.g548050.t1.1 c_reinhardtii.Cre13.g603350.t1.1 c_reinhardtii.Cre14.g612950.t1.1 c_reinhardtii.Cre14.g628533.t1.1 c_reinhardtii.Cre14.g628850.t1.1 c_reinhardtii.Cre14.g629150.t1.1 c_reinhardtii.Cre14.g629241.t1.1 c_reinhardtii.Cre16.g678551.t1.1 c_reinhardtii.Cre16.g679850.t1.1 c_reinhardtii.Cre16.g682552.t1.1 c_reinhardtii.Cre16.g688638.t1.1 c_schloesseri.g10337.t1 c_schloesseri.g10876.t1 c_schloesseri.g10976.t1 c_schloesseri.g10978.t1 c_schloesseri.g11150.t1 c_schloesseri.g11243.t1 c_schloesseri.g11441.t1 c_schloesseri.g11467.t1 c_schloesseri.g11512.t1 c_schloesseri.g11580.t1 c_schloesseri.g11750.t1 c_schloesseri.g11751.t1 c_schloesseri.g12962.t1 c_schloesseri.g12963.t1 c_schloesseri.g12965.t1 c_schloesseri.g12984.t1 c_schloesseri.g13738.t1 c_schloesseri.g13767.t1 c_schloesseri.g13994.t1 c_schloesseri.g13995.t1 c_schloesseri.g14945.t1 c_schloesseri.g15135.t1 c_schloesseri.g16296.t1 c_schloesseri.g16359.t1 c_schloesseri.g16360.t1 c_schloesseri.g16537.t1 c_schloesseri.g17013.t1 c_schloesseri.g17471.t1 c_schloesseri.g2711.t1 c_schloesseri.g3321.t1 c_schloesseri.g3401.t1 c_schloesseri.g3429.t1 c_schloesseri.g348.t1 c_schloesseri.g416.t1 c_schloesseri.g4382.t1 c_schloesseri.g4414.t1 c_schloesseri.g5353.t1 c_schloesseri.g5505.t1 c_schloesseri.g5507.t2 c_schloesseri.g5531.t1 c_schloesseri.g6567.t1 c_schloesseri.g793.t1 c_schloesseri.g8213.t1 c_schloesseri.g8775.t1 c_zofingiensis.Cz04g04090.t1 c_zofingiensis.Cz07g03190.t1 c_zofingiensis.Cz12g05190.t1 d_salina.Dusal.0006s00041.1.p d_salina.Dusal.0006s00047.1.p d_salina.Dusal.0019s00005.1.p d_salina.Dusal.0020s00010.1.p d_salina.Dusal.0022s00008.1.p d_salina.Dusal.0024s00056.1.p d_salina.Dusal.0071s00022.1.p d_salina.Dusal.0144s00004.1.p d_salina.Dusal.0144s00008.1.p d_salina.Dusal.0162s00003.1.p d_salina.Dusal.0162s00005.1.p d_salina.Dusal.0162s00006.1.p d_salina.Dusal.0209s00026.1.p d_salina.Dusal.0241s00016.1.p d_salina.Dusal.0253s00029.1.p d_salina.Dusal.0313s00001.1.p d_salina.Dusal.0348s00010.1.p d_salina.Dusal.0356s00008.1.p d_salina.Dusal.0426s00002.1.p d_salina.Dusal.0430s00001.1.p d_salina.Dusal.0493s00001.1.p d_salina.Dusal.0493s00004.1.p d_salina.Dusal.0504s00006.1.p d_salina.Dusal.0551s00003.1.p d_salina.Dusal.0675s00001.1.p d_salina.Dusal.0680s00001.1.p d_salina.Dusal.0681s00004.1.p d_salina.Dusal.0717s00005.1.p d_salina.Dusal.0762s00003.1.p d_salina.Dusal.0765s00008.1.p d_salina.Dusal.0843s00002.1.p d_salina.Dusal.1240s00001.1.p g_pectorale.KXZ41402.1 g_pectorale.KXZ41700.1 g_pectorale.KXZ41715.1 g_pectorale.KXZ41716.1 g_pectorale.KXZ42723.1 g_pectorale.KXZ43573.1 g_pectorale.KXZ43579.1 g_pectorale.KXZ43580.1 g_pectorale.KXZ43582.1 g_pectorale.KXZ43787.1 g_pectorale.KXZ43788.1 g_pectorale.KXZ43789.1 g_pectorale.KXZ43790.1 g_pectorale.KXZ43794.1 g_pectorale.KXZ43795.1 g_pectorale.KXZ44772.1 g_pectorale.KXZ44776.1 g_pectorale.KXZ44778.1 g_pectorale.KXZ44919.1 g_pectorale.KXZ45896.1 g_pectorale.KXZ45898.1 g_pectorale.KXZ45899.1 g_pectorale.KXZ45914.1 g_pectorale.KXZ45916.1 g_pectorale.KXZ46255.1 g_pectorale.KXZ46775.1 g_pectorale.KXZ47889.1 g_pectorale.KXZ47891.1 g_pectorale.KXZ47924.1 g_pectorale.KXZ48103.1 g_pectorale.KXZ48106.1 g_pectorale.KXZ49373.1 g_pectorale.KXZ49407.1 g_pectorale.KXZ49412.1 g_pectorale.KXZ50098.1 g_pectorale.KXZ50100.1 g_pectorale.KXZ50103.1 g_pectorale.KXZ50496.1 g_pectorale.KXZ50828.1 g_pectorale.KXZ51203.1 g_pectorale.KXZ51208.1 g_pectorale.KXZ51265.1 g_pectorale.KXZ51758.1 g_pectorale.KXZ52429.1 g_pectorale.KXZ52523.1 g_pectorale.KXZ52524.1 g_pectorale.KXZ52602.1 g_pectorale.KXZ52603.1 g_pectorale.KXZ52655.1 g_pectorale.KXZ52754.1 g_pectorale.KXZ53141.1 g_pectorale.KXZ53242.1 g_pectorale.KXZ53574.1 g_pectorale.KXZ54068.1 g_pectorale.KXZ54348.1 g_pectorale.KXZ55658.1 g_pectorale.KXZ55659.1 g_pectorale.KXZ55689.1 g_pectorale.KXZ56609.1 p_parva.g1280.t1 p_parva.g1294.t1 p_parva.g6078.t1 p_parva.g6155.t1 r_subcapitata.GBF95128.1 v_carteri.Vocar.0001s1500.1.p v_carteri.Vocar.0001s1723.1.p v_carteri.Vocar.0001s1724.1.p v_carteri.Vocar.0002s0443.1.p v_carteri.Vocar.0003s0150.1.p v_carteri.Vocar.0003s0298.1.p v_carteri.Vocar.0003s0300.1.p v_carteri.Vocar.0003s0302.1.p v_carteri.Vocar.0006s0046.1.p v_carteri.Vocar.0007s0209.1.p v_carteri.Vocar.0009s0063.1.p v_carteri.Vocar.0012s0282.1.p v_carteri.Vocar.0013s0288.1.p v_carteri.Vocar.0018s0039.1.p v_carteri.Vocar.0018s0135.1.p v_carteri.Vocar.0018s0175.1.p v_carteri.Vocar.0018s0258.1.p v_carteri.Vocar.0019s0263.1.p v_carteri.Vocar.0022s0079.1.p v_carteri.Vocar.0023s0099.1.p v_carteri.Vocar.0028s0152.1.p v_carteri.Vocar.0028s0154.1.p v_carteri.Vocar.0034s0056.1.p v_carteri.Vocar.0037s0012.1.p v_carteri.Vocar.0041s0091.1.p v_carteri.Vocar.0041s0094.1.p v_carteri.Vocar.0042s0003.1.p v_carteri.Vocar.0046s0050.1.p v_carteri.Vocar.0046s0051.1.p v_carteri.Vocar.0046s0052.1.p v_carteri.Vocar.0052s0042.1.p v_carteri.Vocar.0059s0026.1.p v_carteri.Vocar.0203s0001.1.p
OG0000004: c_debaryana.g11834.t1 c_debaryana.g1772.t1 c_debaryana.g3900.t1 c_debaryana.g7699.t1 c_debaryana.g976.t1 c_eustigma.GAX72797.1 c_eustigma.GAX72942.1 c_eustigma.GAX72944.1 c_eustigma.GAX73000.1 c_eustigma.GAX73236.1 c_eustigma.GAX73348.1 c_eustigma.GAX73393.1 c_eustigma.GAX73394.1 c_eustigma.GAX73441.1 c_eustigma.GAX73442.1 c_eustigma.GAX73720.1 c_eustigma.GAX74788.1 c_eustigma.GAX74883.1 c_eustigma.GAX74896.1 c_eustigma.GAX74918.1 c_eustigma.GAX75268.1 c_eustigma.GAX75723.1 c_eustigma.GAX75774.1 c_eustigma.GAX75775.1 c_eustigma.GAX76055.1 c_eustigma.GAX76130.1 c_eustigma.GAX76480.1 c_eustigma.GAX76481.1 c_eustigma.GAX76482.1 c_eustigma.GAX76780.1 c_eustigma.GAX76976.1 c_eustigma.GAX77001.1 c_eustigma.GAX77002.1 c_eustigma.GAX77214.1 c_eustigma.GAX77735.1 c_eustigma.GAX77772.1 c_eustigma.GAX77773.1 c_eustigma.GAX77803.1 c_eustigma.GAX77810.1 c_eustigma.GAX77828.1 c_eustigma.GAX78236.1 c_eustigma.GAX78795.1 c_eustigma.GAX78859.1 c_eustigma.GAX78875.1 c_eustigma.GAX78889.1 c_eustigma.GAX78890.1 c_eustigma.GAX78989.1 c_eustigma.GAX79016.1 c_eustigma.GAX79093.1 c_eustigma.GAX79275.1 c_eustigma.GAX79328.1 c_eustigma.GAX79480.1 c_eustigma.GAX79737.1 c_eustigma.GAX79738.1 c_eustigma.GAX79790.1 c_eustigma.GAX79885.1 c_eustigma.GAX79919.1 c_eustigma.GAX80212.1 c_eustigma.GAX80348.1 c_eustigma.GAX80439.1 c_eustigma.GAX80554.1 c_eustigma.GAX80769.1 c_eustigma.GAX81243.1 c_eustigma.GAX81463.1 c_eustigma.GAX81497.1 c_eustigma.GAX81498.1 c_eustigma.GAX81561.1 c_eustigma.GAX81736.1 c_eustigma.GAX81737.1 c_eustigma.GAX82200.1 c_eustigma.GAX82201.1 c_eustigma.GAX82268.1 c_eustigma.GAX82385.1 c_eustigma.GAX82386.1 c_eustigma.GAX82451.1 c_eustigma.GAX82768.1 c_eustigma.GAX82770.1 c_eustigma.GAX82910.1 c_eustigma.GAX83260.1 c_eustigma.GAX83850.1 c_eustigma.GAX83911.1 c_eustigma.GAX83912.1 c_eustigma.GAX84164.1 c_eustigma.GAX84380.1 c_eustigma.GAX84434.1 c_eustigma.GAX84540.1 c_eustigma.GAX84559.1 c_eustigma.GAX84560.1 c_eustigma.GAX84603.1 c_eustigma.GAX84604.1 c_eustigma.GAX84605.1 c_eustigma.GAX84606.1 c_eustigma.GAX84622.1 c_eustigma.GAX85004.1 c_eustigma.GAX85043.1 c_eustigma.GAX85044.1 c_eustigma.GAX85117.1 c_eustigma.GAX85200.1 c_eustigma.GAX85397.1 c_eustigma.GAX85398.1 c_eustigma.GAX85458.1 c_eustigma.GAX85507.1 c_eustigma.GAX85697.1 c_eustigma.GAX85698.1 c_eustigma.GAX85699.1 c_eustigma.GAX85758.1 c_eustigma.GAX85813.1 c_eustigma.GAX85911.1 c_eustigma.GAX85912.1 c_eustigma.GAX85913.1 c_eustigma.GAX85955.1 c_eustigma.GAX86101.1 c_eustigma.GAX86246.1 c_eustigma.GAX86251.1 c_eustigma.GAX86261.1 c_eustigma.GAX86273.1 c_eustigma.GAX86350.1 c_eustigma.GAX86374.1 c_eustigma.GAX86398.1 c_eustigma.GAX86528.1 c_eustigma.GAX86590.1 c_eustigma.GAX86592.1 c_eustigma.GAX86620.1 c_eustigma.GAX86625.1 c_eustigma.GAX86663.1 c_eustigma.GAX86671.1 c_eustigma.GAX86679.1 c_eustigma.GAX86692.1 c_zofingiensis.Cz01g34080.t1 c_zofingiensis.Cz01g34090.t1 c_zofingiensis.Cz01g34100.t1 c_zofingiensis.Cz01g34110.t1 c_zofingiensis.Cz01g34120.t1 c_zofingiensis.Cz01g34130.t1 c_zofingiensis.Cz01g34140.t1 c_zofingiensis.Cz01g34150.t1 c_zofingiensis.Cz01g34160.t1 c_zofingiensis.Cz01g34170.t1 c_zofingiensis.Cz01g34180.t1 c_zofingiensis.Cz01g34190.t1 c_zofingiensis.Cz01g34200.t1 c_zofingiensis.Cz01g34210.t1 c_zofingiensis.Cz01g34220.t1 c_zofingiensis.Cz01g34230.t1 c_zofingiensis.Cz01g34240.t1 c_zofingiensis.Cz02g10210.t1 c_zofingiensis.Cz02g20240.t1 c_zofingiensis.Cz02g20270.t1 c_zofingiensis.Cz02g20280.t1 c_zofingiensis.Cz02g21010.t1 c_zofingiensis.Cz02g21020.t1 c_zofingiensis.Cz02g21030.t1 c_zofingiensis.Cz02g21050.t1 c_zofingiensis.Cz02g21060.t1 c_zofingiensis.Cz02g21070.t1 c_zofingiensis.Cz02g21080.t1 c_zofingiensis.Cz02g21090.t1 c_zofingiensis.Cz02g21100.t1 c_zofingiensis.Cz02g21110.t1 c_zofingiensis.Cz02g21120.t1 c_zofingiensis.Cz02g21140.t1 c_zofingiensis.Cz02g21150.t1 c_zofingiensis.Cz02g21160.t1 c_zofingiensis.Cz02g21170.t1 c_zofingiensis.Cz02g21180.t1 c_zofingiensis.Cz02g21200.t1 c_zofingiensis.Cz02g21210.t1 c_zofingiensis.Cz02g21220.t1 c_zofingiensis.Cz02g21230.t1 c_zofingiensis.Cz02g21240.t1 c_zofingiensis.Cz02g21250.t1 c_zofingiensis.Cz02g21260.t1 c_zofingiensis.Cz02g21270.t1 c_zofingiensis.Cz02g21290.t1 c_zofingiensis.Cz02g21300.t1 c_zofingiensis.Cz03g25140.t1 c_zofingiensis.Cz03g25170.t1 c_zofingiensis.Cz03g25180.t1 c_zofingiensis.Cz03g25190.t1 c_zofingiensis.Cz03g25200.t1 c_zofingiensis.Cz03g25210.t1 c_zofingiensis.Cz03g25220.t1 c_zofingiensis.Cz03g25230.t1 c_zofingiensis.Cz04g09130.t1 c_zofingiensis.Cz04g26150.t1 c_zofingiensis.Cz04g26160.t1 c_zofingiensis.Cz05g10130.t1 c_zofingiensis.Cz05g10140.t1 c_zofingiensis.Cz06g07030.t1 c_zofingiensis.Cz06g07040.t1 c_zofingiensis.Cz07g24010.t1 c_zofingiensis.Cz08g06120.t1 c_zofingiensis.Cz10g08130.t1 c_zofingiensis.Cz11g12020.t1 c_zofingiensis.Cz11g12030.t1 c_zofingiensis.Cz12g13100.t1 c_zofingiensis.Cz12g13110.t1 c_zofingiensis.Cz12g13140.t1 c_zofingiensis.Cz12g13170.t1 c_zofingiensis.Cz12g13180.t1 c_zofingiensis.Cz12g13200.t1 c_zofingiensis.Cz13g16230.t1 c_zofingiensis.Cz14g04100.t1 c_zofingiensis.Cz14g04110.t1 c_zofingiensis.Cz14g04120.t1 c_zofingiensis.Cz15g15020.t1 c_zofingiensis.Cz15g15040.t1 c_zofingiensis.Cz15g15050.t1 c_zofingiensis.Cz15g15060.t1 c_zofingiensis.Cz15g15070.t1 c_zofingiensis.Cz15g15080.t1 c_zofingiensis.Cz16g04260.t1 c_zofingiensis.Cz16g04270.t1 c_zofingiensis.Cz16g04280.t1 c_zofingiensis.Cz16g04290.t1 c_zofingiensis.Cz16g05010.t1 c_zofingiensis.Cz16g05020.t1 c_zofingiensis.Cz16g05030.t1 c_zofingiensis.Cz16g05040.t1 c_zofingiensis.Cz16g05050.t1 c_zofingiensis.Cz16g05060.t1 c_zofingiensis.Cz16g05070.t1 c_zofingiensis.Cz16g05080.t1 c_zofingiensis.Cz16g05090.t1 c_zofingiensis.Cz16g05100.t1 c_zofingiensis.Cz16g05110.t1 c_zofingiensis.Cz16g07280.t1 c_zofingiensis.Cz17g17240.t1 c_zofingiensis.Cz17g17250.t1 c_zofingiensis.Cz17g17260.t1 c_zofingiensis.Cz19g09110.t1 c_zofingiensis.UNPLg00417.t1 c_zofingiensis.UNPLg00551.t1 c_zofingiensis.UNPLg00597.t1 c_zofingiensis.UNPLg00657.t1 c_zofingiensis.UNPLg00679.t1 c_zofingiensis.UNPLg00730.t1 c_zofingiensis.UNPLg00762.t1 c_zofingiensis.UNPLg00784.t1 c_zofingiensis.UNPLg00802.t1 c_zofingiensis.UNPLg00805.t1 c_zofingiensis.UNPLg00808.t1 c_zofingiensis.UNPLg00816.t1 c_zofingiensis.UNPLg00831.t1 c_zofingiensis.UNPLg00841.t1 c_zofingiensis.UNPLg00842.t1 c_zofingiensis.UNPLg00843.t1 c_zofingiensis.UNPLg00847.t1 c_zofingiensis.UNPLg00850.t1 c_zofingiensis.UNPLg00860.t1 c_zofingiensis.UNPLg00866.t1 c_zofingiensis.UNPLg00872.t1 c_zofingiensis.UNPLg00874.t1 c_zofingiensis.UNPLg00877.t1 c_zofingiensis.UNPLg00878.t1 c_zofingiensis.UNPLg00888.t1 c_zofingiensis.UNPLg00889.t1 c_zofingiensis.UNPLg00899.t1 c_zofingiensis.UNPLg00900.t1 c_zofingiensis.UNPLg00907.t1 c_zofingiensis.UNPLg00911.t1 d_salina.Dusal.0491s00008.1.p d_salina.Dusal.0807s00005.1.p g_pectorale.KXZ40812.1 g_pectorale.KXZ40994.1 g_pectorale.KXZ40995.1 g_pectorale.KXZ41164.1 g_pectorale.KXZ41165.1 g_pectorale.KXZ41166.1 g_pectorale.KXZ41172.1 g_pectorale.KXZ41531.1 g_pectorale.KXZ41532.1 g_pectorale.KXZ41602.1 g_pectorale.KXZ41627.1 g_pectorale.KXZ41734.1 g_pectorale.KXZ41823.1 g_pectorale.KXZ41824.1 g_pectorale.KXZ42009.1 g_pectorale.KXZ42018.1 g_pectorale.KXZ42019.1 g_pectorale.KXZ42063.1 g_pectorale.KXZ42064.1 g_pectorale.KXZ43063.1 g_pectorale.KXZ45263.1 g_pectorale.KXZ45879.1 g_pectorale.KXZ46664.1 g_pectorale.KXZ47955.1 g_pectorale.KXZ47956.1 g_pectorale.KXZ48177.1 g_pectorale.KXZ48397.1 g_pectorale.KXZ50459.1 g_pectorale.KXZ51205.1 g_pectorale.KXZ51561.1 g_pectorale.KXZ51971.1 g_pectorale.KXZ52933.1 g_pectorale.KXZ53493.1 g_pectorale.KXZ53494.1 p_parva.g156.t1 p_parva.g6481.t1 p_parva.g8564.t1 r_subcapitata.GBF91364.1 v_carteri.Vocar.0002s0673.1.p v_carteri.Vocar.0006s0199.1.p v_carteri.Vocar.0012s0075.1.p v_carteri.Vocar.0029s0079.1.p v_carteri.Vocar.0080s0004.1.p
OG0000005: c_debaryana.g1074.t1 c_debaryana.g1101.t1 c_debaryana.g1104.t1 c_debaryana.g11278.t1 c_debaryana.g11453.t1 c_debaryana.g11454.t1 c_debaryana.g11754.t1 c_debaryana.g12641.t1 c_debaryana.g12822.t1 c_debaryana.g13405.t1 c_debaryana.g144.t1 c_debaryana.g14515.t1 c_debaryana.g14521.t1 c_debaryana.g14568.t1 c_debaryana.g14989.t1 c_debaryana.g16194.t1 c_debaryana.g16376.t2 c_debaryana.g16452.t1 c_debaryana.g16547.t1 c_debaryana.g16767.t1 c_debaryana.g18196.t1 c_debaryana.g19654.t1 c_debaryana.g19656.t1 c_debaryana.g19657.t1 c_debaryana.g20013.t1 c_debaryana.g20316.t1 c_debaryana.g20324.t1 c_debaryana.g20325.t1 c_debaryana.g20366.t1 c_debaryana.g20519.t7 c_debaryana.g3680.t1 c_debaryana.g39.t1 c_debaryana.g3998.t1 c_debaryana.g4448.t1 c_debaryana.g4516.t1 c_debaryana.g4545.t1 c_debaryana.g4943.t1 c_debaryana.g5129.t2 c_debaryana.g5805.t2 c_debaryana.g5825.t1 c_debaryana.g7827.t1 c_debaryana.g8097.t2 c_debaryana.g8420.t1 c_debaryana.g8776.t1 c_debaryana.g8994.t1 c_debaryana.g9195.t1 c_debaryana.g9254.t1 c_eustigma.GAX73337.1 c_eustigma.GAX73516.1 c_eustigma.GAX75624.1 c_eustigma.GAX77737.1 c_eustigma.GAX79526.1 c_eustigma.GAX79527.1 c_eustigma.GAX80750.1 c_eustigma.GAX81030.1 c_eustigma.GAX82252.1 c_eustigma.GAX83385.1 c_eustigma.GAX84038.1 c_eustigma.GAX84701.1 c_eustigma.GAX86287.1 c_incerta.g10376.t1 c_incerta.g11676.t1 c_incerta.g13044.t1 c_incerta.g13426.t1 c_incerta.g13541.t1 c_incerta.g14864.t1 c_incerta.g14876.t1 c_incerta.g15230.t1 c_incerta.g16801.t1 c_incerta.g17044.t1 c_incerta.g1954.t1 c_incerta.g2304.t1 c_incerta.g2440.t1 c_incerta.g2444.t1 c_incerta.g4267.t1 c_incerta.g7901.t1 c_incerta.g7996.t1 c_incerta.g7999.t1 c_incerta.g9028.t1 c_incerta.g9806.t1 c_reinhardtii.Cre01.g052150.t1.1 c_reinhardtii.Cre02.g095120.t1.1 c_reinhardtii.Cre02.g099300.t1.2 c_reinhardtii.Cre03.g146867.t1.1 c_reinhardtii.Cre05.g231100.t1.1 c_reinhardtii.Cre05.g245500.t1.1 c_reinhardtii.Cre05.g245700.t1.1 c_reinhardtii.Cre06.g304150.t1.1 c_reinhardtii.Cre08.g366101.t1.1 c_reinhardtii.Cre11.g481866.t1.1 c_reinhardtii.Cre11.g482001.t1.1 c_reinhardtii.Cre15.g641527.t1.1 c_reinhardtii.Cre16.g662951.t1.2 c_reinhardtii.Cre17.g735350.t1.1 c_reinhardtii.Cre17.g746697.t1.1 c_schloesseri.g12426.t1 c_schloesseri.g13264.t1 c_schloesseri.g14181.t1 c_schloesseri.g1537.t1 c_schloesseri.g16388.t1 c_schloesseri.g16901.t1 c_schloesseri.g2829.t1 c_schloesseri.g3392.t1 c_schloesseri.g3512.t2 c_schloesseri.g3873.t1 c_schloesseri.g5359.t1 c_schloesseri.g7790.t1 c_schloesseri.g7801.t1 c_schloesseri.g9298.t1 c_schloesseri.g978.t1 c_zofingiensis.Cz01g01190.t1 c_zofingiensis.Cz02g01130.t1 c_zofingiensis.Cz02g28310.t1 c_zofingiensis.Cz03g26040.t1 c_zofingiensis.Cz04g21040.t1 c_zofingiensis.Cz07g20130.t1 c_zofingiensis.Cz08g30060.t1 c_zofingiensis.Cz08g30090.t1 c_zofingiensis.Cz11g28220.t1 c_zofingiensis.Cz11g28230.t1 c_zofingiensis.Cz12g28090.t1 c_zofingiensis.Cz16g16150.t1 c_zofingiensis.Cz16g17130.t1 c_zofingiensis.Cz17g17170.t1 c_zofingiensis.Cz18g00130.t1 c_zofingiensis.Cz18g00150.t1 c_zofingiensis.Cz18g04240.t1 d_salina.Dusal.0011s00011.1.p d_salina.Dusal.0011s00012.1.p d_salina.Dusal.0018s00024.1.p d_salina.Dusal.0039s00005.1.p d_salina.Dusal.0039s00024.1.p d_salina.Dusal.0047s00009.1.p d_salina.Dusal.0047s00010.1.p d_salina.Dusal.0047s00011.1.p d_salina.Dusal.0063s00023.1.p d_salina.Dusal.0063s00024.1.p d_salina.Dusal.0124s00008.1.p d_salina.Dusal.0155s00006.1.p d_salina.Dusal.0161s00016.1.p d_salina.Dusal.0210s00012.1.p d_salina.Dusal.0276s00008.1.p d_salina.Dusal.0373s00003.1.p d_salina.Dusal.0374s00001.1.p d_salina.Dusal.0496s00001.1.p d_salina.Dusal.0496s00003.1.p d_salina.Dusal.0505s00001.1.p d_salina.Dusal.0678s00002.1.p d_salina.Dusal.0689s00001.1.p d_salina.Dusal.0740s00008.1.p d_salina.Dusal.0740s00009.1.p d_salina.Dusal.0851s00001.1.p d_salina.Dusal.0882s00004.1.p d_salina.Dusal.0927s00001.1.p d_salina.Dusal.0927s00003.1.p d_salina.Dusal.0988s00004.1.p d_salina.Dusal.0990s00001.1.p d_salina.Dusal.1026s00002.1.p d_salina.Dusal.1083s00004.1.p d_salina.Dusal.1421s00001.1.p d_salina.Dusal.1499s00001.1.p d_salina.Dusal.1548s00001.1.p d_salina.Dusal.3103s00001.1.p g_pectorale.KXZ41039.1 g_pectorale.KXZ41102.1 g_pectorale.KXZ41381.1 g_pectorale.KXZ41601.1 g_pectorale.KXZ41606.1 g_pectorale.KXZ41616.1 g_pectorale.KXZ41636.1 g_pectorale.KXZ41670.1 g_pectorale.KXZ41726.1 g_pectorale.KXZ41759.1 g_pectorale.KXZ41760.1 g_pectorale.KXZ41761.1 g_pectorale.KXZ41762.1 g_pectorale.KXZ41861.1 g_pectorale.KXZ42021.1 g_pectorale.KXZ42210.1 g_pectorale.KXZ42211.1 g_pectorale.KXZ42317.1 g_pectorale.KXZ42351.1 g_pectorale.KXZ42426.1 g_pectorale.KXZ42427.1 g_pectorale.KXZ42561.1 g_pectorale.KXZ42816.1 g_pectorale.KXZ42901.1 g_pectorale.KXZ42903.1 g_pectorale.KXZ42904.1 g_pectorale.KXZ43085.1 g_pectorale.KXZ43191.1 g_pectorale.KXZ43192.1 g_pectorale.KXZ43193.1 g_pectorale.KXZ43196.1 g_pectorale.KXZ43198.1 g_pectorale.KXZ43200.1 g_pectorale.KXZ43202.1 g_pectorale.KXZ43204.1 g_pectorale.KXZ43205.1 g_pectorale.KXZ43207.1 g_pectorale.KXZ43349.1 g_pectorale.KXZ43350.1 g_pectorale.KXZ43351.1 g_pectorale.KXZ43352.1 g_pectorale.KXZ43529.1 g_pectorale.KXZ43634.1 g_pectorale.KXZ43638.1 g_pectorale.KXZ44151.1 g_pectorale.KXZ44154.1 g_pectorale.KXZ44155.1 g_pectorale.KXZ44156.1 g_pectorale.KXZ44157.1 g_pectorale.KXZ44158.1 g_pectorale.KXZ44159.1 g_pectorale.KXZ44166.1 g_pectorale.KXZ44167.1 g_pectorale.KXZ44169.1 g_pectorale.KXZ44170.1 g_pectorale.KXZ44171.1 g_pectorale.KXZ44173.1 g_pectorale.KXZ44500.1 g_pectorale.KXZ44501.1 g_pectorale.KXZ44506.1 g_pectorale.KXZ44507.1 g_pectorale.KXZ44508.1 g_pectorale.KXZ44509.1 g_pectorale.KXZ44512.1 g_pectorale.KXZ44513.1 g_pectorale.KXZ44516.1 g_pectorale.KXZ44518.1 g_pectorale.KXZ44519.1 g_pectorale.KXZ44524.1 g_pectorale.KXZ44525.1 g_pectorale.KXZ44526.1 g_pectorale.KXZ44527.1 g_pectorale.KXZ44528.1 g_pectorale.KXZ44529.1 g_pectorale.KXZ44530.1 g_pectorale.KXZ44531.1 g_pectorale.KXZ44535.1 g_pectorale.KXZ44815.1 g_pectorale.KXZ45568.1 g_pectorale.KXZ45878.1 g_pectorale.KXZ45971.1 g_pectorale.KXZ45981.1 g_pectorale.KXZ46337.1 g_pectorale.KXZ48206.1 g_pectorale.KXZ48303.1 g_pectorale.KXZ48515.1 g_pectorale.KXZ48923.1 g_pectorale.KXZ48924.1 g_pectorale.KXZ49714.1 g_pectorale.KXZ49940.1 g_pectorale.KXZ50039.1 g_pectorale.KXZ50616.1 g_pectorale.KXZ51171.1 g_pectorale.KXZ51172.1 g_pectorale.KXZ51175.1 g_pectorale.KXZ52020.1 g_pectorale.KXZ52328.1 g_pectorale.KXZ52640.1 g_pectorale.KXZ53131.1 g_pectorale.KXZ53132.1 g_pectorale.KXZ53959.1 g_pectorale.KXZ54048.1 g_pectorale.KXZ54049.1 g_pectorale.KXZ54281.1 g_pectorale.KXZ54793.1 g_pectorale.KXZ54794.1 g_pectorale.KXZ55023.1 g_pectorale.KXZ55024.1 p_parva.g2702.t1 p_parva.g7183.t1 p_parva.g8472.t1 r_subcapitata.GBF90422.1 r_subcapitata.GBF92431.1 r_subcapitata.GBF95002.1 r_subcapitata.GBF95876.1 r_subcapitata.GBF96384.1 r_subcapitata.GBF96773.1 r_subcapitata.GBF96799.1 r_subcapitata.GBF96804.1 r_subcapitata.GBF96805.1 r_subcapitata.GBF96956.1 r_subcapitata.GBF97071.1 v_carteri.Vocar.0001s1154.1.p v_carteri.Vocar.0001s1157.1.p v_carteri.Vocar.0001s1163.1.p v_carteri.Vocar.0009s0143.1.p v_carteri.Vocar.0009s0176.1.p v_carteri.Vocar.0016s0048.1.p v_carteri.Vocar.0039s0012.1.p
OG0000006: c_debaryana.g1106.t1 c_debaryana.g12640.t1 c_debaryana.g15464.t1 c_debaryana.g17319.t1 c_debaryana.g1944.t1 c_debaryana.g1946.t1 c_debaryana.g19476.t1 c_debaryana.g2289.t1 c_debaryana.g4836.t1 c_debaryana.g4929.t1 c_debaryana.g5578.t1 c_debaryana.g6757.t1 c_debaryana.g7860.t1 c_debaryana.g8789.t1 c_eustigma.GAX72841.1 c_eustigma.GAX73100.1 c_eustigma.GAX73121.1 c_eustigma.GAX73263.1 c_eustigma.GAX73350.1 c_eustigma.GAX73351.1 c_eustigma.GAX73353.1 c_eustigma.GAX73440.1 c_eustigma.GAX73512.1 c_eustigma.GAX73863.1 c_eustigma.GAX74104.1 c_eustigma.GAX74495.1 c_eustigma.GAX74608.1 c_eustigma.GAX74744.1 c_eustigma.GAX74876.1 c_eustigma.GAX74897.1 c_eustigma.GAX75269.1 c_eustigma.GAX76327.1 c_eustigma.GAX76408.1 c_eustigma.GAX76411.1 c_eustigma.GAX76489.1 c_eustigma.GAX76918.1 c_eustigma.GAX77274.1 c_eustigma.GAX77676.1 c_eustigma.GAX77827.1 c_eustigma.GAX77832.1 c_eustigma.GAX77833.1 c_eustigma.GAX77913.1 c_eustigma.GAX77914.1 c_eustigma.GAX78371.1 c_eustigma.GAX78391.1 c_eustigma.GAX78468.1 c_eustigma.GAX78469.1 c_eustigma.GAX79082.1 c_eustigma.GAX79092.1 c_eustigma.GAX79570.1 c_eustigma.GAX79571.1 c_eustigma.GAX80443.1 c_eustigma.GAX80516.1 c_eustigma.GAX81106.1 c_eustigma.GAX81110.1 c_eustigma.GAX81153.1 c_eustigma.GAX81403.1 c_eustigma.GAX81404.1 c_eustigma.GAX81698.1 c_eustigma.GAX81872.1 c_eustigma.GAX81873.1 c_eustigma.GAX81964.1 c_eustigma.GAX82266.1 c_eustigma.GAX83477.1 c_eustigma.GAX83605.1 c_eustigma.GAX83689.1 c_eustigma.GAX83745.1 c_eustigma.GAX83849.1 c_eustigma.GAX83914.1 c_eustigma.GAX83983.1 c_eustigma.GAX84089.1 c_eustigma.GAX84090.1 c_eustigma.GAX84238.1 c_eustigma.GAX84443.1 c_eustigma.GAX84689.1 c_eustigma.GAX85291.1 c_eustigma.GAX85375.1 c_eustigma.GAX85493.1 c_eustigma.GAX85552.1 c_eustigma.GAX85553.1 c_eustigma.GAX85696.1 c_eustigma.GAX85798.1 c_eustigma.GAX85860.1 c_eustigma.GAX85873.1 c_eustigma.GAX85886.1 c_eustigma.GAX85929.1 c_eustigma.GAX85939.1 c_eustigma.GAX85940.1 c_eustigma.GAX85995.1 c_eustigma.GAX86104.1 c_eustigma.GAX86161.1 c_eustigma.GAX86229.1 c_eustigma.GAX86230.1 c_eustigma.GAX86284.1 c_eustigma.GAX86310.1 c_eustigma.GAX86312.1 c_eustigma.GAX86314.1 c_eustigma.GAX86401.1 c_eustigma.GAX86464.1 c_eustigma.GAX86472.1 c_eustigma.GAX86473.1 c_eustigma.GAX86477.1 c_eustigma.GAX86563.1 c_eustigma.GAX86597.1 c_eustigma.GAX86616.1 c_eustigma.GAX86635.1 c_eustigma.GAX86691.1 c_reinhardtii.Cre01.g006250.t1.2 c_zofingiensis.Cz01g02080.t1 c_zofingiensis.Cz01g02120.t1 c_zofingiensis.Cz01g02140.t1 c_zofingiensis.Cz02g03020.t1 c_zofingiensis.Cz02g10110.t1 c_zofingiensis.Cz02g27010.t1 c_zofingiensis.Cz02g39130.t1 c_zofingiensis.Cz02g41150.t1 c_zofingiensis.Cz03g02170.t1 c_zofingiensis.Cz03g02190.t1 c_zofingiensis.Cz03g14150.t1 c_zofingiensis.Cz03g28140.t1 c_zofingiensis.Cz03g28150.t1 c_zofingiensis.Cz03g40120.t1 c_zofingiensis.Cz03g40130.t1 c_zofingiensis.Cz03g40140.t1 c_zofingiensis.Cz04g07280.t1 c_zofingiensis.Cz04g07290.t1 c_zofingiensis.Cz04g07300.t1 c_zofingiensis.Cz04g07310.t1 c_zofingiensis.Cz04g07320.t1 c_zofingiensis.Cz04g31300.t1 c_zofingiensis.Cz04g31310.t1 c_zofingiensis.Cz04g31320.t1 c_zofingiensis.Cz04g40200.t1 c_zofingiensis.Cz04g40210.t1 c_zofingiensis.Cz05g11290.t1 c_zofingiensis.Cz05g11300.t1 c_zofingiensis.Cz05g14160.t1 c_zofingiensis.Cz06g10270.t1 c_zofingiensis.Cz06g11150.t1 c_zofingiensis.Cz06g11160.t1 c_zofingiensis.Cz06g22240.t1 c_zofingiensis.Cz06g22250.t1 c_zofingiensis.Cz06g22260.t1 c_zofingiensis.Cz06g32080.t1 c_zofingiensis.Cz07g09110.t1 c_zofingiensis.Cz07g09130.t1 c_zofingiensis.Cz07g09150.t1 c_zofingiensis.Cz07g15230.t1 c_zofingiensis.Cz07g15240.t1 c_zofingiensis.Cz08g20010.t1 c_zofingiensis.Cz09g17100.t1 c_zofingiensis.Cz09g23090.t1 c_zofingiensis.Cz09g23160.t1 c_zofingiensis.Cz09g24160.t1 c_zofingiensis.Cz09g24170.t1 c_zofingiensis.Cz09g24180.t1 c_zofingiensis.Cz10g06220.t1 c_zofingiensis.Cz11g01040.t1 c_zofingiensis.Cz12g00030.t1 c_zofingiensis.Cz12g00080.t1 c_zofingiensis.Cz12g00090.t1 c_zofingiensis.Cz12g13160.t1 c_zofingiensis.Cz12g16120.t1 c_zofingiensis.Cz13g09240.t1 c_zofingiensis.Cz13g09250.t1 c_zofingiensis.Cz15g16050.t1 c_zofingiensis.Cz15g16060.t1 c_zofingiensis.Cz15g18080.t1 c_zofingiensis.Cz15g18090.t1 c_zofingiensis.Cz15g18100.t1 c_zofingiensis.Cz15g18110.t1 c_zofingiensis.Cz17g07010.t1 c_zofingiensis.Cz18g14020.t1 c_zofingiensis.Cz18g14030.t1 c_zofingiensis.Cz19g08080.t1 c_zofingiensis.Cz19g08090.t1 c_zofingiensis.UNPLg00283.t1 c_zofingiensis.UNPLg00296.t1 c_zofingiensis.UNPLg00342.t1 c_zofingiensis.UNPLg00544.t1 c_zofingiensis.UNPLg00612.t1 c_zofingiensis.UNPLg00631.t1 c_zofingiensis.UNPLg00695.t1 c_zofingiensis.UNPLg00696.t1 c_zofingiensis.UNPLg00724.t1 c_zofingiensis.UNPLg00743.t1 c_zofingiensis.UNPLg00764.t1 c_zofingiensis.UNPLg00811.t1 c_zofingiensis.UNPLg00812.t1 d_salina.Dusal.0212s00018.1.p d_salina.Dusal.0559s00008.1.p d_salina.Dusal.0866s00006.1.p d_salina.Dusal.1173s00004.1.p d_salina.Dusal.3154s00001.1.p g_pectorale.KXZ40806.1 g_pectorale.KXZ40840.1 g_pectorale.KXZ40860.1 g_pectorale.KXZ40909.1 g_pectorale.KXZ40912.1 g_pectorale.KXZ40924.1 g_pectorale.KXZ40990.1 g_pectorale.KXZ41082.1 g_pectorale.KXZ41086.1 g_pectorale.KXZ41106.1 g_pectorale.KXZ41107.1 g_pectorale.KXZ41194.1 g_pectorale.KXZ41214.1 g_pectorale.KXZ41257.1 g_pectorale.KXZ41322.1 g_pectorale.KXZ41347.1 g_pectorale.KXZ41350.1 g_pectorale.KXZ41351.1 g_pectorale.KXZ41356.1 g_pectorale.KXZ41434.1 g_pectorale.KXZ41473.1 g_pectorale.KXZ41650.1 g_pectorale.KXZ41838.1 g_pectorale.KXZ42095.1 g_pectorale.KXZ42389.1 g_pectorale.KXZ42392.1 g_pectorale.KXZ42459.1 g_pectorale.KXZ42902.1 g_pectorale.KXZ44147.1 g_pectorale.KXZ44148.1 g_pectorale.KXZ44748.1 g_pectorale.KXZ44749.1 g_pectorale.KXZ45049.1 g_pectorale.KXZ45941.1 g_pectorale.KXZ46378.1 g_pectorale.KXZ46379.1 g_pectorale.KXZ46580.1 g_pectorale.KXZ48232.1 g_pectorale.KXZ48980.1 g_pectorale.KXZ49059.1 g_pectorale.KXZ49774.1 g_pectorale.KXZ50136.1 g_pectorale.KXZ51393.1 g_pectorale.KXZ51502.1 g_pectorale.KXZ52120.1 g_pectorale.KXZ52984.1 g_pectorale.KXZ54504.1 g_pectorale.KXZ54578.1 g_pectorale.KXZ54579.1 g_pectorale.KXZ54996.1 g_pectorale.KXZ54997.1 g_pectorale.KXZ54998.1 g_pectorale.KXZ55321.1 g_pectorale.KXZ55322.1 g_pectorale.KXZ55384.1 g_pectorale.KXZ55399.1 g_pectorale.KXZ55400.1 g_pectorale.KXZ55652.1 g_pectorale.KXZ57050.1 g_pectorale.KXZ57062.1 g_pectorale.KXZ57070.1 p_parva.g1455.t1 p_parva.g2629.t1 p_parva.g78.t1 p_parva.g8676.t1 p_parva.g9552.t1 p_parva.g9979.t1 r_subcapitata.GBF93715.1 r_subcapitata.GBF94701.1
OG0000007: c_debaryana.g10304.t1 c_debaryana.g10307.t1 c_debaryana.g10308.t1 c_debaryana.g10311.t1 c_debaryana.g11263.t1 c_debaryana.g11264.t1 c_debaryana.g12423.t1 c_debaryana.g12440.t1 c_debaryana.g12441.t1 c_debaryana.g12442.t1 c_debaryana.g12443.t1 c_debaryana.g12444.t1 c_debaryana.g12481.t1 c_debaryana.g12482.t1 c_debaryana.g12516.t1 c_debaryana.g12637.t1 c_debaryana.g13154.t1 c_debaryana.g13230.t1 c_debaryana.g15583.t1 c_debaryana.g15614.t1 c_debaryana.g15627.t1 c_debaryana.g15629.t1 c_debaryana.g15630.t1 c_debaryana.g15899.t1 c_debaryana.g18466.t2 c_debaryana.g18472.t1 c_debaryana.g18473.t1 c_debaryana.g18572.t2 c_debaryana.g19506.t1 c_debaryana.g19548.t1 c_debaryana.g2138.t1 c_debaryana.g2770.t1 c_debaryana.g2936.t1 c_debaryana.g2937.t1 c_debaryana.g5383.t1 c_debaryana.g5386.t1 c_debaryana.g5593.t1 c_debaryana.g5594.t1 c_debaryana.g5916.t1 c_debaryana.g6401.t1 c_debaryana.g7427.t1 c_debaryana.g7431.t1 c_debaryana.g8149.t1 c_debaryana.g8151.t1 c_debaryana.g8582.t1 c_debaryana.g8589.t1 c_debaryana.g8744.t1 c_debaryana.g9525.t2 c_debaryana.g9530.t1 c_debaryana.g9572.t1 c_debaryana.g9573.t1 c_eustigma.GAX80748.1 c_eustigma.GAX82969.1 c_incerta.g10128.t1 c_incerta.g10130.t1 c_incerta.g12228.t1 c_incerta.g12451.t1 c_incerta.g12452.t1 c_incerta.g15154.t1 c_incerta.g16092.t1 c_incerta.g16528.t1 c_incerta.g16798.t1 c_incerta.g16808.t1 c_incerta.g16813.t1 c_incerta.g16814.t1 c_incerta.g17068.t1 c_incerta.g1865.t1 c_incerta.g2301.t1 c_incerta.g2369.t1 c_incerta.g2716.t1 c_incerta.g3101.t1 c_incerta.g3782.t1 c_incerta.g3902.t1 c_incerta.g4191.t1 c_incerta.g4532.t1 c_incerta.g4590.t1 c_incerta.g5212.t1 c_incerta.g5515.t1 c_incerta.g5516.t1 c_incerta.g5958.t1 c_incerta.g7341.t1 c_incerta.g7673.t1 c_incerta.g8141.t1 c_incerta.g88.t1 c_incerta.g9489.t1 c_incerta.g9970.t1 c_reinhardtii.Cre02.g099055.t1.2 c_reinhardtii.Cre02.g109501.t1.1 c_reinhardtii.Cre02.g118700.t1.1 c_reinhardtii.Cre03.g186550.t1.1 c_reinhardtii.Cre04.g219150.t1.1 c_reinhardtii.Cre04.g222650.t1.1 c_reinhardtii.Cre04.g227251.t1.1 c_reinhardtii.Cre04.g229550.t1.1 c_reinhardtii.Cre10.g421900.t1.1 c_reinhardtii.Cre17.g728450.t1.2 c_schloesseri.g109.t1 c_schloesseri.g12556.t1 c_schloesseri.g12913.t1 c_schloesseri.g1334.t1 c_schloesseri.g1405.t1 c_schloesseri.g14191.t1 c_schloesseri.g14459.t1 c_schloesseri.g14464.t1 c_schloesseri.g15513.t1 c_schloesseri.g16910.t1 c_schloesseri.g2150.t1 c_schloesseri.g240.t1 c_schloesseri.g2958.t1 c_schloesseri.g2959.t1 c_schloesseri.g3463.t1 c_schloesseri.g3504.t1 c_schloesseri.g3862.t1 c_schloesseri.g3960.t1 c_schloesseri.g4861.t1 c_schloesseri.g55.t1 c_schloesseri.g6061.t1 c_schloesseri.g6062.t1 c_schloesseri.g6389.t1 c_schloesseri.g7487.t1 c_schloesseri.g8548.t1 c_schloesseri.g8935.t1 c_schloesseri.g9731.t1 c_schloesseri.g9784.t1 c_zofingiensis.Cz01g41040.t1 c_zofingiensis.Cz01g43120.t1 c_zofingiensis.Cz02g10230.t1 c_zofingiensis.Cz04g40150.t1 c_zofingiensis.Cz04g40160.t1 c_zofingiensis.Cz06g34020.t1 c_zofingiensis.Cz06g34030.t1 c_zofingiensis.Cz06g34050.t1 c_zofingiensis.Cz08g29110.t1 c_zofingiensis.Cz13g01060.t1 c_zofingiensis.Cz13g03080.t1 c_zofingiensis.Cz13g03100.t1 c_zofingiensis.Cz13g03110.t1 c_zofingiensis.Cz14g21210.t1 c_zofingiensis.Cz15g02070.t1 c_zofingiensis.Cz15g02080.t1 c_zofingiensis.Cz17g07200.t1 c_zofingiensis.Cz17g14020.t1 c_zofingiensis.Cz17g16060.t1 c_zofingiensis.UNPLg00032.t1 c_zofingiensis.UNPLg00790.t1 d_salina.Dusal.0169s00024.1.p g_pectorale.KXZ40910.1 g_pectorale.KXZ41261.1 g_pectorale.KXZ41264.1 g_pectorale.KXZ41282.1 g_pectorale.KXZ41705.1 g_pectorale.KXZ41706.1 g_pectorale.KXZ42204.1 g_pectorale.KXZ42408.1 g_pectorale.KXZ42409.1 g_pectorale.KXZ42410.1 g_pectorale.KXZ42411.1 g_pectorale.KXZ42423.1 g_pectorale.KXZ42424.1 g_pectorale.KXZ42425.1 g_pectorale.KXZ42543.1 g_pectorale.KXZ42565.1 g_pectorale.KXZ42567.1 g_pectorale.KXZ42568.1 g_pectorale.KXZ42569.1 g_pectorale.KXZ42603.1 g_pectorale.KXZ42604.1 g_pectorale.KXZ42659.1 g_pectorale.KXZ42660.1 g_pectorale.KXZ42661.1 g_pectorale.KXZ42662.1 g_pectorale.KXZ42663.1 g_pectorale.KXZ43139.1 g_pectorale.KXZ43359.1 g_pectorale.KXZ43360.1 g_pectorale.KXZ43646.1 g_pectorale.KXZ43647.1 g_pectorale.KXZ43648.1 g_pectorale.KXZ43649.1 g_pectorale.KXZ43650.1 g_pectorale.KXZ43722.1 g_pectorale.KXZ43731.1 g_pectorale.KXZ43732.1 g_pectorale.KXZ44496.1 g_pectorale.KXZ44497.1 g_pectorale.KXZ44498.1 g_pectorale.KXZ44503.1 g_pectorale.KXZ44504.1 g_pectorale.KXZ44816.1 g_pectorale.KXZ44817.1 g_pectorale.KXZ44820.1 g_pectorale.KXZ45362.1 g_pectorale.KXZ45364.1 g_pectorale.KXZ45559.1 g_pectorale.KXZ45560.1 g_pectorale.KXZ45588.1 g_pectorale.KXZ45744.1 g_pectorale.KXZ45876.1 g_pectorale.KXZ45877.1 g_pectorale.KXZ45998.1 g_pectorale.KXZ45999.1 g_pectorale.KXZ46022.1 g_pectorale.KXZ47168.1 g_pectorale.KXZ47169.1 g_pectorale.KXZ47170.1 g_pectorale.KXZ47171.1 g_pectorale.KXZ47174.1 g_pectorale.KXZ47178.1 g_pectorale.KXZ47948.1 g_pectorale.KXZ48022.1 g_pectorale.KXZ48464.1 g_pectorale.KXZ48465.1 g_pectorale.KXZ48783.1 g_pectorale.KXZ48784.1 g_pectorale.KXZ48786.1 g_pectorale.KXZ48974.1 g_pectorale.KXZ50639.1 g_pectorale.KXZ50640.1 g_pectorale.KXZ51163.1 g_pectorale.KXZ52944.1 g_pectorale.KXZ54094.1 g_pectorale.KXZ54362.1 g_pectorale.KXZ56446.1 g_pectorale.KXZ56556.1 g_pectorale.KXZ57008.1 p_parva.g1008.t1 p_parva.g10438.t1 p_parva.g519.t1 p_parva.g7202.t1 r_subcapitata.GBF95877.1 r_subcapitata.GBF96363.1 r_subcapitata.GBF97012.1 v_carteri.Vocar.0011s0300.1.p v_carteri.Vocar.0012s0119.1.p v_carteri.Vocar.0029s0093.1.p v_carteri.Vocar.0029s0094.1.p v_carteri.Vocar.0033s0048.1.p v_carteri.Vocar.0033s0049.1.p v_carteri.Vocar.0033s0050.1.p
OG0000008: c_debaryana.g10748.t1 c_debaryana.g10879.t1 c_debaryana.g11334.t1 c_debaryana.g12097.t1 c_debaryana.g12852.t1 c_debaryana.g12853.t1 c_debaryana.g12854.t1 c_debaryana.g13109.t1 c_debaryana.g13422.t1 c_debaryana.g13423.t1 c_debaryana.g13536.t1 c_debaryana.g14456.t1 c_debaryana.g14471.t1 c_debaryana.g15412.t1 c_debaryana.g15413.t1 c_debaryana.g15415.t1 c_debaryana.g15416.t1 c_debaryana.g15422.t1 c_debaryana.g15423.t1 c_debaryana.g15424.t1 c_debaryana.g15429.t1 c_debaryana.g15549.t1 c_debaryana.g15551.t1 c_debaryana.g15553.t1 c_debaryana.g15606.t1 c_debaryana.g15848.t1 c_debaryana.g16510.t1 c_debaryana.g16511.t1 c_debaryana.g16518.t1 c_debaryana.g16520.t1 c_debaryana.g16521.t1 c_debaryana.g16532.t1 c_debaryana.g16543.t1 c_debaryana.g16557.t1 c_debaryana.g16561.t1 c_debaryana.g16565.t1 c_debaryana.g16566.t1 c_debaryana.g16568.t1 c_debaryana.g16569.t1 c_debaryana.g16571.t1 c_debaryana.g16572.t1 c_debaryana.g16575.t1 c_debaryana.g16577.t1 c_debaryana.g16579.t1 c_debaryana.g16585.t1 c_debaryana.g16587.t1 c_debaryana.g16589.t1 c_debaryana.g16591.t1 c_debaryana.g16594.t1 c_debaryana.g16596.t1 c_debaryana.g16606.t1 c_debaryana.g16611.t1 c_debaryana.g16617.t1 c_debaryana.g16634.t1 c_debaryana.g16638.t1 c_debaryana.g16646.t1 c_debaryana.g16674.t1 c_debaryana.g16678.t1 c_debaryana.g16916.t1 c_debaryana.g18662.t1 c_debaryana.g18802.t1 c_debaryana.g18992.t1 c_debaryana.g18995.t1 c_debaryana.g19156.t1 c_debaryana.g19157.t1 c_debaryana.g19159.t1 c_debaryana.g19692.t1 c_debaryana.g429.t2 c_debaryana.g5446.t1 c_debaryana.g5447.t1 c_debaryana.g5448.t1 c_debaryana.g5659.t1 c_debaryana.g6116.t1 c_debaryana.g6118.t1 c_debaryana.g6125.t1 c_debaryana.g6794.t1 c_debaryana.g6803.t1 c_debaryana.g6804.t1 c_debaryana.g6807.t1 c_debaryana.g685.t1 c_debaryana.g8823.t1 c_debaryana.g9315.t1 c_debaryana.g9641.t1 c_debaryana.g9776.t1 c_debaryana.g9808.t1 c_eustigma.GAX79464.1 c_incerta.g12994.t1 c_incerta.g13743.t1 c_incerta.g14330.t1 c_incerta.g1549.t1 c_incerta.g16461.t1 c_incerta.g16608.t1 c_incerta.g17094.t1 c_incerta.g17095.t1 c_incerta.g17096.t1 c_incerta.g17103.t1 c_incerta.g17104.t1 c_incerta.g17662.t1 c_incerta.g2348.t1 c_incerta.g2363.t1 c_incerta.g2375.t1 c_incerta.g2376.t1 c_incerta.g2383.t1 c_incerta.g2387.t1 c_incerta.g2494.t1 c_incerta.g2495.t1 c_incerta.g2496.t1 c_incerta.g3453.t1 c_incerta.g4792.t1 c_incerta.g5471.t1 c_incerta.g5496.t1 c_incerta.g6419.t1 c_incerta.g6420.t1 c_incerta.g7855.t1 c_incerta.g7867.t1 c_incerta.g857.t1 c_incerta.g9302.t1 c_incerta.g9545.t1 c_reinhardtii.Cre01.g001600.t1.2 c_reinhardtii.Cre01.g022950.t1.2 c_reinhardtii.Cre01.g048501.t1.1 c_reinhardtii.Cre02.g096700.t1.1 c_reinhardtii.Cre02.g101300.t1.2 c_reinhardtii.Cre02.g101550.t1.1 c_reinhardtii.Cre03.g173165.t1.1 c_reinhardtii.Cre03.g174150.t1.1 c_reinhardtii.Cre03.g179650.t1.1 c_reinhardtii.Cre04.g211700.t1.1 c_reinhardtii.Cre04.g213650.t1.2 c_reinhardtii.Cre04.g215450.t1.2 c_reinhardtii.Cre04.g218400.t1.1 c_reinhardtii.Cre04.g219400.t1.2 c_reinhardtii.Cre04.g219600.t1.2 c_reinhardtii.Cre04.g219650.t1.2 c_reinhardtii.Cre04.g220250.t1.1 c_reinhardtii.Cre04.g221900.t1.1 c_reinhardtii.Cre06.g278184.t1.1 c_reinhardtii.Cre07.g335950.t1.2 c_reinhardtii.Cre09.g401219.t1.1 c_reinhardtii.Cre11.g479800.t1.1 c_reinhardtii.Cre11.g480050.t1.1 c_reinhardtii.Cre12.g532900.t1.2 c_reinhardtii.Cre14.g610550.t1.1 c_reinhardtii.Cre14.g610582.t1.1 c_reinhardtii.Cre14.g610631.t1.1 c_reinhardtii.Cre16.g653258.t1.2 c_reinhardtii.Cre17.g714229.t1.2 c_schloesseri.g1009.t1 c_schloesseri.g10418.t1 c_schloesseri.g10691.t1 c_schloesseri.g1292.t1 c_schloesseri.g1294.t1 c_schloesseri.g1295.t1 c_schloesseri.g1306.t1 c_schloesseri.g1307.t1 c_schloesseri.g1340.t1 c_schloesseri.g1341.t1 c_schloesseri.g1342.t1 c_schloesseri.g1346.t1 c_schloesseri.g1347.t1 c_schloesseri.g1363.t1 c_schloesseri.g14116.t1 c_schloesseri.g14117.t1 c_schloesseri.g14118.t1 c_schloesseri.g14957.t1 c_schloesseri.g16032.t1 c_schloesseri.g16057.t1 c_schloesseri.g16173.t1 c_schloesseri.g16335.t1 c_schloesseri.g16357.t1 c_schloesseri.g17316.t1 c_schloesseri.g3168.t1 c_schloesseri.g4333.t1 c_schloesseri.g6308.t1 c_schloesseri.g6310.t1 c_schloesseri.g7501.t1 c_schloesseri.g7923.t1 c_schloesseri.g8839.t1 c_schloesseri.g9946.t1 c_zofingiensis.Cz03g21260.t1 c_zofingiensis.Cz04g20100.t1 c_zofingiensis.Cz05g12120.t1 d_salina.Dusal.0124s00016.1.p d_salina.Dusal.0179s00020.1.p d_salina.Dusal.0975s00005.1.p g_pectorale.KXZ42446.1 g_pectorale.KXZ42447.1 g_pectorale.KXZ42449.1 g_pectorale.KXZ42452.1 g_pectorale.KXZ42453.1 g_pectorale.KXZ42454.1 g_pectorale.KXZ42455.1 g_pectorale.KXZ42589.1 g_pectorale.KXZ42889.1 g_pectorale.KXZ43434.1 g_pectorale.KXZ43739.1 g_pectorale.KXZ43768.1 g_pectorale.KXZ43769.1 g_pectorale.KXZ44784.1 g_pectorale.KXZ45690.1 g_pectorale.KXZ45691.1 g_pectorale.KXZ45695.1 g_pectorale.KXZ47183.1 g_pectorale.KXZ47188.1 g_pectorale.KXZ47189.1 g_pectorale.KXZ47190.1 g_pectorale.KXZ47320.1 g_pectorale.KXZ48329.1 g_pectorale.KXZ49642.1 g_pectorale.KXZ49661.1 g_pectorale.KXZ49662.1 g_pectorale.KXZ49663.1 g_pectorale.KXZ49667.1 g_pectorale.KXZ49668.1 g_pectorale.KXZ49669.1 g_pectorale.KXZ49675.1 g_pectorale.KXZ49711.1 g_pectorale.KXZ49712.1 g_pectorale.KXZ50574.1 g_pectorale.KXZ51141.1 g_pectorale.KXZ51353.1 g_pectorale.KXZ52304.1 g_pectorale.KXZ53975.1 g_pectorale.KXZ54480.1 g_pectorale.KXZ54801.1 g_pectorale.KXZ54802.1 g_pectorale.KXZ54803.1 p_parva.g3046.t1 r_subcapitata.GBF88915.1 v_carteri.Vocar.0012s0080.1.p v_carteri.Vocar.0023s0042.1.p v_carteri.Vocar.0026s0128.1.p v_carteri.Vocar.0028s0142.1.p v_carteri.Vocar.0032s0111.1.p
OG0000009: c_debaryana.g13873.t1 c_debaryana.g13917.t1 c_debaryana.g13920.t1 c_debaryana.g13944.t1 c_debaryana.g13955.t1 c_debaryana.g13958.t1 c_debaryana.g13982.t1 c_debaryana.g13987.t1 c_debaryana.g14009.t1 c_debaryana.g14027.t1 c_debaryana.g14030.t1 c_debaryana.g14031.t1 c_debaryana.g14041.t1 c_debaryana.g14047.t1 c_debaryana.g14049.t1 c_debaryana.g14078.t1 c_debaryana.g14095.t1 c_debaryana.g14551.t1 c_debaryana.g14560.t1 c_debaryana.g17660.t1 c_debaryana.g17676.t1 c_debaryana.g17702.t1 c_debaryana.g17717.t1 c_debaryana.g17771.t1 c_debaryana.g17773.t1 c_debaryana.g17776.t1 c_debaryana.g17780.t1 c_debaryana.g2222.t1 c_debaryana.g2232.t1 c_debaryana.g2238.t1 c_debaryana.g2241.t1 c_debaryana.g4761.t1 c_debaryana.g4779.t1 c_debaryana.g8456.t1 c_debaryana.g8461.t1 c_eustigma.GAX75813.1 c_eustigma.GAX78485.1 c_eustigma.GAX78506.1 c_eustigma.GAX79584.1 c_eustigma.GAX81746.1 c_incerta.g11986.t1 c_incerta.g12002.t1 c_incerta.g12017.t1 c_incerta.g12019.t1 c_incerta.g17303.t1 c_incerta.g17447.t1 c_incerta.g17501.t1 c_incerta.g17504.t1 c_incerta.g17507.t1 c_incerta.g17518.t1 c_incerta.g17535.t1 c_incerta.g17545.t1 c_incerta.g17548.t1 c_incerta.g17573.t1 c_incerta.g3442.t1 c_incerta.g3443.t1 c_incerta.g3457.t1 c_incerta.g3465.t1 c_incerta.g3470.t1 c_incerta.g3494.t1 c_incerta.g3517.t1 c_incerta.g3550.t1 c_incerta.g3563.t1 c_incerta.g3571.t1 c_incerta.g4478.t1 c_incerta.g4485.t1 c_incerta.g4488.t1 c_incerta.g4492.t1 c_incerta.g4512.t1 c_incerta.g4548.t1 c_incerta.g758.t1 c_incerta.g791.t1 c_incerta.g797.t1 c_reinhardtii.Cre06.g264600.t1.2 c_reinhardtii.Cre06.g265050.t1.2 c_reinhardtii.Cre06.g265200.t1.2 c_reinhardtii.Cre06.g265450.t1.2 c_reinhardtii.Cre06.g266600.t1.2 c_reinhardtii.Cre06.g268000.t1.2 c_reinhardtii.Cre06.g268400.t1.2 c_reinhardtii.Cre06.g271300.t1.2 c_reinhardtii.Cre06.g273950.t1.2 c_reinhardtii.Cre06.g274150.t1.2 c_reinhardtii.Cre06.g274300.t1.2 c_reinhardtii.Cre06.g274900.t1.2 c_reinhardtii.Cre06.g275700.t1.2 c_reinhardtii.Cre06.g276650.t1.2 c_reinhardtii.Cre06.g276800.t1.2 c_reinhardtii.Cre12.g504600.t1.2 c_reinhardtii.Cre12.g504850.t1.2 c_reinhardtii.Cre12.g505450.t1.2 c_reinhardtii.Cre12.g506350.t1.2 c_reinhardtii.Cre12.g506450.t1.2 c_reinhardtii.Cre13.g570000.t2.1 c_reinhardtii.Cre16.g648550.t1.2 c_reinhardtii.Cre16.g649950.t1.2 c_reinhardtii.Cre16.g650250.t1.2 c_reinhardtii.Cre17.g708200.t1.2 c_reinhardtii.Cre17.g708650.t1.2 c_reinhardtii.Cre17.g709100.t1.2 c_reinhardtii.Cre17.g710500.t1.2 c_reinhardtii.Cre17.g711800.t1.2 c_reinhardtii.Cre17.g713500.t1.2 c_reinhardtii.Cre17.g714000.t1.2 c_reinhardtii.Cre17.g714600.t1.2 c_schloesseri.g11215.t1 c_schloesseri.g15018.t1 c_schloesseri.g15025.t1 c_schloesseri.g15055.t1 c_schloesseri.g15225.t1 c_schloesseri.g15229.t1 c_schloesseri.g15255.t1 c_schloesseri.g15258.t1 c_schloesseri.g15270.t1 c_schloesseri.g15289.t1 c_schloesseri.g15293.t1 c_schloesseri.g15304.t1 c_schloesseri.g15307.t1 c_schloesseri.g15309.t1 c_schloesseri.g4530.t1 c_schloesseri.g7359.t1 c_schloesseri.g7364.t1 c_schloesseri.g7379.t1 c_schloesseri.g7395.t1 c_schloesseri.g7399.t1 c_schloesseri.g7916.t1 c_schloesseri.g7926.t1 c_schloesseri.g7936.t1 c_schloesseri.g7964.t1 c_schloesseri.g7986.t1 c_schloesseri.g8026.t1 c_schloesseri.g8310.t1 c_schloesseri.g8318.t1 c_schloesseri.g8321.t1 c_schloesseri.g8326.t1 c_schloesseri.g8346.t1 c_schloesseri.g8373.t1 c_schloesseri.g8381.t1 c_zofingiensis.Cz05g04160.t1 c_zofingiensis.Cz07g08160.t1 c_zofingiensis.Cz08g27150.t1 c_zofingiensis.Cz13g04220.t1 c_zofingiensis.Cz18g11090.t1 d_salina.Dusal.0002s00026.1.p d_salina.Dusal.0002s00031.1.p d_salina.Dusal.0002s00039.1.p d_salina.Dusal.0024s00010.1.p d_salina.Dusal.0073s00027.1.p d_salina.Dusal.0093s00002.1.p d_salina.Dusal.0093s00018.1.p d_salina.Dusal.0093s00025.1.p d_salina.Dusal.0093s00032.1.p d_salina.Dusal.0107s00009.1.p d_salina.Dusal.0152s00003.1.p d_salina.Dusal.0152s00017.1.p d_salina.Dusal.0165s00021.1.p d_salina.Dusal.0194s00023.1.p d_salina.Dusal.0260s00015.1.p d_salina.Dusal.0322s00003.1.p d_salina.Dusal.0424s00016.1.p d_salina.Dusal.0482s00001.1.p d_salina.Dusal.0912s00007.1.p d_salina.Dusal.1067s00006.1.p d_salina.Dusal.1079s00001.1.p d_salina.Dusal.1154s00006.1.p g_pectorale.KXZ40918.1 g_pectorale.KXZ41272.1 g_pectorale.KXZ42354.1 g_pectorale.KXZ45719.1 g_pectorale.KXZ46537.1 g_pectorale.KXZ46540.1 g_pectorale.KXZ46548.1 g_pectorale.KXZ46585.1 g_pectorale.KXZ46599.1 g_pectorale.KXZ46656.1 g_pectorale.KXZ46660.1 g_pectorale.KXZ46665.1 g_pectorale.KXZ47266.1 g_pectorale.KXZ50433.1 g_pectorale.KXZ50443.1 g_pectorale.KXZ50733.1 g_pectorale.KXZ50851.1 g_pectorale.KXZ50863.1 g_pectorale.KXZ50874.1 g_pectorale.KXZ50953.1 g_pectorale.KXZ50963.1 g_pectorale.KXZ52000.1 g_pectorale.KXZ52006.1 g_pectorale.KXZ52017.1 g_pectorale.KXZ52049.1 g_pectorale.KXZ54870.1 g_pectorale.KXZ55914.1 g_pectorale.KXZ55927.1 g_pectorale.KXZ55939.1 g_pectorale.KXZ56808.1 g_pectorale.KXZ56816.1 g_pectorale.KXZ56822.1 g_pectorale.KXZ56824.1 p_parva.g5696.t1 p_parva.g6739.t1 p_parva.g6876.t1 p_parva.g9647.t1 p_parva.g9940.t1 r_subcapitata.GBF89024.1 r_subcapitata.GBF90737.1 r_subcapitata.GBF93329.1 r_subcapitata.GBF93353.1 r_subcapitata.GBF95405.1 r_subcapitata.GBF95443.1 r_subcapitata.GBF97066.1 r_subcapitata.GBF97069.1 v_carteri.Vocar.0001s0879.1.p v_carteri.Vocar.0002s0360.1.p v_carteri.Vocar.0002s0365.1.p v_carteri.Vocar.0002s0594.1.p v_carteri.Vocar.0002s0597.1.p v_carteri.Vocar.0006s0043.1.p v_carteri.Vocar.0006s0182.1.p v_carteri.Vocar.0027s0141.1.p v_carteri.Vocar.0027s0150.1.p v_carteri.Vocar.0028s0102.1.p v_carteri.Vocar.0028s0149.1.p v_carteri.Vocar.0042s0090.1.p v_carteri.Vocar.0042s0092.1.p
OG0000010: c_debaryana.g13872.t1 c_debaryana.g13916.t1 c_debaryana.g13919.t1 c_debaryana.g13943.t1 c_debaryana.g13954.t1 c_debaryana.g13959.t1 c_debaryana.g13981.t1 c_debaryana.g13988.t1 c_debaryana.g14010.t1 c_debaryana.g14026.t1 c_debaryana.g14032.t1 c_debaryana.g14042.t1 c_debaryana.g14046.t1 c_debaryana.g14050.t1 c_debaryana.g14068.t1 c_debaryana.g14079.t1 c_debaryana.g14096.t1 c_debaryana.g14550.t1 c_debaryana.g14561.t1 c_debaryana.g17659.t1 c_debaryana.g17677.t1 c_debaryana.g17701.t1 c_debaryana.g17716.t1 c_debaryana.g17723.t1 c_debaryana.g17770.t1 c_debaryana.g17774.t1 c_debaryana.g17777.t1 c_debaryana.g17779.t1 c_debaryana.g2009.t1 c_debaryana.g2010.t1 c_debaryana.g2012.t1 c_debaryana.g2223.t1 c_debaryana.g2231.t1 c_debaryana.g2239.t1 c_debaryana.g4762.t1 c_debaryana.g4778.t1 c_debaryana.g8455.t1 c_debaryana.g8462.t1 c_eustigma.GAX75812.1 c_eustigma.GAX76969.1 c_eustigma.GAX77127.1 c_eustigma.GAX78486.1 c_eustigma.GAX78497.1 c_eustigma.GAX78505.1 c_eustigma.GAX79583.1 c_eustigma.GAX83621.1 c_eustigma.GAX86066.1 c_eustigma.GAX86074.1 c_incerta.g5006.t1 c_reinhardtii.Cre02.g104800.t1.1 c_reinhardtii.Cre03.g197050.t1.2 c_reinhardtii.Cre06.g264650.t1.2 c_reinhardtii.Cre06.g265000.t1.2 c_reinhardtii.Cre06.g265250.t1.2 c_reinhardtii.Cre06.g265500.t1.2 c_reinhardtii.Cre06.g266650.t1.2 c_reinhardtii.Cre06.g267950.t1.2 c_reinhardtii.Cre06.g268350.t1.2 c_reinhardtii.Cre06.g271250.t1.2 c_reinhardtii.Cre06.g274000.t1.2 c_reinhardtii.Cre06.g274101.t1.1 c_reinhardtii.Cre06.g274350.t1.2 c_reinhardtii.Cre06.g274850.t1.2 c_reinhardtii.Cre06.g275750.t1.2 c_reinhardtii.Cre06.g276600.t1.2 c_reinhardtii.Cre06.g276850.t1.2 c_reinhardtii.Cre12.g504650.t1.2 c_reinhardtii.Cre12.g504800.t1.2 c_reinhardtii.Cre12.g505500.t1.2 c_reinhardtii.Cre12.g506300.t1.2 c_reinhardtii.Cre12.g506500.t1.2 c_reinhardtii.Cre13.g569950.t1.2 c_reinhardtii.Cre16.g648500.t1.2 c_reinhardtii.Cre16.g649900.t1.1 c_reinhardtii.Cre16.g650300.t1.2 c_reinhardtii.Cre16.g661450.t1.2 c_reinhardtii.Cre17.g708150.t1.2 c_reinhardtii.Cre17.g708700.t1.2 c_reinhardtii.Cre17.g709050.t1.2 c_reinhardtii.Cre17.g710550.t1.2 c_reinhardtii.Cre17.g711850.t1.2 c_reinhardtii.Cre17.g713550.t1.2 c_reinhardtii.Cre17.g713950.t1.2 c_reinhardtii.Cre17.g714650.t1.2 c_schloesseri.g14782.t1 c_schloesseri.g15017.t1 c_schloesseri.g15026.t1 c_schloesseri.g15224.t1 c_schloesseri.g15230.t1 c_schloesseri.g15254.t1 c_schloesseri.g15259.t1 c_schloesseri.g15269.t1 c_schloesseri.g15290.t1 c_schloesseri.g15294.t1 c_schloesseri.g15305.t1 c_schloesseri.g15310.t1 c_schloesseri.g361.t1 c_schloesseri.g6733.t1 c_schloesseri.g7358.t1 c_schloesseri.g7363.t1 c_schloesseri.g7380.t1 c_schloesseri.g7394.t1 c_schloesseri.g7400.t1 c_schloesseri.g7915.t1 c_schloesseri.g7927.t1 c_schloesseri.g7935.t1 c_schloesseri.g7963.t1 c_schloesseri.g7985.t1 c_schloesseri.g8027.t1 c_schloesseri.g8311.t1 c_schloesseri.g8317.t1 c_schloesseri.g8322.t1 c_schloesseri.g8327.t1 c_schloesseri.g8347.t1 c_schloesseri.g8372.t1 c_schloesseri.g8380.t1 c_zofingiensis.Cz02g38050.t1 c_zofingiensis.Cz05g04150.t1 c_zofingiensis.Cz07g08150.t1 c_zofingiensis.Cz08g27160.t1 c_zofingiensis.Cz10g10220.t1 c_zofingiensis.Cz13g04210.t1 c_zofingiensis.Cz18g11080.t1 c_zofingiensis.Cz19g02220.t1 c_zofingiensis.Cz19g02230.t1 d_salina.Dusal.0002s00025.1.p d_salina.Dusal.0002s00032.1.p d_salina.Dusal.0002s00038.1.p d_salina.Dusal.0024s00011.1.p d_salina.Dusal.0073s00028.1.p d_salina.Dusal.0093s00003.1.p d_salina.Dusal.0093s00017.1.p d_salina.Dusal.0093s00026.1.p d_salina.Dusal.0093s00033.1.p d_salina.Dusal.0107s00001.1.p d_salina.Dusal.0107s00004.1.p d_salina.Dusal.0107s00008.1.p d_salina.Dusal.0152s00002.1.p d_salina.Dusal.0152s00018.1.p d_salina.Dusal.0165s00022.1.p d_salina.Dusal.0194s00024.1.p d_salina.Dusal.0209s00001.1.p d_salina.Dusal.0260s00013.1.p d_salina.Dusal.0260s00016.1.p d_salina.Dusal.0322s00002.1.p d_salina.Dusal.0424s00015.1.p d_salina.Dusal.0428s00005.1.p d_salina.Dusal.0482s00002.1.p d_salina.Dusal.0658s00002.1.p d_salina.Dusal.0806s00005.1.p d_salina.Dusal.0912s00008.1.p d_salina.Dusal.1067s00005.1.p d_salina.Dusal.1079s00002.1.p d_salina.Dusal.1154s00005.1.p g_pectorale.KXZ40883.1 g_pectorale.KXZ41326.1 g_pectorale.KXZ41752.1 g_pectorale.KXZ44232.1 g_pectorale.KXZ45682.1 g_pectorale.KXZ45688.1 g_pectorale.KXZ45716.1 g_pectorale.KXZ45718.1 g_pectorale.KXZ46541.1 g_pectorale.KXZ46547.1 g_pectorale.KXZ46584.1 g_pectorale.KXZ46669.1 g_pectorale.KXZ46671.1 g_pectorale.KXZ46674.1 g_pectorale.KXZ46685.1 g_pectorale.KXZ50444.1 g_pectorale.KXZ50852.1 g_pectorale.KXZ50956.1 g_pectorale.KXZ50962.1 g_pectorale.KXZ50972.1 g_pectorale.KXZ52007.1 g_pectorale.KXZ52048.1 g_pectorale.KXZ52465.1 g_pectorale.KXZ54069.1 g_pectorale.KXZ54869.1 g_pectorale.KXZ56815.1 p_parva.g2863.t1 p_parva.g5697.t1 p_parva.g6740.t1 p_parva.g6877.t1 p_parva.g9939.t1 r_subcapitata.GBF88182.1 r_subcapitata.GBF89026.1 r_subcapitata.GBF90750.1 r_subcapitata.GBF93328.1 r_subcapitata.GBF93352.1 r_subcapitata.GBF95406.1 r_subcapitata.GBF95444.1 r_subcapitata.GBF97065.1 r_subcapitata.GBF97070.1 v_carteri.Vocar.0002s0595.1.p v_carteri.Vocar.0002s0598.1.p v_carteri.Vocar.0006s0042.1.p v_carteri.Vocar.0006s0183.1.p v_carteri.Vocar.0011s0307.1.p v_carteri.Vocar.0027s0142.1.p v_carteri.Vocar.0027s0149.1.p v_carteri.Vocar.0028s0101.1.p v_carteri.Vocar.0028s0150.1.p v_carteri.Vocar.0033s0145.1.p v_carteri.Vocar.0042s0089.1.p v_carteri.Vocar.0042s0091.1.p v_carteri.Vocar.0122s0001.1.p
OG0000011: c_debaryana.g1026.t1 c_debaryana.g1029.t1 c_debaryana.g10295.t1 c_debaryana.g10296.t1 c_debaryana.g11019.t1 c_debaryana.g11621.t1 c_debaryana.g12019.t1 c_debaryana.g12060.t1 c_debaryana.g1217.t1 c_debaryana.g12193.t1 c_debaryana.g12194.t1 c_debaryana.g14090.t1 c_debaryana.g19129.t1 c_debaryana.g19130.t1 c_debaryana.g19184.t1 c_debaryana.g2226.t1 c_debaryana.g2848.t1 c_debaryana.g2852.t1 c_debaryana.g2853.t1 c_debaryana.g3905.t1 c_debaryana.g4941.t1 c_debaryana.g5137.t1 c_debaryana.g6397.t1 c_debaryana.g6661.t1 c_debaryana.g6664.t1 c_debaryana.g6715.t1 c_debaryana.g6716.t1 c_debaryana.g6717.t1 c_debaryana.g6720.t1 c_debaryana.g6721.t1 c_debaryana.g6722.t1 c_debaryana.g6725.t1 c_debaryana.g7116.t1 c_debaryana.g8018.t1 c_debaryana.g8019.t1 c_debaryana.g8020.t1 c_debaryana.g8030.t1 c_debaryana.g8031.t1 c_debaryana.g8032.t1 c_debaryana.g8033.t1 c_debaryana.g8124.t1 c_debaryana.g8500.t1 c_debaryana.g8509.t1 c_debaryana.g8510.t1 c_debaryana.g8511.t1 c_debaryana.g8639.t1 c_debaryana.g9186.t1 c_debaryana.g9277.t1 c_debaryana.g9488.t1 c_debaryana.g9490.t1 c_debaryana.g9496.t1 c_debaryana.g9497.t1 c_debaryana.g9498.t1 c_debaryana.g9533.t1 c_eustigma.GAX74329.1 c_eustigma.GAX82115.1 c_eustigma.GAX83944.1 c_incerta.g11564.t1 c_incerta.g13600.t1 c_incerta.g13677.t1 c_incerta.g15107.t1 c_incerta.g15180.t1 c_incerta.g16309.t1 c_incerta.g1874.t1 c_incerta.g2119.t1 c_incerta.g2410.t1 c_incerta.g2950.t1 c_incerta.g4434.t1 c_incerta.g509.t1 c_incerta.g513.t1 c_incerta.g5551.t1 c_incerta.g654.t1 c_incerta.g661.t1 c_incerta.g6699.t1 c_incerta.g671.t1 c_incerta.g694.t1 c_incerta.g695.t1 c_incerta.g711.t1 c_incerta.g716.t1 c_incerta.g717.t1 c_incerta.g730.t1 c_incerta.g759.t1 c_incerta.g7958.t1 c_incerta.g7959.t1 c_incerta.g7962.t1 c_incerta.g7963.t1 c_incerta.g8850.t1 c_incerta.g8931.t1 c_reinhardtii.Cre01.g022450.t1.1 c_reinhardtii.Cre01.g022462.t1.2 c_reinhardtii.Cre01.g035550.t1.1 c_reinhardtii.Cre05.g238000.t1.2 c_reinhardtii.Cre06.g262601.t1.1 c_reinhardtii.Cre06.g277250.t1.2 c_reinhardtii.Cre06.g282700.t1.2 c_reinhardtii.Cre06.g282750.t1.1 c_reinhardtii.Cre08.g359000.t1.2 c_reinhardtii.Cre08.g365750.t1.1 c_reinhardtii.Cre08.g371800.t1.2 c_reinhardtii.Cre08.g378700.t1.2 c_reinhardtii.Cre09.g392050.t1.1 c_reinhardtii.Cre11.g483200.t1.2 c_reinhardtii.Cre14.g618500.t1.1 c_reinhardtii.Cre14.g632100.t1.1 c_reinhardtii.Cre14.g632250.t1.1 c_reinhardtii.Cre16.g648650.t1.1 c_reinhardtii.Cre16.g691950.t1.1 c_reinhardtii.Cre16.g692585.t1.2 c_reinhardtii.Cre16.g694000.t1.2 c_reinhardtii.Cre16.g694206.t1.1 c_schloesseri.g12156.t1 c_schloesseri.g12582.t1 c_schloesseri.g13579.t1 c_schloesseri.g1468.t1 c_schloesseri.g15044.t1 c_schloesseri.g15054.t1 c_schloesseri.g15180.t1 c_schloesseri.g17339.t1 c_schloesseri.g17340.t1 c_schloesseri.g17523.t1 c_schloesseri.g2619.t1 c_schloesseri.g2620.t1 c_schloesseri.g4140.t1 c_schloesseri.g4142.t1 c_schloesseri.g4454.t1 c_schloesseri.g4457.t1 c_schloesseri.g4458.t1 c_schloesseri.g4512.t1 c_schloesseri.g4525.t1 c_schloesseri.g5042.t1 c_schloesseri.g6321.t1 c_schloesseri.g6466.t1 c_schloesseri.g8260.t1 c_schloesseri.g84.t1 c_zofingiensis.Cz13g16070.t1 c_zofingiensis.Cz16g15110.t1 d_salina.Dusal.0292s00009.1.p d_salina.Dusal.0574s00005.1.p d_salina.Dusal.0596s00007.1.p g_pectorale.KXZ40958.1 g_pectorale.KXZ41249.1 g_pectorale.KXZ41535.1 g_pectorale.KXZ41669.1 g_pectorale.KXZ42220.1 g_pectorale.KXZ42892.1 g_pectorale.KXZ43888.1 g_pectorale.KXZ43952.1 g_pectorale.KXZ43953.1 g_pectorale.KXZ46086.1 g_pectorale.KXZ46087.1 g_pectorale.KXZ46090.1 g_pectorale.KXZ46384.1 g_pectorale.KXZ47694.1 g_pectorale.KXZ48681.1 g_pectorale.KXZ48722.1 g_pectorale.KXZ49028.1 g_pectorale.KXZ49090.1 g_pectorale.KXZ50807.1 g_pectorale.KXZ50808.1 g_pectorale.KXZ50820.1 g_pectorale.KXZ51797.1 g_pectorale.KXZ51798.1 g_pectorale.KXZ51799.1 g_pectorale.KXZ51804.1 g_pectorale.KXZ51805.1 g_pectorale.KXZ51806.1 g_pectorale.KXZ51936.1 g_pectorale.KXZ53474.1 g_pectorale.KXZ53971.1 g_pectorale.KXZ53984.1 g_pectorale.KXZ54419.1 g_pectorale.KXZ55506.1 g_pectorale.KXZ55586.1 g_pectorale.KXZ55640.1 g_pectorale.KXZ55851.1 g_pectorale.KXZ55852.1 g_pectorale.KXZ55853.1 g_pectorale.KXZ56883.1 g_pectorale.KXZ57011.1 p_parva.g4842.t1 p_parva.g6567.t1 r_subcapitata.GBF92464.1 r_subcapitata.GBF94336.1 r_subcapitata.GBF98440.1 r_subcapitata.GBF98558.1 v_carteri.Vocar.0001s1358.1.p v_carteri.Vocar.0002s0680.1.p v_carteri.Vocar.0009s0285.1.p v_carteri.Vocar.0009s0351.1.p v_carteri.Vocar.0018s0129.1.p v_carteri.Vocar.0018s0130.1.p v_carteri.Vocar.0018s0131.1.p v_carteri.Vocar.0030s0039.1.p v_carteri.Vocar.0030s0040.1.p v_carteri.Vocar.0042s0076.1.p v_carteri.Vocar.0042s0077.1.p v_carteri.Vocar.0049s0021.1.p v_carteri.Vocar.0053s0025.1.p
OG0000012: c_debaryana.g11362.t1 c_debaryana.g11459.t1 c_debaryana.g11460.t1 c_debaryana.g12381.t1 c_debaryana.g1448.t1 c_debaryana.g15506.t1 c_debaryana.g15518.t1 c_debaryana.g17147.t1 c_debaryana.g18905.t1 c_debaryana.g19045.t3 c_debaryana.g19408.t1 c_debaryana.g19423.t1 c_debaryana.g19508.t1 c_debaryana.g19756.t1 c_debaryana.g243.t1 c_debaryana.g244.t1 c_debaryana.g255.t1 c_debaryana.g256.t1 c_debaryana.g2704.t1 c_debaryana.g2755.t1 c_debaryana.g2963.t1 c_debaryana.g8047.t1 c_debaryana.g8048.t1 c_debaryana.g8053.t1 c_debaryana.g8377.t1 c_debaryana.g8382.t1 c_debaryana.g8383.t1 c_eustigma.GAX73385.1 c_eustigma.GAX75319.1 c_eustigma.GAX75321.1 c_eustigma.GAX75890.1 c_eustigma.GAX77145.1 c_eustigma.GAX79398.1 c_eustigma.GAX81341.1 c_eustigma.GAX83010.1 c_eustigma.GAX83011.1 c_eustigma.GAX83012.1 c_eustigma.GAX84316.1 c_eustigma.GAX84317.1 c_incerta.g1074.t1 c_incerta.g1075.t1 c_incerta.g11307.t1 c_incerta.g11455.t1 c_incerta.g11878.t1 c_incerta.g11879.t1 c_incerta.g12714.t1 c_incerta.g12862.t1 c_incerta.g1406.t3 c_incerta.g15168.t1 c_incerta.g15250.t1 c_incerta.g15251.t1 c_incerta.g15253.t1 c_incerta.g15441.t1 c_incerta.g15472.t1 c_incerta.g16585.t1 c_incerta.g1912.t1 c_incerta.g1973.t1 c_incerta.g2569.t1 c_incerta.g3079.t1 c_incerta.g385.t1 c_incerta.g5740.t2 c_incerta.g6267.t1 c_incerta.g6270.t1 c_incerta.g6271.t1 c_incerta.g7225.t1 c_incerta.g7262.t1 c_incerta.g7568.t1 c_incerta.g7592.t1 c_incerta.g7681.t1 c_incerta.g7979.t1 c_incerta.g7980.t1 c_incerta.g7981.t1 c_incerta.g8514.t1 c_incerta.g9312.t1 c_incerta.g9822.t1 c_reinhardtii.Cre01.g015200.t1.1 c_reinhardtii.Cre02.g109100.t1.1 c_reinhardtii.Cre02.g114100.t1.1 c_reinhardtii.Cre02.g119850.t1.1 c_reinhardtii.Cre02.g141786.t1.1 c_reinhardtii.Cre02.g143350.t1.1 c_reinhardtii.Cre02.g143400.t1.1 c_reinhardtii.Cre02.g143500.t1.1 c_reinhardtii.Cre03.g204689.t1.1 c_reinhardtii.Cre06.g289400.t1.2 c_reinhardtii.Cre09.g389875.t1.1 c_reinhardtii.Cre10.g454900.t1.2 c_reinhardtii.Cre11.g467673.t1.1 c_reinhardtii.Cre11.g468100.t1.2 c_reinhardtii.Cre12.g499250.t1.1 c_reinhardtii.Cre12.g499300.t1.2 c_reinhardtii.Cre12.g557500.t1.1 c_reinhardtii.Cre12.g559400.t1.1 c_reinhardtii.Cre13.g564766.t1.2 c_reinhardtii.Cre13.g567400.t1.1 c_reinhardtii.Cre13.g590600.t1.1 c_reinhardtii.Cre14.g617650.t1.1 c_reinhardtii.Cre14.g617700.t1.1 c_reinhardtii.Cre14.g617750.t1.1 c_reinhardtii.Cre16.g664150.t1.1 c_reinhardtii.Cre16.g664200.t1.1 c_reinhardtii.Cre17.g730650.t1.2 c_schloesseri.g10487.t1 c_schloesseri.g12504.t1 c_schloesseri.g13153.t1 c_schloesseri.g14723.t1 c_schloesseri.g14724.t1 c_schloesseri.g15499.t1 c_schloesseri.g15510.t1 c_schloesseri.g15765.t1 c_schloesseri.g15767.t1 c_schloesseri.g17124.t1 c_schloesseri.g17242.t1 c_schloesseri.g17357.t1 c_schloesseri.g17358.t1 c_schloesseri.g17359.t1 c_schloesseri.g2759.t1 c_schloesseri.g3186.t1 c_schloesseri.g3281.t1 c_schloesseri.g3485.t1 c_schloesseri.g3615.t1 c_schloesseri.g3644.t1 c_schloesseri.g4908.t1 c_schloesseri.g6397.t1 c_schloesseri.g6482.t1 c_schloesseri.g6483.t1 c_schloesseri.g6487.t1 c_schloesseri.g7241.t2 c_schloesseri.g7242.t1 c_schloesseri.g8784.t1 c_schloesseri.g9988.t1 c_zofingiensis.Cz02g28120.t1 c_zofingiensis.Cz04g25020.t1 c_zofingiensis.Cz08g02130.t1 c_zofingiensis.Cz08g02140.t1 d_salina.Dusal.0118s00018.1.p d_salina.Dusal.0140s00001.1.p d_salina.Dusal.0362s00009.1.p d_salina.Dusal.0367s00014.1.p d_salina.Dusal.0444s00002.1.p d_salina.Dusal.0547s00004.1.p d_salina.Dusal.0833s00004.1.p d_salina.Dusal.1147s00001.1.p d_salina.Dusal.1147s00002.1.p g_pectorale.KXZ46763.1 g_pectorale.KXZ47713.1 g_pectorale.KXZ50000.1 g_pectorale.KXZ50318.1 g_pectorale.KXZ50319.1 g_pectorale.KXZ51294.1 g_pectorale.KXZ51295.1 g_pectorale.KXZ51686.1 g_pectorale.KXZ51687.1 g_pectorale.KXZ54073.1 g_pectorale.KXZ55656.1 p_parva.g10546.t1 p_parva.g2109.t1 p_parva.g9447.t1 p_parva.g9999.t1 r_subcapitata.GBF92036.1 r_subcapitata.GBF94222.1 r_subcapitata.GBG00613.1 v_carteri.Vocar.0001s1392.1.p v_carteri.Vocar.0006s0112.1.p v_carteri.Vocar.0006s0114.1.p v_carteri.Vocar.0008s0033.1.p v_carteri.Vocar.0009s0013.1.p v_carteri.Vocar.0014s0291.1.p v_carteri.Vocar.0024s0059.1.p v_carteri.Vocar.0029s0190.1.p v_carteri.Vocar.0054s0044.1.p v_carteri.Vocar.0054s0045.1.p v_carteri.Vocar.0069s0015.1.p
OG0000013: c_debaryana.g13077.t1 c_debaryana.g18445.t1 c_debaryana.g3868.t1 c_debaryana.g5544.t1 c_eustigma.GAX75747.1 c_eustigma.GAX84246.1 c_incerta.g10161.t1 c_incerta.g10471.t1 c_incerta.g11216.t1 c_incerta.g11554.t1 c_incerta.g12735.t1 c_incerta.g12748.t1 c_incerta.g12786.t1 c_incerta.g13543.t1 c_incerta.g13547.t1 c_incerta.g13550.t1 c_incerta.g13551.t1 c_incerta.g13558.t1 c_incerta.g13573.t1 c_incerta.g13574.t1 c_incerta.g13638.t1 c_incerta.g13679.t1 c_incerta.g1388.t1 c_incerta.g14387.t1 c_incerta.g14406.t1 c_incerta.g14407.t1 c_incerta.g14414.t1 c_incerta.g14418.t1 c_incerta.g14422.t1 c_incerta.g14423.t1 c_incerta.g14424.t1 c_incerta.g14425.t1 c_incerta.g14438.t1 c_incerta.g14439.t1 c_incerta.g14447.t1 c_incerta.g14448.t1 c_incerta.g14476.t1 c_incerta.g14477.t1 c_incerta.g14484.t1 c_incerta.g15060.t1 c_incerta.g15092.t1 c_incerta.g16738.t1 c_incerta.g16756.t1 c_incerta.g16759.t1 c_incerta.g16760.t1 c_incerta.g16761.t1 c_incerta.g16762.t1 c_incerta.g16763.t1 c_incerta.g16777.t1 c_incerta.g16780.t1 c_incerta.g16782.t1 c_incerta.g16906.t1 c_incerta.g17018.t1 c_incerta.g1714.t1 c_incerta.g1940.t1 c_incerta.g2002.t1 c_incerta.g2013.t1 c_incerta.g3178.t1 c_incerta.g3198.t1 c_incerta.g3202.t1 c_incerta.g3204.t1 c_incerta.g3205.t1 c_incerta.g3214.t1 c_incerta.g3228.t1 c_incerta.g3230.t1 c_incerta.g3850.t1 c_incerta.g4682.t1 c_incerta.g5342.t1 c_incerta.g5451.t1 c_incerta.g5634.t1 c_incerta.g5887.t1 c_incerta.g621.t1 c_incerta.g6680.t1 c_incerta.g686.t1 c_incerta.g6881.t1 c_incerta.g6901.t1 c_incerta.g6902.t1 c_incerta.g6903.t1 c_incerta.g7448.t1 c_incerta.g7863.t1 c_incerta.g8100.t1 c_incerta.g8113.t1 c_incerta.g8249.t1 c_incerta.g8474.t1 c_incerta.g8560.t1 c_incerta.g8684.t1 c_incerta.g9040.t1 c_incerta.g9096.t1 c_incerta.g9142.t1 c_incerta.g9791.t1 c_reinhardtii.Cre03.g145807.t1.1 c_reinhardtii.Cre03.g154800.t1.2 c_reinhardtii.Cre03.g173650.t1.2 c_reinhardtii.Cre03.g205150.t1.2 c_reinhardtii.Cre04.g219796.t1.2 c_reinhardtii.Cre04.g219800.t1.1 c_reinhardtii.Cre04.g223375.t1.1 c_reinhardtii.Cre05.g230700.t1.2 c_reinhardtii.Cre06.g276150.t1.2 c_reinhardtii.Cre06.g283450.t1.2 c_reinhardtii.Cre07.g323350.t1.2 c_reinhardtii.Cre08.g372050.t1.2 c_reinhardtii.Cre08.g373150.t1.1 c_reinhardtii.Cre08.g376250.t1.1 c_reinhardtii.Cre08.g383950.t1.1 c_reinhardtii.Cre08.g384100.t1.1 c_reinhardtii.Cre09.g406500.t2.1 c_reinhardtii.Cre09.g409000.t1.1 c_reinhardtii.Cre10.g425150.t1.1 c_reinhardtii.Cre10.g457297.t1.1 c_reinhardtii.Cre11.g467703.t1.1 c_reinhardtii.Cre11.g467704.t1.1 c_reinhardtii.Cre11.g468374.t1.1 c_reinhardtii.Cre11.g468650.t1.2 c_reinhardtii.Cre13.g582150.t1.2 c_reinhardtii.Cre14.g620050.t1.1 c_reinhardtii.Cre15.g635250.t1.1 c_reinhardtii.Cre15.g635993.t1.2 c_reinhardtii.Cre15.g636700.t1.1 c_reinhardtii.Cre15.g639379.t1.2 c_reinhardtii.Cre15.g639500.t1.2 c_reinhardtii.Cre15.g640152.t1.2 c_reinhardtii.Cre15.g640901.t1.1 c_reinhardtii.Cre16.g692900.t1.2 c_reinhardtii.Cre16.g693250.t1.2 c_reinhardtii.Cre17.g712800.t1.1 c_schloesseri.g10241.t1 c_schloesseri.g12330.t1 c_schloesseri.g12365.t1 c_schloesseri.g12605.t1 c_schloesseri.g12704.t1 c_schloesseri.g13668.t1 c_schloesseri.g13676.t1 c_schloesseri.g13868.t1 c_schloesseri.g15097.t1 c_schloesseri.g15519.t1 c_schloesseri.g16352.t1 c_schloesseri.g16356.t1 c_schloesseri.g2615.t1 c_schloesseri.g2616.t1 c_schloesseri.g3261.t1 c_schloesseri.g3262.t1 c_schloesseri.g3265.t1 c_schloesseri.g3748.t1 c_schloesseri.g4482.t1 c_schloesseri.g5873.t1 c_schloesseri.g6462.t1 c_schloesseri.g8901.t1 c_schloesseri.g9197.t2 c_zofingiensis.Cz04g33160.t1 c_zofingiensis.Cz16g13140.t1 d_salina.Dusal.0128s00001.1.p d_salina.Dusal.0187s00020.1.p g_pectorale.KXZ43856.1 g_pectorale.KXZ50375.1 p_parva.g579.t1 p_parva.g8837.t1 r_subcapitata.GBF91077.1 r_subcapitata.GBF95000.1 v_carteri.Vocar.0009s0354.1.p v_carteri.Vocar.0043s0010.1.p v_carteri.Vocar.0062s0028.1.p
OG0000014: c_debaryana.g5393.t1 c_eustigma.GAX72588.1 c_eustigma.GAX77316.1 c_eustigma.GAX78488.1 c_eustigma.GAX78496.1 c_eustigma.GAX78503.1 c_eustigma.GAX81064.1 c_eustigma.GAX85649.1 c_incerta.g9184.t1 c_reinhardtii.Cre05.g241634.t1.1 c_reinhardtii.Cre06.g264750.t1.2 c_reinhardtii.Cre06.g264950.t1.2 c_reinhardtii.Cre06.g265350.t1.2 c_reinhardtii.Cre06.g266700.t1.2 c_reinhardtii.Cre06.g268050.t1.2 c_reinhardtii.Cre06.g268300.t1.2 c_reinhardtii.Cre06.g271350.t1.2 c_reinhardtii.Cre06.g273900.t1.2 c_reinhardtii.Cre06.g274200.t1.2 c_reinhardtii.Cre06.g274800.t1.2 c_reinhardtii.Cre06.g275850.t1.2 c_reinhardtii.Cre06.g276500.t1.2 c_reinhardtii.Cre06.g276950.t1.2 c_reinhardtii.Cre06.g278088.t1.1 c_reinhardtii.Cre12.g504500.t1.2 c_reinhardtii.Cre12.g504750.t1.2 c_reinhardtii.Cre12.g505550.t1.2 c_reinhardtii.Cre12.g506250.t1.2 c_reinhardtii.Cre13.g567700.t1.2 c_reinhardtii.Cre13.g570100.t1.2 c_reinhardtii.Cre13.g590800.t1.2 c_reinhardtii.Cre13.g591150.t1.2 c_reinhardtii.Cre17.g708550.t1.2 c_reinhardtii.Cre17.g709200.t1.2 c_reinhardtii.Cre17.g710400.t1.2 c_reinhardtii.Cre17.g711700.t1.2 c_reinhardtii.Cre17.g713400.t1.2 c_reinhardtii.Cre17.g714100.t1.2 c_reinhardtii.Cre17.g714500.t1.2 c_schloesseri.g10551.t1 c_schloesseri.g13157.t1 c_schloesseri.g13163.t1 c_schloesseri.g15222.t1 c_schloesseri.g15227.t1 c_schloesseri.g15232.t1 c_schloesseri.g15252.t1 c_schloesseri.g15261.t1 c_schloesseri.g15267.t1 c_schloesseri.g15291.t1 c_schloesseri.g15303.t1 c_schloesseri.g7356.t1 c_schloesseri.g7362.t1 c_schloesseri.g7381.t1 c_schloesseri.g7393.t1 c_schloesseri.g7397.t1 c_schloesseri.g7918.t1 c_schloesseri.g7924.t1 c_schloesseri.g7938.t1 c_schloesseri.g7966.t1 c_schloesseri.g7989.t1 c_schloesseri.g8312.t1 c_schloesseri.g8316.t1 c_schloesseri.g8323.t1 c_schloesseri.g8328.t1 c_schloesseri.g8374.t1 c_schloesseri.g8379.t1 c_zofingiensis.Cz02g02050.t1 c_zofingiensis.Cz05g04180.t1 c_zofingiensis.Cz06g37180.t1 c_zofingiensis.Cz07g08180.t1 c_zofingiensis.Cz08g27130.t1 c_zofingiensis.Cz14g20200.t1 c_zofingiensis.Cz16g12260.t1 c_zofingiensis.Cz18g11100.t1 d_salina.Dusal.0002s00036.1.p d_salina.Dusal.0024s00012.1.p d_salina.Dusal.0093s00005.1.p d_salina.Dusal.0093s00031.1.p d_salina.Dusal.0093s00037.1.p d_salina.Dusal.0152s00023.1.p d_salina.Dusal.0165s00007.1.p d_salina.Dusal.0165s00013.1.p d_salina.Dusal.0165s00017.1.p d_salina.Dusal.0322s00008.1.p d_salina.Dusal.0322s00015.1.p d_salina.Dusal.0462s00014.1.p d_salina.Dusal.0482s00010.1.p d_salina.Dusal.0688s00003.1.p d_salina.Dusal.0806s00004.1.p g_pectorale.KXZ40832.1 g_pectorale.KXZ40930.1 g_pectorale.KXZ41391.1 g_pectorale.KXZ41428.1 g_pectorale.KXZ41430.1 g_pectorale.KXZ41896.1 g_pectorale.KXZ43588.1 g_pectorale.KXZ46545.1 g_pectorale.KXZ46582.1 g_pectorale.KXZ46589.1 g_pectorale.KXZ46659.1 g_pectorale.KXZ46662.1 g_pectorale.KXZ46670.1 g_pectorale.KXZ46672.1 g_pectorale.KXZ46676.1 g_pectorale.KXZ46682.1 g_pectorale.KXZ50461.1 g_pectorale.KXZ50735.1 g_pectorale.KXZ50861.1 g_pectorale.KXZ50872.1 g_pectorale.KXZ50878.1 g_pectorale.KXZ50965.1 g_pectorale.KXZ50974.1 g_pectorale.KXZ52019.1 g_pectorale.KXZ52022.1 g_pectorale.KXZ52026.1 g_pectorale.KXZ52051.1 g_pectorale.KXZ54953.1 g_pectorale.KXZ55206.1 g_pectorale.KXZ55912.1 g_pectorale.KXZ55929.1 g_pectorale.KXZ55941.1 p_parva.g3462.t1 p_parva.g348.t1 p_parva.g4412.t1 p_parva.g5075.t1 p_parva.g9308.t1 r_subcapitata.GBF88971.1 r_subcapitata.GBF89022.1 r_subcapitata.GBF91686.1 r_subcapitata.GBF93331.1 r_subcapitata.GBF93355.1 r_subcapitata.GBF95441.1 r_subcapitata.GBF96746.1 r_subcapitata.GBF97045.1 r_subcapitata.GBF97067.1 r_subcapitata.GBF99790.1 v_carteri.Vocar.0001s0459.1.p v_carteri.Vocar.0001s0880.1.p v_carteri.Vocar.0001s1633.1.p v_carteri.Vocar.0002s0391.1.p v_carteri.Vocar.0002s0609.1.p v_carteri.Vocar.0005s0054.1.p v_carteri.Vocar.0006s0196.1.p v_carteri.Vocar.0016s0271.1.p v_carteri.Vocar.0016s0282.1.p v_carteri.Vocar.0018s0027.1.p v_carteri.Vocar.0027s0138.1.p v_carteri.Vocar.0027s0144.1.p v_carteri.Vocar.0027s0147.1.p v_carteri.Vocar.0028s0100.1.p v_carteri.Vocar.0029s0114.1.p
OG0000015: c_eustigma.GAX72587.1 c_eustigma.GAX75811.1 c_eustigma.GAX81063.1 c_eustigma.GAX86092.1 c_incerta.g11984.t1 c_incerta.g12005.t1 c_incerta.g12015.t1 c_incerta.g1391.t1 c_incerta.g1402.t1 c_incerta.g17448.t1 c_incerta.g17502.t1 c_incerta.g17516.t1 c_incerta.g17537.t1 c_incerta.g17543.t1 c_incerta.g17550.t1 c_incerta.g17571.t1 c_incerta.g17575.t1 c_incerta.g3444.t1 c_incerta.g3456.t1 c_incerta.g3464.t1 c_incerta.g3471.t1 c_incerta.g3495.t1 c_incerta.g3518.t1 c_incerta.g3549.t1 c_incerta.g3564.t1 c_incerta.g4322.t1 c_incerta.g4481.t1 c_incerta.g4483.t1 c_incerta.g4490.t1 c_incerta.g4509.t1 c_incerta.g4514.t1 c_incerta.g4546.t1 c_reinhardtii.Cre01.g062172.t1.1 c_reinhardtii.Cre06.g264800.t1.2 c_reinhardtii.Cre06.g264900.t1.1 c_reinhardtii.Cre06.g265400.t1.2 c_reinhardtii.Cre06.g266750.t1.2 c_reinhardtii.Cre06.g268100.t1.2 c_reinhardtii.Cre06.g268250.t1.2 c_reinhardtii.Cre06.g271376.t1.1 c_reinhardtii.Cre06.g273850.t1.2 c_reinhardtii.Cre06.g274250.t1.2 c_reinhardtii.Cre06.g274750.t1.2 c_reinhardtii.Cre06.g275800.t1.2 c_reinhardtii.Cre06.g276550.t1.2 c_reinhardtii.Cre06.g276900.t1.2 c_reinhardtii.Cre12.g504550.t1.2 c_reinhardtii.Cre12.g504700.t1.2 c_reinhardtii.Cre12.g505600.t1.2 c_reinhardtii.Cre12.g506200.t1.2 c_reinhardtii.Cre13.g570050.t1.2 c_reinhardtii.Cre13.g590750.t1.2 c_reinhardtii.Cre13.g591200.t1.2 c_reinhardtii.Cre17.g708600.t1.2 c_reinhardtii.Cre17.g709150.t1.2 c_reinhardtii.Cre17.g710450.t1.2 c_reinhardtii.Cre17.g711750.t1.2 c_reinhardtii.Cre17.g713450.t1.2 c_reinhardtii.Cre17.g714050.t1.2 c_reinhardtii.Cre17.g714550.t1.2 c_schloesseri.g13156.t1 c_schloesseri.g13164.t1 c_schloesseri.g13212.t1 c_schloesseri.g15223.t1 c_schloesseri.g15228.t1 c_schloesseri.g15231.t1 c_schloesseri.g15253.t1 c_schloesseri.g15260.t1 c_schloesseri.g15268.t1 c_schloesseri.g15292.t1 c_schloesseri.g15302.t1 c_schloesseri.g15308.t1 c_schloesseri.g7357.t1 c_schloesseri.g7361.t1 c_schloesseri.g7382.t1 c_schloesseri.g7392.t1 c_schloesseri.g7398.t1 c_schloesseri.g7917.t1 c_schloesseri.g7925.t1 c_schloesseri.g7937.t1 c_schloesseri.g7965.t1 c_schloesseri.g7988.t1 c_schloesseri.g8313.t1 c_schloesseri.g8315.t1 c_schloesseri.g8324.t1 c_schloesseri.g8329.t1 c_zofingiensis.Cz02g02060.t1 c_zofingiensis.Cz05g04190.t1 c_zofingiensis.Cz07g08190.t1 c_zofingiensis.Cz08g27120.t1 c_zofingiensis.Cz15g10110.t1 c_zofingiensis.Cz18g11110.t1 g_pectorale.KXZ40824.1 g_pectorale.KXZ40831.1 g_pectorale.KXZ40845.1 g_pectorale.KXZ40846.1 g_pectorale.KXZ40931.1 g_pectorale.KXZ41392.1 g_pectorale.KXZ41429.1 g_pectorale.KXZ41897.1 g_pectorale.KXZ46542.1 g_pectorale.KXZ46546.1 g_pectorale.KXZ46583.1 g_pectorale.KXZ46588.1 g_pectorale.KXZ46658.1 g_pectorale.KXZ46663.1 g_pectorale.KXZ46675.1 g_pectorale.KXZ46683.1 g_pectorale.KXZ50460.1 g_pectorale.KXZ50734.1 g_pectorale.KXZ50862.1 g_pectorale.KXZ50873.1 g_pectorale.KXZ50877.1 g_pectorale.KXZ50952.1 g_pectorale.KXZ50964.1 g_pectorale.KXZ50973.1 g_pectorale.KXZ52004.1 g_pectorale.KXZ52018.1 g_pectorale.KXZ52023.1 g_pectorale.KXZ52025.1 g_pectorale.KXZ52050.1 g_pectorale.KXZ54952.1 g_pectorale.KXZ55195.1 g_pectorale.KXZ55913.1 g_pectorale.KXZ55928.1 g_pectorale.KXZ55940.1 p_parva.g3463.t1 p_parva.g7493.t1 p_parva.g9307.t1 r_subcapitata.GBF89023.1 r_subcapitata.GBF93330.1 r_subcapitata.GBF93354.1 r_subcapitata.GBF95404.1 r_subcapitata.GBF95442.1 r_subcapitata.GBF97044.1 r_subcapitata.GBF97068.1 v_carteri.Vocar.0001s0460.1.p v_carteri.Vocar.0001s0881.1.p v_carteri.Vocar.0002s0359.1.p v_carteri.Vocar.0002s0389.1.p v_carteri.Vocar.0002s0392.1.p v_carteri.Vocar.0005s0053.1.p v_carteri.Vocar.0006s0197.1.p v_carteri.Vocar.0016s0272.1.p v_carteri.Vocar.0016s0281.1.p v_carteri.Vocar.0027s0139.1.p v_carteri.Vocar.0027s0143.1.p v_carteri.Vocar.0027s0148.1.p v_carteri.Vocar.0028s0099.1.p
OG0000016: c_debaryana.g10075.t2 c_debaryana.g10078.t1 c_debaryana.g10079.t1 c_debaryana.g13.t1 c_debaryana.g18739.t1 c_debaryana.g19458.t1 c_debaryana.g3401.t1 c_debaryana.g3420.t1 c_debaryana.g4091.t1 c_debaryana.g4092.t1 c_debaryana.g4920.t1 c_debaryana.g4986.t1 c_debaryana.g6342.t1 c_debaryana.g6515.t1 c_debaryana.g8467.t1 c_debaryana.g8752.t1 c_debaryana.g9.t1 c_eustigma.GAX73193.1 c_eustigma.GAX73194.1 c_eustigma.GAX73196.1 c_eustigma.GAX73197.1 c_eustigma.GAX73347.1 c_eustigma.GAX77029.1 c_incerta.g11531.t1 c_incerta.g12762.t1 c_incerta.g12827.t1 c_incerta.g1463.t1 c_incerta.g1484.t1 c_incerta.g1485.t1 c_incerta.g16274.t1 c_incerta.g16934.t1 c_incerta.g3574.t1 c_incerta.g7.t2 c_incerta.g7043.t1 c_incerta.g7048.t1 c_incerta.g7076.t1 c_reinhardtii.Cre02.g142166.t1.1 c_reinhardtii.Cre05.g232500.t1.1 c_reinhardtii.Cre05.g233650.t1.1 c_reinhardtii.Cre07.g319650.t1.1 c_reinhardtii.Cre08.g362019.t1.1 c_reinhardtii.Cre08.g373200.t1.2 c_reinhardtii.Cre09.g399663.t2.1 c_reinhardtii.Cre11.g469500.t1.1 c_reinhardtii.Cre13.g586650.t1.1 c_reinhardtii.Cre13.g586700.t2.1 c_reinhardtii.Cre13.g587550.t1.1 c_reinhardtii.Cre17.g708000.t1.1 c_schloesseri.g10740.t1 c_schloesseri.g10742.t1 c_schloesseri.g13058.t1 c_schloesseri.g13059.t1 c_schloesseri.g13076.t1 c_schloesseri.g17438.t1 c_schloesseri.g2378.t1 c_schloesseri.g3227.t1 c_schloesseri.g6440.t1 c_schloesseri.g6925.t1 c_schloesseri.g6927.t1 c_schloesseri.g7653.t1 c_schloesseri.g7676.t1 c_schloesseri.g8031.t1 c_zofingiensis.Cz02g01190.t1 c_zofingiensis.Cz02g01210.t1 c_zofingiensis.Cz03g02250.t1 c_zofingiensis.Cz03g08250.t1 c_zofingiensis.Cz03g29010.t1 c_zofingiensis.Cz03g29020.t1 c_zofingiensis.Cz03g29030.t1 c_zofingiensis.Cz04g22190.t1 c_zofingiensis.Cz04g22200.t1 c_zofingiensis.Cz06g28030.t1 c_zofingiensis.Cz06g28050.t1 c_zofingiensis.Cz06g28090.t1 c_zofingiensis.Cz06g35260.t1 c_zofingiensis.Cz06g35280.t1 c_zofingiensis.Cz06g35300.t1 c_zofingiensis.Cz07g33020.t1 c_zofingiensis.Cz15g11170.t1 c_zofingiensis.Cz15g11190.t1 c_zofingiensis.Cz15g19100.t1 c_zofingiensis.Cz17g00100.t1 c_zofingiensis.Cz17g00110.t1 c_zofingiensis.Cz18g03020.t1 c_zofingiensis.UNPLg00188.t1 c_zofingiensis.UNPLg00189.t1 c_zofingiensis.UNPLg00190.t1 d_salina.Dusal.0012s00037.1.p d_salina.Dusal.0012s00041.1.p d_salina.Dusal.0051s00002.1.p d_salina.Dusal.0051s00005.1.p d_salina.Dusal.0065s00022.1.p d_salina.Dusal.0065s00024.1.p d_salina.Dusal.0439s00004.1.p d_salina.Dusal.0439s00005.1.p d_salina.Dusal.0469s00006.1.p d_salina.Dusal.0469s00007.1.p d_salina.Dusal.0469s00009.1.p d_salina.Dusal.0564s00001.1.p d_salina.Dusal.0564s00002.1.p d_salina.Dusal.0564s00003.1.p d_salina.Dusal.0729s00003.1.p d_salina.Dusal.0729s00005.1.p d_salina.Dusal.1094s00001.1.p g_pectorale.KXZ42246.1 g_pectorale.KXZ42401.1 g_pectorale.KXZ42957.1 g_pectorale.KXZ42958.1 g_pectorale.KXZ42959.1 g_pectorale.KXZ42960.1 g_pectorale.KXZ44582.1 g_pectorale.KXZ45581.1 g_pectorale.KXZ45821.1 g_pectorale.KXZ46278.1 g_pectorale.KXZ46279.1 g_pectorale.KXZ46877.1 g_pectorale.KXZ48338.1 g_pectorale.KXZ48850.1 r_subcapitata.GBF92718.1 r_subcapitata.GBF95519.1 r_subcapitata.GBF95600.1 r_subcapitata.GBF95739.1 r_subcapitata.GBF97004.1 r_subcapitata.GBF97005.1 v_carteri.Vocar.0001s0015.1.p v_carteri.Vocar.0002s0204.1.p v_carteri.Vocar.0003s0436.1.p v_carteri.Vocar.0003s0445.1.p v_carteri.Vocar.0003s0459.1.p v_carteri.Vocar.0012s0063.1.p v_carteri.Vocar.0012s0199.1.p v_carteri.Vocar.0013s0280.1.p v_carteri.Vocar.0013s0285.1.p v_carteri.Vocar.0021s0101.1.p
OG0000017: c_debaryana.g10888.t1 c_debaryana.g10889.t1 c_debaryana.g11338.t1 c_debaryana.g12913.t1 c_debaryana.g13069.t1 c_debaryana.g14771.t1 c_debaryana.g15494.t1 c_debaryana.g15495.t1 c_debaryana.g15536.t1 c_debaryana.g16930.t1 c_debaryana.g1730.t1 c_debaryana.g17484.t1 c_debaryana.g17489.t1 c_debaryana.g17843.t1 c_debaryana.g17844.t1 c_debaryana.g20040.t1 c_debaryana.g20146.t1 c_debaryana.g20147.t1 c_debaryana.g2094.t1 c_debaryana.g248.t1 c_debaryana.g2658.t1 c_debaryana.g2659.t1 c_debaryana.g2749.t2 c_debaryana.g3832.t1 c_debaryana.g3976.t1 c_debaryana.g3977.t1 c_debaryana.g4866.t1 c_debaryana.g4867.t1 c_debaryana.g6456.t1 c_debaryana.g6459.t1 c_debaryana.g7803.t1 c_debaryana.g7804.t1 c_debaryana.g84.t1 c_debaryana.g86.t1 c_debaryana.g87.t1 c_debaryana.g88.t1 c_debaryana.g8960.t1 c_debaryana.g9218.t2 c_debaryana.g9219.t1 c_debaryana.g9220.t1 c_debaryana.g9221.t1 c_debaryana.g9501.t1 c_eustigma.GAX73084.1 c_eustigma.GAX73339.1 c_eustigma.GAX74306.1 c_eustigma.GAX74307.1 c_eustigma.GAX78080.1 c_eustigma.GAX81622.1 c_eustigma.GAX85759.1 c_incerta.g11465.t1 c_incerta.g11723.t1 c_incerta.g11724.t1 c_incerta.g13847.t1 c_incerta.g13862.t1 c_incerta.g14212.t1 c_incerta.g14861.t1 c_incerta.g14862.t1 c_incerta.g2674.t1 c_incerta.g2677.t1 c_incerta.g7206.t1 c_incerta.g7522.t1 c_incerta.g7523.t1 c_incerta.g7609.t2 c_incerta.g7627.t1 c_incerta.g7637.t1 c_incerta.g9572.t1 c_reinhardtii.Cre01.g052800.t1.1 c_reinhardtii.Cre01.g052850.t1.1 c_reinhardtii.Cre02.g095300.t1.1 c_reinhardtii.Cre02.g111014.t1.1 c_reinhardtii.Cre02.g111500.t1.1 c_reinhardtii.Cre02.g112400.t1.1 c_reinhardtii.Cre03.g200200.t1.1 c_reinhardtii.Cre06.g287400.t1.1 c_reinhardtii.Cre06.g287450.t1.1 c_reinhardtii.Cre08.g374200.t1.1 c_reinhardtii.Cre09.g395658.t1.1 c_reinhardtii.Cre09.g395695.t1.1 c_reinhardtii.Cre09.g413200.t1.1 c_reinhardtii.Cre09.g414650.t1.1 c_reinhardtii.Cre12.g560668.t1.2 c_reinhardtii.Cre17.g698550.t1.1 c_schloesseri.g11852.t1 c_schloesseri.g12046.t1 c_schloesseri.g12047.t1 c_schloesseri.g13249.t1 c_schloesseri.g13250.t1 c_schloesseri.g14262.t1 c_schloesseri.g2718.t1 c_schloesseri.g2719.t1 c_schloesseri.g2826.t1 c_schloesseri.g3334.t1 c_schloesseri.g4611.t1 c_schloesseri.g473.t1 c_schloesseri.g6339.t1 c_schloesseri.g6349.t1 c_schloesseri.g8223.t1 c_schloesseri.g8896.t1 c_zofingiensis.UNPLg00681.t1 d_salina.Dusal.0815s00006.1.p d_salina.Dusal.1044s00005.1.p g_pectorale.KXZ43995.1 g_pectorale.KXZ45207.1 g_pectorale.KXZ45426.1 g_pectorale.KXZ45702.1 g_pectorale.KXZ45704.1 g_pectorale.KXZ48738.1 g_pectorale.KXZ48739.1 g_pectorale.KXZ48742.1 g_pectorale.KXZ48996.1 g_pectorale.KXZ49079.1 g_pectorale.KXZ49082.1 g_pectorale.KXZ49510.1 g_pectorale.KXZ49517.1 g_pectorale.KXZ50271.1 g_pectorale.KXZ50478.1 g_pectorale.KXZ52364.1 g_pectorale.KXZ55314.1 g_pectorale.KXZ56401.1 p_parva.g9362.t1 r_subcapitata.GBF90151.1 v_carteri.Vocar.0001s0505.1.p v_carteri.Vocar.0001s1611.1.p v_carteri.Vocar.0001s1666.1.p v_carteri.Vocar.0001s1668.1.p v_carteri.Vocar.0005s0480.1.p v_carteri.Vocar.0013s0193.1.p v_carteri.Vocar.0036s0045.1.p v_carteri.Vocar.0036s0046.1.p v_carteri.Vocar.0046s0022.1.p v_carteri.Vocar.0046s0024.1.p v_carteri.Vocar.0046s0030.1.p v_carteri.Vocar.0059s0046.1.p
OG0000018: c_debaryana.g11417.t1 c_debaryana.g11451.t1 c_debaryana.g11717.t1 c_debaryana.g1266.t1 c_debaryana.g1267.t1 c_debaryana.g13572.t1 c_debaryana.g13910.t1 c_debaryana.g13911.t1 c_debaryana.g14142.t2 c_debaryana.g15584.t1 c_debaryana.g1587.t1 c_debaryana.g1588.t1 c_debaryana.g1591.t1 c_debaryana.g1731.t1 c_debaryana.g1732.t1 c_debaryana.g1733.t1 c_debaryana.g1734.t1 c_debaryana.g1735.t1 c_debaryana.g17634.t1 c_debaryana.g18727.t1 c_debaryana.g18728.t1 c_debaryana.g18981.t1 c_debaryana.g18982.t1 c_debaryana.g19751.t1 c_debaryana.g19752.t1 c_debaryana.g2843.t1 c_debaryana.g3531.t1 c_debaryana.g4596.t1 c_debaryana.g5789.t1 c_debaryana.g5860.t1 c_debaryana.g5863.t1 c_debaryana.g6925.t1 c_debaryana.g6928.t1 c_debaryana.g753.t1 c_debaryana.g754.t1 c_debaryana.g755.t1 c_debaryana.g756.t1 c_debaryana.g757.t1 c_debaryana.g765.t1 c_debaryana.g766.t1 c_debaryana.g7965.t1 c_debaryana.g7966.t1 c_debaryana.g800.t1 c_debaryana.g809.t1 c_debaryana.g810.t1 c_debaryana.g9631.t1 c_eustigma.GAX85534.1 c_eustigma.GAX85535.1 c_eustigma.GAX85536.1 c_eustigma.GAX85537.1 c_eustigma.GAX86096.1 c_incerta.g13955.t1 c_incerta.g16517.t1 c_incerta.g16588.t1 c_incerta.g16598.t1 c_incerta.g170.t1 c_incerta.g1803.t1 c_incerta.g1958.t1 c_incerta.g2537.t1 c_incerta.g2538.t1 c_incerta.g6482.t1 c_incerta.g6483.t1 c_incerta.g8572.t1 c_incerta.g8573.t1 c_incerta.g8833.t1 c_incerta.g8834.t1 c_incerta.g9191.t1 c_reinhardtii.Cre01.g025200.t1.2 c_reinhardtii.Cre03.g201552.t1.1 c_reinhardtii.Cre07.g353600.t1.2 c_reinhardtii.Cre07.g353750.t1.2 c_reinhardtii.Cre09.g388350.t1.1 c_reinhardtii.Cre09.g391150.t1.1 c_schloesseri.g10107.t1 c_schloesseri.g12140.t1 c_schloesseri.g12141.t1 c_schloesseri.g12489.t1 c_schloesseri.g12501.t1 c_schloesseri.g1919.t1 c_schloesseri.g3531.t1 c_schloesseri.g4983.t1 c_schloesseri.g4990.t1 c_schloesseri.g6259.t1 c_schloesseri.g6829.t1 c_schloesseri.g7465.t1 c_schloesseri.g9209.t1 g_pectorale.KXZ42205.1 g_pectorale.KXZ43079.1 g_pectorale.KXZ49083.1 g_pectorale.KXZ49497.1 g_pectorale.KXZ51416.1 v_carteri.Vocar.0001s0355.1.p v_carteri.Vocar.0002s0001.1.p v_carteri.Vocar.0003s0417.1.p v_carteri.Vocar.0007s0366.1.p v_carteri.Vocar.0007s0367.1.p v_carteri.Vocar.0016s0063.1.p v_carteri.Vocar.0016s0064.1.p v_carteri.Vocar.0016s0065.1.p v_carteri.Vocar.0016s0066.1.p v_carteri.Vocar.0017s0039.1.p v_carteri.Vocar.0017s0047.1.p v_carteri.Vocar.0017s0049.1.p v_carteri.Vocar.0021s0204.1.p v_carteri.Vocar.0021s0205.1.p v_carteri.Vocar.0021s0206.1.p v_carteri.Vocar.0021s0208.1.p v_carteri.Vocar.0021s0209.1.p v_carteri.Vocar.0054s0052.1.p v_carteri.Vocar.0054s0053.1.p v_carteri.Vocar.0054s0055.1.p v_carteri.Vocar.0062s0024.1.p v_carteri.Vocar.0062s0029.1.p v_carteri.Vocar.0062s0031.1.p v_carteri.Vocar.0062s0033.1.p v_carteri.Vocar.0062s0036.1.p v_carteri.Vocar.0094s0002.1.p
OG0000019: c_debaryana.g11620.t1 c_incerta.g13981.t1 d_salina.Dusal.0119s00001.1.p g_pectorale.KXZ41711.1 g_pectorale.KXZ51943.1 r_subcapitata.GBF87548.1 r_subcapitata.GBF87708.1 r_subcapitata.GBF87711.1 r_subcapitata.GBF87998.1 r_subcapitata.GBF88003.1 r_subcapitata.GBF88163.1 r_subcapitata.GBF88164.1 r_subcapitata.GBF88232.1 r_subcapitata.GBF88233.1 r_subcapitata.GBF88275.1 r_subcapitata.GBF88349.1 r_subcapitata.GBF88446.1 r_subcapitata.GBF89328.1 r_subcapitata.GBF89337.1 r_subcapitata.GBF89602.1 r_subcapitata.GBF89671.1 r_subcapitata.GBF89938.1 r_subcapitata.GBF89965.1 r_subcapitata.GBF89979.1 r_subcapitata.GBF90354.1 r_subcapitata.GBF90357.1 r_subcapitata.GBF90358.1 r_subcapitata.GBF90359.1 r_subcapitata.GBF90466.1 r_subcapitata.GBF90483.1 r_subcapitata.GBF91038.1 r_subcapitata.GBF91830.1 r_subcapitata.GBF91831.1 r_subcapitata.GBF91851.1 r_subcapitata.GBF91852.1 r_subcapitata.GBF91890.1 r_subcapitata.GBF91891.1 r_subcapitata.GBF92231.1 r_subcapitata.GBF92247.1 r_subcapitata.GBF92424.1 r_subcapitata.GBF92491.1 r_subcapitata.GBF92768.1 r_subcapitata.GBF92772.1 r_subcapitata.GBF92776.1 r_subcapitata.GBF92779.1 r_subcapitata.GBF92782.1 r_subcapitata.GBF92784.1 r_subcapitata.GBF92792.1 r_subcapitata.GBF92794.1 r_subcapitata.GBF92800.1 r_subcapitata.GBF92802.1 r_subcapitata.GBF92807.1 r_subcapitata.GBF92808.1 r_subcapitata.GBF92822.1 r_subcapitata.GBF92832.1 r_subcapitata.GBF92847.1 r_subcapitata.GBF92848.1 r_subcapitata.GBF92855.1 r_subcapitata.GBF92868.1 r_subcapitata.GBF93545.1 r_subcapitata.GBF93546.1 r_subcapitata.GBF93547.1 r_subcapitata.GBF93549.1 r_subcapitata.GBF93556.1 r_subcapitata.GBF93557.1 r_subcapitata.GBF93561.1 r_subcapitata.GBF93580.1 r_subcapitata.GBF93581.1 r_subcapitata.GBF93586.1 r_subcapitata.GBF93594.1 r_subcapitata.GBF93595.1 r_subcapitata.GBF93596.1 r_subcapitata.GBF93616.1 r_subcapitata.GBF93617.1 r_subcapitata.GBF93618.1 r_subcapitata.GBF93675.1 r_subcapitata.GBF93854.1 r_subcapitata.GBF94226.1 r_subcapitata.GBF94231.1 r_subcapitata.GBF94627.1 r_subcapitata.GBF94958.1 r_subcapitata.GBF94985.1 r_subcapitata.GBF95121.1 r_subcapitata.GBF95160.1 r_subcapitata.GBF95161.1 r_subcapitata.GBF95705.1 r_subcapitata.GBF95709.1 r_subcapitata.GBF95710.1 r_subcapitata.GBF96141.1 r_subcapitata.GBF96142.1 r_subcapitata.GBF96341.1 r_subcapitata.GBF96343.1 r_subcapitata.GBF96372.1 r_subcapitata.GBF97204.1 r_subcapitata.GBF97228.1 r_subcapitata.GBF97489.1 r_subcapitata.GBF97490.1 r_subcapitata.GBF97493.1 r_subcapitata.GBF97497.1 r_subcapitata.GBF97499.1 r_subcapitata.GBF97503.1 r_subcapitata.GBF97504.1 r_subcapitata.GBF97506.1 r_subcapitata.GBF97511.1 r_subcapitata.GBF97512.1 r_subcapitata.GBF97517.1 r_subcapitata.GBF97524.1 r_subcapitata.GBF97631.1 r_subcapitata.GBF97632.1 r_subcapitata.GBF98570.1 r_subcapitata.GBF99196.1 r_subcapitata.GBF99715.1 r_subcapitata.GBF99878.1 r_subcapitata.GBG00181.1 r_subcapitata.GBG00496.1 r_subcapitata.GBG00497.1
OG0000020: c_debaryana.g10425.t1 c_debaryana.g12645.t1 c_debaryana.g12975.t1 c_debaryana.g13021.t1 c_debaryana.g13174.t1 c_debaryana.g13790.t1 c_debaryana.g16453.t1 c_debaryana.g17972.t1 c_debaryana.g19040.t1 c_debaryana.g19469.t2 c_debaryana.g20015.t1 c_eustigma.GAX73482.1 c_eustigma.GAX73618.1 c_eustigma.GAX74205.1 c_eustigma.GAX74230.1 c_eustigma.GAX77074.1 c_eustigma.GAX77700.1 c_eustigma.GAX80077.1 c_eustigma.GAX80571.1 c_eustigma.GAX82307.1 c_eustigma.GAX83220.1 c_eustigma.GAX85109.1 c_incerta.g11293.t1 c_incerta.g11296.t1 c_incerta.g11305.t1 c_incerta.g1282.t1 c_incerta.g15066.t1 c_incerta.g15373.t1 c_incerta.g3940.t1 c_incerta.g4503.t1 c_incerta.g7138.t1 c_incerta.g7297.t1 c_incerta.g7721.t1 c_incerta.g7726.t1 c_incerta.g9653.t1 c_reinhardtii.Cre02.g107050.t1.1 c_reinhardtii.Cre02.g107350.t1.1 c_reinhardtii.Cre02.g141606.t1.1 c_reinhardtii.Cre05.g244250.t1.2 c_reinhardtii.Cre06.g265950.t1.1 c_reinhardtii.Cre09.g392282.t1.1 c_reinhardtii.Cre11.g476050.t1.2 c_reinhardtii.Cre12.g555950.t1.2 c_reinhardtii.Cre14.g624950.t1.1 c_reinhardtii.Cre14.g627576.t1.1 c_reinhardtii.Cre16.g685450.t1.1 c_schloesseri.g10154.t1 c_schloesseri.g11911.t1 c_schloesseri.g13001.t1 c_schloesseri.g13701.t1 c_schloesseri.g16203.t1 c_schloesseri.g16209.t1 c_schloesseri.g2477.t1 c_schloesseri.g4971.t1 c_schloesseri.g6749.t1 c_schloesseri.g7138.t1 c_schloesseri.g8336.t1 c_zofingiensis.Cz03g12110.t1 c_zofingiensis.Cz06g09130.t1 c_zofingiensis.Cz07g19250.t1 c_zofingiensis.Cz07g22170.t1 c_zofingiensis.Cz08g05080.t1 c_zofingiensis.Cz10g12260.t1 c_zofingiensis.Cz13g13250.t1 c_zofingiensis.Cz15g13240.t1 c_zofingiensis.Cz15g13250.t1 d_salina.Dusal.0002s00068.1.p d_salina.Dusal.0124s00021.1.p d_salina.Dusal.0184s00015.1.p d_salina.Dusal.0184s00016.1.p d_salina.Dusal.0184s00017.1.p d_salina.Dusal.0266s00011.1.p d_salina.Dusal.0298s00005.1.p d_salina.Dusal.0395s00011.1.p d_salina.Dusal.0395s00012.1.p d_salina.Dusal.0531s00001.1.p d_salina.Dusal.0627s00001.1.p d_salina.Dusal.0686s00003.1.p g_pectorale.KXZ43278.1 g_pectorale.KXZ44724.1 g_pectorale.KXZ46159.1 g_pectorale.KXZ48211.1 g_pectorale.KXZ48246.1 g_pectorale.KXZ49012.1 g_pectorale.KXZ49087.1 g_pectorale.KXZ49103.1 g_pectorale.KXZ52265.1 g_pectorale.KXZ54227.1 g_pectorale.KXZ55711.1 p_parva.g2963.t1 p_parva.g3027.t1 p_parva.g3504.t1 p_parva.g6006.t1 p_parva.g648.t1 p_parva.g7082.t1 p_parva.g7566.t1 p_parva.g7859.t1 p_parva.g7999.t1 r_subcapitata.GBF87443.1 r_subcapitata.GBF88264.1 r_subcapitata.GBF92510.1 r_subcapitata.GBF92512.1 r_subcapitata.GBF94604.1 r_subcapitata.GBF98257.1 r_subcapitata.GBF98747.1 v_carteri.Vocar.0001s1061.1.p v_carteri.Vocar.0002s0554.1.p v_carteri.Vocar.0018s0113.1.p v_carteri.Vocar.0022s0111.1.p v_carteri.Vocar.0022s0148.1.p v_carteri.Vocar.0023s0050.1.p v_carteri.Vocar.0026s0029.1.p v_carteri.Vocar.0027s0019.1.p v_carteri.Vocar.0027s0068.1.p v_carteri.Vocar.0044s0047.1.p
OG0000021: c_debaryana.g13949.t1 c_debaryana.g13950.t1 c_debaryana.g13951.t1 c_debaryana.g13952.t1 c_debaryana.g15763.t1 c_debaryana.g15768.t1 c_debaryana.g15769.t1 c_debaryana.g15771.t1 c_debaryana.g17441.t1 c_debaryana.g17452.t1 c_debaryana.g17453.t1 c_debaryana.g1909.t1 c_debaryana.g1913.t1 c_debaryana.g2193.t1 c_debaryana.g229.t1 c_debaryana.g3791.t1 c_debaryana.g4071.t1 c_debaryana.g4639.t1 c_debaryana.g4977.t1 c_debaryana.g5888.t1 c_debaryana.g6406.t1 c_debaryana.g6407.t1 c_debaryana.g6408.t1 c_debaryana.g6424.t1 c_debaryana.g7535.t1 c_eustigma.GAX75784.1 c_eustigma.GAX76857.1 c_eustigma.GAX80494.1 c_eustigma.GAX80495.1 c_eustigma.GAX81626.1 c_eustigma.GAX81627.1 c_eustigma.GAX81628.1 c_eustigma.GAX81629.1 c_eustigma.GAX84851.1 c_eustigma.GAX85342.1 c_eustigma.GAX85634.1 c_incerta.g11113.t1 c_incerta.g12705.t1 c_incerta.g13761.t1 c_incerta.g13816.t1 c_incerta.g13818.t1 c_incerta.g16170.t1 c_incerta.g17580.t1 c_incerta.g2768.t1 c_incerta.g2769.t1 c_incerta.g3302.t1 c_incerta.g7018.t1 c_incerta.g8824.t1 c_incerta.g8826.t1 c_reinhardtii.Cre03.g157000.t1.1 c_reinhardtii.Cre03.g204050.t1.1 c_reinhardtii.Cre03.g204100.t1.1 c_reinhardtii.Cre06.g278093.t1.1 c_reinhardtii.Cre06.g278094.t1.1 c_reinhardtii.Cre06.g311950.t1.1 c_reinhardtii.Cre07.g325050.t1.1 c_reinhardtii.Cre09.g390750.t1.1 c_reinhardtii.Cre09.g414750.t1.1 c_reinhardtii.Cre09.g414900.t1.1 c_reinhardtii.Cre09.g417250.t1.1 c_reinhardtii.Cre11.g467660.t1.1 c_reinhardtii.Cre17.g721750.t1.1 c_schloesseri.g10855.t1 c_schloesseri.g12132.t1 c_schloesseri.g12134.t1 c_schloesseri.g14566.t1 c_schloesseri.g15218.t1 c_schloesseri.g15219.t1 c_schloesseri.g16706.t1 c_schloesseri.g3291.t1 c_schloesseri.g7720.t1 c_schloesseri.g8431.t1 c_schloesseri.g8982.t1 c_schloesseri.g8984.t1 c_schloesseri.g9112.t1 c_zofingiensis.Cz03g02140.t1 d_salina.Dusal.0345s00002.1.p g_pectorale.KXZ45350.1 g_pectorale.KXZ48538.1 g_pectorale.KXZ48695.1 g_pectorale.KXZ50749.1 g_pectorale.KXZ50759.1 g_pectorale.KXZ53464.1 g_pectorale.KXZ53465.1 g_pectorale.KXZ53466.1 g_pectorale.KXZ53467.1 g_pectorale.KXZ54467.1 g_pectorale.KXZ54698.1 p_parva.g178.t1 p_parva.g179.t1 p_parva.g2995.t1 p_parva.g3268.t1 p_parva.g398.t1 p_parva.g5216.t1 p_parva.g5224.t1 p_parva.g9253.t1 r_subcapitata.GBF90959.1 r_subcapitata.GBF90972.1 r_subcapitata.GBF92598.1 r_subcapitata.GBF96649.1 r_subcapitata.GBF97141.1 v_carteri.Vocar.0001s1131.1.p v_carteri.Vocar.0007s0362.1.p v_carteri.Vocar.0011s0196.1.p v_carteri.Vocar.0015s0025.1.p v_carteri.Vocar.0017s0181.1.p v_carteri.Vocar.0017s0185.1.p v_carteri.Vocar.0019s0088.1.p v_carteri.Vocar.0047s0030.1.p v_carteri.Vocar.0047s0031.1.p
OG0000022: c_debaryana.g12121.t1 c_debaryana.g14094.t1 c_debaryana.g14263.t1 c_debaryana.g14264.t1 c_debaryana.g14265.t1 c_debaryana.g14266.t1 c_debaryana.g14268.t1 c_debaryana.g14547.t1 c_debaryana.g14548.t1 c_debaryana.g16468.t1 c_debaryana.g16469.t1 c_debaryana.g16470.t1 c_debaryana.g16487.t1 c_debaryana.g18475.t1 c_debaryana.g5919.t1 c_debaryana.g5990.t1 c_debaryana.g5991.t2 c_debaryana.g5992.t1 c_debaryana.g5993.t1 c_debaryana.g5994.t1 c_debaryana.g6278.t1 c_debaryana.g6279.t1 c_debaryana.g9744.t2 c_eustigma.GAX74350.1 c_eustigma.GAX74352.1 c_eustigma.GAX74353.1 c_eustigma.GAX74354.1 c_eustigma.GAX77614.1 c_eustigma.GAX85581.1 c_incerta.g12713.t1 c_incerta.g17634.t1 c_incerta.g17636.t1 c_incerta.g17642.t1 c_incerta.g17681.t1 c_incerta.g17684.t1 c_incerta.g6188.t1 c_incerta.g6189.t1 c_incerta.g6223.t1 c_incerta.g7222.t1 c_incerta.g8366.t1 c_reinhardtii.Cre01.g011630.t1.1 c_reinhardtii.Cre01.g011660.t1.1 c_reinhardtii.Cre01.g013100.t1.1 c_reinhardtii.Cre01.g045000.t1.2 c_reinhardtii.Cre02.g083100.t1.2 c_reinhardtii.Cre06.g278158.t1.1 c_reinhardtii.Cre06.g278160.t1.1 c_reinhardtii.Cre06.g278166.t1.1 c_reinhardtii.Cre06.g278204.t1.1 c_reinhardtii.Cre06.g278209.t1.1 c_reinhardtii.Cre11.g467672.t1.1 c_reinhardtii.Cre12.g559750.t1.2 c_schloesseri.g10395.t1 c_schloesseri.g10398.t1 c_schloesseri.g15153.t1 c_schloesseri.g15159.t1 c_schloesseri.g15161.t1 c_schloesseri.g17246.t1 c_schloesseri.g3282.t1 c_schloesseri.g3955.t1 c_schloesseri.g5694.t1 c_schloesseri.g9912.t1 c_schloesseri.g9913.t1 c_schloesseri.g9941.t2 c_zofingiensis.Cz04g19290.t1 c_zofingiensis.Cz08g22010.t1 c_zofingiensis.Cz16g20140.t1 c_zofingiensis.Cz19g00040.t1 d_salina.Dusal.0011s00001.1.p d_salina.Dusal.0011s00002.1.p d_salina.Dusal.0011s00006.1.p d_salina.Dusal.0127s00011.1.p d_salina.Dusal.0127s00012.1.p g_pectorale.KXZ43504.1 g_pectorale.KXZ43730.1 g_pectorale.KXZ44012.1 g_pectorale.KXZ44134.1 g_pectorale.KXZ45853.1 g_pectorale.KXZ45855.1 g_pectorale.KXZ49147.1 g_pectorale.KXZ52013.1 g_pectorale.KXZ55123.1 p_parva.g10029.t1 r_subcapitata.GBF92066.1 r_subcapitata.GBF92070.1 r_subcapitata.GBF94313.1 r_subcapitata.GBF94430.1 r_subcapitata.GBF94814.1 v_carteri.Vocar.0001s0690.1.p v_carteri.Vocar.0002s0266.1.p v_carteri.Vocar.0002s0380.1.p v_carteri.Vocar.0002s0381.1.p v_carteri.Vocar.0002s0384.1.p v_carteri.Vocar.0002s0385.1.p v_carteri.Vocar.0002s0386.1.p v_carteri.Vocar.0002s0387.1.p v_carteri.Vocar.0002s0388.1.p v_carteri.Vocar.0002s0571.1.p v_carteri.Vocar.0002s0573.1.p v_carteri.Vocar.0003s0210.1.p v_carteri.Vocar.0003s0211.1.p v_carteri.Vocar.0004s0507.1.p v_carteri.Vocar.0022s0109.1.p v_carteri.Vocar.0023s0069.1.p v_carteri.Vocar.0045s0069.1.p v_carteri.Vocar.0045s0070.1.p v_carteri.Vocar.0046s0017.1.p v_carteri.Vocar.0058s0028.1.p v_carteri.Vocar.0064s0031.1.p
OG0000023: c_debaryana.g11531.t1 c_debaryana.g13743.t1 c_debaryana.g14436.t1 c_debaryana.g14437.t1 c_debaryana.g14439.t1 c_debaryana.g15818.t1 c_debaryana.g15819.t1 c_debaryana.g16460.t1 c_debaryana.g16904.t1 c_debaryana.g18046.t1 c_debaryana.g18047.t1 c_debaryana.g18073.t1 c_debaryana.g18579.t1 c_debaryana.g19041.t1 c_debaryana.g19042.t1 c_debaryana.g2614.t1 c_debaryana.g4728.t1 c_debaryana.g63.t1 c_debaryana.g7005.t1 c_debaryana.g7006.t1 c_debaryana.g7007.t1 c_debaryana.g8341.t1 c_eustigma.GAX74011.1 c_eustigma.GAX74791.1 c_incerta.g14916.t1 c_incerta.g15162.t1 c_incerta.g15372.t1 c_incerta.g15390.t1 c_incerta.g16053.t1 c_incerta.g16572.t1 c_incerta.g17086.t1 c_incerta.g17435.t1 c_incerta.g2269.t1 c_incerta.g2274.t1 c_incerta.g8526.t1 c_reinhardtii.Cre01.g051300.t1.1 c_reinhardtii.Cre05.g240225.t1.1 c_reinhardtii.Cre05.g240700.t1.1 c_reinhardtii.Cre05.g240900.t1.2 c_reinhardtii.Cre07.g327650.t1.1 c_reinhardtii.Cre09.g391801.t1.1 c_reinhardtii.Cre09.g392319.t1.1 c_reinhardtii.Cre12.g529200.t1.1 c_reinhardtii.Cre12.g529250.t1.1 c_reinhardtii.Cre12.g529301.t1.1 c_reinhardtii.Cre14.g631350.t1.1 c_reinhardtii.Cre15.g644050.t1.1 c_schloesseri.g1035.t1 c_schloesseri.g1036.t1 c_schloesseri.g1053.t1 c_schloesseri.g11074.t1 c_schloesseri.g11075.t1 c_schloesseri.g1142.t1 c_schloesseri.g12903.t1 c_schloesseri.g12904.t1 c_schloesseri.g13656.t1 c_schloesseri.g13659.t1 c_schloesseri.g13707.t1 c_schloesseri.g210.t1 c_schloesseri.g213.t1 c_schloesseri.g245.t1 c_schloesseri.g3693.t1 c_schloesseri.g4970.t1 c_zofingiensis.Cz05g20260.t1 c_zofingiensis.Cz05g21040.t1 c_zofingiensis.Cz05g23120.t1 d_salina.Dusal.0036s00040.1.p d_salina.Dusal.1695s00001.1.p d_salina.Dusal.2839s00001.1.p d_salina.Dusal.3863s00001.1.p g_pectorale.KXZ42254.1 g_pectorale.KXZ43181.1 g_pectorale.KXZ43413.1 g_pectorale.KXZ43414.1 g_pectorale.KXZ45544.1 g_pectorale.KXZ45545.1 g_pectorale.KXZ45546.1 g_pectorale.KXZ45547.1 g_pectorale.KXZ45548.1 g_pectorale.KXZ45549.1 g_pectorale.KXZ47872.1 g_pectorale.KXZ48549.1 g_pectorale.KXZ50538.1 g_pectorale.KXZ51471.1 g_pectorale.KXZ52831.1 g_pectorale.KXZ53081.1 g_pectorale.KXZ54230.1 g_pectorale.KXZ54949.1 g_pectorale.KXZ54950.1 p_parva.g2845.t1 p_parva.g3918.t1 p_parva.g9902.t1 r_subcapitata.GBF88532.1 r_subcapitata.GBF90881.1 v_carteri.Vocar.0001s0405.1.p v_carteri.Vocar.0003s0380.1.p v_carteri.Vocar.0003s0381.1.p v_carteri.Vocar.0003s0382.1.p v_carteri.Vocar.0006s0054.1.p v_carteri.Vocar.0006s0056.1.p v_carteri.Vocar.0007s0042.1.p v_carteri.Vocar.0014s0276.1.p v_carteri.Vocar.0028s0043.1.p v_carteri.Vocar.0028s0044.1.p v_carteri.Vocar.0037s0026.1.p v_carteri.Vocar.0037s0076.1.p
OG0000024: c_debaryana.g10763.t1 c_debaryana.g10765.t1 c_debaryana.g10766.t1 c_debaryana.g10779.t1 c_debaryana.g10782.t1 c_debaryana.g10783.t1 c_debaryana.g10784.t1 c_debaryana.g10785.t2 c_debaryana.g10786.t1 c_debaryana.g10787.t1 c_debaryana.g10788.t1 c_debaryana.g10792.t1 c_debaryana.g10793.t1 c_debaryana.g10800.t1 c_debaryana.g10807.t1 c_debaryana.g11373.t1 c_debaryana.g11374.t1 c_debaryana.g12296.t1 c_debaryana.g12655.t1 c_debaryana.g12656.t1 c_debaryana.g12659.t1 c_debaryana.g1501.t1 c_debaryana.g1562.t1 c_debaryana.g1563.t1 c_debaryana.g1584.t1 c_debaryana.g17027.t1 c_debaryana.g198.t1 c_debaryana.g3781.t1 c_debaryana.g3783.t1 c_debaryana.g3794.t1 c_debaryana.g3803.t1 c_debaryana.g4180.t1 c_debaryana.g4435.t1 c_debaryana.g4436.t1 c_debaryana.g4437.t2 c_debaryana.g5155.t1 c_debaryana.g5156.t1 c_debaryana.g5157.t1 c_debaryana.g5158.t1 c_debaryana.g5159.t1 c_debaryana.g5160.t1 c_debaryana.g5161.t1 c_debaryana.g5162.t1 c_debaryana.g5163.t1 c_debaryana.g5165.t1 c_debaryana.g5167.t1 c_debaryana.g5170.t1 c_debaryana.g5171.t1 c_debaryana.g5729.t1 c_eustigma.GAX77884.1 c_eustigma.GAX82178.1 c_incerta.g13617.t1 c_incerta.g14593.t1 c_incerta.g15708.t1 c_incerta.g15860.t1 c_incerta.g15898.t1 c_incerta.g15904.t1 c_incerta.g2691.t1 c_incerta.g9705.t1 c_reinhardtii.Cre08.g377800.t1.1 c_reinhardtii.Cre09.g402601.t1.1 c_reinhardtii.Cre16.g675600.t1.1 c_reinhardtii.Cre16.g681014.t1.1 c_reinhardtii.Cre16.g681914.t1.1 c_reinhardtii.Cre16.g685053.t1.1 c_reinhardtii.Cre16.g685725.t1.1 c_schloesseri.g11535.t1 c_schloesseri.g11708.t1 c_schloesseri.g11714.t1 c_schloesseri.g11739.t1 c_schloesseri.g11745.t1 c_zofingiensis.Cz05g05210.t1 c_zofingiensis.Cz05g11060.t1 c_zofingiensis.Cz12g24040.t1 g_pectorale.KXZ48072.1 g_pectorale.KXZ48073.1 g_pectorale.KXZ48075.1 g_pectorale.KXZ48083.1 g_pectorale.KXZ48084.1 g_pectorale.KXZ48085.1 g_pectorale.KXZ48086.1 g_pectorale.KXZ48087.1 g_pectorale.KXZ48088.1 g_pectorale.KXZ48089.1 g_pectorale.KXZ48090.1 g_pectorale.KXZ48091.1 g_pectorale.KXZ48099.1 g_pectorale.KXZ48100.1 g_pectorale.KXZ48101.1 g_pectorale.KXZ52142.1 g_pectorale.KXZ52153.1 g_pectorale.KXZ52155.1 g_pectorale.KXZ52157.1 g_pectorale.KXZ52158.1 g_pectorale.KXZ52159.1 g_pectorale.KXZ52160.1 g_pectorale.KXZ52201.1 g_pectorale.KXZ55723.1 g_pectorale.KXZ55811.1 g_pectorale.KXZ56999.1 r_subcapitata.GBF90933.1 r_subcapitata.GBF97472.1 v_carteri.Vocar.0016s0283.1.p v_carteri.Vocar.0018s0118.1.p
OG0000025: c_debaryana.g11558.t1 c_debaryana.g11567.t1 c_debaryana.g13751.t1 c_debaryana.g15252.t1 c_debaryana.g15253.t1 c_debaryana.g15256.t1 c_debaryana.g15259.t1 c_debaryana.g15266.t1 c_debaryana.g16365.t1 c_debaryana.g18817.t1 c_debaryana.g19572.t1 c_debaryana.g19576.t1 c_debaryana.g19652.t1 c_debaryana.g19972.t1 c_debaryana.g2474.t1 c_debaryana.g3682.t1 c_debaryana.g3683.t1 c_debaryana.g5643.t1 c_debaryana.g5646.t1 c_debaryana.g5647.t1 c_debaryana.g5830.t1 c_debaryana.g8682.t1 c_debaryana.g8685.t1 c_debaryana.g9552.t1 c_eustigma.GAX72566.1 c_eustigma.GAX72567.1 c_eustigma.GAX73528.1 c_eustigma.GAX76927.1 c_eustigma.GAX77387.1 c_eustigma.GAX79019.1 c_eustigma.GAX80473.1 c_eustigma.GAX80686.1 c_incerta.g14658.t1 c_incerta.g15923.t1 c_incerta.g15925.t1 c_incerta.g2116.t1 c_incerta.g4869.t1 c_incerta.g8661.t1 c_reinhardtii.Cre06.g252800.t1.1 c_reinhardtii.Cre06.g297700.t1.1 c_reinhardtii.Cre07.g350000.t1.1 c_reinhardtii.Cre12.g495250.t1.1 c_reinhardtii.Cre16.g687966.t1.1 c_reinhardtii.Cre17.g706250.t1.1 c_schloesseri.g11764.t1 c_schloesseri.g147.t1 c_schloesseri.g2108.t1 c_schloesseri.g3782.t1 c_schloesseri.g4353.t1 c_schloesseri.g5403.t1 c_schloesseri.g686.t1 c_schloesseri.g7582.t1 c_zofingiensis.Cz04g36140.t1 c_zofingiensis.Cz10g08030.t1 c_zofingiensis.Cz12g18150.t1 c_zofingiensis.Cz15g17040.t1 c_zofingiensis.Cz15g19030.t1 c_zofingiensis.Cz16g15190.t1 d_salina.Dusal.0046s00028.1.p d_salina.Dusal.0060s00002.1.p d_salina.Dusal.0075s00019.1.p d_salina.Dusal.0126s00007.1.p d_salina.Dusal.0126s00014.1.p d_salina.Dusal.0180s00018.1.p d_salina.Dusal.0180s00022.1.p d_salina.Dusal.0180s00023.1.p d_salina.Dusal.0188s00025.1.p d_salina.Dusal.0358s00009.1.p d_salina.Dusal.0369s00004.1.p d_salina.Dusal.0369s00005.1.p d_salina.Dusal.0384s00009.1.p d_salina.Dusal.0490s00002.1.p d_salina.Dusal.0490s00003.1.p d_salina.Dusal.0641s00003.1.p d_salina.Dusal.0693s00003.1.p d_salina.Dusal.0840s00003.1.p d_salina.Dusal.0908s00002.1.p d_salina.Dusal.1028s00001.1.p d_salina.Dusal.1682s00001.1.p d_salina.Dusal.2752s00001.1.p d_salina.Dusal.4698s00001.1.p d_salina.Dusal.5354s00001.1.p g_pectorale.KXZ41457.1 g_pectorale.KXZ43422.1 g_pectorale.KXZ44020.1 g_pectorale.KXZ45100.1 g_pectorale.KXZ45721.1 g_pectorale.KXZ47166.1 g_pectorale.KXZ48008.1 g_pectorale.KXZ48010.1 g_pectorale.KXZ49001.1 g_pectorale.KXZ49002.1 g_pectorale.KXZ49003.1 g_pectorale.KXZ49520.1 g_pectorale.KXZ49827.1 g_pectorale.KXZ50181.1 r_subcapitata.GBF87966.1 r_subcapitata.GBF88094.1 v_carteri.Vocar.0005s0200.1.p v_carteri.Vocar.0007s0148.1.p v_carteri.Vocar.0014s0263.1.p v_carteri.Vocar.0023s0204.1.p v_carteri.Vocar.0031s0051.1.p v_carteri.Vocar.0041s0047.1.p
OG0000026: c_debaryana.g19227.t1 c_debaryana.g19230.t1 c_debaryana.g19231.t1 c_debaryana.g19232.t1 c_debaryana.g3208.t1 c_debaryana.g3209.t1 c_debaryana.g3210.t1 c_debaryana.g3211.t1 c_debaryana.g3215.t1 c_debaryana.g4624.t1 c_debaryana.g7363.t1 c_eustigma.GAX75679.1 c_eustigma.GAX76304.1 c_eustigma.GAX76306.1 c_eustigma.GAX79205.1 c_eustigma.GAX79206.1 c_eustigma.GAX81720.1 c_eustigma.GAX82669.1 c_incerta.g10149.t1 c_incerta.g10156.t1 c_incerta.g11111.t1 c_incerta.g280.t1 c_incerta.g4309.t1 c_incerta.g462.t1 c_incerta.g479.t1 c_incerta.g480.t1 c_incerta.g485.t1 c_incerta.g7390.t1 c_reinhardtii.Cre01.g066917.t1.1 c_reinhardtii.Cre03.g156900.t1.2 c_reinhardtii.Cre04.g232104.t1.1 c_reinhardtii.Cre06.g283950.t1.2 c_reinhardtii.Cre06.g284200.t1.2 c_reinhardtii.Cre06.g284250.t1.2 c_reinhardtii.Cre06.g285250.t1.2 c_reinhardtii.Cre12.g548400.t1.2 c_reinhardtii.Cre12.g548950.t1.2 c_schloesseri.g16704.t1 c_schloesseri.g17492.t1 c_schloesseri.g2268.t1 c_schloesseri.g2644.t1 c_schloesseri.g2649.t1 c_schloesseri.g2650.t1 c_schloesseri.g2671.t1 c_schloesseri.g801.t1 c_schloesseri.g808.t1 c_zofingiensis.Cz07g02100.t1 c_zofingiensis.Cz07g02110.t1 c_zofingiensis.Cz08g00190.t1 c_zofingiensis.Cz13g03240.t1 c_zofingiensis.Cz15g09060.t1 c_zofingiensis.UNPLg00080.t1 d_salina.Dusal.0008s00007.1.p d_salina.Dusal.0049s00016.1.p d_salina.Dusal.0152s00006.1.p g_pectorale.KXZ41217.1 g_pectorale.KXZ41255.1 g_pectorale.KXZ42066.1 g_pectorale.KXZ42067.1 g_pectorale.KXZ43723.1 g_pectorale.KXZ43724.1 g_pectorale.KXZ43725.1 g_pectorale.KXZ47982.1 g_pectorale.KXZ48699.1 g_pectorale.KXZ53234.1 g_pectorale.KXZ53235.1 g_pectorale.KXZ55095.1 r_subcapitata.GBF87297.1 r_subcapitata.GBF87682.1 r_subcapitata.GBF87970.1 r_subcapitata.GBF94243.1 r_subcapitata.GBF96066.1 r_subcapitata.GBF96068.1 r_subcapitata.GBF98716.1 r_subcapitata.GBF98718.1 r_subcapitata.GBF99432.1 v_carteri.Vocar.0001s0479.1.p v_carteri.Vocar.0001s1775.1.p v_carteri.Vocar.0002s0041.1.p v_carteri.Vocar.0002s0042.1.p v_carteri.Vocar.0002s0043.1.p v_carteri.Vocar.0002s0044.1.p v_carteri.Vocar.0002s0046.1.p v_carteri.Vocar.0002s0047.1.p v_carteri.Vocar.0002s0048.1.p v_carteri.Vocar.0002s0049.1.p v_carteri.Vocar.0002s0050.1.p v_carteri.Vocar.0002s0051.1.p v_carteri.Vocar.0002s0052.1.p v_carteri.Vocar.0002s0054.1.p v_carteri.Vocar.0002s0055.1.p v_carteri.Vocar.0006s0236.1.p v_carteri.Vocar.0007s0215.1.p v_carteri.Vocar.0007s0216.1.p v_carteri.Vocar.0012s0144.1.p v_carteri.Vocar.0012s0145.1.p v_carteri.Vocar.0012s0172.1.p v_carteri.Vocar.0012s0221.1.p v_carteri.Vocar.0014s0016.1.p v_carteri.Vocar.0025s0135.1.p v_carteri.Vocar.0030s0156.1.p v_carteri.Vocar.0050s0033.1.p v_carteri.Vocar.0709s0001.1.p
OG0000027: c_debaryana.g14618.t1 c_debaryana.g14619.t1 c_debaryana.g3990.t1 c_debaryana.g3996.t1 c_debaryana.g4006.t1 c_debaryana.g4017.t1 c_debaryana.g4019.t1 c_debaryana.g4028.t1 c_debaryana.g4036.t1 c_debaryana.g4046.t1 c_debaryana.g4047.t1 c_debaryana.g4052.t1 c_debaryana.g4054.t1 c_debaryana.g4057.t1 c_debaryana.g4069.t1 c_debaryana.g4072.t1 c_debaryana.g4076.t1 c_debaryana.g4081.t1 c_debaryana.g4082.t1 c_debaryana.g4093.t1 c_debaryana.g4095.t1 c_debaryana.g4100.t2 c_debaryana.g4101.t1 c_debaryana.g4103.t1 c_debaryana.g4115.t1 c_debaryana.g4124.t1 c_debaryana.g4125.t1 c_debaryana.g4126.t1 c_eustigma.GAX83506.1 c_incerta.g12357.t1 c_incerta.g13540.t1 c_incerta.g13552.t1 c_incerta.g14489.t1 c_incerta.g16722.t1 c_incerta.g16733.t1 c_incerta.g16736.t1 c_incerta.g16751.t1 c_incerta.g16752.t1 c_reinhardtii.Cre04.g223150.t1.1 c_reinhardtii.Cre06.g258051.t1.1 c_reinhardtii.Cre10.g426250.t1.1 c_reinhardtii.Cre15.g634800.t1.1 c_reinhardtii.Cre15.g637850.t1.1 c_reinhardtii.Cre15.g638000.t1.1 c_reinhardtii.Cre15.g638050.t1.1 c_reinhardtii.Cre15.g638100.t1.1 c_reinhardtii.Cre15.g638150.t1.1 c_reinhardtii.Cre15.g638300.t1.1 c_reinhardtii.Cre15.g638303.t1.1 c_reinhardtii.Cre15.g638304.t1.1 c_reinhardtii.Cre15.g638401.t1.1 c_reinhardtii.Cre15.g638450.t1.2 c_reinhardtii.Cre15.g638550.t1.1 c_reinhardtii.Cre15.g638650.t1.1 c_reinhardtii.Cre15.g638651.t1.1 c_reinhardtii.Cre15.g638700.t1.1 c_reinhardtii.Cre15.g638750.t1.2 c_reinhardtii.Cre15.g638950.t1.1 c_reinhardtii.Cre15.g638954.t1.1 c_reinhardtii.Cre15.g638956.t1.1 c_reinhardtii.Cre15.g639000.t1.2 c_reinhardtii.Cre15.g639300.t1.1 c_reinhardtii.Cre15.g639304.t1.2 c_reinhardtii.Cre15.g639308.t1.2 c_reinhardtii.Cre15.g639614.t1.2 c_reinhardtii.Cre15.g639650.t1.1 c_reinhardtii.Cre15.g639700.t1.1 c_reinhardtii.Cre15.g639750.t1.1 c_reinhardtii.Cre15.g639800.t1.1 c_reinhardtii.Cre15.g639802.t1.1 c_reinhardtii.Cre15.g639850.t1.2 c_reinhardtii.Cre15.g640350.t1.2 c_reinhardtii.Cre15.g640400.t1.1 c_reinhardtii.Cre15.g640450.t1.2 c_reinhardtii.Cre17.g739800.t1.1 c_reinhardtii.Cre19.g750497.t1.1 c_reinhardtii.Cre19.g750697.t1.1 c_reinhardtii.Cre19.g750747.t1.1 c_schloesseri.g3776.t1 c_schloesseri.g5010.t1 c_schloesseri.g5903.t1 c_schloesseri.g6650.t1 c_schloesseri.g6651.t1 c_schloesseri.g6652.t1 c_schloesseri.g6656.t1 c_schloesseri.g6671.t1 c_zofingiensis.Cz01g22230.t1 d_salina.Dusal.0067s00012.1.p g_pectorale.KXZ45472.1 g_pectorale.KXZ45473.1 g_pectorale.KXZ47938.1 g_pectorale.KXZ49184.1 g_pectorale.KXZ50524.1 g_pectorale.KXZ52803.1 g_pectorale.KXZ52868.1 g_pectorale.KXZ52923.1 g_pectorale.KXZ56135.1 p_parva.g7146.t1 p_parva.g9359.t1 r_subcapitata.GBF98689.1 v_carteri.Vocar.0005s0360.1.p
OG0000028: c_debaryana.g10790.t1 c_debaryana.g10791.t1 c_debaryana.g11441.t1 c_debaryana.g12580.t1 c_debaryana.g12606.t1 c_debaryana.g13283.t1 c_debaryana.g15010.t1 c_debaryana.g15963.t1 c_debaryana.g16019.t1 c_debaryana.g16020.t1 c_debaryana.g16037.t1 c_debaryana.g16039.t1 c_debaryana.g16881.t1 c_debaryana.g18686.t1 c_debaryana.g18693.t1 c_debaryana.g18695.t1 c_debaryana.g19327.t1 c_debaryana.g19328.t1 c_debaryana.g19691.t1 c_debaryana.g20599.t1 c_debaryana.g20663.t1 c_debaryana.g2218.t3 c_debaryana.g5533.t1 c_debaryana.g6150.t1 c_debaryana.g6152.t1 c_debaryana.g7496.t1 c_debaryana.g8093.t1 c_debaryana.g8095.t1 c_debaryana.g8210.t1 c_debaryana.g8211.t1 c_debaryana.g8842.t1 c_eustigma.GAX74937.1 c_eustigma.GAX74938.1 c_eustigma.GAX77726.1 c_eustigma.GAX79803.1 c_incerta.g11268.t1 c_incerta.g12665.t1 c_incerta.g1322.t1 c_incerta.g1323.t2 c_incerta.g1341.t1 c_incerta.g14828.t1 c_incerta.g14830.t1 c_incerta.g16776.t1 c_incerta.g5136.t1 c_incerta.g8061.t1 c_reinhardtii.Cre03.g190250.t1.2 c_reinhardtii.Cre05.g242100.t1.1 c_reinhardtii.Cre05.g242700.t1.1 c_reinhardtii.Cre05.g242750.t1.1 c_reinhardtii.Cre05.g242856.t1.1 c_reinhardtii.Cre05.g242860.t1.1 c_reinhardtii.Cre09.g406700.t1.1 c_reinhardtii.Cre19.g750447.t1.1 c_schloesseri.g13864.t1 c_schloesseri.g2274.t1 c_schloesseri.g2275.t1 c_schloesseri.g2880.t1 c_schloesseri.g3808.t1 c_schloesseri.g4989.t1 c_schloesseri.g6691.t1 c_schloesseri.g6706.t1 c_schloesseri.g6708.t1 c_zofingiensis.Cz05g15300.t1 c_zofingiensis.Cz10g13140.t1 d_salina.Dusal.0023s00010.1.p d_salina.Dusal.0023s00011.1.p d_salina.Dusal.0141s00011.1.p d_salina.Dusal.0141s00012.1.p d_salina.Dusal.0280s00006.1.p d_salina.Dusal.0280s00007.1.p d_salina.Dusal.0334s00012.1.p d_salina.Dusal.0334s00013.1.p d_salina.Dusal.0631s00001.1.p d_salina.Dusal.1009s00003.1.p d_salina.Dusal.1009s00004.1.p g_pectorale.KXZ45956.1 g_pectorale.KXZ45957.1 g_pectorale.KXZ46188.1 g_pectorale.KXZ46202.1 g_pectorale.KXZ46203.1 g_pectorale.KXZ46205.1 g_pectorale.KXZ47375.1 g_pectorale.KXZ56646.1 p_parva.g1809.t1 p_parva.g2172.t1 p_parva.g4819.t1 r_subcapitata.GBF87540.1 r_subcapitata.GBF97836.1 r_subcapitata.GBF98346.1 v_carteri.Vocar.0003s0103.1.p v_carteri.Vocar.0003s0104.1.p v_carteri.Vocar.0003s0105.1.p v_carteri.Vocar.0003s0107.1.p v_carteri.Vocar.0003s0349.1.p v_carteri.Vocar.0016s0038.1.p v_carteri.Vocar.0016s0042.1.p v_carteri.Vocar.0022s0093.1.p v_carteri.Vocar.0026s0016.1.p
OG0000029: c_debaryana.g10833.t1 c_debaryana.g15484.t1 c_debaryana.g15638.t1 c_debaryana.g15640.t1 c_debaryana.g15641.t1 c_debaryana.g16789.t1 c_debaryana.g16790.t1 c_debaryana.g16792.t1 c_debaryana.g16793.t1 c_debaryana.g16794.t1 c_debaryana.g19717.t1 c_debaryana.g19719.t1 c_debaryana.g20056.t1 c_debaryana.g20117.t1 c_debaryana.g5506.t1 c_debaryana.g5507.t1 c_debaryana.g5509.t1 c_eustigma.GAX82130.1 c_incerta.g12675.t1 c_incerta.g12973.t1 c_incerta.g13716.t1 c_incerta.g13717.t1 c_incerta.g13718.t1 c_incerta.g13720.t1 c_incerta.g6916.t1 c_incerta.g6917.t1 c_incerta.g6918.t1 c_incerta.g6920.t1 c_incerta.g6921.t1 c_incerta.g6923.t1 c_reinhardtii.Cre01.g003950.t1.1 c_reinhardtii.Cre01.g004124.t1.1 c_reinhardtii.Cre01.g004157.t1.2 c_reinhardtii.Cre08.g361950.t1.1 c_reinhardtii.Cre08.g362000.t1.2 c_reinhardtii.Cre08.g362050.t1.2 c_reinhardtii.Cre08.g362100.t1.1 c_reinhardtii.Cre08.g362150.t1.1 c_reinhardtii.Cre09.g402108.t1.1 c_reinhardtii.Cre11.g467629.t1.1 c_schloesseri.g12684.t1 c_schloesseri.g13452.t2 c_schloesseri.g13453.t1 c_schloesseri.g13454.t1 c_schloesseri.g13455.t1 c_schloesseri.g13456.t1 c_schloesseri.g13935.t1 c_schloesseri.g13939.t1 c_schloesseri.g4691.t1 c_schloesseri.g4692.t1 c_zofingiensis.Cz14g14150.t1 c_zofingiensis.Cz14g14160.t1 d_salina.Dusal.0008s00023.1.p d_salina.Dusal.0008s00024.1.p g_pectorale.KXZ42658.1 g_pectorale.KXZ42789.1 g_pectorale.KXZ42913.1 g_pectorale.KXZ42914.1 g_pectorale.KXZ44102.1 g_pectorale.KXZ44110.1 g_pectorale.KXZ45122.1 g_pectorale.KXZ45123.1 g_pectorale.KXZ45662.1 g_pectorale.KXZ45665.1 g_pectorale.KXZ45666.1 g_pectorale.KXZ45668.1 g_pectorale.KXZ45669.1 g_pectorale.KXZ50396.1 g_pectorale.KXZ50397.1 g_pectorale.KXZ55417.1 g_pectorale.KXZ55419.1 p_parva.g10085.t1 p_parva.g1215.t1 p_parva.g1575.t1 p_parva.g2330.t1 p_parva.g2796.t1 p_parva.g4045.t1 p_parva.g4211.t1 p_parva.g4419.t1 p_parva.g4924.t1 p_parva.g6821.t1 p_parva.g753.t1 p_parva.g7557.t1 p_parva.g7894.t1 p_parva.g8119.t1 p_parva.g9352.t1 p_parva.g9368.t1 r_subcapitata.GBF91850.1 v_carteri.Vocar.0009s0326.1.p v_carteri.Vocar.0009s0327.1.p v_carteri.Vocar.0024s0143.1.p v_carteri.Vocar.0024s0150.1.p v_carteri.Vocar.0024s0218.1.p v_carteri.Vocar.0024s0219.1.p v_carteri.Vocar.0079s0023.1.p
OG0000030: c_debaryana.g10383.t1 c_debaryana.g11666.t1 c_debaryana.g13855.t1 c_debaryana.g13856.t1 c_debaryana.g15646.t1 c_debaryana.g15807.t1 c_debaryana.g16454.t1 c_debaryana.g16735.t1 c_debaryana.g17111.t1 c_debaryana.g18838.t1 c_debaryana.g3227.t1 c_debaryana.g3818.t1 c_debaryana.g3821.t1 c_debaryana.g3835.t1 c_debaryana.g3836.t1 c_debaryana.g3837.t1 c_debaryana.g3838.t1 c_debaryana.g3839.t1 c_debaryana.g5020.t1 c_debaryana.g5469.t1 c_debaryana.g5471.t1 c_debaryana.g5473.t1 c_debaryana.g6820.t1 c_debaryana.g6826.t1 c_eustigma.GAX81205.1 c_incerta.g10157.t1 c_incerta.g194.t1 c_incerta.g3383.t1 c_incerta.g3384.t1 c_incerta.g3387.t1 c_incerta.g3388.t1 c_incerta.g7908.t1 c_incerta.g9430.t1 c_reinhardtii.Cre06.g299150.t1.1 c_reinhardtii.Cre12.g549000.t1.2 c_reinhardtii.Cre14.g620600.t1.2 c_reinhardtii.Cre14.g620702.t1.1 c_reinhardtii.Cre17.g717850.t1.1 c_reinhardtii.Cre17.g717900.t1.2 c_reinhardtii.Cre17.g717950.t2.1 c_reinhardtii.Cre17.g718000.t1.1 c_schloesseri.g14655.t1 c_schloesseri.g14656.t1 c_schloesseri.g14657.t1 c_schloesseri.g14658.t1 c_schloesseri.g14659.t1 c_schloesseri.g15865.t1 c_schloesseri.g15866.t1 c_schloesseri.g17293.t1 c_schloesseri.g17294.t1 c_schloesseri.g17295.t1 c_schloesseri.g809.t1 g_pectorale.KXZ48449.1 g_pectorale.KXZ49381.1 g_pectorale.KXZ51120.1 g_pectorale.KXZ51121.1 g_pectorale.KXZ53551.1 v_carteri.Vocar.0001s0294.1.p v_carteri.Vocar.0001s0295.1.p v_carteri.Vocar.0001s0296.1.p v_carteri.Vocar.0001s0297.1.p v_carteri.Vocar.0001s0298.1.p v_carteri.Vocar.0002s0430.1.p v_carteri.Vocar.0003s0019.1.p v_carteri.Vocar.0003s0020.1.p v_carteri.Vocar.0003s0021.1.p v_carteri.Vocar.0003s0023.1.p v_carteri.Vocar.0003s0024.1.p v_carteri.Vocar.0003s0025.1.p v_carteri.Vocar.0003s0026.1.p v_carteri.Vocar.0004s0106.1.p v_carteri.Vocar.0004s0116.1.p v_carteri.Vocar.0004s0117.1.p v_carteri.Vocar.0004s0253.1.p v_carteri.Vocar.0004s0255.1.p v_carteri.Vocar.0004s0257.1.p v_carteri.Vocar.0018s0041.1.p v_carteri.Vocar.0024s0151.1.p v_carteri.Vocar.0024s0152.1.p v_carteri.Vocar.0024s0216.1.p v_carteri.Vocar.0024s0217.1.p v_carteri.Vocar.0027s0017.1.p v_carteri.Vocar.0027s0164.1.p v_carteri.Vocar.0029s0006.1.p v_carteri.Vocar.0029s0031.1.p v_carteri.Vocar.0029s0041.1.p v_carteri.Vocar.0031s0078.1.p v_carteri.Vocar.0031s0086.1.p v_carteri.Vocar.0031s0087.1.p v_carteri.Vocar.0033s0108.1.p v_carteri.Vocar.0034s0104.1.p v_carteri.Vocar.0073s0006.1.p v_carteri.Vocar.0073s0007.1.p
OG0000031: c_debaryana.g1027.t1 c_debaryana.g10402.t1 c_debaryana.g10430.t1 c_debaryana.g10439.t1 c_debaryana.g1056.t1 c_debaryana.g1058.t1 c_debaryana.g10743.t1 c_debaryana.g10744.t1 c_debaryana.g10745.t1 c_debaryana.g10746.t1 c_debaryana.g10747.t1 c_debaryana.g10900.t1 c_debaryana.g11767.t1 c_debaryana.g12201.t1 c_debaryana.g12205.t1 c_debaryana.g12206.t1 c_debaryana.g12208.t1 c_debaryana.g12209.t1 c_debaryana.g12211.t1 c_debaryana.g12213.t1 c_debaryana.g12214.t1 c_debaryana.g12352.t1 c_debaryana.g12377.t1 c_debaryana.g13051.t1 c_debaryana.g13052.t1 c_debaryana.g13070.t1 c_debaryana.g13333.t1 c_debaryana.g13602.t1 c_debaryana.g14138.t1 c_debaryana.g14139.t1 c_debaryana.g14975.t1 c_debaryana.g15367.t1 c_debaryana.g15368.t1 c_debaryana.g15369.t1 c_debaryana.g15550.t1 c_debaryana.g15552.t1 c_debaryana.g1708.t1 c_debaryana.g20566.t1 c_debaryana.g2126.t1 c_debaryana.g2127.t2 c_debaryana.g215.t1 c_debaryana.g216.t1 c_debaryana.g3431.t1 c_debaryana.g3439.t1 c_debaryana.g3440.t1 c_debaryana.g4280.t1 c_debaryana.g4667.t1 c_debaryana.g4706.t1 c_debaryana.g5374.t1 c_debaryana.g5375.t1 c_debaryana.g5394.t1 c_debaryana.g5405.t1 c_debaryana.g5417.t1 c_debaryana.g557.t1 c_debaryana.g559.t1 c_debaryana.g6131.t1 c_debaryana.g6242.t1 c_debaryana.g7068.t1 c_debaryana.g9123.t1 c_debaryana.g9124.t1 c_debaryana.g9320.t1 c_debaryana.g9321.t1 c_debaryana.g9322.t1 c_debaryana.g9323.t1 c_debaryana.g9324.t1 c_debaryana.g9325.t1 c_debaryana.g9330.t1 c_debaryana.g9331.t1 c_debaryana.g9332.t1 c_debaryana.g9333.t1 c_debaryana.g9336.t1 c_debaryana.g9338.t1 c_debaryana.g9339.t1 c_debaryana.g9340.t1 c_debaryana.g9342.t1 c_debaryana.g9360.t1 c_debaryana.g9361.t1 c_debaryana.g9367.t1 c_debaryana.g9377.t1 c_debaryana.g9379.t1 c_debaryana.g9380.t1 c_debaryana.g9383.t1 c_debaryana.g9384.t1 c_debaryana.g9385.t1 c_debaryana.g9386.t1 c_debaryana.g9388.t1 c_debaryana.g9389.t1 c_debaryana.g9891.t1 c_debaryana.g9996.t1 g_pectorale.KXZ41307.1 g_pectorale.KXZ49699.1 g_pectorale.KXZ55377.1
OG0000032: c_debaryana.g10533.t1 c_debaryana.g10552.t1 c_debaryana.g10553.t1 c_debaryana.g10556.t1 c_debaryana.g11044.t1 c_debaryana.g11047.t1 c_debaryana.g12254.t1 c_debaryana.g12260.t1 c_debaryana.g13433.t1 c_debaryana.g13559.t1 c_debaryana.g17481.t1 c_debaryana.g19435.t1 c_debaryana.g19436.t1 c_debaryana.g19557.t1 c_debaryana.g4181.t1 c_debaryana.g4186.t1 c_debaryana.g4476.t1 c_debaryana.g4480.t1 c_debaryana.g5468.t1 c_debaryana.g5981.t1 c_debaryana.g5982.t1 c_debaryana.g5983.t1 c_debaryana.g7425.t1 c_debaryana.g9337.t1 c_debaryana.g9410.t2 c_eustigma.GAX72843.1 c_eustigma.GAX78010.1 c_eustigma.GAX81745.1 c_eustigma.GAX82727.1 c_incerta.g11944.t1 c_incerta.g12266.t1 c_incerta.g12269.t1 c_incerta.g1684.t1 c_incerta.g1689.t1 c_incerta.g16974.t1 c_incerta.g223.t1 c_incerta.g3196.t1 c_incerta.g7073.t1 c_incerta.g7197.t1 c_incerta.g7198.t1 c_reinhardtii.Cre05.g233450.t1.2 c_reinhardtii.Cre08.g382560.t1.1 c_reinhardtii.Cre09.g397956.t1.1 c_reinhardtii.Cre10.g430100.t1.1 c_reinhardtii.Cre10.g430250.t1.2 c_reinhardtii.Cre12.g502450.t1.1 c_reinhardtii.Cre12.g502500.t1.2 c_reinhardtii.Cre12.g561050.t1.1 c_reinhardtii.Cre12.g561101.t1.1 c_reinhardtii.Cre13.g577050.t1.1 c_reinhardtii.Cre13.g577400.t1.1 c_reinhardtii.Cre14.g622050.t1.1 c_schloesseri.g17268.t1 c_schloesseri.g2816.t1 c_schloesseri.g2817.t1 c_schloesseri.g396.t1 c_schloesseri.g399.t1 c_schloesseri.g5111.t2 c_schloesseri.g6958.t1 c_schloesseri.g7314.t1 c_schloesseri.g7671.t1 c_schloesseri.g8507.t1 c_schloesseri.g8510.t1 d_salina.Dusal.0123s00003.1.p d_salina.Dusal.0123s00004.1.p d_salina.Dusal.0920s00002.1.p d_salina.Dusal.0920s00003.1.p d_salina.Dusal.0920s00004.1.p g_pectorale.KXZ41223.1 g_pectorale.KXZ44080.1 g_pectorale.KXZ45289.1 g_pectorale.KXZ45290.1 g_pectorale.KXZ45291.1 g_pectorale.KXZ46236.1 g_pectorale.KXZ52297.1 g_pectorale.KXZ55491.1 g_pectorale.KXZ55831.1 g_pectorale.KXZ55832.1 p_parva.g1520.t1 p_parva.g7582.t1 v_carteri.Vocar.0001s0945.1.p v_carteri.Vocar.0001s0946.1.p v_carteri.Vocar.0001s0947.1.p v_carteri.Vocar.0003s0406.1.p v_carteri.Vocar.0005s0261.1.p v_carteri.Vocar.0005s0263.1.p v_carteri.Vocar.0005s0264.1.p v_carteri.Vocar.0022s0173.1.p v_carteri.Vocar.0042s0044.1.p v_carteri.Vocar.0123s0001.1.p
OG0000033: c_debaryana.g10133.t1 c_debaryana.g11378.t1 c_debaryana.g11652.t1 c_debaryana.g11653.t1 c_debaryana.g11657.t1 c_debaryana.g1492.t1 c_debaryana.g1579.t1 c_debaryana.g2353.t1 c_debaryana.g3942.t1 c_debaryana.g638.t1 c_eustigma.GAX72546.1 c_eustigma.GAX74336.1 c_eustigma.GAX75029.1 c_eustigma.GAX75031.1 c_eustigma.GAX75032.1 c_eustigma.GAX75033.1 c_eustigma.GAX75266.1 c_eustigma.GAX76821.1 c_eustigma.GAX78458.1 c_eustigma.GAX78459.1 c_eustigma.GAX80551.1 c_eustigma.GAX81932.1 c_eustigma.GAX82903.1 c_eustigma.GAX85029.1 c_incerta.g11951.t1 c_incerta.g1216.t1 c_incerta.g1533.t1 c_incerta.g1534.t1 c_incerta.g16999.t1 c_incerta.g2916.t1 c_incerta.g2917.t1 c_incerta.g4281.t1 c_incerta.g4282.t1 c_incerta.g8032.t1 c_incerta.g9240.t1 c_incerta.g9750.t1 c_incerta.g9752.t1 c_reinhardtii.Cre04.g216050.t1.1 c_reinhardtii.Cre12.g502901.t1.1 c_reinhardtii.Cre13.g584450.t1.1 c_reinhardtii.Cre17.g727801.t1.1 c_reinhardtii.Cre17.g741150.t1.1 c_schloesseri.g12766.t1 c_schloesseri.g14434.t1 c_schloesseri.g1571.t1 c_schloesseri.g7321.t1 c_zofingiensis.Cz01g19030.t1 c_zofingiensis.Cz02g28230.t1 c_zofingiensis.Cz07g25310.t1 c_zofingiensis.Cz08g17130.t1 c_zofingiensis.Cz10g11040.t1 c_zofingiensis.Cz14g18170.t1 c_zofingiensis.Cz15g02150.t1 c_zofingiensis.UNPLg00039.t1 c_zofingiensis.UNPLg00127.t1 c_zofingiensis.UNPLg00129.t1 c_zofingiensis.UNPLg00130.t1 c_zofingiensis.UNPLg00131.t1 c_zofingiensis.UNPLg00133.t1 c_zofingiensis.UNPLg00134.t1 c_zofingiensis.UNPLg00136.t1 c_zofingiensis.UNPLg00138.t1 c_zofingiensis.UNPLg00248.t1 c_zofingiensis.UNPLg00738.t1 c_zofingiensis.UNPLg00855.t1 d_salina.Dusal.0136s00004.1.p d_salina.Dusal.0136s00005.1.p d_salina.Dusal.0404s00011.1.p g_pectorale.KXZ43042.1 g_pectorale.KXZ45533.1 g_pectorale.KXZ46154.1 g_pectorale.KXZ47345.1 g_pectorale.KXZ48654.1 p_parva.g1682.t1 p_parva.g1750.t1 p_parva.g2695.t1 p_parva.g2696.t1 p_parva.g3752.t1 p_parva.g4527.t1 p_parva.g4638.t1 p_parva.g7101.t1 r_subcapitata.GBF87661.1 r_subcapitata.GBF87703.1 r_subcapitata.GBF88879.1 r_subcapitata.GBF91332.1 r_subcapitata.GBF93412.1 v_carteri.Vocar.0006s0161.1.p v_carteri.Vocar.0025s0193.1.p
OG0000034: c_debaryana.g12313.t1 c_debaryana.g12314.t1 c_debaryana.g12315.t1 c_debaryana.g12316.t1 c_debaryana.g17829.t1 c_debaryana.g17849.t1 c_debaryana.g17850.t1 c_debaryana.g19902.t1 c_debaryana.g5688.t1 c_debaryana.g5722.t1 c_debaryana.g5723.t1 c_debaryana.g7871.t1 c_debaryana.g7872.t1 c_debaryana.g7873.t1 c_debaryana.g7874.t1 c_debaryana.g7897.t1 c_incerta.g15749.t1 c_incerta.g15768.t1 c_incerta.g15805.t1 c_incerta.g15806.t1 c_incerta.g15807.t1 c_incerta.g15823.t1 c_incerta.g17739.t1 c_incerta.g4222.t1 c_incerta.g4223.t1 c_incerta.g4238.t1 c_incerta.g5908.t1 c_incerta.g5909.t1 c_incerta.g7607.t1 c_incerta.g7610.t1 c_incerta.g7663.t1 c_reinhardtii.Cre02.g112333.t1.1 c_reinhardtii.Cre02.g112500.t1.1 c_reinhardtii.Cre04.g228208.t1.2 c_reinhardtii.Cre04.g228300.t1.1 c_reinhardtii.Cre04.g228800.t1.1 c_reinhardtii.Cre06.g278265.t1.1 c_reinhardtii.Cre10.g463500.t1.1 c_reinhardtii.Cre10.g463550.t1.1 c_reinhardtii.Cre16.g672602.t1.1 c_reinhardtii.Cre16.g673600.t1.1 c_reinhardtii.Cre16.g674065.t1.1 c_reinhardtii.Cre16.g674179.t1.1 c_reinhardtii.Cre16.g674291.t1.1 c_reinhardtii.Cre16.g676309.t1.1 c_schloesseri.g11597.t1 c_schloesseri.g11606.t1 c_schloesseri.g11643.t1 c_schloesseri.g11644.t1 c_schloesseri.g11661.t1 c_schloesseri.g14609.t1 c_schloesseri.g1506.t1 c_schloesseri.g1517.t1 c_schloesseri.g16954.t1 c_schloesseri.g3333.t1 c_schloesseri.g3335.t1 c_schloesseri.g6377.t1 c_zofingiensis.Cz04g23220.t1 c_zofingiensis.Cz16g13030.t1 g_pectorale.KXZ45824.1 g_pectorale.KXZ46041.1 g_pectorale.KXZ46042.1 g_pectorale.KXZ46043.1 g_pectorale.KXZ49404.1 g_pectorale.KXZ50268.1 g_pectorale.KXZ50269.1 g_pectorale.KXZ50427.1 g_pectorale.KXZ51518.1 g_pectorale.KXZ52598.1 g_pectorale.KXZ54130.1 g_pectorale.KXZ55748.1 g_pectorale.KXZ55778.1 g_pectorale.KXZ55823.1 p_parva.g9511.t1 r_subcapitata.GBF92047.1 v_carteri.Vocar.0001s1574.1.p v_carteri.Vocar.0001s1575.1.p v_carteri.Vocar.0001s1733.1.p v_carteri.Vocar.0018s0204.1.p v_carteri.Vocar.0018s0216.1.p v_carteri.Vocar.0018s0217.1.p v_carteri.Vocar.0029s0033.1.p v_carteri.Vocar.0049s0013.1.p v_carteri.Vocar.0054s0005.1.p
OG0000035: c_debaryana.g10040.t1 c_debaryana.g10044.t1 c_debaryana.g10940.t1 c_debaryana.g10991.t1 c_debaryana.g10992.t1 c_debaryana.g10993.t1 c_debaryana.g11028.t1 c_debaryana.g11030.t1 c_debaryana.g11037.t1 c_debaryana.g11053.t1 c_debaryana.g11054.t1 c_debaryana.g11868.t1 c_debaryana.g11869.t1 c_debaryana.g11870.t1 c_debaryana.g12051.t1 c_debaryana.g12052.t1 c_debaryana.g12055.t2 c_debaryana.g12056.t1 c_debaryana.g12057.t1 c_debaryana.g12252.t1 c_debaryana.g13147.t1 c_debaryana.g13152.t1 c_debaryana.g13786.t1 c_debaryana.g13788.t1 c_debaryana.g15943.t1 c_debaryana.g17139.t1 c_debaryana.g18259.t1 c_debaryana.g18374.t1 c_debaryana.g18375.t1 c_debaryana.g18376.t1 c_debaryana.g18383.t1 c_debaryana.g18384.t1 c_debaryana.g18385.t1 c_debaryana.g18387.t1 c_debaryana.g18388.t1 c_debaryana.g18389.t1 c_debaryana.g18390.t1 c_debaryana.g18395.t1 c_debaryana.g18396.t1 c_debaryana.g18401.t1 c_debaryana.g1845.t1 c_debaryana.g18731.t1 c_debaryana.g2047.t1 c_debaryana.g2049.t1 c_debaryana.g20514.t1 c_debaryana.g20516.t2 c_debaryana.g2311.t1 c_debaryana.g3438.t1 c_debaryana.g4805.t1 c_debaryana.g4806.t1 c_debaryana.g6300.t1 c_debaryana.g6728.t1 c_debaryana.g6729.t1 c_debaryana.g6730.t1 c_debaryana.g6905.t1 c_debaryana.g6924.t1 c_debaryana.g8528.t1 c_debaryana.g953.t1 c_debaryana.g954.t1 c_debaryana.g955.t1 c_incerta.g1798.t1 c_incerta.g205.t1 c_reinhardtii.Cre13.g572375.t2.1 c_reinhardtii.Cre14.g621200.t1.1 c_schloesseri.g1924.t1 c_zofingiensis.Cz02g36190.t1 c_zofingiensis.Cz03g24170.t1 c_zofingiensis.Cz06g35100.t1 c_zofingiensis.Cz11g14090.t1 d_salina.Dusal.0155s00004.1.p g_pectorale.KXZ41353.1 g_pectorale.KXZ41408.1 g_pectorale.KXZ48040.1 g_pectorale.KXZ49310.1 g_pectorale.KXZ49729.1 g_pectorale.KXZ50562.1 g_pectorale.KXZ52539.1 g_pectorale.KXZ56041.1 p_parva.g4999.t1 p_parva.g7156.t1 r_subcapitata.GBF92198.1 v_carteri.Vocar.0001s0180.1.p v_carteri.Vocar.0004s0105.1.p
OG0000036: c_debaryana.g10474.t1 c_debaryana.g10638.t1 c_debaryana.g18102.t1 c_debaryana.g2331.t1 c_debaryana.g2551.t1 c_debaryana.g2552.t1 c_debaryana.g2563.t1 c_debaryana.g3517.t1 c_debaryana.g5256.t2 c_debaryana.g6190.t1 c_debaryana.g6237.t1 c_debaryana.g8998.t1 c_debaryana.g9429.t1 c_debaryana.g9443.t1 c_eustigma.GAX73163.1 c_eustigma.GAX77881.1 c_eustigma.GAX78612.1 c_eustigma.GAX80927.1 c_incerta.g10107.t1 c_incerta.g10252.t1 c_incerta.g10253.t1 c_incerta.g10254.t1 c_incerta.g10255.t1 c_incerta.g10256.t1 c_incerta.g14198.t1 c_incerta.g15165.t1 c_incerta.g15936.t2 c_incerta.g15937.t1 c_incerta.g2556.t1 c_reinhardtii.Cre03.g203569.t1.1 c_reinhardtii.Cre03.g204129.t1.1 c_reinhardtii.Cre03.g206033.t1.1 c_reinhardtii.Cre07.g333050.t1.2 c_reinhardtii.Cre07.g333100.t2.1 c_reinhardtii.Cre12.g546500.t1.2 c_reinhardtii.Cre13.g577000.t1.2 c_reinhardtii.Cre14.g609700.t1.1 c_reinhardtii.Cre14.g609750.t1.1 c_reinhardtii.Cre14.g609800.t1.2 c_reinhardtii.Cre14.g609850.t1.2 c_reinhardtii.Cre14.g609900.t1.1 c_reinhardtii.Cre14.g631550.t1.1 c_schloesseri.g128.t1 c_schloesseri.g129.t1 c_schloesseri.g12900.t1 c_schloesseri.g2209.t1 c_schloesseri.g2210.t1 c_schloesseri.g2211.t1 c_schloesseri.g2212.t1 c_schloesseri.g4898.t1 c_schloesseri.g6577.t1 c_schloesseri.g758.t1 c_zofingiensis.Cz17g03010.t1 c_zofingiensis.Cz17g03020.t1 c_zofingiensis.UNPLg00732.t1 d_salina.Dusal.0148s00013.1.p d_salina.Dusal.0148s00014.1.p d_salina.Dusal.0602s00001.1.p d_salina.Dusal.0602s00003.1.p g_pectorale.KXZ51832.1 g_pectorale.KXZ51833.1 g_pectorale.KXZ51834.1 g_pectorale.KXZ52534.1 g_pectorale.KXZ53286.1 p_parva.g5703.t1 r_subcapitata.GBF88741.1 r_subcapitata.GBF88919.1 r_subcapitata.GBF89310.1 r_subcapitata.GBF90192.1 r_subcapitata.GBF92926.1 r_subcapitata.GBF94705.1 r_subcapitata.GBF98451.1 r_subcapitata.GBF98654.1 v_carteri.Vocar.0001s0967.1.p v_carteri.Vocar.0007s0140.1.p v_carteri.Vocar.0007s0165.1.p v_carteri.Vocar.0009s0091.1.p v_carteri.Vocar.0050s0017.1.p v_carteri.Vocar.0050s0025.1.p v_carteri.Vocar.0050s0026.1.p
OG0000037: c_debaryana.g11394.t1 c_debaryana.g11442.t1 c_debaryana.g17522.t1 c_debaryana.g17984.t1 c_debaryana.g17985.t1 c_debaryana.g20572.t1 c_debaryana.g20579.t1 c_debaryana.g651.t1 c_debaryana.g6862.t1 c_eustigma.GAX73446.1 c_eustigma.GAX74396.1 c_eustigma.GAX75918.1 c_eustigma.GAX75919.1 c_eustigma.GAX76687.1 c_eustigma.GAX76691.1 c_eustigma.GAX80428.1 c_eustigma.GAX80970.1 c_incerta.g15892.t1 c_incerta.g4846.t1 c_incerta.g4924.t1 c_incerta.g4925.t1 c_incerta.g4926.t1 c_reinhardtii.Cre12.g492600.t1.2 c_reinhardtii.Cre12.g492650.t1.2 c_reinhardtii.Cre12.g492700.t1.2 c_schloesseri.g12724.t1 c_schloesseri.g5348.t1 c_schloesseri.g5349.t1 c_schloesseri.g5350.t1 c_zofingiensis.Cz01g06180.t1 c_zofingiensis.Cz03g00140.t1 c_zofingiensis.Cz04g35190.t1 c_zofingiensis.Cz06g11110.t1 c_zofingiensis.Cz06g20240.t1 c_zofingiensis.Cz07g08250.t1 c_zofingiensis.Cz09g25040.t1 c_zofingiensis.Cz10g01010.t1 c_zofingiensis.Cz10g18050.t1 c_zofingiensis.Cz10g18070.t1 c_zofingiensis.Cz10g18080.t1 c_zofingiensis.Cz12g02190.t1 c_zofingiensis.Cz13g10140.t1 c_zofingiensis.Cz13g10150.t1 c_zofingiensis.Cz13g10170.t1 c_zofingiensis.Cz14g01120.t1 c_zofingiensis.Cz14g15150.t1 c_zofingiensis.Cz17g15200.t1 c_zofingiensis.UNPLg00820.t1 c_zofingiensis.UNPLg00825.t1 d_salina.Dusal.0012s00009.1.p g_pectorale.KXZ49829.1 r_subcapitata.GBF87323.1 r_subcapitata.GBF88047.1 r_subcapitata.GBF89346.1 r_subcapitata.GBF89548.1 r_subcapitata.GBF89549.1 r_subcapitata.GBF89782.1 r_subcapitata.GBF90742.1 r_subcapitata.GBF92260.1 r_subcapitata.GBF94108.1 r_subcapitata.GBF94109.1 r_subcapitata.GBF94457.1 r_subcapitata.GBF94458.1 r_subcapitata.GBF94608.1 r_subcapitata.GBF94823.1 r_subcapitata.GBF95539.1 r_subcapitata.GBF95825.1 r_subcapitata.GBF96078.1 r_subcapitata.GBF97275.1 r_subcapitata.GBF97278.1 r_subcapitata.GBF97744.1 r_subcapitata.GBF98282.1 r_subcapitata.GBF98283.1 r_subcapitata.GBF98714.1 v_carteri.Vocar.0031s0047.1.p v_carteri.Vocar.0031s0048.1.p v_carteri.Vocar.0031s0049.1.p v_carteri.Vocar.0093s0003.1.p
OG0000038: c_incerta.g12492.t1 c_incerta.g12947.t1 c_incerta.g9661.t1 c_reinhardtii.Cre10.g420450.t1.2 c_reinhardtii.Cre11.g475700.t1.1 c_schloesseri.g13667.t1 c_schloesseri.g14070.t2 c_schloesseri.g2486.t1 d_salina.Dusal.1359s00002.1.p g_pectorale.KXZ41013.1 g_pectorale.KXZ41380.1 g_pectorale.KXZ41751.1 g_pectorale.KXZ42180.1 g_pectorale.KXZ42261.1 g_pectorale.KXZ42262.1 g_pectorale.KXZ42974.1 g_pectorale.KXZ42998.1 g_pectorale.KXZ43120.1 g_pectorale.KXZ43121.1 g_pectorale.KXZ43122.1 g_pectorale.KXZ43123.1 g_pectorale.KXZ43124.1 g_pectorale.KXZ43125.1 g_pectorale.KXZ43132.1 g_pectorale.KXZ43133.1 g_pectorale.KXZ43134.1 g_pectorale.KXZ43137.1 g_pectorale.KXZ43364.1 g_pectorale.KXZ43365.1 g_pectorale.KXZ43367.1 g_pectorale.KXZ43625.1 g_pectorale.KXZ43628.1 g_pectorale.KXZ43629.1 g_pectorale.KXZ43630.1 g_pectorale.KXZ43643.1 g_pectorale.KXZ43644.1 g_pectorale.KXZ44612.1 g_pectorale.KXZ45113.1 g_pectorale.KXZ45117.1 g_pectorale.KXZ45118.1 g_pectorale.KXZ45142.1 g_pectorale.KXZ45310.1 g_pectorale.KXZ46811.1 g_pectorale.KXZ46812.1 g_pectorale.KXZ47465.1 g_pectorale.KXZ47951.1 g_pectorale.KXZ48466.1 g_pectorale.KXZ48467.1 g_pectorale.KXZ48470.1 g_pectorale.KXZ48471.1 g_pectorale.KXZ48481.1 g_pectorale.KXZ48483.1 g_pectorale.KXZ48544.1 g_pectorale.KXZ48683.1 g_pectorale.KXZ48684.1 g_pectorale.KXZ48975.1 g_pectorale.KXZ48976.1 g_pectorale.KXZ48978.1 g_pectorale.KXZ48979.1 g_pectorale.KXZ48982.1 g_pectorale.KXZ48983.1 g_pectorale.KXZ48984.1 g_pectorale.KXZ48985.1 g_pectorale.KXZ51411.1 g_pectorale.KXZ51413.1 g_pectorale.KXZ51414.1 g_pectorale.KXZ52423.1 g_pectorale.KXZ53196.1 g_pectorale.KXZ53197.1 g_pectorale.KXZ53352.1 g_pectorale.KXZ53785.1 g_pectorale.KXZ53786.1 g_pectorale.KXZ53787.1 g_pectorale.KXZ55985.1 g_pectorale.KXZ56187.1 v_carteri.Vocar.0001s1023.1.p v_carteri.Vocar.0027s0102.1.p v_carteri.Vocar.0028s0146.1.p
OG0000039: c_debaryana.g15580.t1 c_debaryana.g159.t1 c_debaryana.g16643.t1 c_debaryana.g16647.t1 c_debaryana.g17226.t1 c_debaryana.g18064.t1 c_debaryana.g19239.t1 c_debaryana.g19241.t1 c_debaryana.g19325.t1 c_debaryana.g20158.t1 c_debaryana.g20159.t1 c_debaryana.g20171.t1 c_debaryana.g4182.t1 c_debaryana.g4183.t1 c_debaryana.g4184.t1 c_debaryana.g4785.t1 c_debaryana.g491.t1 c_debaryana.g5922.t1 c_debaryana.g7032.t1 c_debaryana.g7297.t1 c_debaryana.g9031.t1 c_debaryana.g929.t1 c_eustigma.GAX84170.1 c_incerta.g12267.t1 c_incerta.g13409.t1 c_incerta.g16035.t1 c_incerta.g2307.t1 c_incerta.g4019.t1 c_incerta.g4020.t1 c_incerta.g4176.t1 c_incerta.g6195.t1 c_incerta.g6196.t1 c_incerta.g6200.t1 c_incerta.g6201.t1 c_incerta.g81.t1 c_incerta.g8196.t1 c_incerta.g8312.t1 c_reinhardtii.Cre01.g011901.t1.1 c_reinhardtii.Cre01.g012100.t1.1 c_reinhardtii.Cre01.g012126.t1.2 c_reinhardtii.Cre02.g085850.t1.1 c_reinhardtii.Cre02.g090550.t1.1 c_reinhardtii.Cre04.g226600.t1.1 c_reinhardtii.Cre05.g239800.t2.1 c_reinhardtii.Cre06.g293800.t1.1 c_reinhardtii.Cre07.g328500.t1.1 c_reinhardtii.Cre10.g430200.t1.2 c_reinhardtii.Cre10.g431800.t1.2 c_reinhardtii.Cre16.g671350.t1.2 c_reinhardtii.Cre16.g671400.t1.2 c_schloesseri.g13632.t1 c_schloesseri.g1477.t1 c_schloesseri.g1817.t1 c_schloesseri.g398.t1 c_schloesseri.g426.t1 c_schloesseri.g5640.t1 c_schloesseri.g5641.t1 c_schloesseri.g7062.t1 c_schloesseri.g9917.t1 c_schloesseri.g9921.t1 c_zofingiensis.Cz01g40240.t1 g_pectorale.KXZ41196.1 g_pectorale.KXZ50457.1 g_pectorale.KXZ50556.1 g_pectorale.KXZ50558.1 g_pectorale.KXZ51604.1 g_pectorale.KXZ51607.1 g_pectorale.KXZ51608.1 r_subcapitata.GBF97564.1 v_carteri.Vocar.0001s1077.1.p v_carteri.Vocar.0001s1375.1.p v_carteri.Vocar.0004s0409.1.p v_carteri.Vocar.0019s0117.1.p v_carteri.Vocar.0025s0060.1.p
OG0000040: c_debaryana.g10419.t1 c_debaryana.g10422.t1 c_debaryana.g10423.t1 c_debaryana.g15816.t1 c_debaryana.g16830.t1 c_debaryana.g17248.t1 c_debaryana.g17928.t1 c_debaryana.g3550.t1 c_debaryana.g3747.t1 c_debaryana.g7968.t1 c_debaryana.g9148.t1 c_debaryana.g9149.t1 c_debaryana.g9873.t1 c_eustigma.GAX80957.1 c_incerta.g11457.t1 c_incerta.g12636.t1 c_incerta.g12637.t1 c_incerta.g12638.t1 c_incerta.g12642.t1 c_incerta.g12643.t1 c_incerta.g12644.t1 c_incerta.g12645.t1 c_incerta.g17142.t1 c_incerta.g3265.t1 c_incerta.g4842.t1 c_incerta.g6278.t1 c_incerta.g7652.t1 c_reinhardtii.Cre01.g015500.t1.2 c_reinhardtii.Cre02.g110350.t1.2 c_reinhardtii.Cre06.g305750.t1.2 c_reinhardtii.Cre11.g467593.t1.1 c_reinhardtii.Cre11.g467594.t1.1 c_reinhardtii.Cre11.g467595.t1.1 c_reinhardtii.Cre11.g467599.t1.1 c_reinhardtii.Cre11.g467601.t1.1 c_reinhardtii.Cre12.g485200.t1.1 c_reinhardtii.Cre17.g723700.t1.1 c_schloesseri.g12639.t1 c_schloesseri.g12647.t1 c_schloesseri.g12648.t1 c_schloesseri.g12649.t1 c_schloesseri.g12654.t1 c_schloesseri.g12655.t1 c_schloesseri.g12656.t1 c_schloesseri.g14532.t1 c_schloesseri.g15502.t1 c_schloesseri.g15535.t1 c_schloesseri.g6364.t1 c_schloesseri.g9996.t1 c_zofingiensis.Cz03g11170.t1 c_zofingiensis.Cz05g07100.t1 c_zofingiensis.Cz12g16300.t1 c_zofingiensis.UNPLg00549.t1 d_salina.Dusal.0333s00004.1.p g_pectorale.KXZ43286.1 g_pectorale.KXZ43576.1 g_pectorale.KXZ48798.1 g_pectorale.KXZ51926.1 g_pectorale.KXZ54157.1 g_pectorale.KXZ54524.1 p_parva.g2792.t1 p_parva.g3142.t1 r_subcapitata.GBF94069.1 r_subcapitata.GBF95108.1 r_subcapitata.GBF96293.1 v_carteri.Vocar.0001s1625.1.p v_carteri.Vocar.0007s0408.1.p v_carteri.Vocar.0009s0192.1.p v_carteri.Vocar.0009s0235.1.p v_carteri.Vocar.0013s0032.1.p v_carteri.Vocar.0015s0039.1.p
OG0000041: c_debaryana.g17339.t1 c_debaryana.g17925.t1 c_debaryana.g18699.t1 c_debaryana.g20479.t1 c_debaryana.g5840.t1 c_debaryana.g7383.t1 c_eustigma.GAX77973.1 c_eustigma.GAX84859.1 c_incerta.g108.t1 c_incerta.g110.t1 c_incerta.g11162.t1 c_incerta.g1164.t1 c_incerta.g1166.t1 c_incerta.g12129.t1 c_incerta.g1290.t1 c_incerta.g13561.t1 c_incerta.g14434.t1 c_incerta.g14435.t1 c_incerta.g14487.t2 c_incerta.g14640.t1 c_incerta.g1563.t1 c_incerta.g16440.t1 c_incerta.g2243.t1 c_incerta.g2539.t1 c_incerta.g4211.t1 c_incerta.g4214.t1 c_incerta.g4216.t1 c_incerta.g6502.t1 c_incerta.g7084.t1 c_incerta.g741.t1 c_incerta.g7948.t1 c_incerta.g9185.t1 c_incerta.g97.t1 c_reinhardtii.Cre02.g109126.t1.1 c_reinhardtii.Cre04.g227750.t1.1 c_reinhardtii.Cre06.g278180.t1.1 c_reinhardtii.Cre08.g376740.t1.1 c_reinhardtii.Cre09.g404200.t1.1 c_reinhardtii.Cre09.g404250.t1.1 c_reinhardtii.Cre10.g419443.t1.2 c_reinhardtii.Cre11.g468075.t1.1 c_reinhardtii.Cre12.g517681.t1.2 c_reinhardtii.Cre13.g578676.t1.1 c_reinhardtii.Cre14.g618621.t1.1 c_reinhardtii.Cre14.g618641.t1.1 c_schloesseri.g10501.t1 c_schloesseri.g1188.t1 c_schloesseri.g1189.t1 c_schloesseri.g1497.t1 c_schloesseri.g4194.t1 c_schloesseri.g4542.t1 c_schloesseri.g6206.t1 c_schloesseri.g6667.t1 c_schloesseri.g8478.t1 c_schloesseri.g9611.t1 c_schloesseri.g9646.t1 c_schloesseri.g9647.t1 c_schloesseri.g9649.t1 c_schloesseri.g9670.t2 c_zofingiensis.Cz10g08060.t1 c_zofingiensis.Cz11g19060.t1 c_zofingiensis.Cz14g21230.t1 d_salina.Dusal.0245s00014.1.p d_salina.Dusal.1105s00001.1.p g_pectorale.KXZ41403.1 r_subcapitata.GBF88679.1 r_subcapitata.GBF91247.1 r_subcapitata.GBF98263.1 v_carteri.Vocar.0001s1787.1.p v_carteri.Vocar.0008s0327.1.p
OG0000042: c_debaryana.g6853.t1 c_eustigma.GAX79472.1 c_incerta.g10228.t1 c_incerta.g11472.t1 c_incerta.g12969.t1 c_incerta.g12970.t1 c_incerta.g13177.t1 c_incerta.g13672.t1 c_incerta.g1396.t1 c_incerta.g1397.t1 c_incerta.g14213.t1 c_incerta.g14215.t1 c_incerta.g1457.t1 c_incerta.g15087.t2 c_incerta.g16294.t1 c_incerta.g16360.t1 c_incerta.g1660.t1 c_incerta.g1661.t1 c_incerta.g1877.t1 c_incerta.g1905.t1 c_incerta.g207.t1 c_incerta.g2365.t1 c_incerta.g2465.t1 c_incerta.g2504.t1 c_incerta.g2925.t2 c_incerta.g2945.t1 c_incerta.g3428.t1 c_incerta.g4866.t1 c_incerta.g4876.t1 c_incerta.g4877.t1 c_incerta.g6036.t1 c_incerta.g6809.t1 c_incerta.g7809.t1 c_incerta.g8751.t1 c_incerta.g9038.t1 c_reinhardtii.Cre03.g179700.t1.2 c_reinhardtii.Cre05.g240750.t1.2 c_reinhardtii.Cre06.g277400.t1.1 c_reinhardtii.Cre11.g481313.t1.2 c_reinhardtii.Cre13.g587950.t1.1 c_reinhardtii.Cre13.g590950.t1.2 c_reinhardtii.Cre16.g684149.t1.1 c_reinhardtii.Cre17.g701450.t1.1 c_reinhardtii.Cre17.g703650.t1.1 c_reinhardtii.Cre17.g715400.t1.1 c_reinhardtii.Cre17.g715421.t1.2 c_reinhardtii.Cre17.g715450.t1.2 c_schloesseri.g11861.t1 c_schloesseri.g13084.t1 c_schloesseri.g13114.t1 c_schloesseri.g13170.t1 c_schloesseri.g13446.t1 c_schloesseri.g15241.t1 c_schloesseri.g15918.t1 c_schloesseri.g1631.t1 c_schloesseri.g16349.t1 c_schloesseri.g16980.t1 c_schloesseri.g3109.t1 c_schloesseri.g5397.t1 c_schloesseri.g6323.t1 c_schloesseri.g7262.t1 c_schloesseri.g7734.t1 c_schloesseri.g7900.t1 c_schloesseri.g7901.t1 c_schloesseri.g8458.t1 c_schloesseri.g8459.t1 c_zofingiensis.Cz03g40090.t1 g_pectorale.KXZ44603.1 r_subcapitata.GBF90600.1 v_carteri.Vocar.0021s0023.1.p
OG0000043: c_debaryana.g11042.t1 c_debaryana.g12974.t1 c_debaryana.g14906.t1 c_debaryana.g18404.t1 c_debaryana.g19357.t1 c_debaryana.g19358.t2 c_debaryana.g3098.t1 c_debaryana.g5180.t1 c_debaryana.g7123.t1 c_debaryana.g8691.t1 c_debaryana.g873.t1 c_incerta.g10537.t1 c_incerta.g11217.t1 c_incerta.g1189.t1 c_incerta.g13533.t1 c_incerta.g14591.t1 c_incerta.g15988.t1 c_incerta.g17589.t2 c_incerta.g6764.t1 c_incerta.g8076.t1 c_incerta.g8516.t1 c_reinhardtii.Cre02.g143347.t1.1 c_reinhardtii.Cre05.g239950.t1.1 c_reinhardtii.Cre06.g268228.t1.2 c_reinhardtii.Cre13.g575101.t1.2 c_reinhardtii.Cre13.g575500.t1.1 c_reinhardtii.Cre14.g634150.t1.1 c_reinhardtii.Cre16.g669500.t1.1 c_reinhardtii.Cre16.g695250.t1.1 c_schloesseri.g10162.t1 c_schloesseri.g11474.t1 c_schloesseri.g1218.t1 c_schloesseri.g12341.t1 c_schloesseri.g12742.t1 c_schloesseri.g15738.t1 c_schloesseri.g17038.t1 c_schloesseri.g3149.t1 c_schloesseri.g5121.t1 c_schloesseri.g5574.t1 c_schloesseri.g6743.t1 c_schloesseri.g7483.t1 c_schloesseri.g8362.t1 c_schloesseri.g9669.t1 c_zofingiensis.Cz03g24110.t1 c_zofingiensis.Cz03g24120.t1 c_zofingiensis.Cz04g25290.t1 c_zofingiensis.Cz04g35160.t1 c_zofingiensis.Cz04g35170.t1 c_zofingiensis.Cz08g19300.t1 c_zofingiensis.Cz10g21140.t1 c_zofingiensis.Cz11g04140.t1 c_zofingiensis.Cz11g04180.t1 c_zofingiensis.Cz11g04190.t1 c_zofingiensis.Cz12g04090.t1 c_zofingiensis.Cz16g17220.t1 c_zofingiensis.Cz16g21180.t1 c_zofingiensis.Cz18g13220.t1 c_zofingiensis.Cz18g13230.t1 c_zofingiensis.UNPLg00749.t1 g_pectorale.KXZ41378.1 g_pectorale.KXZ43243.1 g_pectorale.KXZ43244.1 g_pectorale.KXZ46815.1 g_pectorale.KXZ47318.1 g_pectorale.KXZ49580.1 g_pectorale.KXZ51972.1 g_pectorale.KXZ52509.1 g_pectorale.KXZ53162.1 v_carteri.Vocar.0070s0004.1.p
OG0000044: c_debaryana.g10236.t1 c_debaryana.g10241.t1 c_debaryana.g12999.t1 c_debaryana.g17694.t1 c_debaryana.g20076.t1 c_debaryana.g20077.t1 c_debaryana.g20081.t1 c_debaryana.g20086.t1 c_eustigma.GAX77031.1 c_eustigma.GAX81208.1 c_eustigma.GAX81209.1 c_incerta.g10383.t1 c_incerta.g2008.t2 c_incerta.g7466.t1 c_incerta.g7478.t1 c_incerta.g7481.t1 c_incerta.g7486.t1 c_incerta.g7487.t1 c_incerta.g749.t1 c_incerta.g8562.t1 c_reinhardtii.Cre01.g054250.t1.2 c_reinhardtii.Cre07.g340850.t1.2 c_reinhardtii.Cre07.g354350.t1.1 c_reinhardtii.Cre07.g354400.t1.1 c_reinhardtii.Cre07.g354450.t1.2 c_reinhardtii.Cre09.g396994.t1.1 c_reinhardtii.Cre09.g397031.t1.1 c_reinhardtii.Cre09.g397105.t1.1 c_reinhardtii.Cre09.g397216.t1.1 c_reinhardtii.Cre09.g397253.t1.1 c_reinhardtii.Cre09.g397734.t1.1 c_reinhardtii.Cre14.g626400.t1.2 c_reinhardtii.Cre16.g648200.t1.2 c_schloesseri.g15064.t1 c_schloesseri.g4054.t1 c_schloesseri.g6971.t1 c_schloesseri.g6984.t1 c_schloesseri.g6990.t1 c_schloesseri.g6991.t1 c_schloesseri.g8846.t1 c_schloesseri.g9199.t1 c_schloesseri.g9421.t1 c_zofingiensis.Cz04g26220.t1 c_zofingiensis.Cz09g04250.t1 c_zofingiensis.Cz15g05040.t1 d_salina.Dusal.0240s00017.1.p d_salina.Dusal.0240s00020.1.p g_pectorale.KXZ43820.1 g_pectorale.KXZ46303.1 g_pectorale.KXZ46320.1 g_pectorale.KXZ46321.1 g_pectorale.KXZ49132.1 g_pectorale.KXZ49972.1 g_pectorale.KXZ53583.1 g_pectorale.KXZ53585.1 g_pectorale.KXZ54673.1 g_pectorale.KXZ54674.1 g_pectorale.KXZ54675.1 g_pectorale.KXZ54778.1 g_pectorale.KXZ54779.1 g_pectorale.KXZ54780.1 r_subcapitata.GBF88848.1 r_subcapitata.GBF94151.1 r_subcapitata.GBF94152.1 r_subcapitata.GBF96779.1 v_carteri.Vocar.0009s0201.1.p v_carteri.Vocar.0009s0216.1.p v_carteri.Vocar.0067s0014.1.p
OG0000045: c_debaryana.g20523.t1 c_debaryana.g4447.t1 c_eustigma.GAX72916.1 c_eustigma.GAX75776.1 c_eustigma.GAX79148.1 c_eustigma.GAX80891.1 c_eustigma.GAX82642.1 c_eustigma.GAX85826.1 c_eustigma.GAX85827.1 c_eustigma.GAX86262.1 c_eustigma.GAX86271.1 c_eustigma.GAX86320.1 c_incerta.g3542.t1 c_reinhardtii.Cre07.g356283.t1.1 c_reinhardtii.Cre08.g384285.t1.1 c_reinhardtii.Cre08.g384320.t1.1 c_reinhardtii.Cre09.g417037.t1.1 c_schloesseri.g3195.t1 c_schloesseri.g80.t1 d_salina.Dusal.0214s00004.1.p d_salina.Dusal.0214s00008.1.p d_salina.Dusal.0214s00010.1.p d_salina.Dusal.0214s00011.1.p d_salina.Dusal.0929s00002.1.p d_salina.Dusal.1043s00001.1.p d_salina.Dusal.1485s00001.1.p d_salina.Dusal.4890s00001.1.p g_pectorale.KXZ40811.1 g_pectorale.KXZ40866.1 g_pectorale.KXZ40884.1 g_pectorale.KXZ40939.1 g_pectorale.KXZ40945.1 g_pectorale.KXZ40946.1 g_pectorale.KXZ40964.1 g_pectorale.KXZ40976.1 g_pectorale.KXZ40982.1 g_pectorale.KXZ41050.1 g_pectorale.KXZ41143.1 g_pectorale.KXZ41163.1 g_pectorale.KXZ41219.1 g_pectorale.KXZ41220.1 g_pectorale.KXZ41229.1 g_pectorale.KXZ41230.1 g_pectorale.KXZ41455.1 g_pectorale.KXZ41456.1 g_pectorale.KXZ41459.1 g_pectorale.KXZ41460.1 g_pectorale.KXZ41464.1 g_pectorale.KXZ41505.1 g_pectorale.KXZ41506.1 g_pectorale.KXZ41510.1 g_pectorale.KXZ41569.1 g_pectorale.KXZ41585.1 g_pectorale.KXZ41586.1 g_pectorale.KXZ41695.1 g_pectorale.KXZ41792.1 g_pectorale.KXZ41989.1 g_pectorale.KXZ42273.1 g_pectorale.KXZ42274.1 g_pectorale.KXZ42275.1 g_pectorale.KXZ42505.1 g_pectorale.KXZ42507.1 g_pectorale.KXZ45046.1 g_pectorale.KXZ45874.1 g_pectorale.KXZ50977.1 g_pectorale.KXZ53896.1 v_carteri.Vocar.0006s0170.1.p
OG0000046: c_debaryana.g1059.t1 c_debaryana.g1060.t1 c_debaryana.g1062.t1 c_debaryana.g11033.t1 c_debaryana.g11034.t1 c_debaryana.g11035.t1 c_debaryana.g11036.t1 c_debaryana.g15181.t1 c_debaryana.g15183.t1 c_debaryana.g16065.t1 c_debaryana.g18778.t1 c_debaryana.g18780.t1 c_debaryana.g20001.t1 c_debaryana.g20002.t1 c_debaryana.g20003.t1 c_debaryana.g3072.t1 c_debaryana.g4314.t1 c_debaryana.g5331.t1 c_debaryana.g5672.t1 c_debaryana.g5673.t1 c_debaryana.g5674.t1 c_debaryana.g5675.t1 c_debaryana.g5754.t1 c_debaryana.g5755.t1 c_debaryana.g8088.t1 c_debaryana.g9558.t1 c_debaryana.g9561.t1 c_debaryana.g9562.t1 c_debaryana.g9563.t1 c_eustigma.GAX74536.1 c_incerta.g1265.t1 c_incerta.g13658.t1 c_incerta.g15995.t1 c_incerta.g15996.t1 c_incerta.g17162.t1 c_incerta.g17163.t1 c_incerta.g17164.t1 c_incerta.g17165.t1 c_incerta.g4855.t1 c_incerta.g5805.t1 c_reinhardtii.Cre01.g002787.t1.1 c_reinhardtii.Cre01.g002824.t1.1 c_reinhardtii.Cre01.g002861.t1.1 c_reinhardtii.Cre01.g003050.t1.2 c_reinhardtii.Cre05.g245351.t1.1 c_reinhardtii.Cre05.g245352.t1.1 c_reinhardtii.Cre06.g254200.t1.2 c_reinhardtii.Cre06.g254250.t1.2 c_reinhardtii.Cre10.g451500.t1.2 c_reinhardtii.Cre10.g451600.t1.1 c_reinhardtii.Cre10.g458300.t1.2 c_reinhardtii.Cre10.g458350.t1.1 c_schloesseri.g15560.t1 c_schloesseri.g17048.t1 c_schloesseri.g17049.t1 c_schloesseri.g5416.t1 c_schloesseri.g5418.t1 c_zofingiensis.Cz09g29040.t1 g_pectorale.KXZ42768.1 g_pectorale.KXZ46964.1 p_parva.g3755.t1 p_parva.g9351.t1 r_subcapitata.GBF92302.1 v_carteri.Vocar.0020s0173.1.p v_carteri.Vocar.0024s0147.1.p
OG0000047: c_debaryana.g10420.t1 c_debaryana.g11833.t1 c_debaryana.g12791.t1 c_debaryana.g17525.t1 c_debaryana.g18561.t1 c_debaryana.g4467.t1 c_debaryana.g5739.t1 c_eustigma.GAX77579.1 c_eustigma.GAX77704.1 c_eustigma.GAX77705.1 c_eustigma.GAX78529.1 c_eustigma.GAX80409.1 c_eustigma.GAX81803.1 c_eustigma.GAX85512.1 c_incerta.g10921.t1 c_incerta.g12109.t1 c_incerta.g14165.t1 c_incerta.g14244.t1 c_incerta.g14936.t1 c_incerta.g2298.t1 c_incerta.g2509.t1 c_incerta.g3812.t1 c_incerta.g5472.t2 c_incerta.g5477.t1 c_incerta.g6211.t1 c_incerta.g8690.t1 c_incerta.g9971.t1 c_reinhardtii.Cre02.g115400.t1.1 c_reinhardtii.Cre03.g174100.t2.1 c_reinhardtii.Cre11.g479383.t1.1 c_reinhardtii.Cre11.g479416.t1.1 c_reinhardtii.Cre12.g510350.t1.1 c_reinhardtii.Cre12.g515350.t1.1 c_reinhardtii.Cre12.g515400.t1.1 c_schloesseri.g10108.t1 c_schloesseri.g14107.t1 c_schloesseri.g15072.t1 c_schloesseri.g15073.t1 c_schloesseri.g16053.t1 c_schloesseri.g16056.t1 c_schloesseri.g16511.t1 c_schloesseri.g2386.t1 c_schloesseri.g3311.t1 c_schloesseri.g3400.t1 c_schloesseri.g5171.t1 c_schloesseri.g7606.t1 g_pectorale.KXZ45624.1 g_pectorale.KXZ45625.1 g_pectorale.KXZ45634.1 g_pectorale.KXZ45635.1 g_pectorale.KXZ45646.1 g_pectorale.KXZ51178.1 g_pectorale.KXZ53422.1 p_parva.g10010.t1 p_parva.g2011.t1 p_parva.g2134.t1 p_parva.g4002.t1 p_parva.g5635.t1 p_parva.g6696.t1 p_parva.g6759.t1 p_parva.g9387.t1 v_carteri.Vocar.0007s0043.1.p v_carteri.Vocar.0008s0273.1.p v_carteri.Vocar.0008s0274.1.p
OG0000048: c_debaryana.g12533.t1 c_debaryana.g12540.t1 c_debaryana.g12710.t1 c_debaryana.g13862.t1 c_debaryana.g13863.t1 c_debaryana.g14245.t1 c_debaryana.g15182.t1 c_debaryana.g15747.t1 c_debaryana.g15748.t1 c_debaryana.g15749.t1 c_debaryana.g16367.t1 c_debaryana.g20598.t1 c_debaryana.g3471.t1 c_debaryana.g5083.t1 c_debaryana.g5324.t1 c_debaryana.g967.t1 c_incerta.g10056.t1 c_incerta.g12073.t1 c_incerta.g15740.t1 c_incerta.g1987.t1 c_incerta.g1988.t1 c_incerta.g1992.t1 c_incerta.g908.t1 c_incerta.g909.t1 c_reinhardtii.Cre12.g508650.t1.1 c_reinhardtii.Cre14.g625600.t1.1 c_schloesseri.g10172.t1 c_schloesseri.g14899.t1 c_schloesseri.g14901.t1 c_schloesseri.g5135.t1 c_schloesseri.g7313.t1 c_zofingiensis.Cz15g22100.t1 c_zofingiensis.Cz19g03080.t1 d_salina.Dusal.0011s00038.1.p d_salina.Dusal.0023s00004.1.p d_salina.Dusal.0225s00014.1.p d_salina.Dusal.0603s00006.1.p d_salina.Dusal.0603s00007.1.p d_salina.Dusal.0700s00001.1.p d_salina.Dusal.0937s00004.1.p d_salina.Dusal.1022s00002.1.p d_salina.Dusal.1022s00003.1.p d_salina.Dusal.1022s00004.1.p d_salina.Dusal.1088s00003.1.p d_salina.Dusal.1088s00005.1.p d_salina.Dusal.2097s00001.1.p d_salina.Dusal.2578s00001.1.p d_salina.Dusal.2578s00002.1.p d_salina.Dusal.2665s00001.1.p d_salina.Dusal.2746s00001.1.p d_salina.Dusal.4001s00001.1.p d_salina.Dusal.4421s00001.1.p d_salina.Dusal.5335s00001.1.p g_pectorale.KXZ41465.1 g_pectorale.KXZ43654.1 g_pectorale.KXZ44133.1 g_pectorale.KXZ44139.1 g_pectorale.KXZ47928.1 g_pectorale.KXZ48261.1 g_pectorale.KXZ53681.1 r_subcapitata.GBF88175.1 r_subcapitata.GBF95082.1 r_subcapitata.GBF98657.1 v_carteri.Vocar.0008s0325.1.p
OG0000049: c_debaryana.g13279.t2 c_debaryana.g15999.t1 c_debaryana.g16000.t1 c_debaryana.g16001.t1 c_debaryana.g16002.t1 c_debaryana.g17295.t1 c_debaryana.g2002.t1 c_eustigma.GAX74177.1 c_eustigma.GAX76175.1 c_eustigma.GAX77208.1 c_eustigma.GAX78545.1 c_eustigma.GAX79174.1 c_eustigma.GAX79176.1 c_eustigma.GAX79340.1 c_eustigma.GAX83535.1 c_eustigma.GAX83536.1 c_incerta.g15400.t1 c_incerta.g16340.t1 c_incerta.g16389.t1 c_incerta.g1745.t1 c_incerta.g1746.t1 c_incerta.g1747.t1 c_incerta.g1748.t1 c_reinhardtii.Cre07.g314500.t1.1 c_reinhardtii.Cre07.g316650.t1.1 c_reinhardtii.Cre13.g574250.t1.1 c_reinhardtii.Cre13.g574300.t1.1 c_reinhardtii.Cre13.g574350.t1.2 c_schloesseri.g10618.t1 c_schloesseri.g10668.t1 c_schloesseri.g3665.t1 c_schloesseri.g8573.t1 c_schloesseri.g8574.t1 c_schloesseri.g8575.t1 c_zofingiensis.Cz02g13310.t1 c_zofingiensis.Cz08g08130.t1 c_zofingiensis.Cz15g06230.t1 d_salina.Dusal.0027s00021.1.p d_salina.Dusal.0173s00008.1.p d_salina.Dusal.0194s00004.1.p d_salina.Dusal.0194s00005.1.p d_salina.Dusal.0194s00006.1.p d_salina.Dusal.0394s00002.1.p d_salina.Dusal.0394s00003.1.p d_salina.Dusal.0394s00006.1.p d_salina.Dusal.0394s00007.1.p d_salina.Dusal.0520s00002.1.p d_salina.Dusal.0808s00004.1.p g_pectorale.KXZ42110.1 g_pectorale.KXZ47893.1 g_pectorale.KXZ47914.1 g_pectorale.KXZ49357.1 g_pectorale.KXZ49358.1 r_subcapitata.GBF87741.1 r_subcapitata.GBF89307.1 r_subcapitata.GBF89387.1 r_subcapitata.GBF95015.1 r_subcapitata.GBF95618.1 r_subcapitata.GBG00256.1 v_carteri.Vocar.0001s0132.1.p v_carteri.Vocar.0001s0133.1.p v_carteri.Vocar.0001s0134.1.p v_carteri.Vocar.0003s0101.1.p v_carteri.Vocar.0003s0123.1.p
OG0000050: c_debaryana.g10637.t1 c_debaryana.g1304.t1 c_debaryana.g1316.t1 c_debaryana.g1317.t1 c_debaryana.g1327.t1 c_debaryana.g1328.t1 c_debaryana.g1329.t1 c_debaryana.g1330.t1 c_debaryana.g1331.t1 c_debaryana.g1332.t1 c_debaryana.g1341.t2 c_debaryana.g1343.t1 c_debaryana.g1344.t1 c_debaryana.g1345.t1 c_debaryana.g13584.t1 c_debaryana.g16168.t1 c_debaryana.g16400.t1 c_debaryana.g18209.t1 c_debaryana.g19187.t1 c_debaryana.g1951.t1 c_debaryana.g20338.t1 c_debaryana.g20624.t1 c_debaryana.g2693.t1 c_debaryana.g2971.t1 c_debaryana.g2972.t1 c_debaryana.g2975.t1 c_debaryana.g6159.t1 c_debaryana.g6160.t1 c_debaryana.g6318.t1 c_debaryana.g6323.t1 c_debaryana.g6324.t1 c_debaryana.g6368.t1 c_debaryana.g6369.t1 c_debaryana.g692.t1 c_debaryana.g7142.t1 c_debaryana.g7195.t1 c_debaryana.g7196.t1 c_debaryana.g8712.t1 c_debaryana.g8713.t1 c_debaryana.g8714.t1 c_debaryana.g8716.t1 c_debaryana.g9645.t1 g_pectorale.KXZ41372.1 g_pectorale.KXZ42276.1 g_pectorale.KXZ43281.1 g_pectorale.KXZ43282.1 g_pectorale.KXZ45116.1 g_pectorale.KXZ45607.1 g_pectorale.KXZ45609.1 g_pectorale.KXZ46250.1 g_pectorale.KXZ47763.1 g_pectorale.KXZ49960.1 g_pectorale.KXZ49963.1 g_pectorale.KXZ51675.1 g_pectorale.KXZ52614.1 g_pectorale.KXZ55847.1 g_pectorale.KXZ56219.1 g_pectorale.KXZ56220.1 g_pectorale.KXZ56221.1 g_pectorale.KXZ56222.1 g_pectorale.KXZ56271.1 g_pectorale.KXZ56272.1 g_pectorale.KXZ56502.1
OG0000051: c_debaryana.g12468.t1 c_debaryana.g12469.t1 c_debaryana.g14299.t1 c_debaryana.g17734.t1 c_debaryana.g19002.t1 c_debaryana.g3754.t1 c_debaryana.g7794.t1 c_debaryana.g7796.t1 c_debaryana.g7797.t1 c_eustigma.GAX79179.1 c_eustigma.GAX79874.1 c_eustigma.GAX79882.1 c_eustigma.GAX83464.1 c_incerta.g11450.t1 c_incerta.g12584.t1 c_incerta.g12585.t1 c_incerta.g12586.t1 c_incerta.g1299.t1 c_incerta.g16621.t1 c_incerta.g17725.t1 c_incerta.g934.t1 c_incerta.g935.t1 c_reinhardtii.Cre05.g243450.t1.1 c_reinhardtii.Cre06.g278252.t1.1 c_reinhardtii.Cre06.g306000.t1.1 c_reinhardtii.Cre11.g467538.t1.1 c_reinhardtii.Cre11.g467539.t1.1 c_reinhardtii.Cre11.g467540.t1.1 c_reinhardtii.Cre16.g657200.t1.1 c_reinhardtii.Cre16.g657250.t1.2 c_reinhardtii.Cre17.g732350.t1.1 c_schloesseri.g10358.t1 c_schloesseri.g12463.t1 c_schloesseri.g12598.t1 c_schloesseri.g12599.t1 c_schloesseri.g12600.t1 c_schloesseri.g14872.t1 c_schloesseri.g14873.t1 c_schloesseri.g15496.t1 c_schloesseri.g6726.t1 c_zofingiensis.Cz13g00150.t1 c_zofingiensis.Cz16g14200.t1 c_zofingiensis.UNPLg00485.t1 g_pectorale.KXZ45817.1 g_pectorale.KXZ46260.1 g_pectorale.KXZ50034.1 g_pectorale.KXZ52550.1 g_pectorale.KXZ54532.1 r_subcapitata.GBF91347.1 r_subcapitata.GBF91509.1 r_subcapitata.GBF96985.1 r_subcapitata.GBF98436.1 r_subcapitata.GBG00651.1 v_carteri.Vocar.0002s0286.1.p v_carteri.Vocar.0003s0332.1.p v_carteri.Vocar.0003s0334.1.p v_carteri.Vocar.0004s0073.1.p v_carteri.Vocar.0014s0243.1.p v_carteri.Vocar.0014s0244.1.p v_carteri.Vocar.0014s0245.1.p v_carteri.Vocar.0014s0246.1.p v_carteri.Vocar.0015s0045.1.p
OG0000052: c_debaryana.g12432.t1 c_debaryana.g14945.t3 c_debaryana.g1577.t1 c_debaryana.g20410.t1 c_debaryana.g8824.t1 c_eustigma.GAX75847.1 c_incerta.g12553.t1 c_incerta.g12876.t1 c_incerta.g13555.t1 c_incerta.g13557.t1 c_incerta.g14031.t1 c_incerta.g14815.t1 c_incerta.g3640.t1 c_incerta.g4280.t1 c_incerta.g5553.t1 c_incerta.g6015.t1 c_incerta.g8030.t1 c_incerta.g827.t1 c_incerta.g9735.t1 c_incerta.g9736.t1 c_incerta.g9737.t1 c_incerta.g9756.t1 c_reinhardtii.Cre04.g222350.t1.1 c_reinhardtii.Cre11.g467450.t1.1 c_reinhardtii.Cre17.g737350.t1.1 c_reinhardtii.Cre17.g737376.t1.1 c_reinhardtii.Cre17.g737400.t1.1 c_reinhardtii.Cre17.g737525.t1.1 c_reinhardtii.Cre17.g737650.t1.1 c_schloesseri.g12368.t3 c_schloesseri.g12369.t1 c_schloesseri.g12374.t1 c_schloesseri.g14985.t1 c_schloesseri.g16288.t1 c_schloesseri.g2326.t1 c_schloesseri.g2328.t1 c_schloesseri.g3174.t1 c_zofingiensis.Cz05g26060.t1 c_zofingiensis.Cz15g06220.t1 c_zofingiensis.Cz16g14070.t1 c_zofingiensis.Cz17g07060.t1 c_zofingiensis.Cz19g04150.t1 d_salina.Dusal.0082s00022.1.p g_pectorale.KXZ46155.1 g_pectorale.KXZ46394.1 g_pectorale.KXZ46562.1 g_pectorale.KXZ49431.1 g_pectorale.KXZ53194.1 g_pectorale.KXZ53850.1 g_pectorale.KXZ53996.1 g_pectorale.KXZ54442.1 g_pectorale.KXZ54443.1 g_pectorale.KXZ56810.1 p_parva.g2685.t1 p_parva.g3319.t1 r_subcapitata.GBF90902.1 r_subcapitata.GBF97237.1 r_subcapitata.GBF97576.1 r_subcapitata.GBF98456.1 v_carteri.Vocar.0017s0170.1.p v_carteri.Vocar.0030s0162.1.p v_carteri.Vocar.0041s0053.1.p
OG0000053: c_debaryana.g15865.t1 c_debaryana.g15866.t1 c_debaryana.g15871.t1 c_debaryana.g15873.t1 c_debaryana.g15874.t1 c_debaryana.g15875.t1 c_debaryana.g15882.t1 c_debaryana.g15883.t1 c_debaryana.g15893.t2 c_debaryana.g15894.t1 c_debaryana.g15902.t1 c_debaryana.g16728.t1 c_debaryana.g563.t1 c_debaryana.g783.t1 c_debaryana.g897.t1 c_debaryana.g899.t1 c_eustigma.GAX75363.1 c_eustigma.GAX82999.1 c_eustigma.GAX83000.1 c_incerta.g14832.t1 c_incerta.g14833.t1 c_incerta.g1941.t1 c_incerta.g1969.t1 c_incerta.g5478.t1 c_incerta.g9516.t1 c_incerta.g9698.t1 c_reinhardtii.Cre02.g097800.t1.1 c_reinhardtii.Cre03.g174050.t1.2 c_reinhardtii.Cre13.g564900.t1.2 c_reinhardtii.Cre17.g734612.t1.1 c_schloesseri.g10490.t1 c_schloesseri.g10516.t1 c_schloesseri.g13223.t1 c_schloesseri.g16052.t1 c_schloesseri.g2360.t1 c_schloesseri.g6033.t1 c_zofingiensis.Cz01g41050.t1 c_zofingiensis.Cz05g07180.t1 c_zofingiensis.Cz05g17060.t1 d_salina.Dusal.0852s00003.1.p d_salina.Dusal.0852s00004.1.p d_salina.Dusal.2478s00001.1.p g_pectorale.KXZ44762.1 g_pectorale.KXZ44765.1 g_pectorale.KXZ48458.1 g_pectorale.KXZ51207.1 g_pectorale.KXZ54551.1 p_parva.g4852.t1 p_parva.g4930.t1 p_parva.g5801.t1 p_parva.g7385.t1 p_parva.g8856.t1 r_subcapitata.GBF87684.1 r_subcapitata.GBF87685.1 r_subcapitata.GBF89518.1 r_subcapitata.GBF89551.1 r_subcapitata.GBF99292.1 v_carteri.Vocar.0006s0120.1.p v_carteri.Vocar.0012s0088.1.p v_carteri.Vocar.0015s0182.1.p v_carteri.Vocar.0028s0030.1.p
OG0000054: c_debaryana.g1895.t1 c_debaryana.g1897.t1 c_debaryana.g5823.t1 c_debaryana.g9197.t1 c_eustigma.GAX72724.1 c_eustigma.GAX76820.1 c_eustigma.GAX78457.1 c_eustigma.GAX78460.1 c_eustigma.GAX78467.1 c_eustigma.GAX82935.1 c_incerta.g11298.t1 c_incerta.g15541.t1 c_incerta.g16235.t1 c_incerta.g2433.t1 c_incerta.g3351.t1 c_incerta.g3353.t1 c_reinhardtii.Cre07.g321400.t1.1 c_reinhardtii.Cre09.g389050.t1.1 c_reinhardtii.Cre17.g719325.t1.1 c_schloesseri.g10779.t1 c_schloesseri.g10780.t1 c_schloesseri.g10782.t1 c_schloesseri.g10784.t1 c_schloesseri.g10785.t1 c_schloesseri.g10788.t1 c_schloesseri.g10789.t1 c_schloesseri.g13438.t1 c_schloesseri.g14196.t1 c_schloesseri.g14200.t1 c_schloesseri.g14624.t1 c_schloesseri.g211.t1 c_schloesseri.g212.t1 c_schloesseri.g2653.t1 c_schloesseri.g3547.t1 c_schloesseri.g4995.t1 c_schloesseri.g5466.t1 c_schloesseri.g6870.t1 d_salina.Dusal.0001s00002.1.p d_salina.Dusal.0001s00005.1.p d_salina.Dusal.0010s00029.1.p d_salina.Dusal.0010s00030.1.p d_salina.Dusal.0010s00031.1.p d_salina.Dusal.0010s00032.1.p d_salina.Dusal.0321s00002.1.p d_salina.Dusal.0713s00004.1.p d_salina.Dusal.0875s00004.1.p g_pectorale.KXZ41215.1 g_pectorale.KXZ41216.1 g_pectorale.KXZ43347.1 g_pectorale.KXZ50425.1 g_pectorale.KXZ50961.1 g_pectorale.KXZ54761.1 p_parva.g10177.t1 p_parva.g128.t1 p_parva.g3530.t1 p_parva.g9138.t1 p_parva.g9507.t1 v_carteri.Vocar.0004s0273.1.p v_carteri.Vocar.0013s0203.1.p v_carteri.Vocar.0013s0204.1.p v_carteri.Vocar.0030s0037.1.p
OG0000055: c_debaryana.g14295.t1 c_debaryana.g17370.t1 c_debaryana.g17371.t1 c_debaryana.g3329.t1 c_debaryana.g7994.t1 c_debaryana.g7995.t1 c_debaryana.g7999.t1 c_debaryana.g8001.t1 c_eustigma.GAX76051.1 c_eustigma.GAX79139.1 c_incerta.g1559.t1 c_incerta.g17720.t1 c_incerta.g3245.t1 c_incerta.g3247.t1 c_incerta.g9305.t1 c_reinhardtii.Cre06.g278245.t1.1 c_reinhardtii.Cre06.g305650.t1.2 c_reinhardtii.Cre13.g583050.t1.1 c_reinhardtii.Cre17.g724600.t1.2 c_reinhardtii.Cre17.g724700.t1.1 c_schloesseri.g10363.t1 c_schloesseri.g14514.t1 c_schloesseri.g14516.t1 c_schloesseri.g15504.t1 c_schloesseri.g1598.t1 c_schloesseri.g17461.t1 c_zofingiensis.Cz06g27150.t1 c_zofingiensis.Cz08g09040.t1 c_zofingiensis.Cz08g09050.t1 c_zofingiensis.Cz08g13200.t1 c_zofingiensis.Cz14g19030.t1 c_zofingiensis.Cz16g19110.t1 d_salina.Dusal.0081s00035.1.p d_salina.Dusal.0286s00001.1.p d_salina.Dusal.0286s00002.1.p d_salina.Dusal.0464s00003.1.p d_salina.Dusal.0464s00004.1.p d_salina.Dusal.0541s00008.1.p d_salina.Dusal.3683s00001.1.p g_pectorale.KXZ42581.1 g_pectorale.KXZ47331.1 g_pectorale.KXZ47332.1 g_pectorale.KXZ48895.1 g_pectorale.KXZ51963.1 g_pectorale.KXZ51965.1 g_pectorale.KXZ51973.1 g_pectorale.KXZ51974.1 g_pectorale.KXZ52663.1 p_parva.g10025.t1 r_subcapitata.GBF88684.1 r_subcapitata.GBF88927.1 r_subcapitata.GBF90562.1 r_subcapitata.GBF92948.1 r_subcapitata.GBF94954.1 r_subcapitata.GBF96942.1 v_carteri.Vocar.0001s1450.1.p v_carteri.Vocar.0013s0093.1.p v_carteri.Vocar.0020s0071.1.p v_carteri.Vocar.0022s0062.1.p v_carteri.Vocar.0022s0065.1.p
OG0000056: c_debaryana.g12824.t1 c_debaryana.g12916.t1 c_debaryana.g12917.t1 c_debaryana.g12918.t1 c_debaryana.g12929.t1 c_debaryana.g12930.t1 c_debaryana.g12931.t1 c_debaryana.g12932.t1 c_debaryana.g12933.t1 c_debaryana.g12934.t1 c_debaryana.g12968.t1 c_debaryana.g12969.t1 c_debaryana.g12970.t1 c_debaryana.g12971.t1 c_debaryana.g12972.t1 c_debaryana.g12973.t1 c_debaryana.g13293.t1 c_debaryana.g13294.t1 c_debaryana.g13295.t1 c_debaryana.g13297.t1 c_debaryana.g13298.t1 c_debaryana.g13299.t1 c_debaryana.g13301.t1 c_debaryana.g13311.t1 c_debaryana.g13312.t1 c_debaryana.g13313.t1 c_debaryana.g13397.t1 c_debaryana.g13398.t1 c_debaryana.g13401.t1 c_debaryana.g1965.t1 c_debaryana.g1970.t1 c_debaryana.g1972.t1 c_debaryana.g1973.t1 c_debaryana.g19812.t1 c_debaryana.g1982.t1 c_debaryana.g2432.t1 c_debaryana.g3910.t3 c_debaryana.g4375.t1 c_debaryana.g4408.t1 c_debaryana.g4893.t1 c_debaryana.g4896.t1 c_debaryana.g4897.t1 c_debaryana.g541.t1 c_debaryana.g548.t1 c_debaryana.g549.t1 c_debaryana.g550.t1 c_debaryana.g552.t1 c_debaryana.g553.t1 c_debaryana.g586.t1 c_debaryana.g6921.t1 c_debaryana.g8237.t1 c_eustigma.GAX83186.1 c_incerta.g4072.t1 c_reinhardtii.Cre16.g670350.t1.2 c_schloesseri.g4820.t1 c_zofingiensis.Cz10g17110.t1 g_pectorale.KXZ54456.1 r_subcapitata.GBF96582.1 v_carteri.Vocar.0023s0166.1.p
OG0000057: c_debaryana.g13049.t1 c_debaryana.g13216.t1 c_debaryana.g15035.t1 c_debaryana.g15037.t1 c_debaryana.g16809.t1 c_debaryana.g17492.t1 c_debaryana.g1986.t1 c_debaryana.g20451.t1 c_debaryana.g2376.t1 c_debaryana.g2976.t1 c_debaryana.g2977.t1 c_debaryana.g2980.t1 c_debaryana.g4300.t1 c_debaryana.g4301.t1 c_debaryana.g5641.t1 c_debaryana.g6555.t1 c_debaryana.g8918.t1 c_eustigma.GAX72840.1 c_eustigma.GAX72842.1 c_eustigma.GAX73271.1 c_eustigma.GAX73272.1 c_eustigma.GAX75454.1 c_eustigma.GAX75455.1 c_eustigma.GAX77024.1 c_eustigma.GAX77025.1 c_eustigma.GAX77026.1 c_eustigma.GAX82425.1 c_eustigma.GAX83921.1 c_eustigma.GAX84436.1 c_eustigma.GAX84883.1 c_incerta.g3661.t1 c_incerta.g3662.t1 c_incerta.g5114.t1 c_incerta.g8570.t1 c_incerta.g8804.t1 c_reinhardtii.Cre03.g191450.t1.2 c_reinhardtii.Cre07.g353900.t1.2 c_reinhardtii.Cre09.g393469.t1.1 c_reinhardtii.Cre17.g704050.t1.1 c_reinhardtii.Cre17.g704100.t1.2 c_schloesseri.g12112.t1 c_schloesseri.g15753.t1 c_schloesseri.g8111.t1 c_schloesseri.g8112.t1 c_schloesseri.g9207.t1 c_zofingiensis.UNPLg00156.t1 c_zofingiensis.UNPLg00826.t1 d_salina.Dusal.1115s00002.1.p g_pectorale.KXZ43926.1 g_pectorale.KXZ50890.1 g_pectorale.KXZ51186.1 g_pectorale.KXZ53694.1 g_pectorale.KXZ56923.1 p_parva.g1616.t1 p_parva.g5383.t1 v_carteri.Vocar.0003s0503.1.p v_carteri.Vocar.0005s0110.1.p v_carteri.Vocar.0021s0073.1.p v_carteri.Vocar.0035s0043.1.p
OG0000058: c_debaryana.g10956.t1 c_debaryana.g10964.t1 c_debaryana.g10968.t1 c_debaryana.g17162.t1 c_debaryana.g17163.t1 c_debaryana.g17165.t1 c_debaryana.g17177.t1 c_debaryana.g17178.t1 c_debaryana.g17179.t1 c_debaryana.g17180.t1 c_debaryana.g17181.t1 c_debaryana.g17182.t1 c_debaryana.g8843.t1 c_debaryana.g8845.t1 c_debaryana.g8846.t1 c_debaryana.g8847.t1 c_eustigma.GAX78250.1 c_incerta.g15184.t1 c_incerta.g15185.t1 c_incerta.g16587.t1 c_incerta.g16609.t1 c_reinhardtii.Cre14.g632400.t1.1 c_reinhardtii.Cre14.g632450.t1.1 c_reinhardtii.Cre17.g730750.t1.1 c_reinhardtii.Cre17.g731800.t1.2 c_schloesseri.g12474.t1 c_schloesseri.g12475.t1 c_schloesseri.g12476.t1 c_schloesseri.g12477.t1 c_schloesseri.g12478.t1 c_schloesseri.g12479.t1 c_schloesseri.g12480.t1 c_schloesseri.g12502.t1 c_schloesseri.g12879.t1 c_schloesseri.g12880.t1 c_schloesseri.g1973.t1 c_zofingiensis.Cz07g27090.t1 c_zofingiensis.Cz11g03350.t1 c_zofingiensis.Cz15g04230.t1 c_zofingiensis.Cz17g13110.t1 c_zofingiensis.Cz17g13120.t1 c_zofingiensis.Cz17g13130.t1 c_zofingiensis.Cz17g13140.t1 d_salina.Dusal.0521s00022.1.p d_salina.Dusal.0757s00002.1.p d_salina.Dusal.0757s00003.1.p g_pectorale.KXZ46888.1 g_pectorale.KXZ48317.1 g_pectorale.KXZ54430.1 g_pectorale.KXZ54431.1 p_parva.g7159.t1 r_subcapitata.GBF97290.1 r_subcapitata.GBF98280.1 v_carteri.Vocar.0017s0111.1.p v_carteri.Vocar.0022s0203.1.p v_carteri.Vocar.0022s0206.1.p v_carteri.Vocar.0022s0207.1.p v_carteri.Vocar.0492s0001.1.p
OG0000059: c_debaryana.g13408.t1 c_debaryana.g14317.t1 c_debaryana.g20229.t1 c_debaryana.g20230.t1 c_debaryana.g9662.t1 c_eustigma.GAX76202.1 c_eustigma.GAX79284.1 c_eustigma.GAX82464.1 c_incerta.g12227.t1 c_incerta.g15281.t1 c_incerta.g15282.t1 c_incerta.g15283.t1 c_incerta.g16125.t1 c_incerta.g16126.t1 c_incerta.g7869.t1 c_incerta.g893.t2 c_reinhardtii.Cre02.g144600.t1.1 c_reinhardtii.Cre02.g144650.t1.2 c_reinhardtii.Cre02.g144700.t1.2 c_reinhardtii.Cre02.g144750.t1.1 c_reinhardtii.Cre07.g325740.t1.1 c_reinhardtii.Cre07.g325741.t1.1 c_reinhardtii.Cre12.g489400.t1.2 c_reinhardtii.Cre16.g655200.t1.2 c_schloesseri.g10898.t1 c_schloesseri.g14918.t1 c_schloesseri.g5284.t1 c_schloesseri.g6520.t1 c_schloesseri.g6521.t1 c_schloesseri.g6522.t1 c_schloesseri.g6523.t1 c_zofingiensis.Cz06g30210.t1 c_zofingiensis.Cz09g02260.t1 c_zofingiensis.Cz09g03010.t1 c_zofingiensis.Cz09g03020.t1 c_zofingiensis.Cz09g05150.t1 c_zofingiensis.Cz09g06100.t1 c_zofingiensis.Cz09g30090.t1 c_zofingiensis.Cz09g30130.t1 c_zofingiensis.Cz17g09240.t1 c_zofingiensis.Cz17g13070.t1 d_salina.Dusal.0246s00006.1.p d_salina.Dusal.0246s00011.1.p d_salina.Dusal.1077s00005.1.p g_pectorale.KXZ41101.1 g_pectorale.KXZ44981.1 g_pectorale.KXZ51046.1 g_pectorale.KXZ56263.1 p_parva.g3612.t1 p_parva.g9673.t1 r_subcapitata.GBF87500.1 r_subcapitata.GBF90572.1 r_subcapitata.GBF97831.1 r_subcapitata.GBF99738.1 v_carteri.Vocar.0001s1558.1.p v_carteri.Vocar.0001s1559.1.p v_carteri.Vocar.0003s0169.1.p
OG0000060: c_debaryana.g14808.t1 c_debaryana.g17646.t1 c_debaryana.g2927.t1 c_incerta.g11622.t2 c_reinhardtii.Cre08.g368550.t1.1 c_schloesseri.g6853.t1 c_zofingiensis.Cz08g28040.t1 c_zofingiensis.UNPLg00531.t1 d_salina.Dusal.0004s00068.1.p d_salina.Dusal.0048s00037.1.p d_salina.Dusal.0086s00016.1.p d_salina.Dusal.0276s00005.1.p d_salina.Dusal.0331s00008.1.p d_salina.Dusal.0460s00009.1.p d_salina.Dusal.0472s00009.1.p d_salina.Dusal.0472s00010.1.p d_salina.Dusal.0472s00011.1.p d_salina.Dusal.1153s00003.1.p d_salina.Dusal.1580s00002.1.p d_salina.Dusal.1700s00001.1.p g_pectorale.KXZ48656.1 r_subcapitata.GBF88828.1 r_subcapitata.GBF88829.1 r_subcapitata.GBF88838.1 r_subcapitata.GBF88839.1 r_subcapitata.GBF88844.1 r_subcapitata.GBF89112.1 r_subcapitata.GBF89113.1 r_subcapitata.GBF89116.1 r_subcapitata.GBF89117.1 r_subcapitata.GBF89130.1 r_subcapitata.GBF89131.1 r_subcapitata.GBF89132.1 r_subcapitata.GBF89347.1 r_subcapitata.GBF89410.1 r_subcapitata.GBF89411.1 r_subcapitata.GBF89412.1 r_subcapitata.GBF89413.1 r_subcapitata.GBF89414.1 r_subcapitata.GBF89415.1 r_subcapitata.GBF89416.1 r_subcapitata.GBF90792.1 r_subcapitata.GBF92434.1 r_subcapitata.GBF92435.1 r_subcapitata.GBF92436.1 r_subcapitata.GBF92505.1 r_subcapitata.GBF95093.1 r_subcapitata.GBF95094.1 r_subcapitata.GBF95095.1 r_subcapitata.GBF96580.1 r_subcapitata.GBF96658.1 r_subcapitata.GBF96935.1 r_subcapitata.GBF96963.1 r_subcapitata.GBF98313.1 r_subcapitata.GBG00049.1 r_subcapitata.GBG00050.1
OG0000061: c_debaryana.g10193.t2 c_debaryana.g1268.t1 c_debaryana.g13158.t1 c_debaryana.g1441.t1 c_debaryana.g16945.t1 c_debaryana.g17036.t1 c_debaryana.g18946.t1 c_debaryana.g4518.t2 c_debaryana.g6031.t1 c_debaryana.g6036.t1 c_debaryana.g6037.t1 c_debaryana.g7768.t1 c_eustigma.GAX74670.1 c_eustigma.GAX77425.1 c_eustigma.GAX81959.1 c_eustigma.GAX83233.1 c_eustigma.GAX83353.1 c_incerta.g12953.t1 c_incerta.g13145.t1 c_incerta.g13535.t1 c_incerta.g15059.t1 c_incerta.g15186.t1 c_incerta.g6426.t1 c_incerta.g9931.t1 c_reinhardtii.Cre01.g023250.t1.1 c_reinhardtii.Cre02.g078000.t1.1 c_reinhardtii.Cre05.g241654.t2.1 c_reinhardtii.Cre09.g402923.t1.1 c_reinhardtii.Cre12.g546027.t1.1 c_reinhardtii.Cre14.g612250.t1.2 c_reinhardtii.Cre14.g612300.t1.2 c_reinhardtii.Cre14.g632501.t1.1 c_schloesseri.g12878.t1 c_schloesseri.g2162.t1 c_schloesseri.g2163.t1 c_schloesseri.g4600.t1 c_schloesseri.g4601.t1 c_zofingiensis.Cz02g05140.t1 c_zofingiensis.Cz12g21090.t1 c_zofingiensis.UNPLg00310.t1 d_salina.Dusal.0316s00008.1.p g_pectorale.KXZ51884.1 g_pectorale.KXZ51888.1 p_parva.g6161.t1 p_parva.g6359.t1 p_parva.g9628.t1 r_subcapitata.GBF87887.1 r_subcapitata.GBF91598.1 r_subcapitata.GBF93084.1 v_carteri.Vocar.0003s0426.1.p v_carteri.Vocar.0023s0097.1.p v_carteri.Vocar.0044s0010.1.p v_carteri.Vocar.0059s0016.1.p v_carteri.Vocar.0059s0017.1.p v_carteri.Vocar.0059s0018.1.p
OG0000062: c_debaryana.g10534.t1 c_debaryana.g11005.t1 c_debaryana.g11045.t1 c_debaryana.g11048.t1 c_debaryana.g18909.t1 c_debaryana.g18910.t1 c_incerta.g11281.t1 c_incerta.g11314.t1 c_incerta.g1171.t1 c_incerta.g12884.t1 c_incerta.g13563.t1 c_incerta.g15558.t1 c_incerta.g8528.t1 c_incerta.g8883.t1 c_incerta.g960.t1 c_reinhardtii.Cre01.g041256.t1.2 c_reinhardtii.Cre02.g143327.t1.1 c_reinhardtii.Cre05.g232304.t1.1 c_reinhardtii.Cre05.g237250.t1.1 c_reinhardtii.Cre06.g305700.t1.1 c_reinhardtii.Cre10.g465750.t1.1 c_reinhardtii.Cre11.g477050.t1.1 c_reinhardtii.Cre11.g477700.t1.1 c_reinhardtii.Cre13.g576700.t1.1 c_reinhardtii.Cre15.g639503.t1.1 c_reinhardtii.Cre15.g643500.t1.1 c_reinhardtii.Cre16.g675200.t1.1 c_schloesseri.g10006.t1 c_schloesseri.g10110.t1 c_schloesseri.g10718.t1 c_schloesseri.g13481.t1 c_schloesseri.g13949.t1 c_schloesseri.g14003.t1 c_schloesseri.g15616.t2 c_schloesseri.g2335.t1 c_schloesseri.g5605.t2 c_zofingiensis.Cz12g09140.t1 g_pectorale.KXZ41141.1 g_pectorale.KXZ41479.1 g_pectorale.KXZ42894.1 g_pectorale.KXZ42895.1 g_pectorale.KXZ42896.1 g_pectorale.KXZ46325.1 g_pectorale.KXZ47512.1 g_pectorale.KXZ48340.1 g_pectorale.KXZ48372.1 g_pectorale.KXZ49533.1 g_pectorale.KXZ51314.1 g_pectorale.KXZ52834.1 g_pectorale.KXZ53051.1 v_carteri.Vocar.0007s0020.1.p v_carteri.Vocar.0007s0022.1.p v_carteri.Vocar.0007s0293.1.p v_carteri.Vocar.0321s0001.1.p v_carteri.Vocar.0321s0002.1.p
OG0000063: c_debaryana.g13769.t1 c_debaryana.g14291.t1 c_debaryana.g14292.t1 c_debaryana.g19882.t1 c_debaryana.g560.t1 c_debaryana.g7313.t1 c_eustigma.GAX77003.1 c_eustigma.GAX80075.1 c_incerta.g14612.t1 c_incerta.g14613.t1 c_incerta.g14614.t1 c_incerta.g14622.t1 c_incerta.g14626.t1 c_incerta.g15305.t1 c_incerta.g1650.t1 c_incerta.g1711.t1 c_incerta.g17704.t1 c_incerta.g17705.t1 c_incerta.g3922.t1 c_incerta.g7511.t1 c_incerta.g7514.t1 c_reinhardtii.Cre06.g278230.t1.1 c_reinhardtii.Cre06.g278231.t1.1 c_reinhardtii.Cre09.g396065.t1.1 c_reinhardtii.Cre09.g403250.t1.1 c_reinhardtii.Cre09.g403650.t1.1 c_reinhardtii.Cre09.g403850.t1.1 c_reinhardtii.Cre09.g403950.t1.2 c_reinhardtii.Cre16.g684450.t1.2 c_schloesseri.g10375.t1 c_schloesseri.g10376.t1 c_schloesseri.g12036.t1 c_schloesseri.g12039.t1 c_schloesseri.g13243.t1 c_schloesseri.g6550.t1 c_schloesseri.g7158.t1 c_schloesseri.g8467.t1 c_schloesseri.g8806.t1 c_schloesseri.g9677.t1 c_schloesseri.g9681.t1 c_schloesseri.g9689.t1 c_schloesseri.g9690.t1 c_zofingiensis.Cz04g16060.t1 c_zofingiensis.Cz14g22020.t1 g_pectorale.KXZ42761.1 g_pectorale.KXZ52973.1 g_pectorale.KXZ52976.1 g_pectorale.KXZ55543.1 p_parva.g9595.t1 r_subcapitata.GBF89731.1 v_carteri.Vocar.0002s0197.1.p v_carteri.Vocar.0008s0336.1.p v_carteri.Vocar.0008s0339.1.p v_carteri.Vocar.0008s0340.1.p
OG0000064: c_debaryana.g11726.t1 c_debaryana.g12601.t1 c_debaryana.g12611.t1 c_debaryana.g1462.t1 c_debaryana.g19450.t1 c_debaryana.g19451.t1 c_debaryana.g19452.t1 c_debaryana.g20448.t1 c_debaryana.g396.t1 c_debaryana.g397.t1 c_debaryana.g398.t1 c_debaryana.g4505.t1 c_debaryana.g4522.t1 c_debaryana.g4523.t1 c_debaryana.g4524.t1 c_debaryana.g4526.t1 c_debaryana.g4527.t1 c_debaryana.g4528.t1 c_incerta.g10097.t1 c_incerta.g10438.t1 c_incerta.g10439.t1 c_incerta.g10445.t1 c_incerta.g10449.t1 c_incerta.g10451.t1 c_incerta.g10452.t1 c_incerta.g15463.t1 c_incerta.g15844.t1 c_incerta.g16371.t1 c_incerta.g2417.t1 c_incerta.g8108.t1 c_incerta.g8268.t1 c_reinhardtii.Cre02.g087750.t1.2 c_reinhardtii.Cre02.g087800.t1.1 c_reinhardtii.Cre02.g087850.t1.1 c_reinhardtii.Cre07.g339850.t1.1 c_reinhardtii.Cre07.g339900.t1.1 c_reinhardtii.Cre07.g340250.t1.1 c_reinhardtii.Cre09.g388875.t1.1 c_reinhardtii.Cre10.g462050.t1.1 c_reinhardtii.Cre11.g482800.t1.1 c_reinhardtii.Cre12.g545950.t1.1 c_schloesseri.g3621.t1 c_schloesseri.g5594.t1 c_schloesseri.g5595.t1 c_schloesseri.g5596.t1 c_schloesseri.g5597.t1 c_schloesseri.g9461.t1 c_schloesseri.g9467.t1 c_schloesseri.g9473.t1 g_pectorale.KXZ54284.1 g_pectorale.KXZ54286.1 g_pectorale.KXZ54322.1 v_carteri.Vocar.0044s0057.1.p v_carteri.Vocar.0161s0002.1.p
OG0000065: c_debaryana.g10557.t1 c_debaryana.g10558.t1 c_debaryana.g11371.t1 c_debaryana.g12113.t1 c_debaryana.g13545.t1 c_debaryana.g15349.t1 c_debaryana.g16225.t1 c_debaryana.g16729.t1 c_debaryana.g16730.t1 c_debaryana.g17264.t1 c_debaryana.g17358.t1 c_debaryana.g17365.t1 c_debaryana.g17366.t1 c_debaryana.g17367.t1 c_debaryana.g18149.t1 c_debaryana.g19086.t1 c_debaryana.g3160.t1 c_debaryana.g3161.t1 c_debaryana.g3612.t1 c_debaryana.g3617.t1 c_debaryana.g4577.t1 c_debaryana.g4578.t1 c_debaryana.g4579.t1 c_debaryana.g4650.t1 c_debaryana.g4652.t1 c_debaryana.g4882.t1 c_debaryana.g4884.t1 c_debaryana.g5915.t1 c_debaryana.g645.t1 c_debaryana.g646.t1 c_debaryana.g8170.t1 c_debaryana.g8491.t1 c_debaryana.g9039.t1 c_debaryana.g9192.t1 c_debaryana.g922.t1 c_debaryana.g9310.t1 c_debaryana.g9720.t1 c_incerta.g5108.t1 c_incerta.g6151.t1 c_incerta.g6154.t1 c_reinhardtii.Cre01.g010300.t1.2 c_reinhardtii.Cre03.g191776.t1.1 c_schloesseri.g11763.t1 c_schloesseri.g15594.t1 c_schloesseri.g15595.t1 c_schloesseri.g2846.t1 c_schloesseri.g2847.t1 g_pectorale.KXZ43770.1 g_pectorale.KXZ56065.1 g_pectorale.KXZ56066.1 g_pectorale.KXZ56067.1 g_pectorale.KXZ56077.1 g_pectorale.KXZ56082.1 v_carteri.Vocar.0048s0007.1.p
OG0000066: c_debaryana.g10555.t1 c_debaryana.g1222.t1 c_debaryana.g13957.t1 c_debaryana.g16044.t1 c_debaryana.g16045.t1 c_debaryana.g16046.t1 c_debaryana.g16047.t1 c_debaryana.g17393.t1 c_debaryana.g1776.t1 c_debaryana.g19373.t1 c_debaryana.g2267.t1 c_debaryana.g4809.t1 c_debaryana.g772.t1 c_debaryana.g9376.t1 c_eustigma.GAX72768.1 c_eustigma.GAX77762.1 c_eustigma.GAX81466.1 c_eustigma.GAX81947.1 c_incerta.g10508.t1 c_incerta.g11637.t1 c_incerta.g13425.t1 c_incerta.g13831.t1 c_incerta.g16018.t1 c_incerta.g16864.t1 c_incerta.g2442.t1 c_incerta.g2559.t1 c_incerta.g3412.t1 c_incerta.g6897.t1 c_reinhardtii.Cre02.g095103.t1.1 c_reinhardtii.Cre03.g203793.t1.1 c_reinhardtii.Cre07.g329350.t1.2 c_reinhardtii.Cre08.g361150.t1.2 c_reinhardtii.Cre08.g367750.t1.1 c_reinhardtii.Cre09.g413900.t1.2 c_reinhardtii.Cre17.g716350.t1.2 c_schloesseri.g14178.t1 c_schloesseri.g209.t1 c_schloesseri.g4559.t1 c_schloesseri.g4677.t1 c_schloesseri.g4901.t1 c_schloesseri.g7732.t1 c_schloesseri.g9258.t1 c_zofingiensis.Cz03g39020.t1 g_pectorale.KXZ45698.1 g_pectorale.KXZ50187.1 g_pectorale.KXZ50192.1 g_pectorale.KXZ53929.1 p_parva.g9335.t1 r_subcapitata.GBF96471.1 v_carteri.Vocar.0006s0051.1.p v_carteri.Vocar.0017s0045.1.p v_carteri.Vocar.0020s0079.1.p v_carteri.Vocar.0020s0090.1.p v_carteri.Vocar.0030s0026.1.p
OG0000067: c_debaryana.g17069.t1 c_debaryana.g4009.t1 c_debaryana.g784.t1 c_eustigma.GAX72572.1 c_eustigma.GAX81257.1 c_eustigma.GAX81657.1 c_eustigma.GAX84556.1 c_incerta.g10881.t1 c_incerta.g16086.t1 c_incerta.g1936.t1 c_reinhardtii.Cre03.g146267.t1.1 c_reinhardtii.Cre07.g326150.t1.1 c_reinhardtii.Cre13.g566200.t1.2 c_schloesseri.g10520.t1 c_schloesseri.g14084.t1 c_schloesseri.g16483.t2 c_zofingiensis.Cz01g15240.t1 c_zofingiensis.Cz05g13060.t1 c_zofingiensis.Cz06g16250.t1 c_zofingiensis.Cz09g22110.t1 c_zofingiensis.Cz10g10230.t1 c_zofingiensis.Cz14g19330.t1 c_zofingiensis.Cz17g10050.t1 d_salina.Dusal.0190s00001.1.p d_salina.Dusal.0545s00011.1.p d_salina.Dusal.0917s00001.1.p g_pectorale.KXZ44734.1 g_pectorale.KXZ51238.1 g_pectorale.KXZ56209.1 p_parva.g4393.t1 p_parva.g5918.t1 p_parva.g7968.t1 p_parva.g9026.t1 r_subcapitata.GBF88137.1 r_subcapitata.GBF89505.1 r_subcapitata.GBF89619.1 r_subcapitata.GBF89620.1 r_subcapitata.GBF89710.1 r_subcapitata.GBF91230.1 r_subcapitata.GBF91819.1 r_subcapitata.GBF92111.1 r_subcapitata.GBF92496.1 r_subcapitata.GBF92980.1 r_subcapitata.GBF93651.1 r_subcapitata.GBF93652.1 r_subcapitata.GBF94878.1 r_subcapitata.GBF94880.1 r_subcapitata.GBF96125.1 r_subcapitata.GBF98258.1 r_subcapitata.GBF98430.1 r_subcapitata.GBF98481.1 v_carteri.Vocar.0005s0391.1.p v_carteri.Vocar.0014s0006.1.p v_carteri.Vocar.0028s0107.1.p
OG0000068: c_debaryana.g13182.t1 c_debaryana.g14969.t1 c_debaryana.g17938.t1 c_debaryana.g19872.t1 c_eustigma.GAX72630.1 c_eustigma.GAX73122.1 c_eustigma.GAX73352.1 c_eustigma.GAX74689.1 c_eustigma.GAX74745.1 c_eustigma.GAX75592.1 c_eustigma.GAX77831.1 c_eustigma.GAX78357.1 c_eustigma.GAX78470.1 c_eustigma.GAX78787.1 c_eustigma.GAX78788.1 c_eustigma.GAX79545.1 c_eustigma.GAX79564.1 c_eustigma.GAX79993.1 c_eustigma.GAX81697.1 c_eustigma.GAX81742.1 c_eustigma.GAX81874.1 c_eustigma.GAX83031.1 c_eustigma.GAX83692.1 c_eustigma.GAX84092.1 c_eustigma.GAX84458.1 c_eustigma.GAX85494.1 c_eustigma.GAX85554.1 c_eustigma.GAX85993.1 c_eustigma.GAX86227.1 c_eustigma.GAX86257.1 c_eustigma.GAX86283.1 c_eustigma.GAX86313.1 c_eustigma.GAX86356.1 c_eustigma.GAX86526.1 c_incerta.g1250.t1 c_incerta.g3088.t1 c_incerta.g7645.t1 c_reinhardtii.Cre02.g110650.t1.2 c_reinhardtii.Cre02.g119450.t1.2 c_reinhardtii.Cre05.g246100.t1.2 c_schloesseri.g3478.t1 c_schloesseri.g6357.t1 c_schloesseri.g6780.t1 d_salina.Dusal.0288s00014.1.p d_salina.Dusal.0288s00015.1.p d_salina.Dusal.1021s00004.1.p g_pectorale.KXZ42749.1 g_pectorale.KXZ50966.1 g_pectorale.KXZ54067.1 r_subcapitata.GBF87992.1 r_subcapitata.GBF93893.1 r_subcapitata.GBF93895.1 r_subcapitata.GBF98874.1 v_carteri.Vocar.0033s0036.1.p
OG0000069: c_debaryana.g9723.t1 c_debaryana.g9724.t1 c_eustigma.GAX74508.1 c_eustigma.GAX76506.1 c_eustigma.GAX76940.1 c_eustigma.GAX77319.1 c_eustigma.GAX79024.1 c_eustigma.GAX80356.1 c_eustigma.GAX80357.1 c_eustigma.GAX83177.1 c_eustigma.GAX84453.1 c_eustigma.GAX84454.1 c_incerta.g6213.t1 c_incerta.g6214.t1 c_incerta.g6215.t1 c_incerta.g6217.t1 c_reinhardtii.Cre01.g012650.t1.1 c_reinhardtii.Cre01.g012700.t1.2 c_reinhardtii.Cre01.g012750.t1.1 c_reinhardtii.Cre01.g012850.t1.2 c_schloesseri.g9931.t1 c_schloesseri.g9932.t1 c_schloesseri.g9933.t1 c_schloesseri.g9935.t1 c_zofingiensis.Cz14g02150.t1 c_zofingiensis.Cz14g07020.t1 c_zofingiensis.Cz14g07040.t1 c_zofingiensis.Cz14g07050.t1 d_salina.Dusal.0243s00012.1.p d_salina.Dusal.0243s00014.1.p d_salina.Dusal.0441s00002.1.p d_salina.Dusal.0517s00012.1.p d_salina.Dusal.0839s00001.1.p d_salina.Dusal.0839s00002.1.p d_salina.Dusal.0944s00001.1.p d_salina.Dusal.0944s00002.1.p d_salina.Dusal.0944s00003.1.p d_salina.Dusal.0944s00004.1.p d_salina.Dusal.1015s00002.1.p d_salina.Dusal.1015s00003.1.p d_salina.Dusal.1230s00001.1.p g_pectorale.KXZ41684.1 g_pectorale.KXZ44423.1 p_parva.g3323.t1 p_parva.g3668.t1 p_parva.g4171.t1 r_subcapitata.GBF94399.1 r_subcapitata.GBF95955.1 r_subcapitata.GBF99143.1 r_subcapitata.GBF99447.1 r_subcapitata.GBF99926.1 v_carteri.Vocar.0045s0071.1.p v_carteri.Vocar.0045s0072.1.p
OG0000070: c_debaryana.g11355.t1 c_debaryana.g11503.t1 c_debaryana.g11505.t1 c_debaryana.g1152.t1 c_debaryana.g11562.t1 c_debaryana.g13324.t3 c_debaryana.g16780.t1 c_debaryana.g1813.t1 c_debaryana.g3535.t1 c_debaryana.g619.t1 c_debaryana.g8981.t1 c_debaryana.g9592.t1 c_debaryana.g9603.t1 c_eustigma.GAX72581.1 c_eustigma.GAX76256.1 c_eustigma.GAX78217.1 c_eustigma.GAX78350.1 c_eustigma.GAX79162.1 c_eustigma.GAX81308.1 c_eustigma.GAX81313.1 c_incerta.g11374.t1 c_incerta.g12153.t1 c_incerta.g3270.t1 c_incerta.g52.t1 c_incerta.g5956.t1 c_incerta.g6780.t1 c_incerta.g8713.t1 c_incerta.g9301.t1 c_incerta.g9529.t1 c_reinhardtii.Cre01.g039500.t1.2 c_reinhardtii.Cre07.g347950.t1.2 c_reinhardtii.Cre10.g465650.t1.2 c_reinhardtii.Cre12.g512750.t1.1 c_reinhardtii.Cre17.g723450.t1.1 c_schloesseri.g12651.t1 c_schloesseri.g14537.t1 c_schloesseri.g16912.t1 c_schloesseri.g17336.t1 c_schloesseri.g4061.t1 c_schloesseri.g5213.t1 d_salina.Dusal.0335s00019.1.p g_pectorale.KXZ44183.1 g_pectorale.KXZ47607.1 g_pectorale.KXZ52100.1 g_pectorale.KXZ53003.1 g_pectorale.KXZ53022.1 g_pectorale.KXZ53635.1 g_pectorale.KXZ53844.1 g_pectorale.KXZ56037.1 v_carteri.Vocar.0001s0375.1.p v_carteri.Vocar.0016s0172.1.p v_carteri.Vocar.0029s0097.1.p
OG0000071: c_debaryana.g1115.t1 c_debaryana.g15064.t1 c_debaryana.g1960.t1 c_debaryana.g20157.t1 c_debaryana.g6876.t1 c_eustigma.GAX76997.1 c_eustigma.GAX76998.1 c_eustigma.GAX76999.1 c_eustigma.GAX82517.1 c_eustigma.GAX82518.1 c_eustigma.GAX83897.1 c_eustigma.GAX83898.1 c_eustigma.GAX83899.1 c_eustigma.GAX86028.1 c_incerta.g1094.t1 c_incerta.g1095.t1 c_incerta.g12577.t1 c_incerta.g3323.t1 c_incerta.g3683.t1 c_reinhardtii.Cre11.g467528.t1.1 c_reinhardtii.Cre16.g665050.t1.2 c_reinhardtii.Cre16.g665100.t1.1 c_reinhardtii.Cre17.g702850.t1.1 c_reinhardtii.Cre17.g720600.t1.1 c_schloesseri.g12590.t1 c_schloesseri.g14597.t1 c_schloesseri.g14707.t1 c_schloesseri.g14708.t1 c_schloesseri.g8132.t1 d_salina.Dusal.0044s00007.1.p d_salina.Dusal.0173s00002.1.p d_salina.Dusal.0173s00004.1.p d_salina.Dusal.0173s00005.1.p d_salina.Dusal.0237s00009.1.p d_salina.Dusal.0502s00006.1.p d_salina.Dusal.0502s00008.1.p d_salina.Dusal.0504s00010.1.p d_salina.Dusal.0504s00013.1.p d_salina.Dusal.0504s00014.1.p d_salina.Dusal.0504s00017.1.p g_pectorale.KXZ48368.1 g_pectorale.KXZ48369.1 g_pectorale.KXZ48370.1 g_pectorale.KXZ52367.1 g_pectorale.KXZ52368.1 p_parva.g1604.t1 p_parva.g3548.t1 p_parva.g5051.t1 p_parva.g9187.t1 v_carteri.Vocar.0039s0004.1.p v_carteri.Vocar.0066s0019.1.p v_carteri.Vocar.0090s0001.1.p
OG0000072: c_debaryana.g13409.t1 c_eustigma.GAX72947.1 c_eustigma.GAX72948.1 c_eustigma.GAX74576.1 c_eustigma.GAX74578.1 c_eustigma.GAX74580.1 c_eustigma.GAX76811.1 c_eustigma.GAX77397.1 c_eustigma.GAX78737.1 c_eustigma.GAX78738.1 c_eustigma.GAX78739.1 c_eustigma.GAX78741.1 c_eustigma.GAX78935.1 c_eustigma.GAX79286.1 c_eustigma.GAX79287.1 c_eustigma.GAX79288.1 c_eustigma.GAX81930.1 c_eustigma.GAX82929.1 c_eustigma.GAX84080.1 c_eustigma.GAX84414.1 c_eustigma.GAX85346.1 c_incerta.g16308.t1 c_reinhardtii.Cre07.g318551.t1.1 c_schloesseri.g10710.t1 c_zofingiensis.Cz01g19010.t1 c_zofingiensis.Cz01g19020.t1 c_zofingiensis.Cz01g19040.t1 c_zofingiensis.Cz08g00090.t1 c_zofingiensis.Cz08g27190.t1 c_zofingiensis.Cz11g17040.t1 d_salina.Dusal.0005s00035.1.p d_salina.Dusal.0005s00036.1.p d_salina.Dusal.0005s00037.1.p d_salina.Dusal.0278s00013.1.p d_salina.Dusal.0278s00014.1.p d_salina.Dusal.0278s00016.1.p d_salina.Dusal.0300s00003.1.p d_salina.Dusal.0300s00017.1.p d_salina.Dusal.0343s00001.1.p d_salina.Dusal.0343s00002.1.p d_salina.Dusal.0343s00003.1.p d_salina.Dusal.0837s00003.1.p d_salina.Dusal.0837s00004.1.p d_salina.Dusal.0837s00005.1.p d_salina.Dusal.1133s00003.1.p g_pectorale.KXZ47811.1 r_subcapitata.GBF87885.1 r_subcapitata.GBF92120.1 r_subcapitata.GBF95038.1 r_subcapitata.GBF95336.1 r_subcapitata.GBF96164.1 v_carteri.Vocar.0003s0057.1.p
OG0000073: c_debaryana.g13410.t1 c_debaryana.g15421.t1 c_debaryana.g15425.t1 c_debaryana.g15432.t1 c_debaryana.g15438.t1 c_eustigma.GAX74939.1 c_eustigma.GAX74940.1 c_incerta.g16291.t1 c_incerta.g16292.t1 c_incerta.g16307.t1 c_reinhardtii.Cre07.g318600.t1.2 c_reinhardtii.Cre07.g318800.t1.2 c_reinhardtii.Cre07.g318850.t2.1 c_schloesseri.g10711.t1 c_schloesseri.g10719.t1 c_schloesseri.g10720.t1 c_zofingiensis.Cz05g29210.t1 c_zofingiensis.Cz05g35100.t1 c_zofingiensis.Cz05g36020.t1 c_zofingiensis.Cz06g22220.t1 c_zofingiensis.UNPLg00116.t1 d_salina.Dusal.0006s00018.1.p d_salina.Dusal.0014s00019.1.p d_salina.Dusal.0014s00024.1.p d_salina.Dusal.0014s00033.1.p d_salina.Dusal.0014s00037.1.p d_salina.Dusal.0014s00046.1.p d_salina.Dusal.0016s00014.1.p d_salina.Dusal.0044s00016.1.p d_salina.Dusal.0044s00017.1.p d_salina.Dusal.0044s00020.1.p d_salina.Dusal.0138s00001.1.p d_salina.Dusal.0138s00008.1.p g_pectorale.KXZ47807.1 g_pectorale.KXZ47808.1 g_pectorale.KXZ47812.1 g_pectorale.KXZ54243.1 p_parva.g163.t1 p_parva.g1712.t1 p_parva.g3074.t1 p_parva.g5699.t1 p_parva.g6033.t1 p_parva.g7580.t1 r_subcapitata.GBF88489.1 r_subcapitata.GBF93251.1 r_subcapitata.GBF95932.1 r_subcapitata.GBF99742.1 v_carteri.Vocar.0003s0054.1.p v_carteri.Vocar.0003s0062.1.p v_carteri.Vocar.0003s0067.1.p v_carteri.Vocar.0018s0065.1.p
OG0000074: c_debaryana.g1277.t1 c_debaryana.g1278.t1 c_debaryana.g15688.t1 c_debaryana.g6259.t1 c_debaryana.g6358.t1 c_debaryana.g6370.t1 c_debaryana.g9593.t1 c_eustigma.GAX72896.1 c_eustigma.GAX72988.1 c_incerta.g11253.t1 c_incerta.g14135.t1 c_incerta.g6869.t1 c_incerta.g6870.t1 c_incerta.g6878.t1 c_incerta.g6884.t1 c_incerta.g6885.t1 c_incerta.g7217.t1 c_reinhardtii.Cre08.g360400.t1.1 c_reinhardtii.Cre08.g360500.t1.1 c_reinhardtii.Cre08.g360564.t1.2 c_reinhardtii.Cre08.g360600.t1.1 c_reinhardtii.Cre09.g399912.t1.1 c_reinhardtii.Cre12.g560050.t1.1 c_schloesseri.g17252.t1 c_schloesseri.g4655.t1 c_schloesseri.g4656.t1 c_schloesseri.g4658.t1 c_schloesseri.g4660.t1 c_schloesseri.g4661.t1 c_schloesseri.g9787.t1 c_zofingiensis.Cz05g06200.t1 c_zofingiensis.Cz09g05120.t1 c_zofingiensis.Cz09g17120.t1 c_zofingiensis.Cz09g17130.t1 c_zofingiensis.Cz10g15140.t1 c_zofingiensis.Cz10g15200.t1 d_salina.Dusal.0252s00020.1.p d_salina.Dusal.0252s00021.1.p g_pectorale.KXZ43993.1 g_pectorale.KXZ45242.1 g_pectorale.KXZ47791.1 g_pectorale.KXZ47792.1 g_pectorale.KXZ47793.1 g_pectorale.KXZ47794.1 p_parva.g3209.t1 p_parva.g7524.t1 p_parva.g9598.t1 r_subcapitata.GBF92769.1 v_carteri.Vocar.0003s0237.1.p v_carteri.Vocar.0013s0157.1.p
OG0000075: c_debaryana.g11302.t1 c_debaryana.g11303.t1 c_debaryana.g12043.t1 c_debaryana.g14484.t1 c_debaryana.g17680.t1 c_debaryana.g17682.t1 c_debaryana.g18030.t1 c_debaryana.g18228.t1 c_debaryana.g18523.t1 c_debaryana.g18873.t1 c_debaryana.g20531.t1 c_debaryana.g2177.t1 c_debaryana.g2518.t1 c_debaryana.g2519.t1 c_debaryana.g5999.t1 c_debaryana.g6785.t1 c_debaryana.g7223.t1 c_debaryana.g8408.t1 c_debaryana.g8424.t1 c_eustigma.GAX77801.1 c_eustigma.GAX81974.1 c_eustigma.GAX83081.1 c_incerta.g14327.t1 c_incerta.g4727.t1 c_incerta.g5896.t1 c_incerta.g84.t1 c_incerta.g8436.t1 c_reinhardtii.Cre02.g142546.t1.1 c_reinhardtii.Cre02.g142586.t1.1 c_schloesseri.g13914.t1 d_salina.Dusal.0360s00004.1.p d_salina.Dusal.0385s00015.1.p d_salina.Dusal.0781s00011.1.p d_salina.Dusal.0833s00002.1.p d_salina.Dusal.0834s00001.1.p d_salina.Dusal.0951s00001.1.p d_salina.Dusal.1346s00004.1.p d_salina.Dusal.1726s00001.1.p d_salina.Dusal.3731s00001.1.p d_salina.Dusal.3800s00001.1.p d_salina.Dusal.3966s00001.1.p d_salina.Dusal.4588s00001.1.p g_pectorale.KXZ40970.1 r_subcapitata.GBF91967.1 r_subcapitata.GBF98863.1 r_subcapitata.GBF98864.1 r_subcapitata.GBG00578.1 v_carteri.Vocar.0027s0191.1.p v_carteri.Vocar.0027s0195.1.p v_carteri.Vocar.0044s0058.1.p
OG0000076: c_debaryana.g16946.t1 c_debaryana.g2482.t1 c_debaryana.g3304.t1 c_debaryana.g3305.t1 c_debaryana.g3306.t1 c_debaryana.g3312.t1 c_debaryana.g3313.t1 c_debaryana.g9853.t1 c_eustigma.GAX74468.1 c_incerta.g13771.t1 c_incerta.g1606.t1 c_incerta.g1607.t1 c_incerta.g16267.t1 c_incerta.g3990.t1 c_incerta.g705.t1 c_incerta.g8115.t1 c_incerta.g8116.t1 c_incerta.g8675.t1 c_reinhardtii.Cre04.g220900.t1.2 c_reinhardtii.Cre04.g221150.t1.1 c_reinhardtii.Cre07.g320000.t1.2 c_reinhardtii.Cre07.g344500.t1.2 c_reinhardtii.Cre09.g413250.t1.2 c_reinhardtii.Cre13.g580950.t1.1 c_reinhardtii.Cre13.g581000.t1.1 c_reinhardtii.Cre13.g581050.t1.1 c_reinhardtii.Cre13.g582000.t1.2 c_reinhardtii.Cre13.g582050.t1.2 c_reinhardtii.Cre16.g687750.t1.2 c_reinhardtii.Cre16.g692150.t2.1 c_schloesseri.g10261.t1 c_schloesseri.g10749.t1 c_schloesseri.g1377.t1 c_schloesseri.g1635.t1 c_schloesseri.g1636.t1 c_schloesseri.g7090.t1 c_zofingiensis.Cz03g05150.t1 c_zofingiensis.Cz06g16120.t1 d_salina.Dusal.0010s00011.1.p d_salina.Dusal.0247s00007.1.p d_salina.Dusal.0497s00003.1.p d_salina.Dusal.0497s00004.1.p d_salina.Dusal.0557s00005.1.p d_salina.Dusal.0639s00007.1.p d_salina.Dusal.1727s00001.1.p g_pectorale.KXZ45412.1 g_pectorale.KXZ47842.1 g_pectorale.KXZ51111.1 g_pectorale.KXZ53893.1 v_carteri.Vocar.0011s0294.1.p
OG0000077: c_debaryana.g10426.t1 c_debaryana.g10427.t1 c_debaryana.g10428.t1 c_debaryana.g10429.t1 c_debaryana.g10432.t1 c_debaryana.g11320.t1 c_debaryana.g16764.t1 c_incerta.g11251.t1 c_incerta.g12653.t2 c_incerta.g16660.t1 c_incerta.g16979.t1 c_incerta.g6245.t1 c_incerta.g8056.t1 c_incerta.g9818.t1 c_reinhardtii.Cre11.g467613.t1.1 c_reinhardtii.Cre11.g467614.t1.1 c_reinhardtii.Cre11.g467615.t1.1 c_reinhardtii.Cre12.g489300.t1.1 c_schloesseri.g12668.t2 c_schloesseri.g12669.t1 c_schloesseri.g15841.t1 d_salina.Dusal.0220s00020.1.p g_pectorale.KXZ40943.1 g_pectorale.KXZ40967.1 g_pectorale.KXZ40968.1 g_pectorale.KXZ41033.1 g_pectorale.KXZ41161.1 g_pectorale.KXZ41209.1 g_pectorale.KXZ42572.1 g_pectorale.KXZ42781.1 g_pectorale.KXZ42782.1 g_pectorale.KXZ42794.1 g_pectorale.KXZ42910.1 g_pectorale.KXZ42911.1 g_pectorale.KXZ44084.1 g_pectorale.KXZ45139.1 g_pectorale.KXZ45993.1 g_pectorale.KXZ46123.1 g_pectorale.KXZ46146.1 g_pectorale.KXZ48896.1 g_pectorale.KXZ48938.1 g_pectorale.KXZ49036.1 g_pectorale.KXZ51550.1 g_pectorale.KXZ56076.1 r_subcapitata.GBF94289.1 r_subcapitata.GBG00167.1 v_carteri.Vocar.0004s0492.1.p v_carteri.Vocar.0007s0101.1.p v_carteri.Vocar.0007s0102.1.p v_carteri.Vocar.0007s0104.1.p
OG0000078: c_debaryana.g9463.t1 c_incerta.g10224.t1 c_incerta.g10226.t1 c_incerta.g10231.t1 c_incerta.g10240.t1 c_incerta.g10241.t1 c_incerta.g10243.t1 c_incerta.g10473.t1 c_incerta.g1161.t1 c_incerta.g1186.t1 c_incerta.g13112.t1 c_incerta.g13628.t1 c_incerta.g15085.t1 c_incerta.g16742.t1 c_incerta.g17105.t1 c_incerta.g17222.t1 c_incerta.g2895.t1 c_incerta.g2898.t1 c_incerta.g3674.t1 c_incerta.g3817.t1 c_incerta.g6572.t1 c_incerta.g6611.t1 c_incerta.g7167.t1 c_incerta.g7603.t1 c_incerta.g9672.t1 c_reinhardtii.Cre02.g095062.t1.1 c_reinhardtii.Cre02.g095065.t1.1 c_reinhardtii.Cre02.g095067.t1.1 c_reinhardtii.Cre05.g242050.t1.2 c_reinhardtii.Cre07.g319226.t1.1 c_reinhardtii.Cre08.g374850.t1.1 c_reinhardtii.Cre08.g374900.t1.2 c_reinhardtii.Cre08.g374926.t1.1 c_reinhardtii.Cre09.g390500.t1.2 c_reinhardtii.Cre12.g518100.t1.1 c_reinhardtii.Cre14.g608350.t1.2 c_reinhardtii.Cre14.g608900.t1.1 c_reinhardtii.Cre14.g608990.t1.1 c_reinhardtii.Cre14.g609010.t1.1 c_reinhardtii.Cre14.g609100.t1.2 c_reinhardtii.Cre14.g609150.t1.1 c_reinhardtii.Cre14.g623125.t1.1 c_reinhardtii.Cre14.g623250.t1.1 c_schloesseri.g16428.t1 c_schloesseri.g2226.t1 c_schloesseri.g2227.t1 c_schloesseri.g6413.t1 c_schloesseri.g9213.t1 c_schloesseri.g9488.t1 g_pectorale.KXZ51824.1
OG0000079: c_zofingiensis.Cz01g15100.t1 c_zofingiensis.Cz01g15110.t1 c_zofingiensis.Cz03g35090.t1 c_zofingiensis.Cz03g35100.t1 c_zofingiensis.Cz03g35110.t1 c_zofingiensis.Cz04g07330.t1 c_zofingiensis.Cz04g07340.t1 c_zofingiensis.Cz04g07350.t1 c_zofingiensis.Cz05g22170.t1 c_zofingiensis.Cz05g22180.t1 c_zofingiensis.Cz05g22190.t1 c_zofingiensis.Cz06g37100.t1 c_zofingiensis.Cz06g37110.t1 c_zofingiensis.Cz06g37120.t1 c_zofingiensis.Cz06g37130.t1 c_zofingiensis.Cz07g08210.t1 c_zofingiensis.Cz07g08220.t1 c_zofingiensis.Cz09g17030.t1 c_zofingiensis.Cz09g17040.t1 c_zofingiensis.Cz09g17050.t1 c_zofingiensis.Cz11g02270.t1 c_zofingiensis.Cz11g02280.t1 c_zofingiensis.Cz11g16210.t1 c_zofingiensis.Cz12g10120.t1 c_zofingiensis.Cz12g10130.t1 c_zofingiensis.Cz12g10140.t1 c_zofingiensis.Cz12g16090.t1 c_zofingiensis.Cz12g16100.t1 c_zofingiensis.Cz14g26090.t1 c_zofingiensis.Cz14g26100.t1 c_zofingiensis.Cz14g26110.t1 c_zofingiensis.Cz15g10130.t1 c_zofingiensis.Cz15g10140.t1 c_zofingiensis.Cz15g21120.t1 c_zofingiensis.Cz15g21130.t1 c_zofingiensis.Cz15g21140.t1 c_zofingiensis.Cz15g21150.t1 c_zofingiensis.Cz15g21160.t1 c_zofingiensis.Cz16g08270.t1 c_zofingiensis.Cz16g08280.t1 c_zofingiensis.Cz16g16230.t1 c_zofingiensis.Cz16g16240.t1 c_zofingiensis.Cz17g10190.t1 c_zofingiensis.Cz17g10200.t1 c_zofingiensis.Cz17g10230.t1 c_zofingiensis.Cz17g10240.t1 c_zofingiensis.Cz19g07100.t1 c_zofingiensis.UNPLg00442.t1 c_zofingiensis.UNPLg00757.t1 c_zofingiensis.UNPLg00758.t1
OG0000080: c_debaryana.g18005.t1 c_debaryana.g20581.t1 c_eustigma.GAX80169.1 c_eustigma.GAX84208.1 c_eustigma.GAX85997.1 c_eustigma.GAX86439.1 c_reinhardtii.Cre02.g141566.t1.1 c_reinhardtii.Cre06.g253550.t1.2 c_reinhardtii.Cre06.g253850.t1.2 c_reinhardtii.Cre06.g253975.t1.2 c_reinhardtii.Cre12.g520700.t1.2 c_reinhardtii.Cre13.g567050.t1.2 c_reinhardtii.Cre14.g622480.t1.1 c_reinhardtii.Cre15.g641298.t1.1 c_reinhardtii.Cre17.g742998.t1.1 c_reinhardtii.Cre17.g743064.t1.1 c_reinhardtii.Cre21.g752947.t1.1 c_reinhardtii.Cre21.g752997.t1.1 c_schloesseri.g3791.t1 g_pectorale.KXZ40881.1 g_pectorale.KXZ40999.1 g_pectorale.KXZ41089.1 g_pectorale.KXZ41104.1 g_pectorale.KXZ41262.1 g_pectorale.KXZ41458.1 g_pectorale.KXZ41475.1 g_pectorale.KXZ41821.1 g_pectorale.KXZ41865.1 g_pectorale.KXZ41969.1 g_pectorale.KXZ42170.1 g_pectorale.KXZ42236.1 g_pectorale.KXZ42237.1 g_pectorale.KXZ42260.1 g_pectorale.KXZ42400.1 g_pectorale.KXZ42533.1 g_pectorale.KXZ42534.1 g_pectorale.KXZ42699.1 g_pectorale.KXZ45875.1 g_pectorale.KXZ45880.1 g_pectorale.KXZ45987.1 g_pectorale.KXZ48194.1 g_pectorale.KXZ48404.1 g_pectorale.KXZ50413.1 g_pectorale.KXZ51461.1 g_pectorale.KXZ57055.1 g_pectorale.KXZ57056.1 v_carteri.Vocar.0001s1212.1.p v_carteri.Vocar.0006s0473.1.p v_carteri.Vocar.0039s0001.1.p
OG0000081: c_debaryana.g7467.t1 c_eustigma.GAX81641.1 c_incerta.g10958.t1 c_reinhardtii.Cre03.g150050.t1.1 c_schloesseri.g16548.t1 c_zofingiensis.Cz05g12110.t1 d_salina.Dusal.0698s00009.1.p g_pectorale.KXZ40865.1 g_pectorale.KXZ40885.1 g_pectorale.KXZ41028.1 g_pectorale.KXZ41150.1 g_pectorale.KXZ41369.1 g_pectorale.KXZ41397.1 g_pectorale.KXZ41414.1 g_pectorale.KXZ41482.1 g_pectorale.KXZ41640.1 g_pectorale.KXZ41641.1 g_pectorale.KXZ41658.1 g_pectorale.KXZ41833.1 g_pectorale.KXZ41862.1 g_pectorale.KXZ41866.1 g_pectorale.KXZ41868.1 g_pectorale.KXZ41912.1 g_pectorale.KXZ42020.1 g_pectorale.KXZ42050.1 g_pectorale.KXZ42062.1 g_pectorale.KXZ42105.1 g_pectorale.KXZ42107.1 g_pectorale.KXZ42108.1 g_pectorale.KXZ42109.1 g_pectorale.KXZ42700.1 g_pectorale.KXZ42701.1 g_pectorale.KXZ42703.1 g_pectorale.KXZ43639.1 g_pectorale.KXZ44160.1 g_pectorale.KXZ44162.1 g_pectorale.KXZ44163.1 g_pectorale.KXZ44168.1 g_pectorale.KXZ44502.1 g_pectorale.KXZ44521.1 g_pectorale.KXZ44523.1 g_pectorale.KXZ44533.1 g_pectorale.KXZ44824.1 g_pectorale.KXZ48565.1 g_pectorale.KXZ49764.1 g_pectorale.KXZ51173.1 g_pectorale.KXZ51174.1 p_parva.g2305.t1 v_carteri.Vocar.0019s0258.1.p
OG0000082: c_debaryana.g11067.t1 c_debaryana.g14014.t1 c_debaryana.g14582.t1 c_debaryana.g16302.t1 c_debaryana.g16305.t1 c_debaryana.g17109.t1 c_eustigma.GAX74963.1 c_eustigma.GAX74964.1 c_eustigma.GAX76902.1 c_eustigma.GAX78782.1 c_eustigma.GAX83184.1 c_eustigma.GAX83185.1 c_eustigma.GAX83980.1 c_incerta.g1045.t1 c_incerta.g1059.t1 c_incerta.g1060.t1 c_incerta.g17557.t1 c_incerta.g4418.t1 c_reinhardtii.Cre06.g261750.t1.2 c_reinhardtii.Cre06.g277650.t1.2 c_reinhardtii.Cre16.g662600.t1.2 c_reinhardtii.Cre16.g663400.t2.1 c_reinhardtii.Cre16.g663450.t1.2 c_schloesseri.g14739.t1 c_schloesseri.g14740.t1 c_schloesseri.g14755.t1 c_schloesseri.g15246.t1 c_schloesseri.g5483.t1 c_zofingiensis.Cz01g18220.t1 c_zofingiensis.Cz02g16180.t1 c_zofingiensis.Cz09g00180.t1 d_salina.Dusal.0033s00019.1.p d_salina.Dusal.0033s00032.1.p d_salina.Dusal.0164s00019.1.p g_pectorale.KXZ52338.1 g_pectorale.KXZ52386.1 g_pectorale.KXZ52436.1 r_subcapitata.GBF88612.1 r_subcapitata.GBF91181.1 r_subcapitata.GBF91441.1 r_subcapitata.GBF96230.1 r_subcapitata.GBF96253.1 r_subcapitata.GBF96575.1 r_subcapitata.GBF99200.1 v_carteri.Vocar.0002s0473.1.p v_carteri.Vocar.0002s0649.1.p v_carteri.Vocar.0039s0076.1.p v_carteri.Vocar.0041s0049.1.p
OG0000083: c_debaryana.g14156.t1 c_debaryana.g14856.t1 c_debaryana.g19068.t1 c_debaryana.g5773.t1 c_eustigma.GAX77150.1 c_incerta.g16583.t1 c_incerta.g16584.t1 c_incerta.g3610.t1 c_incerta.g4602.t1 c_reinhardtii.Cre06.g270500.t1.1 c_reinhardtii.Cre17.g730550.t1.2 c_reinhardtii.Cre17.g730600.t1.1 c_schloesseri.g12505.t1 c_schloesseri.g12506.t1 c_schloesseri.g15380.t1 c_zofingiensis.Cz02g24130.t1 c_zofingiensis.Cz08g15270.t1 c_zofingiensis.Cz08g28050.t1 c_zofingiensis.UNPLg00151.t1 g_pectorale.KXZ41709.1 g_pectorale.KXZ42396.1 g_pectorale.KXZ42397.1 g_pectorale.KXZ42576.1 g_pectorale.KXZ42577.1 g_pectorale.KXZ42665.1 g_pectorale.KXZ42667.1 g_pectorale.KXZ44756.1 g_pectorale.KXZ45047.1 g_pectorale.KXZ45811.1 g_pectorale.KXZ47929.1 g_pectorale.KXZ47930.1 g_pectorale.KXZ48327.1 g_pectorale.KXZ48337.1 g_pectorale.KXZ48927.1 g_pectorale.KXZ48929.1 g_pectorale.KXZ48930.1 g_pectorale.KXZ50006.1 g_pectorale.KXZ50504.1 g_pectorale.KXZ51466.1 g_pectorale.KXZ51468.1 g_pectorale.KXZ54577.1 g_pectorale.KXZ54597.1 r_subcapitata.GBF92005.1 r_subcapitata.GBF94420.1 r_subcapitata.GBF96180.1 v_carteri.Vocar.0019s0233.1.p v_carteri.Vocar.0019s0234.1.p v_carteri.Vocar.0032s0056.1.p
OG0000084: c_debaryana.g12524.t1 c_debaryana.g15380.t1 c_debaryana.g17713.t1 c_debaryana.g17721.t1 c_debaryana.g17722.t1 c_debaryana.g578.t1 c_debaryana.g6856.t1 c_eustigma.GAX83842.1 c_eustigma.GAX83843.1 c_incerta.g16256.t1 c_incerta.g16276.t1 c_incerta.g16310.t1 c_incerta.g4221.t1 c_reinhardtii.Cre04.g228150.t1.2 c_reinhardtii.Cre07.g318500.t1.1 c_reinhardtii.Cre07.g319600.t1.2 c_reinhardtii.Cre07.g320550.t1.2 c_schloesseri.g10709.t1 c_schloesseri.g10739.t1 c_schloesseri.g10761.t1 c_schloesseri.g1505.t1 c_zofingiensis.Cz01g19090.t1 c_zofingiensis.Cz03g04040.t1 c_zofingiensis.Cz03g04160.t1 c_zofingiensis.Cz10g12190.t1 c_zofingiensis.Cz10g26200.t1 c_zofingiensis.Cz12g02090.t1 c_zofingiensis.Cz12g02100.t1 c_zofingiensis.Cz14g16150.t1 c_zofingiensis.Cz18g09190.t1 c_zofingiensis.Cz18g09230.t1 d_salina.Dusal.0038s00014.1.p d_salina.Dusal.0611s00002.1.p g_pectorale.KXZ47805.1 g_pectorale.KXZ47999.1 g_pectorale.KXZ56245.1 p_parva.g4235.t1 p_parva.g510.t1 p_parva.g9744.t1 r_subcapitata.GBF90415.1 r_subcapitata.GBF90650.1 r_subcapitata.GBF90942.1 r_subcapitata.GBF95315.1 r_subcapitata.GBF97774.1 r_subcapitata.GBG00657.1 v_carteri.Vocar.0001s1789.1.p v_carteri.Vocar.0003s0068.1.p v_carteri.Vocar.0021s0155.1.p
OG0000085: g_pectorale.KXZ41829.1 g_pectorale.KXZ42763.1 g_pectorale.KXZ46410.1 g_pectorale.KXZ46412.1 g_pectorale.KXZ46413.1 g_pectorale.KXZ46654.1 g_pectorale.KXZ46655.1 g_pectorale.KXZ46838.1 g_pectorale.KXZ47091.1 g_pectorale.KXZ47092.1 g_pectorale.KXZ47093.1 g_pectorale.KXZ47103.1 g_pectorale.KXZ47104.1 g_pectorale.KXZ47105.1 g_pectorale.KXZ47106.1 g_pectorale.KXZ47107.1 g_pectorale.KXZ47109.1 g_pectorale.KXZ47110.1 g_pectorale.KXZ47111.1 g_pectorale.KXZ47112.1 g_pectorale.KXZ47113.1 g_pectorale.KXZ47115.1 g_pectorale.KXZ47116.1 g_pectorale.KXZ47117.1 g_pectorale.KXZ47118.1 g_pectorale.KXZ47119.1 g_pectorale.KXZ47120.1 g_pectorale.KXZ47121.1 g_pectorale.KXZ47122.1 g_pectorale.KXZ47123.1 g_pectorale.KXZ47124.1 g_pectorale.KXZ47126.1 g_pectorale.KXZ47128.1 g_pectorale.KXZ48527.1 g_pectorale.KXZ48988.1 g_pectorale.KXZ50657.1 g_pectorale.KXZ50662.1 g_pectorale.KXZ50665.1 g_pectorale.KXZ50667.1 g_pectorale.KXZ50669.1 g_pectorale.KXZ50681.1 g_pectorale.KXZ50682.1 g_pectorale.KXZ50684.1 g_pectorale.KXZ50685.1 g_pectorale.KXZ52335.1 g_pectorale.KXZ52337.1 v_carteri.Vocar.0009s0367.1.p v_carteri.Vocar.0012s0222.1.p
OG0000086: c_debaryana.g12169.t1 c_debaryana.g12188.t1 c_debaryana.g12947.t1 c_debaryana.g172.t1 c_debaryana.g1736.t1 c_debaryana.g17860.t1 c_debaryana.g18536.t1 c_debaryana.g18537.t1 c_debaryana.g18538.t1 c_debaryana.g18539.t1 c_debaryana.g5712.t1 c_debaryana.g6978.t1 c_debaryana.g8057.t1 c_eustigma.GAX77010.1 c_incerta.g13577.t1 c_incerta.g13582.t1 c_incerta.g13583.t1 c_incerta.g13595.t1 c_incerta.g14653.t1 c_incerta.g15331.t1 c_incerta.g15704.t1 c_incerta.g7691.t1 c_incerta.g7692.t1 c_reinhardtii.Cre02.g108601.t1.1 c_reinhardtii.Cre02.g108650.t1.2 c_reinhardtii.Cre02.g108700.t1.1 c_reinhardtii.Cre02.g108750.t1.2 c_reinhardtii.Cre02.g146851.t1.1 c_reinhardtii.Cre08.g378950.t1.1 c_reinhardtii.Cre08.g379600.t1.1 c_reinhardtii.Cre08.g379850.t1.2 c_reinhardtii.Cre16.g675750.t1.1 c_schloesseri.g11532.t1 c_schloesseri.g4920.t1 c_schloesseri.g5047.t1 c_schloesseri.g5058.t1 c_schloesseri.g5064.t1 c_schloesseri.g9661.t1 g_pectorale.KXZ46478.1 g_pectorale.KXZ46952.1 g_pectorale.KXZ46953.1 g_pectorale.KXZ55467.1 g_pectorale.KXZ55469.1 g_pectorale.KXZ55470.1 p_parva.g3599.t1 v_carteri.Vocar.0042s0030.1.p v_carteri.Vocar.0057s0034.1.p
OG0000087: c_debaryana.g10214.t1 c_debaryana.g10244.t1 c_debaryana.g14566.t2 c_debaryana.g14866.t1 c_debaryana.g3501.t1 c_debaryana.g6485.t1 c_eustigma.GAX75129.1 c_eustigma.GAX75130.1 c_eustigma.GAX78234.1 c_eustigma.GAX78237.1 c_eustigma.GAX81831.1 c_incerta.g10385.t1 c_incerta.g13749.t1 c_incerta.g13750.t1 c_incerta.g13751.t1 c_incerta.g9291.t1 c_reinhardtii.Cre01.g000400.t1.2 c_reinhardtii.Cre01.g000450.t1.2 c_reinhardtii.Cre01.g000500.t1.1 c_reinhardtii.Cre04.g217949.t1.1 c_reinhardtii.Cre07.g340950.t1.1 c_schloesseri.g10.t1 c_schloesseri.g11.t1 c_schloesseri.g1192.t1 c_schloesseri.g12.t1 c_schloesseri.g9423.t1 c_zofingiensis.UNPLg00104.t1 d_salina.Dusal.0107s00012.1.p g_pectorale.KXZ42178.1 g_pectorale.KXZ42494.1 g_pectorale.KXZ42495.1 g_pectorale.KXZ42496.1 g_pectorale.KXZ42497.1 g_pectorale.KXZ54677.1 p_parva.g1739.t1 p_parva.g1740.t1 p_parva.g2314.t1 p_parva.g5080.t1 p_parva.g5081.t1 p_parva.g5257.t1 p_parva.g7355.t1 r_subcapitata.GBF89049.1 r_subcapitata.GBF95727.1 v_carteri.Vocar.0013s0264.1.p v_carteri.Vocar.0024s0120.1.p v_carteri.Vocar.0024s0121.1.p v_carteri.Vocar.0067s0018.1.p
OG0000088: c_debaryana.g10973.t1 c_debaryana.g15370.t1 c_debaryana.g15745.t1 c_debaryana.g15746.t1 c_debaryana.g15750.t1 c_debaryana.g15754.t1 c_debaryana.g17526.t1 c_debaryana.g4396.t1 c_debaryana.g6389.t1 c_debaryana.g814.t1 c_eustigma.GAX77072.1 c_eustigma.GAX77073.1 c_eustigma.GAX84226.1 c_incerta.g12711.t1 c_incerta.g13093.t1 c_incerta.g13832.t1 c_incerta.g14025.t1 c_incerta.g2567.t1 c_incerta.g2757.t1 c_incerta.g342.t1 c_incerta.g9029.t1 c_reinhardtii.Cre01.g007550.t1.1 c_reinhardtii.Cre03.g203550.t1.1 c_reinhardtii.Cre03.g204465.t1.1 c_reinhardtii.Cre04.g224550.t1.2 c_reinhardtii.Cre09.g413850.t1.2 c_reinhardtii.Cre11.g467666.t1.1 c_reinhardtii.Cre11.g467670.t2.1 c_reinhardtii.Cre13.g603100.t1.1 c_reinhardtii.Cre17.g744097.t1.1 c_schloesseri.g10223.t1 c_schloesseri.g10260.t1 c_schloesseri.g13774.t2 c_schloesseri.g1442.t1 c_schloesseri.g15627.t1 c_schloesseri.g3284.t1 c_schloesseri.g3286.t1 c_schloesseri.g4906.t1 c_schloesseri.g8971.t1 g_pectorale.KXZ42486.1 g_pectorale.KXZ45427.1 g_pectorale.KXZ50446.1 g_pectorale.KXZ52956.1 v_carteri.Vocar.0006s0249.1.p v_carteri.Vocar.0013s0192.1.p v_carteri.Vocar.0014s0219.1.p v_carteri.Vocar.0049s0030.1.p
OG0000089: c_debaryana.g14675.t1 c_debaryana.g14682.t1 c_debaryana.g8674.t1 c_debaryana.g9994.t1 c_eustigma.GAX73384.1 c_eustigma.GAX75358.1 c_eustigma.GAX77856.1 c_incerta.g11227.t1 c_incerta.g9497.t1 c_reinhardtii.Cre02.g098700.t1.2 c_reinhardtii.Cre03.g162333.t1.1 c_schloesseri.g16261.t1 c_schloesseri.g16263.t1 c_schloesseri.g6052.t1 c_zofingiensis.Cz01g29200.t1 c_zofingiensis.Cz01g29210.t1 c_zofingiensis.Cz02g11190.t1 c_zofingiensis.Cz02g27230.t1 c_zofingiensis.Cz03g01010.t1 c_zofingiensis.Cz06g03250.t1 c_zofingiensis.Cz12g02110.t1 c_zofingiensis.Cz12g14180.t1 c_zofingiensis.Cz15g10060.t1 g_pectorale.KXZ56416.1 p_parva.g2661.t1 p_parva.g8452.t1 p_parva.g9450.t1 r_subcapitata.GBF87651.1 r_subcapitata.GBF88513.1 r_subcapitata.GBF89240.1 r_subcapitata.GBF89466.1 r_subcapitata.GBF90761.1 r_subcapitata.GBF91578.1 r_subcapitata.GBF91998.1 r_subcapitata.GBF92317.1 r_subcapitata.GBF93038.1 r_subcapitata.GBF93870.1 r_subcapitata.GBF94535.1 r_subcapitata.GBF94605.1 r_subcapitata.GBF96283.1 r_subcapitata.GBF97787.1 r_subcapitata.GBF98030.1 r_subcapitata.GBF98125.1 r_subcapitata.GBF99632.1 v_carteri.Vocar.0005s0197.1.p v_carteri.Vocar.0083s0014.1.p v_carteri.Vocar.0083s0015.1.p
OG0000090: c_debaryana.g14744.t1 c_debaryana.g18551.t1 c_debaryana.g7137.t1 c_eustigma.GAX84445.1 c_incerta.g5670.t1 c_reinhardtii.Cre03.g166000.t1.1 c_schloesseri.g8602.t1 c_zofingiensis.Cz02g00150.t1 c_zofingiensis.Cz02g05160.t1 c_zofingiensis.Cz02g06050.t1 c_zofingiensis.Cz02g14110.t1 c_zofingiensis.Cz04g01040.t1 c_zofingiensis.Cz05g01230.t1 c_zofingiensis.Cz05g01250.t1 c_zofingiensis.Cz05g05180.t1 c_zofingiensis.Cz06g34070.t1 c_zofingiensis.Cz06g34080.t1 c_zofingiensis.Cz06g34160.t1 c_zofingiensis.Cz06g34310.t1 c_zofingiensis.Cz10g16230.t1 c_zofingiensis.Cz12g18010.t1 c_zofingiensis.Cz13g07200.t1 c_zofingiensis.Cz13g07210.t1 c_zofingiensis.Cz13g08260.t1 c_zofingiensis.Cz14g08200.t1 c_zofingiensis.Cz14g09040.t1 c_zofingiensis.Cz16g05210.t1 c_zofingiensis.Cz16g12080.t1 c_zofingiensis.Cz16g12090.t1 c_zofingiensis.Cz17g07090.t1 c_zofingiensis.Cz17g09230.t1 c_zofingiensis.Cz17g15110.t1 c_zofingiensis.Cz18g10100.t1 c_zofingiensis.Cz18g10110.t1 c_zofingiensis.Cz18g11190.t1 c_zofingiensis.Cz18g12140.t1 c_zofingiensis.Cz19g04230.t1 c_zofingiensis.Cz19g06260.t1 c_zofingiensis.UNPLg00102.t1 d_salina.Dusal.0044s00006.1.p d_salina.Dusal.1621s00001.1.p g_pectorale.KXZ40957.1 g_pectorale.KXZ41528.1 g_pectorale.KXZ48387.1 g_pectorale.KXZ54061.1 g_pectorale.KXZ54920.1 r_subcapitata.GBF89124.1
OG0000091: c_debaryana.g16527.t1 c_debaryana.g3270.t1 c_debaryana.g9068.t1 c_debaryana.g9070.t1 c_debaryana.g9071.t1 c_debaryana.g9073.t1 c_debaryana.g9074.t1 c_debaryana.g9085.t1 c_debaryana.g9086.t1 c_debaryana.g9087.t1 c_debaryana.g9095.t1 c_incerta.g11074.t1 c_incerta.g11224.t1 c_incerta.g2353.t1 c_incerta.g431.t1 c_incerta.g5631.t2 c_incerta.g5674.t1 c_incerta.g5675.t1 c_incerta.g9949.t1 c_reinhardtii.Cre03.g162200.t1.2 c_reinhardtii.Cre03.g165801.t1.1 c_reinhardtii.Cre03.g167850.t1.2 c_reinhardtii.Cre04.g218526.t1.1 c_reinhardtii.Cre06.g286700.t1.2 c_reinhardtii.Cre12.g539800.t1.2 c_schloesseri.g16660.t1 c_schloesseri.g2702.t1 c_schloesseri.g3154.t1 c_schloesseri.g8596.t1 c_schloesseri.g8636.t1 g_pectorale.KXZ41663.1 g_pectorale.KXZ42402.1 g_pectorale.KXZ42403.1 g_pectorale.KXZ42404.1 g_pectorale.KXZ42405.1 g_pectorale.KXZ43149.1 g_pectorale.KXZ43827.1 g_pectorale.KXZ45729.1 g_pectorale.KXZ46007.1 g_pectorale.KXZ46008.1 g_pectorale.KXZ46021.1 g_pectorale.KXZ54630.1 g_pectorale.KXZ54631.1 g_pectorale.KXZ54632.1 g_pectorale.KXZ54633.1 g_pectorale.KXZ55007.1 g_pectorale.KXZ55113.1
OG0000092: c_debaryana.g1511.t1 c_debaryana.g1536.t1 c_debaryana.g1538.t1 c_debaryana.g1543.t1 c_eustigma.GAX83677.1 c_incerta.g10330.t1 c_incerta.g10348.t1 c_incerta.g10354.t1 c_incerta.g10374.t1 c_incerta.g10423.t1 c_incerta.g10426.t1 c_incerta.g1497.t1 c_incerta.g2010.t1 c_incerta.g7925.t1 c_incerta.g8535.t1 c_incerta.g8720.t1 c_incerta.g9201.t1 c_incerta.g9213.t1 c_reinhardtii.Cre06.g278248.t1.1 c_reinhardtii.Cre07.g327050.t1.2 c_reinhardtii.Cre07.g342650.t1.1 c_reinhardtii.Cre07.g343250.t1.1 c_reinhardtii.Cre07.g343300.t1.1 c_reinhardtii.Cre07.g343466.t1.1 c_reinhardtii.Cre07.g343500.t1.1 c_reinhardtii.Cre07.g343534.t1.1 c_reinhardtii.Cre07.g343567.t1.1 c_reinhardtii.Cre07.g343600.t1.1 c_reinhardtii.Cre07.g343650.t1.1 c_reinhardtii.Cre07.g344771.t1.2 c_reinhardtii.Cre07.g345250.t1.1 c_reinhardtii.Cre13.g579250.t1.2 c_reinhardtii.Cre17.g739400.t1.2 c_reinhardtii.Cre17.g739900.t1.2 c_reinhardtii.Cre17.g739950.t1.1 c_reinhardtii.Cre17.g746297.t1.1 c_schloesseri.g12322.t1 c_schloesseri.g2478.t1 c_schloesseri.g3161.t1 c_zofingiensis.UNPLg00324.t1 d_salina.Dusal.0580s00002.1.p g_pectorale.KXZ43728.1 g_pectorale.KXZ50694.1 g_pectorale.KXZ50722.1 g_pectorale.KXZ50723.1 r_subcapitata.GBF93440.1 v_carteri.Vocar.0003s0315.1.p
OG0000093: c_debaryana.g4112.t1 c_debaryana.g4113.t1 c_debaryana.g4114.t1 c_debaryana.g4118.t1 c_debaryana.g4123.t1 c_debaryana.g6209.t1 c_eustigma.GAX76167.1 c_eustigma.GAX77512.1 c_eustigma.GAX79954.1 c_incerta.g12333.t1 c_incerta.g12334.t1 c_incerta.g12341.t1 c_incerta.g12346.t1 c_incerta.g12347.t1 c_incerta.g12350.t1 c_incerta.g16607.t1 c_reinhardtii.Cre10.g426600.t1.2 c_reinhardtii.Cre10.g426700.t1.1 c_reinhardtii.Cre10.g426750.t1.2 c_reinhardtii.Cre10.g426950.t1.2 c_reinhardtii.Cre10.g427350.t1.1 c_reinhardtii.Cre10.g427453.t1.1 c_reinhardtii.Cre10.g427500.t1.2 c_reinhardtii.Cre17.g731750.t1.1 c_schloesseri.g12481.t1 c_schloesseri.g5910.t1 c_schloesseri.g5917.t1 c_schloesseri.g5919.t1 c_schloesseri.g5924.t1 c_schloesseri.g5925.t1 c_schloesseri.g5926.t1 c_schloesseri.g5933.t1 c_schloesseri.g5934.t2 c_schloesseri.g5935.t1 c_zofingiensis.Cz01g17210.t1 c_zofingiensis.Cz12g27120.t1 c_zofingiensis.Cz14g24030.t1 d_salina.Dusal.0325s00006.1.p g_pectorale.KXZ56788.1 g_pectorale.KXZ56799.1 g_pectorale.KXZ56821.1 g_pectorale.KXZ56831.1 g_pectorale.KXZ56842.1 r_subcapitata.GBF87875.1 r_subcapitata.GBF91641.1 v_carteri.Vocar.0005s0320.1.p
OG0000094: c_debaryana.g12642.t1 c_debaryana.g9928.t1 c_debaryana.g9929.t1 c_debaryana.g9930.t1 c_debaryana.g9931.t1 c_debaryana.g9932.t1 c_debaryana.g9933.t1 c_debaryana.g9934.t2 c_eustigma.GAX82078.1 c_eustigma.GAX82079.1 c_incerta.g14353.t1 c_incerta.g14355.t1 c_incerta.g14357.t1 c_incerta.g3681.t1 c_incerta.g3682.t1 c_incerta.g9338.t1 c_reinhardtii.Cre17.g700450.t1.2 c_reinhardtii.Cre17.g700650.t1.2 c_reinhardtii.Cre17.g700750.t1.2 c_reinhardtii.Cre17.g702900.t1.2 c_reinhardtii.Cre17.g702950.t1.2 c_schloesseri.g8130.t1 c_schloesseri.g8131.t1 c_schloesseri.g8174.t1 c_schloesseri.g8176.t2 c_schloesseri.g8179.t1 c_schloesseri.g9839.t1 c_zofingiensis.Cz01g32260.t1 c_zofingiensis.Cz01g32280.t1 c_zofingiensis.Cz11g03190.t1 g_pectorale.KXZ41939.1 g_pectorale.KXZ41940.1 g_pectorale.KXZ44592.1 g_pectorale.KXZ51017.1 p_parva.g1792.t1 p_parva.g2721.t1 p_parva.g6079.t1 p_parva.g6080.t1 r_subcapitata.GBF87659.1 r_subcapitata.GBF89196.1 r_subcapitata.GBF89197.1 v_carteri.Vocar.0021s0060.1.p v_carteri.Vocar.0021s0083.1.p v_carteri.Vocar.0021s0085.1.p v_carteri.Vocar.0021s0091.1.p v_carteri.Vocar.0026s0111.1.p
OG0000095: c_debaryana.g15107.t1 c_debaryana.g15108.t1 c_debaryana.g17077.t1 c_debaryana.g3467.t1 c_debaryana.g6849.t1 c_eustigma.GAX75824.1 c_eustigma.GAX77690.1 c_eustigma.GAX85082.1 c_incerta.g10773.t1 c_incerta.g1428.t1 c_incerta.g3357.t1 c_incerta.g3437.t1 c_reinhardtii.Cre03.g143987.t1.1 c_reinhardtii.Cre13.g589200.t1.1 c_reinhardtii.Cre17.g714950.t1.2 c_reinhardtii.Cre17.g719100.t1.2 c_reinhardtii.Cre17.g719200.t1.2 c_schloesseri.g13118.t1 c_schloesseri.g14627.t1 c_schloesseri.g6079.t1 c_schloesseri.g7910.t1 c_zofingiensis.Cz03g11130.t1 c_zofingiensis.Cz03g14180.t1 c_zofingiensis.Cz03g30110.t1 c_zofingiensis.Cz05g26160.t1 c_zofingiensis.Cz07g04170.t1 d_salina.Dusal.0210s00006.1.p g_pectorale.KXZ44714.1 g_pectorale.KXZ47718.1 g_pectorale.KXZ50947.1 g_pectorale.KXZ50948.1 g_pectorale.KXZ51012.1 p_parva.g2728.t1 p_parva.g5838.t1 p_parva.g8784.t1 r_subcapitata.GBF88889.1 r_subcapitata.GBF88959.1 r_subcapitata.GBF90552.1 r_subcapitata.GBF94456.1 r_subcapitata.GBF96175.1 r_subcapitata.GBF99335.1 v_carteri.Vocar.0004s0262.1.p v_carteri.Vocar.0004s0268.1.p v_carteri.Vocar.0026s0104.1.p v_carteri.Vocar.0060s0012.1.p v_carteri.Vocar.0110s0009.1.p
OG0000096: c_debaryana.g1109.t1 c_debaryana.g1148.t1 c_debaryana.g1150.t1 c_debaryana.g1151.t1 c_debaryana.g13979.t1 c_debaryana.g15568.t1 c_debaryana.g15570.t1 c_debaryana.g1777.t1 c_debaryana.g18574.t1 c_debaryana.g5933.t1 c_debaryana.g5935.t1 c_debaryana.g5936.t1 c_debaryana.g5955.t1 c_incerta.g1588.t1 c_incerta.g1589.t1 c_incerta.g17352.t1 c_incerta.g8556.t1 c_incerta.g9080.t1 c_incerta.g9084.t1 c_incerta.g9139.t1 c_reinhardtii.Cre05.g234666.t1.1 c_reinhardtii.Cre06.g307700.t1.1 c_reinhardtii.Cre13.g581700.t1.1 c_reinhardtii.Cre13.g605350.t1.1 c_reinhardtii.Cre13.g605386.t1.1 c_reinhardtii.Cre13.g605500.t1.1 c_reinhardtii.Cre13.g605550.t1.1 c_reinhardtii.Cre13.g605600.t1.1 c_reinhardtii.Cre13.g606300.t1.1 c_reinhardtii.Cre15.g641050.t1.2 c_schloesseri.g11158.t2 c_schloesseri.g15095.t1 c_schloesseri.g15110.t1 c_schloesseri.g15111.t1 c_schloesseri.g15463.t1 c_schloesseri.g1620.t1 c_schloesseri.g7700.t1 c_schloesseri.g9190.t1 c_schloesseri.g9547.t2 g_pectorale.KXZ44451.1 g_pectorale.KXZ44452.1 g_pectorale.KXZ48813.1 g_pectorale.KXZ48814.1 g_pectorale.KXZ54334.1 g_pectorale.KXZ54339.1
OG0000097: c_debaryana.g10014.t1 c_debaryana.g10015.t1 c_debaryana.g10017.t1 c_debaryana.g10021.t1 c_debaryana.g10145.t1 c_debaryana.g10146.t1 c_debaryana.g10147.t1 c_debaryana.g10148.t1 c_debaryana.g1308.t1 c_debaryana.g1366.t1 c_debaryana.g18657.t1 c_debaryana.g18658.t1 c_debaryana.g7824.t1 c_debaryana.g7825.t1 c_debaryana.g7826.t1 c_incerta.g10361.t1 c_incerta.g16367.t1 c_incerta.g16373.t1 c_incerta.g8627.t1 c_incerta.g8642.t1 c_reinhardtii.Cre07.g315000.t1.1 c_reinhardtii.Cre07.g315250.t1.2 c_reinhardtii.Cre07.g315300.t1.2 c_reinhardtii.Cre07.g315432.t1.2 c_reinhardtii.Cre07.g315450.t1.1 c_reinhardtii.Cre07.g316350.t1.2 c_reinhardtii.Cre07.g344250.t1.1 c_reinhardtii.Cre07.g350600.t1.1 c_reinhardtii.Cre07.g351350.t1.2 c_schloesseri.g10633.t1 c_schloesseri.g10658.t1 c_schloesseri.g2712.t1 c_schloesseri.g4213.t1 c_schloesseri.g7544.t1 c_schloesseri.g7566.t1 c_schloesseri.g9400.t1 c_zofingiensis.Cz11g18110.t1 c_zofingiensis.Cz12g01170.t1 g_pectorale.KXZ42906.1 g_pectorale.KXZ44436.1 g_pectorale.KXZ44659.1 g_pectorale.KXZ44704.1 g_pectorale.KXZ54313.1 g_pectorale.KXZ54529.1 v_carteri.Vocar.0011s0059.1.p
OG0000098: c_debaryana.g11155.t1 c_debaryana.g14180.t1 c_debaryana.g1606.t1 c_debaryana.g16803.t1 c_debaryana.g4940.t1 c_eustigma.GAX73123.1 c_eustigma.GAX86393.1 c_incerta.g11847.t1 c_incerta.g11848.t1 c_incerta.g11850.t1 c_incerta.g16173.t1 c_incerta.g6438.t1 c_reinhardtii.Cre01.g023600.t1.2 c_reinhardtii.Cre07.g324800.t1.2 c_reinhardtii.Cre12.g497500.t1.2 c_reinhardtii.Cre12.g497652.t1.1 c_reinhardtii.Cre12.g497653.t1.1 c_reinhardtii.Cre12.g497700.t1.2 c_reinhardtii.Cre12.g547800.t1.1 c_schloesseri.g10851.t1 c_schloesseri.g6295.t1 c_schloesseri.g7209.t1 c_schloesseri.g7210.t1 c_schloesseri.g7212.t1 c_zofingiensis.Cz02g08240.t1 c_zofingiensis.Cz04g01120.t1 c_zofingiensis.Cz05g28010.t1 c_zofingiensis.Cz07g07130.t1 c_zofingiensis.Cz09g18070.t1 c_zofingiensis.Cz11g25160.t1 c_zofingiensis.Cz12g12250.t1 c_zofingiensis.Cz14g00270.t1 c_zofingiensis.Cz19g08050.t1 d_salina.Dusal.0257s00002.1.p g_pectorale.KXZ43332.1 g_pectorale.KXZ43334.1 g_pectorale.KXZ48836.1 g_pectorale.KXZ48837.1 g_pectorale.KXZ56267.1 g_pectorale.KXZ56329.1 g_pectorale.KXZ56330.1 p_parva.g1282.t1 r_subcapitata.GBF97573.1 r_subcapitata.GBF99784.1 v_carteri.Vocar.0007s0401.1.p
OG0000099: c_debaryana.g17838.t2 c_debaryana.g19918.t1 c_debaryana.g20201.t1 c_debaryana.g20639.t1 c_debaryana.g313.t1 c_eustigma.GAX80079.1 c_eustigma.GAX81094.1 c_incerta.g11084.t1 c_incerta.g13476.t1 c_incerta.g15313.t1 c_incerta.g15562.t1 c_incerta.g16315.t1 c_incerta.g9731.t1 c_incerta.g9733.t1 c_reinhardtii.Cre02.g075000.t1.1 c_reinhardtii.Cre02.g145900.t1.2 c_reinhardtii.Cre03.g155527.t1.2 c_reinhardtii.Cre09.g408800.t1.2 c_reinhardtii.Cre17.g738000.t1.1 c_reinhardtii.Cre17.g738050.t1.2 c_schloesseri.g1212.t1 c_schloesseri.g12358.t1 c_schloesseri.g12362.t1 c_schloesseri.g12363.t1 c_schloesseri.g14000.t1 c_schloesseri.g16670.t1 c_schloesseri.g5806.t1 c_schloesseri.g6558.t1 d_salina.Dusal.0022s00021.1.p d_salina.Dusal.0045s00008.1.p d_salina.Dusal.0108s00024.1.p d_salina.Dusal.0225s00023.1.p d_salina.Dusal.0371s00016.1.p d_salina.Dusal.0417s00006.1.p d_salina.Dusal.0417s00008.1.p g_pectorale.KXZ43758.1 g_pectorale.KXZ50626.1 g_pectorale.KXZ50627.1 g_pectorale.KXZ50628.1 g_pectorale.KXZ50923.1 v_carteri.Vocar.0001s1548.1.p v_carteri.Vocar.0001s1693.1.p v_carteri.Vocar.0017s0112.1.p v_carteri.Vocar.0017s0113.1.p v_carteri.Vocar.0019s0217.1.p
OG0000100: c_debaryana.g10255.t1 c_debaryana.g11404.t1 c_debaryana.g12514.t1 c_debaryana.g12846.t1 c_debaryana.g12847.t1 c_debaryana.g5428.t1 c_debaryana.g760.t1 c_eustigma.GAX76533.1 c_eustigma.GAX76574.1 c_eustigma.GAX78232.1 c_eustigma.GAX81830.1 c_eustigma.GAX82501.1 c_eustigma.GAX84345.1 c_eustigma.GAX84653.1 c_incerta.g10366.t1 c_incerta.g10367.t1 c_incerta.g16680.t1 c_incerta.g9512.t1 c_reinhardtii.Cre02.g098000.t1.2 c_reinhardtii.Cre02.g141600.t1.2 c_reinhardtii.Cre07.g343933.t1.1 c_reinhardtii.Cre07.g344000.t1.1 c_reinhardtii.Cre17.g744297.t1.1 c_schloesseri.g6037.t1 c_schloesseri.g8809.t1 c_schloesseri.g9405.t1 c_zofingiensis.Cz01g31140.t1 c_zofingiensis.Cz03g25350.t1 c_zofingiensis.Cz12g17130.t1 d_salina.Dusal.0132s00006.1.p g_pectorale.KXZ42513.1 g_pectorale.KXZ42518.1 g_pectorale.KXZ43064.1 g_pectorale.KXZ50337.1 g_pectorale.KXZ52686.1 g_pectorale.KXZ54659.1 p_parva.g374.t1 p_parva.g5814.t1 p_parva.g696.t1 r_subcapitata.GBF87772.1 r_subcapitata.GBF90309.1 r_subcapitata.GBF90310.1 v_carteri.Vocar.0011s0001.1.p v_carteri.Vocar.0012s0087.1.p v_carteri.Vocar.0039s0081.1.p
OG0000101: c_debaryana.g12622.t1 c_debaryana.g12638.t1 c_debaryana.g1265.t1 c_debaryana.g15904.t1 c_debaryana.g15905.t1 c_debaryana.g3930.t1 c_debaryana.g9207.t1 c_eustigma.GAX85220.1 c_incerta.g12756.t1 c_incerta.g12757.t1 c_incerta.g12758.t1 c_incerta.g12759.t1 c_incerta.g12760.t1 c_incerta.g1287.t1 c_incerta.g1293.t1 c_incerta.g16186.t1 c_reinhardtii.Cre03.g155150.t1.1 c_reinhardtii.Cre05.g243802.t1.1 c_reinhardtii.Cre05.g244000.t1.1 c_reinhardtii.Cre07.g324150.t1.1 c_reinhardtii.Cre11.g469650.t1.1 c_reinhardtii.Cre11.g469750.t1.1 c_reinhardtii.Cre11.g469800.t1.2 c_schloesseri.g10837.t1 c_schloesseri.g3231.t1 c_schloesseri.g3232.t1 c_schloesseri.g3233.t1 c_schloesseri.g3234.t1 c_schloesseri.g3235.t1 c_schloesseri.g3238.t1 c_schloesseri.g6735.t1 c_schloesseri.g6740.t1 c_zofingiensis.Cz05g33160.t1 g_pectorale.KXZ41349.1 g_pectorale.KXZ46164.1 g_pectorale.KXZ47916.1 g_pectorale.KXZ47917.1 g_pectorale.KXZ49843.1 g_pectorale.KXZ49845.1 g_pectorale.KXZ49846.1 g_pectorale.KXZ51533.1 r_subcapitata.GBF89674.1 v_carteri.Vocar.0009s0227.1.p v_carteri.Vocar.0009s0229.1.p v_carteri.Vocar.0026s0020.1.p
OG0000102: c_debaryana.g19942.t1 c_debaryana.g2073.t1 c_debaryana.g217.t1 c_eustigma.GAX72636.1 c_eustigma.GAX72689.1 c_eustigma.GAX72690.1 c_eustigma.GAX82107.1 c_eustigma.GAX84111.1 c_eustigma.GAX84313.1 c_incerta.g13022.t1 c_incerta.g4642.t1 c_incerta.g5035.t1 c_incerta.g5036.t1 c_reinhardtii.Cre03.g195450.t1.1 c_reinhardtii.Cre03.g195500.t2.1 c_reinhardtii.Cre09.g400219.t1.1 c_reinhardtii.Cre12.g530950.t1.1 c_schloesseri.g11044.t1 c_schloesseri.g322.t1 c_schloesseri.g323.t1 c_schloesseri.g3892.t1 c_zofingiensis.Cz01g00090.t1 c_zofingiensis.Cz01g00180.t1 c_zofingiensis.Cz09g21250.t1 c_zofingiensis.Cz09g29170.t1 c_zofingiensis.Cz13g06050.t1 c_zofingiensis.UNPLg00117.t1 d_salina.Dusal.0040s00006.1.p d_salina.Dusal.0610s00009.1.p d_salina.Dusal.0610s00010.1.p d_salina.Dusal.0940s00002.1.p d_salina.Dusal.1055s00001.1.p g_pectorale.KXZ42156.1 g_pectorale.KXZ44254.1 g_pectorale.KXZ51255.1 p_parva.g5903.t1 p_parva.g8212.t1 p_parva.g8901.t1 r_subcapitata.GBF88990.1 r_subcapitata.GBF89775.1 r_subcapitata.GBF99207.1 v_carteri.Vocar.0008s0401.1.p v_carteri.Vocar.0028s0081.1.p v_carteri.Vocar.0033s0121.1.p v_carteri.Vocar.0035s0060.1.p
OG0000103: c_debaryana.g12952.t1 c_debaryana.g13250.t1 c_debaryana.g1386.t1 c_debaryana.g1387.t1 c_debaryana.g14000.t1 c_debaryana.g14605.t1 c_debaryana.g16293.t1 c_debaryana.g18962.t1 c_debaryana.g18964.t2 c_debaryana.g3616.t1 c_debaryana.g891.t1 c_eustigma.GAX72747.1 c_eustigma.GAX76365.1 c_incerta.g12324.t1 c_incerta.g12325.t1 c_incerta.g13051.t1 c_incerta.g13053.t1 c_incerta.g1405.t1 c_incerta.g16406.t1 c_incerta.g9216.t1 c_reinhardtii.Cre07.g313650.t1.1 c_reinhardtii.Cre10.g427900.t1.1 c_reinhardtii.Cre10.g427950.t1.1 c_schloesseri.g10603.t1 c_schloesseri.g12318.t1 c_schloesseri.g5943.t1 c_schloesseri.g5944.t1 c_schloesseri.g5945.t1 d_salina.Dusal.0793s00001.1.p g_pectorale.KXZ42842.1 g_pectorale.KXZ42843.1 g_pectorale.KXZ42844.1 g_pectorale.KXZ42845.1 g_pectorale.KXZ47866.1 g_pectorale.KXZ47867.1 g_pectorale.KXZ47868.1 g_pectorale.KXZ47871.1 g_pectorale.KXZ52657.1 g_pectorale.KXZ56438.1 g_pectorale.KXZ56439.1 g_pectorale.KXZ56440.1 g_pectorale.KXZ56441.1 g_pectorale.KXZ57034.1 v_carteri.Vocar.0003s0078.1.p
OG0000104: c_debaryana.g16958.t1 c_debaryana.g16990.t1 c_debaryana.g7484.t1 c_eustigma.GAX75756.1 c_eustigma.GAX82131.1 c_eustigma.GAX82583.1 c_incerta.g10838.t1 c_incerta.g10860.t1 c_incerta.g10911.t1 c_incerta.g10913.t1 c_incerta.g10914.t1 c_reinhardtii.Cre03.g145267.t1.1 c_reinhardtii.Cre03.g145767.t1.1 c_reinhardtii.Cre03.g148050.t1.1 c_reinhardtii.Cre03.g148100.t1.2 c_schloesseri.g16439.t1 c_schloesseri.g16459.t1 c_schloesseri.g16507.t1 c_zofingiensis.Cz04g24270.t1 c_zofingiensis.Cz04g24280.t1 c_zofingiensis.Cz10g29150.t1 c_zofingiensis.Cz12g10070.t1 c_zofingiensis.UNPLg00390.t1 d_salina.Dusal.0006s00061.1.p d_salina.Dusal.0386s00004.1.p d_salina.Dusal.0386s00005.1.p d_salina.Dusal.3812s00001.1.p g_pectorale.KXZ41727.1 g_pectorale.KXZ46831.1 g_pectorale.KXZ46833.1 g_pectorale.KXZ46857.1 p_parva.g1789.t1 p_parva.g2633.t1 p_parva.g6493.t1 r_subcapitata.GBF90329.1 r_subcapitata.GBF96421.1 r_subcapitata.GBF97306.1 v_carteri.Vocar.0014s0186.1.p v_carteri.Vocar.0014s0188.1.p v_carteri.Vocar.0014s0195.1.p v_carteri.Vocar.0014s0196.1.p v_carteri.Vocar.0019s0003.1.p v_carteri.Vocar.0019s0005.1.p v_carteri.Vocar.0019s0033.1.p
OG0000105: c_debaryana.g1096.t1 c_debaryana.g11951.t1 c_debaryana.g7341.t1 c_eustigma.GAX73370.1 c_eustigma.GAX80060.1 c_eustigma.GAX85235.1 c_eustigma.GAX86117.1 c_incerta.g13092.t1 c_incerta.g2213.t1 c_incerta.g2214.t1 c_incerta.g2230.t1 c_incerta.g2866.t1 c_incerta.g2867.t1 c_incerta.g2869.t1 c_incerta.g618.t1 c_incerta.g7860.t1 c_incerta.g8316.t1 c_reinhardtii.Cre02.g101050.t1.1 c_reinhardtii.Cre06.g258250.t1.1 c_reinhardtii.Cre06.g258300.t1.1 c_reinhardtii.Cre06.g259050.t1.1 c_reinhardtii.Cre16.g695550.t1.1 c_reinhardtii.Cre17.g725600.t1.1 c_schloesseri.g13144.t1 c_schloesseri.g14490.t1 c_schloesseri.g14492.t1 c_schloesseri.g16350.t1 c_schloesseri.g2005.t1 c_schloesseri.g2006.t1 c_schloesseri.g5541.t1 c_schloesseri.g5998.t1 c_schloesseri.g8658.t1 g_pectorale.KXZ43884.1 g_pectorale.KXZ47021.1 g_pectorale.KXZ47135.1 g_pectorale.KXZ49726.1 g_pectorale.KXZ52267.1 g_pectorale.KXZ56554.1 g_pectorale.KXZ56555.1 g_pectorale.KXZ56558.1 v_carteri.Vocar.0001s0009.1.p v_carteri.Vocar.0025s0151.1.p v_carteri.Vocar.0025s0152.1.p v_carteri.Vocar.0036s0022.1.p
OG0000106: c_debaryana.g10381.t1 c_debaryana.g6023.t1 c_debaryana.g6024.t1 c_incerta.g11697.t1 c_incerta.g11698.t1 c_incerta.g11699.t1 c_incerta.g11700.t1 c_incerta.g11701.t1 c_incerta.g11703.t1 c_reinhardtii.Cre08.g364931.t1.1 c_reinhardtii.Cre08.g364950.t2.1 c_reinhardtii.Cre08.g365050.t1.2 c_reinhardtii.Cre08.g365065.t2.1 c_reinhardtii.Cre08.g365100.t1.1 c_reinhardtii.Cre08.g365103.t1.1 c_reinhardtii.Cre08.g365141.t1.1 c_reinhardtii.Cre08.g365150.t1.2 c_reinhardtii.Cre08.g365200.t1.2 c_reinhardtii.Cre08.g365204.t1.1 c_reinhardtii.Cre08.g365205.t2.1 c_reinhardtii.Cre08.g365300.t1.2 c_reinhardtii.Cre09.g396800.t1.1 c_schloesseri.g12270.t1 c_schloesseri.g5554.t1 c_schloesseri.g5555.t1 c_schloesseri.g5556.t1 c_schloesseri.g5557.t1 c_schloesseri.g5558.t1 c_schloesseri.g5559.t1 c_schloesseri.g5560.t1 c_schloesseri.g5561.t1 c_schloesseri.g693.t1 c_schloesseri.g694.t1 c_schloesseri.g696.t1 c_schloesseri.g7743.t1 c_schloesseri.g7744.t1 c_schloesseri.g7745.t1 c_schloesseri.g7747.t1 c_schloesseri.g9317.t1 c_schloesseri.g9318.t1 c_schloesseri.g9319.t1 g_pectorale.KXZ45079.1 v_carteri.Vocar.0020s0048.1.p
OG0000107: c_debaryana.g10602.t1 c_debaryana.g10608.t1 c_debaryana.g10609.t1 c_debaryana.g10610.t1 c_debaryana.g10611.t1 c_debaryana.g10612.t1 c_debaryana.g1420.t1 c_debaryana.g14591.t1 c_debaryana.g14592.t1 c_debaryana.g16458.t1 c_debaryana.g1657.t1 c_debaryana.g16602.t1 c_debaryana.g6122.t1 c_debaryana.g6487.t2 c_eustigma.GAX75294.1 c_eustigma.GAX76930.1 c_eustigma.GAX79096.1 c_eustigma.GAX79135.1 c_incerta.g12312.t1 c_incerta.g6255.t1 c_incerta.g8395.t1 c_reinhardtii.Cre01.g014650.t1.2 c_reinhardtii.Cre02.g081600.t1.1 c_reinhardtii.Cre04.g217931.t1.1 c_reinhardtii.Cre10.g428500.t1.1 c_schloesseri.g1204.t1 c_schloesseri.g5720.t1 c_schloesseri.g5956.t1 c_schloesseri.g9974.t1 c_schloesseri.g9975.t1 c_zofingiensis.Cz13g04040.t1 d_salina.Dusal.0064s00023.1.p d_salina.Dusal.1420s00001.1.p g_pectorale.KXZ43534.1 g_pectorale.KXZ47226.1 g_pectorale.KXZ48812.1 p_parva.g8244.t1 p_parva.g9527.t1 r_subcapitata.GBF92354.1 v_carteri.Vocar.0004s0479.1.p v_carteri.Vocar.0005s0226.1.p v_carteri.Vocar.0007s0388.1.p v_carteri.Vocar.0013s0209.1.p
OG0000108: c_debaryana.g10288.t1 c_debaryana.g10290.t1 c_debaryana.g10291.t1 c_debaryana.g19593.t1 c_debaryana.g19626.t1 c_debaryana.g19627.t1 c_debaryana.g8354.t1 c_eustigma.GAX76193.1 c_eustigma.GAX84406.1 c_incerta.g14211.t1 c_incerta.g2149.t1 c_reinhardtii.Cre06.g250567.t1.1 c_reinhardtii.Cre06.g254917.t2.1 c_reinhardtii.Cre08.g374250.t1.1 c_schloesseri.g14260.t1 c_schloesseri.g2101.t1 c_schloesseri.g2103.t1 c_zofingiensis.Cz15g18030.t1 c_zofingiensis.Cz15g18040.t1 c_zofingiensis.Cz18g08100.t1 d_salina.Dusal.0112s00005.1.p d_salina.Dusal.0945s00002.1.p d_salina.Dusal.0945s00004.1.p d_salina.Dusal.0945s00005.1.p d_salina.Dusal.0945s00006.1.p g_pectorale.KXZ42478.1 g_pectorale.KXZ42851.1 g_pectorale.KXZ42853.1 p_parva.g10609.t1 p_parva.g5356.t1 p_parva.g6422.t1 p_parva.g683.t1 r_subcapitata.GBF92419.1 v_carteri.Vocar.0004s0476.1.p v_carteri.Vocar.0007s0031.1.p v_carteri.Vocar.0024s0247.1.p v_carteri.Vocar.0027s0058.1.p v_carteri.Vocar.0027s0059.1.p v_carteri.Vocar.0027s0081.1.p v_carteri.Vocar.0027s0097.1.p v_carteri.Vocar.0027s0098.1.p v_carteri.Vocar.0036s0030.1.p v_carteri.Vocar.0038s0005.1.p
OG0000109: c_debaryana.g11157.t1 c_debaryana.g13403.t1 c_debaryana.g14759.t1 c_debaryana.g14767.t1 c_debaryana.g6052.t1 c_debaryana.g671.t1 c_incerta.g11034.t1 c_incerta.g16176.t1 c_incerta.g16286.t1 c_incerta.g5665.t1 c_reinhardtii.Cre03.g153650.t1.2 c_reinhardtii.Cre03.g166300.t1.2 c_reinhardtii.Cre07.g319050.t1.2 c_reinhardtii.Cre07.g324650.t1.2 c_schloesseri.g10727.t1 c_schloesseri.g10848.t1 c_schloesseri.g16631.t1 c_schloesseri.g8608.t1 c_zofingiensis.Cz04g10120.t1 c_zofingiensis.Cz07g19020.t1 c_zofingiensis.Cz07g19040.t1 c_zofingiensis.Cz12g09070.t1 c_zofingiensis.UNPLg00159.t1 d_salina.Dusal.0014s00010.1.p d_salina.Dusal.0028s00002.1.p d_salina.Dusal.0366s00006.1.p g_pectorale.KXZ41501.1 g_pectorale.KXZ43160.1 g_pectorale.KXZ47820.1 g_pectorale.KXZ48625.1 g_pectorale.KXZ56325.1 g_pectorale.KXZ56715.1 p_parva.g10213.t1 r_subcapitata.GBF87784.1 r_subcapitata.GBF90375.1 r_subcapitata.GBF95642.1 r_subcapitata.GBF96310.1 r_subcapitata.GBF97277.1 v_carteri.Vocar.0003s0048.1.p v_carteri.Vocar.0003s0073.1.p v_carteri.Vocar.0003s0183.1.p v_carteri.Vocar.0005s0128.1.p v_carteri.Vocar.0019s0151.1.p
OG0000110: c_debaryana.g10303.t1 c_debaryana.g10312.t1 c_debaryana.g12566.t1 c_debaryana.g12623.t1 c_debaryana.g13581.t1 c_debaryana.g16246.t1 c_debaryana.g1766.t1 c_debaryana.g2230.t1 c_debaryana.g4817.t1 c_debaryana.g8985.t1 c_debaryana.g9560.t1 c_eustigma.GAX75003.1 c_incerta.g14662.t1 c_incerta.g1686.t1 c_incerta.g3679.t1 c_reinhardtii.Cre13.g564200.t1.2 c_reinhardtii.Cre13.g577352.t1.1 c_schloesseri.g9656.t1 g_pectorale.KXZ43140.1 g_pectorale.KXZ43154.1 g_pectorale.KXZ43353.1 g_pectorale.KXZ44413.1 g_pectorale.KXZ46009.1 g_pectorale.KXZ46010.1 g_pectorale.KXZ46267.1 v_carteri.Vocar.0002s0572.1.p v_carteri.Vocar.0008s0268.1.p v_carteri.Vocar.0012s0285.1.p v_carteri.Vocar.0017s0081.1.p v_carteri.Vocar.0018s0160.1.p v_carteri.Vocar.0027s0025.1.p v_carteri.Vocar.0030s0158.1.p v_carteri.Vocar.0032s0074.1.p v_carteri.Vocar.0032s0076.1.p v_carteri.Vocar.0032s0136.1.p v_carteri.Vocar.0043s0055.1.p v_carteri.Vocar.0043s0056.1.p v_carteri.Vocar.0043s0058.1.p v_carteri.Vocar.0043s0081.1.p v_carteri.Vocar.0043s0082.1.p v_carteri.Vocar.0058s0011.1.p v_carteri.Vocar.0058s0012.1.p v_carteri.Vocar.0058s0013.1.p
OG0000111: c_debaryana.g19531.t2 c_debaryana.g2554.t1 c_debaryana.g2577.t1 c_debaryana.g2578.t1 c_eustigma.GAX78361.1 c_eustigma.GAX82607.1 c_eustigma.GAX85945.1 c_eustigma.GAX86587.1 c_incerta.g3186.t1 c_incerta.g4115.t1 c_incerta.g4127.t1 c_incerta.g4128.t1 c_incerta.g4158.t1 c_reinhardtii.Cre16.g670973.t1.1 c_reinhardtii.Cre16.g682725.t1.1 c_reinhardtii.Cre16.g688550.t1.2 c_schloesseri.g4732.t1 c_schloesseri.g4764.t1 c_schloesseri.g4780.t1 c_zofingiensis.Cz07g30160.t1 c_zofingiensis.Cz07g30170.t1 c_zofingiensis.Cz07g30180.t1 c_zofingiensis.Cz07g30190.t1 d_salina.Dusal.0061s00034.1.p d_salina.Dusal.0061s00037.1.p d_salina.Dusal.0091s00019.1.p d_salina.Dusal.0661s00001.1.p d_salina.Dusal.0661s00002.1.p d_salina.Dusal.1212s00003.1.p d_salina.Dusal.1501s00001.1.p g_pectorale.KXZ41057.1 g_pectorale.KXZ46903.1 g_pectorale.KXZ46904.1 p_parva.g4937.t1 p_parva.g4938.t1 p_parva.g5813.t1 p_parva.g7570.t1 p_parva.g9806.t1 r_subcapitata.GBF98377.1 v_carteri.Vocar.0022s0142.1.p v_carteri.Vocar.0023s0023.1.p v_carteri.Vocar.0023s0024.1.p v_carteri.Vocar.0023s0025.1.p
OG0000112: c_debaryana.g10861.t1 c_debaryana.g10867.t1 c_debaryana.g10868.t1 c_debaryana.g10869.t1 c_debaryana.g10871.t1 c_debaryana.g12222.t1 c_debaryana.g12801.t1 c_debaryana.g13096.t1 c_debaryana.g15136.t1 c_debaryana.g20703.t1 c_debaryana.g5460.t1 c_debaryana.g5461.t1 c_debaryana.g5987.t1 c_debaryana.g5988.t1 c_debaryana.g6354.t1 c_eustigma.GAX81296.1 c_incerta.g16514.t1 c_incerta.g16546.t1 c_incerta.g8465.t1 c_incerta.g8466.t1 c_incerta.g8467.t1 c_reinhardtii.Cre02.g078777.t1.1 c_reinhardtii.Cre02.g078804.t1.1 c_reinhardtii.Cre10.g451752.t1.1 c_reinhardtii.Cre17.g729101.t1.1 c_schloesseri.g12571.t1 c_schloesseri.g13742.t1 c_schloesseri.g5783.t1 c_schloesseri.g5784.t1 g_pectorale.KXZ41981.1 g_pectorale.KXZ44998.1 g_pectorale.KXZ47998.1 g_pectorale.KXZ48042.1 g_pectorale.KXZ53552.1 g_pectorale.KXZ53554.1 v_carteri.Vocar.0004s0368.1.p v_carteri.Vocar.0004s0369.1.p v_carteri.Vocar.0004s0371.1.p v_carteri.Vocar.0004s0372.1.p v_carteri.Vocar.0009s0132.1.p v_carteri.Vocar.0009s0136.1.p v_carteri.Vocar.0034s0030.1.p v_carteri.Vocar.0043s0060.1.p
OG0000113: c_debaryana.g10491.t2 c_debaryana.g1117.t1 c_debaryana.g12541.t1 c_debaryana.g14756.t1 c_debaryana.g1496.t1 c_debaryana.g16287.t1 c_debaryana.g16884.t1 c_debaryana.g19077.t1 c_debaryana.g3656.t1 c_debaryana.g4146.t1 c_incerta.g11570.t1 c_incerta.g12499.t1 c_incerta.g12501.t1 c_incerta.g12504.t1 c_incerta.g12520.t1 c_incerta.g14173.t1 c_incerta.g16627.t1 c_incerta.g1831.t1 c_incerta.g9498.t1 c_incerta.g9790.t1 c_reinhardtii.Cre01.g006900.t1.1 c_reinhardtii.Cre08.g359200.t1.1 c_reinhardtii.Cre08.g370900.t1.1 c_reinhardtii.Cre10.g419900.t1.1 c_schloesseri.g3894.t1 c_schloesseri.g4255.t1 c_schloesseri.g5863.t1 c_schloesseri.g6895.t1 c_schloesseri.g9556.t1 g_pectorale.KXZ42574.1 g_pectorale.KXZ43346.1 g_pectorale.KXZ46769.1 g_pectorale.KXZ48539.1 r_subcapitata.GBF97824.1 r_subcapitata.GBF97826.1 r_subcapitata.GBF98192.1 r_subcapitata.GBG00227.1 r_subcapitata.GBG00311.1 r_subcapitata.GBG00312.1 r_subcapitata.GBG00464.1 v_carteri.Vocar.0013s0286.1.p v_carteri.Vocar.0023s0060.1.p v_carteri.Vocar.0034s0020.1.p
OG0000114: c_debaryana.g10274.t1 c_debaryana.g14777.t1 c_debaryana.g16623.t1 c_debaryana.g18862.t1 c_debaryana.g20344.t1 c_debaryana.g6697.t1 c_debaryana.g6698.t1 c_debaryana.g6703.t1 c_eustigma.GAX82238.1 c_eustigma.GAX83026.1 c_eustigma.GAX83659.1 c_eustigma.GAX84896.1 c_incerta.g5648.t1 c_incerta.g7515.t1 c_reinhardtii.Cre03.g166850.t1.1 c_reinhardtii.Cre03.g166900.t1.1 c_schloesseri.g8620.t1 c_schloesseri.g8621.t1 c_zofingiensis.Cz01g19110.t1 c_zofingiensis.Cz01g19130.t1 c_zofingiensis.Cz01g38200.t1 c_zofingiensis.Cz01g38220.t1 c_zofingiensis.Cz01g38230.t1 c_zofingiensis.Cz08g26090.t1 c_zofingiensis.Cz13g04050.t1 d_salina.Dusal.0059s00001.1.p d_salina.Dusal.0336s00014.1.p d_salina.Dusal.0893s00001.1.p g_pectorale.KXZ42212.1 g_pectorale.KXZ42316.1 g_pectorale.KXZ48919.1 g_pectorale.KXZ53505.1 g_pectorale.KXZ55297.1 g_pectorale.KXZ56708.1 p_parva.g10233.t1 p_parva.g452.t1 r_subcapitata.GBF88382.1 r_subcapitata.GBF91428.1 r_subcapitata.GBF93726.1 r_subcapitata.GBF95033.1 r_subcapitata.GBG00430.1 v_carteri.Vocar.0018s0151.1.p v_carteri.Vocar.0040s0108.1.p
OG0000115: c_debaryana.g10191.t1 c_debaryana.g1297.t1 c_debaryana.g17335.t1 c_eustigma.GAX81120.1 c_eustigma.GAX81121.1 c_eustigma.GAX81122.1 c_eustigma.GAX81123.1 c_incerta.g10435.t1 c_incerta.g12706.t1 c_incerta.g12709.t1 c_incerta.g13318.t1 c_reinhardtii.Cre07.g340450.t1.1 c_reinhardtii.Cre10.g436800.t1.1 c_reinhardtii.Cre11.g467663.t1.1 c_reinhardtii.Cre11.g467665.t1.1 c_schloesseri.g3285.t1 c_schloesseri.g3290.t1 c_schloesseri.g525.t1 c_schloesseri.g9464.t1 c_zofingiensis.Cz03g40170.t1 c_zofingiensis.Cz03g40180.t1 c_zofingiensis.Cz09g31030.t1 c_zofingiensis.Cz15g02210.t1 d_salina.Dusal.0245s00018.1.p d_salina.Dusal.0419s00001.1.p d_salina.Dusal.0419s00003.1.p d_salina.Dusal.0419s00005.1.p d_salina.Dusal.0419s00006.1.p g_pectorale.KXZ43941.1 g_pectorale.KXZ46107.1 g_pectorale.KXZ47880.1 g_pectorale.KXZ47881.1 g_pectorale.KXZ47882.1 g_pectorale.KXZ47883.1 g_pectorale.KXZ47884.1 g_pectorale.KXZ47885.1 g_pectorale.KXZ49222.1 g_pectorale.KXZ49223.1 g_pectorale.KXZ54727.1 r_subcapitata.GBF92195.1 v_carteri.Vocar.0005s0009.1.p v_carteri.Vocar.0005s0010.1.p v_carteri.Vocar.0005s0011.1.p
OG0000116: c_incerta.g11.t1 c_incerta.g1156.t1 c_incerta.g13536.t1 c_incerta.g13605.t1 c_incerta.g14394.t1 c_incerta.g15137.t1 c_incerta.g17082.t1 c_incerta.g3832.t1 c_incerta.g6430.t1 c_incerta.g7105.t1 c_incerta.g8837.t1 c_incerta.g8838.t1 c_incerta.g8856.t1 c_incerta.g8857.t1 c_incerta.g9423.t1 c_incerta.g9486.t1 c_reinhardtii.Cre01.g010201.t1.1 c_reinhardtii.Cre08.g378351.t1.1 c_reinhardtii.Cre09.g391350.t2.1 c_reinhardtii.Cre09.g391352.t1.1 c_reinhardtii.Cre09.g402304.t1.1 c_reinhardtii.Cre15.g637552.t1.1 c_reinhardtii.Cre15.g637602.t1.1 c_schloesseri.g1027.t1 c_schloesseri.g11437.t1 c_schloesseri.g11526.t1 c_schloesseri.g12142.t1 c_schloesseri.g12143.t1 c_schloesseri.g12161.t1 c_schloesseri.g12162.t1 c_schloesseri.g2468.t1 c_schloesseri.g3700.t1 c_schloesseri.g3701.t1 c_schloesseri.g3703.t1 c_schloesseri.g3704.t1 c_schloesseri.g4474.t1 c_schloesseri.g4991.t1 c_schloesseri.g5035.t2 c_schloesseri.g5036.t1 c_schloesseri.g6302.t1 c_schloesseri.g8277.t1 c_schloesseri.g8490.t1 c_schloesseri.g9720.t1
OG0000117: c_debaryana.g15354.t1 c_debaryana.g16355.t1 c_debaryana.g2539.t1 c_debaryana.g8185.t1 c_eustigma.GAX76914.1 c_eustigma.GAX77056.1 c_incerta.g10337.t1 c_incerta.g16952.t1 c_incerta.g202.t1 c_incerta.g4141.t1 c_reinhardtii.Cre07.g345350.t1.1 c_reinhardtii.Cre09.g399067.t1.1 c_reinhardtii.Cre14.g621050.t1.1 c_reinhardtii.Cre16.g677382.t1.1 c_schloesseri.g17287.t1 c_schloesseri.g6943.t1 c_schloesseri.g9379.t1 c_zofingiensis.Cz07g25120.t1 c_zofingiensis.Cz08g02090.t1 c_zofingiensis.Cz09g05030.t1 c_zofingiensis.Cz10g17100.t1 c_zofingiensis.Cz14g00040.t1 c_zofingiensis.Cz17g16070.t1 d_salina.Dusal.0015s00002.1.p g_pectorale.KXZ42126.1 g_pectorale.KXZ45686.1 g_pectorale.KXZ54653.1 p_parva.g8342.t1 r_subcapitata.GBF91042.1 r_subcapitata.GBF93492.1 r_subcapitata.GBF94450.1 r_subcapitata.GBF95572.1 r_subcapitata.GBF96353.1 r_subcapitata.GBF96579.1 r_subcapitata.GBF96839.1 r_subcapitata.GBF97354.1 r_subcapitata.GBF98395.1 r_subcapitata.GBF99845.1 v_carteri.Vocar.0002s0488.1.p v_carteri.Vocar.0011s0012.1.p v_carteri.Vocar.0012s0162.1.p v_carteri.Vocar.0023s0018.1.p
OG0000118: c_debaryana.g17429.t1 c_debaryana.g17432.t1 c_debaryana.g17434.t1 c_debaryana.g17435.t1 c_debaryana.g17436.t1 c_debaryana.g17437.t1 c_debaryana.g17438.t1 c_debaryana.g17456.t1 c_debaryana.g17457.t1 c_debaryana.g17810.t1 c_debaryana.g20235.t1 c_debaryana.g4967.t1 c_debaryana.g4973.t1 c_debaryana.g5008.t1 c_debaryana.g8372.t1 c_debaryana.g8373.t1 c_debaryana.g8374.t1 c_debaryana.g8376.t1 c_eustigma.GAX72704.1 c_eustigma.GAX73303.1 c_eustigma.GAX84071.1 c_incerta.g15270.t1 c_incerta.g15271.t1 c_incerta.g15481.t1 c_incerta.g7633.t1 c_reinhardtii.Cre02.g111150.t1.1 c_reinhardtii.Cre02.g144050.t1.2 c_reinhardtii.Cre02.g144100.t1.2 c_reinhardtii.Cre04.g211950.t1.1 c_reinhardtii.Cre09.g388393.t1.1 c_schloesseri.g3606.t1 c_schloesseri.g6345.t1 c_schloesseri.g6505.t1 c_schloesseri.g6506.t1 c_schloesseri.g6507.t1 c_schloesseri.g9006.t1 c_zofingiensis.Cz09g12250.t1 g_pectorale.KXZ50252.1 g_pectorale.KXZ50301.1 g_pectorale.KXZ54166.1 p_parva.g8500.t1 v_carteri.Vocar.0054s0024.1.p
OG0000119: c_debaryana.g12210.t1 c_debaryana.g13978.t1 c_debaryana.g14703.t1 c_debaryana.g6530.t1 c_eustigma.GAX82655.1 c_eustigma.GAX85025.1 c_eustigma.GAX85237.1 c_incerta.g13887.t1 c_incerta.g17604.t1 c_incerta.g7748.t1 c_incerta.g7749.t1 c_reinhardtii.Cre02.g106050.t1.2 c_reinhardtii.Cre02.g106100.t1.2 c_reinhardtii.Cre06.g278119.t1.1 c_reinhardtii.Cre09.g412175.t1.1 c_schloesseri.g15195.t1 c_schloesseri.g16228.t1 c_schloesseri.g16229.t1 c_zofingiensis.Cz04g05180.t1 c_zofingiensis.Cz05g03050.t1 c_zofingiensis.Cz06g06140.t1 c_zofingiensis.Cz06g06150.t1 c_zofingiensis.Cz06g06230.t1 c_zofingiensis.Cz10g14240.t1 c_zofingiensis.Cz10g16220.t1 c_zofingiensis.Cz12g22070.t1 c_zofingiensis.UNPLg00365.t1 d_salina.Dusal.0540s00001.1.p d_salina.Dusal.0754s00003.1.p g_pectorale.KXZ44549.1 g_pectorale.KXZ45736.1 g_pectorale.KXZ52317.1 p_parva.g9486.t1 r_subcapitata.GBF88192.1 r_subcapitata.GBF90956.1 r_subcapitata.GBF95505.1 r_subcapitata.GBF96822.1 r_subcapitata.GBF97461.1 r_subcapitata.GBF97999.1 v_carteri.Vocar.0002s0581.1.p v_carteri.Vocar.0011s0125.1.p v_carteri.Vocar.0013s0219.1.p
OG0000120: c_debaryana.g17742.t1 c_debaryana.g3772.t1 c_debaryana.g4784.t1 c_debaryana.g8364.t1 c_debaryana.g8365.t1 c_eustigma.GAX76984.1 c_incerta.g11068.t1 c_incerta.g15262.t1 c_incerta.g15265.t1 c_incerta.g15266.t1 c_incerta.g15267.t1 c_incerta.g3839.t1 c_reinhardtii.Cre02.g143861.t1.2 c_reinhardtii.Cre02.g143900.t1.1 c_reinhardtii.Cre02.g144004.t1.1 c_reinhardtii.Cre02.g144005.t1.1 c_reinhardtii.Cre02.g144007.t1.1 c_reinhardtii.Cre02.g144009.t1.1 c_reinhardtii.Cre02.g144010.t1.1 c_reinhardtii.Cre03.g154750.t1.2 c_reinhardtii.Cre14.g615650.t1.2 c_reinhardtii.Cre16.g680300.t1.2 c_schloesseri.g11429.t1 c_schloesseri.g16655.t1 c_schloesseri.g6498.t1 c_schloesseri.g6499.t1 c_schloesseri.g6501.t1 c_schloesseri.g6502.t1 d_salina.Dusal.0545s00001.1.p d_salina.Dusal.0545s00005.1.p d_salina.Dusal.0706s00009.1.p d_salina.Dusal.0706s00010.1.p d_salina.Dusal.0768s00001.1.p g_pectorale.KXZ50306.1 g_pectorale.KXZ50307.1 g_pectorale.KXZ50311.1 g_pectorale.KXZ50312.1 v_carteri.Vocar.0019s0130.1.p v_carteri.Vocar.0054s0015.1.p v_carteri.Vocar.0054s0016.1.p v_carteri.Vocar.0054s0017.1.p v_carteri.Vocar.0054s0018.1.p
OG0000121: c_debaryana.g1778.t1 c_debaryana.g7261.t1 c_debaryana.g7263.t1 c_debaryana.g7265.t1 c_eustigma.GAX73536.1 c_eustigma.GAX74864.1 c_eustigma.GAX76067.1 c_eustigma.GAX77870.1 c_eustigma.GAX77878.1 c_eustigma.GAX77879.1 c_eustigma.GAX78093.1 c_eustigma.GAX79556.1 c_eustigma.GAX80143.1 c_eustigma.GAX80144.1 c_eustigma.GAX83207.1 c_eustigma.GAX83628.1 c_incerta.g11746.t1 c_incerta.g11747.t2 c_incerta.g11748.t1 c_incerta.g11749.t1 c_reinhardtii.Cre12.g516600.t1.1 c_reinhardtii.Cre12.g516650.t1.1 c_reinhardtii.Cre12.g516750.t1.1 c_reinhardtii.Cre12.g516800.t1.1 c_reinhardtii.Cre12.g516950.t1.2 c_reinhardtii.Cre12.g517000.t1.1 c_schloesseri.g11301.t1 c_schloesseri.g11302.t1 c_schloesseri.g11305.t1 c_schloesseri.g11306.t1 c_schloesseri.g11307.t1 c_schloesseri.g11308.t1 c_zofingiensis.Cz02g12090.t1 d_salina.Dusal.2093s00001.1.p d_salina.Dusal.2894s00001.1.p g_pectorale.KXZ47486.1 g_pectorale.KXZ47489.1 g_pectorale.KXZ47490.1 p_parva.g8894.t1 r_subcapitata.GBF91102.1 v_carteri.Vocar.0006s0339.1.p v_carteri.Vocar.0006s0341.1.p
OG0000122: c_eustigma.GAX85510.1 d_salina.Dusal.0043s00012.1.p d_salina.Dusal.0043s00013.1.p d_salina.Dusal.0043s00014.1.p d_salina.Dusal.0043s00015.1.p d_salina.Dusal.0072s00001.1.p d_salina.Dusal.0072s00002.1.p d_salina.Dusal.0072s00005.1.p d_salina.Dusal.0072s00006.1.p d_salina.Dusal.0072s00007.1.p d_salina.Dusal.0072s00008.1.p d_salina.Dusal.0097s00008.1.p d_salina.Dusal.0279s00014.1.p d_salina.Dusal.0431s00010.1.p d_salina.Dusal.0431s00011.1.p d_salina.Dusal.0431s00012.1.p d_salina.Dusal.0431s00013.1.p d_salina.Dusal.0431s00014.1.p d_salina.Dusal.0440s00001.1.p d_salina.Dusal.0440s00005.1.p d_salina.Dusal.0443s00002.1.p d_salina.Dusal.0443s00003.1.p d_salina.Dusal.0443s00004.1.p d_salina.Dusal.0443s00006.1.p d_salina.Dusal.0463s00001.1.p d_salina.Dusal.0463s00002.1.p d_salina.Dusal.0507s00012.1.p d_salina.Dusal.0550s00003.1.p d_salina.Dusal.0550s00004.1.p d_salina.Dusal.0551s00002.1.p d_salina.Dusal.0625s00005.1.p d_salina.Dusal.0684s00004.1.p d_salina.Dusal.0881s00005.1.p d_salina.Dusal.0881s00006.1.p d_salina.Dusal.1062s00001.1.p d_salina.Dusal.1062s00002.1.p d_salina.Dusal.1381s00001.1.p d_salina.Dusal.1448s00001.1.p d_salina.Dusal.1861s00001.1.p d_salina.Dusal.1861s00002.1.p d_salina.Dusal.2376s00001.1.p d_salina.Dusal.3616s00001.1.p
OG0000123: c_debaryana.g10639.t1 c_debaryana.g11089.t1 c_debaryana.g11405.t1 c_debaryana.g12554.t1 c_debaryana.g14677.t1 c_debaryana.g14678.t1 c_debaryana.g14680.t1 c_debaryana.g14681.t1 c_debaryana.g3198.t1 c_debaryana.g424.t1 c_debaryana.g435.t1 c_debaryana.g436.t1 c_debaryana.g437.t1 c_debaryana.g440.t1 c_debaryana.g442.t1 c_debaryana.g443.t1 c_debaryana.g446.t1 c_debaryana.g447.t1 c_eustigma.GAX79125.1 c_incerta.g13085.t1 c_incerta.g2851.t1 c_incerta.g3240.t1 c_incerta.g5205.t1 c_incerta.g5209.t1 c_reinhardtii.Cre03.g151450.t1.2 c_reinhardtii.Cre03.g169250.t1.1 c_reinhardtii.Cre03.g186700.t1.1 c_reinhardtii.Cre05.g234653.t1.1 c_reinhardtii.Cre17.g724900.t1.2 c_reinhardtii.Cre17.g744497.t1.1 c_schloesseri.g15634.t1 c_zofingiensis.Cz03g25340.t1 c_zofingiensis.Cz08g28130.t1 d_salina.Dusal.0070s00028.1.p g_pectorale.KXZ52696.1 g_pectorale.KXZ52697.1 g_pectorale.KXZ52698.1 g_pectorale.KXZ52699.1 g_pectorale.KXZ52700.1 r_subcapitata.GBF93815.1 v_carteri.Vocar.0039s0060.1.p
OG0000124: c_debaryana.g13783.t1 c_debaryana.g16297.t1 c_debaryana.g17737.t1 c_debaryana.g17745.t1 c_debaryana.g2424.t1 c_debaryana.g2425.t1 c_debaryana.g5040.t1 c_eustigma.GAX73408.1 c_eustigma.GAX75653.1 c_eustigma.GAX75670.1 c_incerta.g14012.t1 c_incerta.g16413.t1 c_incerta.g16825.t1 c_incerta.g760.t1 c_reinhardtii.Cre01.g007000.t1.2 c_reinhardtii.Cre02.g095151.t1.1 c_reinhardtii.Cre07.g313250.t1.2 c_reinhardtii.Cre16.g648700.t1.1 c_schloesseri.g10240.t1 c_schloesseri.g10589.t1 c_schloesseri.g15053.t1 c_schloesseri.g3105.t1 c_zofingiensis.Cz08g16130.t1 d_salina.Dusal.0416s00013.1.p d_salina.Dusal.0416s00014.1.p d_salina.Dusal.2105s00001.1.p g_pectorale.KXZ46460.1 g_pectorale.KXZ47828.1 g_pectorale.KXZ50089.1 g_pectorale.KXZ55881.1 p_parva.g1722.t1 p_parva.g2045.t1 p_parva.g613.t1 r_subcapitata.GBF88373.1 r_subcapitata.GBF89118.1 r_subcapitata.GBF95048.1 r_subcapitata.GBF95049.1 v_carteri.Vocar.0003s0045.1.p v_carteri.Vocar.0024s0210.1.p v_carteri.Vocar.0027s0127.1.p v_carteri.Vocar.0032s0141.1.p
OG0000125: c_debaryana.g12899.t1 c_debaryana.g17110.t1 c_debaryana.g20185.t1 c_debaryana.g3189.t1 c_eustigma.GAX73406.1 c_eustigma.GAX73724.1 c_eustigma.GAX74824.1 c_eustigma.GAX75739.1 c_incerta.g10140.t1 c_incerta.g10794.t1 c_incerta.g1373.t1 c_incerta.g8768.t1 c_reinhardtii.Cre03.g144404.t1.1 c_reinhardtii.Cre03.g144424.t1.1 c_reinhardtii.Cre09.g394769.t1.1 c_reinhardtii.Cre12.g547700.t1.2 c_reinhardtii.Cre13.g591700.t1.1 c_schloesseri.g12072.t1 c_schloesseri.g13176.t1 c_schloesseri.g16399.t1 c_schloesseri.g786.t1 c_zofingiensis.Cz06g09040.t1 c_zofingiensis.Cz07g11100.t1 c_zofingiensis.Cz16g13100.t1 d_salina.Dusal.0044s00019.1.p d_salina.Dusal.0183s00018.1.p d_salina.Dusal.0282s00008.1.p d_salina.Dusal.0690s00006.1.p g_pectorale.KXZ46792.1 g_pectorale.KXZ50147.1 g_pectorale.KXZ53247.1 p_parva.g440.t1 p_parva.g6038.t1 p_parva.g7791.t1 r_subcapitata.GBF88463.1 r_subcapitata.GBF94938.1 r_subcapitata.GBF96121.1 r_subcapitata.GBF96275.1 v_carteri.Vocar.0007s0203.1.p v_carteri.Vocar.0014s0180.1.p v_carteri.Vocar.0064s0020.1.p
OG0000126: c_debaryana.g18969.t1 c_debaryana.g1984.t1 c_debaryana.g312.t1 c_debaryana.g3914.t1 c_debaryana.g741.t1 c_eustigma.GAX79457.1 c_eustigma.GAX81527.1 c_incerta.g3700.t1 c_incerta.g4991.t1 c_incerta.g967.t1 c_reinhardtii.Cre03.g197800.t1.1 c_reinhardtii.Cre13.g563800.t1.1 c_reinhardtii.Cre16.g658650.t1.1 c_schloesseri.g10466.t1 c_schloesseri.g14841.t1 c_schloesseri.g376.t1 c_zofingiensis.Cz03g31140.t1 c_zofingiensis.Cz05g06080.t1 c_zofingiensis.Cz13g01260.t1 c_zofingiensis.Cz13g01270.t1 d_salina.Dusal.0370s00005.1.p d_salina.Dusal.0971s00006.1.p d_salina.Dusal.0971s00007.1.p g_pectorale.KXZ51147.1 g_pectorale.KXZ52496.1 g_pectorale.KXZ52498.1 g_pectorale.KXZ57020.1 p_parva.g1582.t1 p_parva.g5748.t1 p_parva.g7849.t1 p_parva.g8703.t1 r_subcapitata.GBF87780.1 r_subcapitata.GBF89890.1 r_subcapitata.GBF93032.1 r_subcapitata.GBF95431.1 r_subcapitata.GBF99328.1 r_subcapitata.GBG00632.1 v_carteri.Vocar.0004s0052.1.p v_carteri.Vocar.0011s0189.1.p v_carteri.Vocar.0016s0096.1.p v_carteri.Vocar.0028s0060.1.p
OG0000127: c_debaryana.g1314.t1 c_debaryana.g1320.t1 c_debaryana.g6573.t1 c_debaryana.g6574.t1 c_debaryana.g6575.t1 c_eustigma.GAX78190.1 c_eustigma.GAX84594.1 c_incerta.g14234.t1 c_incerta.g14617.t1 c_incerta.g14618.t1 c_incerta.g14619.t1 c_incerta.g8636.t1 c_reinhardtii.Cre02.g114900.t1.1 c_reinhardtii.Cre07.g350900.t1.1 c_reinhardtii.Cre09.g403400.t1.1 c_reinhardtii.Cre09.g403450.t1.2 c_reinhardtii.Cre09.g403500.t1.2 c_schloesseri.g3388.t1 c_schloesseri.g7560.t1 c_schloesseri.g9686.t1 d_salina.Dusal.0012s00028.1.p g_pectorale.KXZ42059.1 g_pectorale.KXZ43049.1 g_pectorale.KXZ45391.1 g_pectorale.KXZ46201.1 g_pectorale.KXZ52983.1 g_pectorale.KXZ53621.1 g_pectorale.KXZ53622.1 p_parva.g2315.t1 p_parva.g2420.t1 p_parva.g5018.t1 p_parva.g6980.t1 p_parva.g8828.t1 p_parva.g9213.t1 p_parva.g987.t1 v_carteri.Vocar.0008s0334.1.p v_carteri.Vocar.0011s0054.1.p v_carteri.Vocar.0017s0098.1.p v_carteri.Vocar.0021s0090.1.p v_carteri.Vocar.0037s0094.1.p v_carteri.Vocar.0039s0010.1.p
OG0000128: c_debaryana.g12752.t1 c_debaryana.g14276.t1 c_debaryana.g19789.t1 c_debaryana.g3613.t1 c_debaryana.g5014.t1 c_debaryana.g6445.t1 c_debaryana.g7545.t1 c_debaryana.g9550.t1 c_debaryana.g9556.t1 c_eustigma.GAX80858.1 c_eustigma.GAX80859.1 c_eustigma.GAX84072.1 c_eustigma.GAX84073.1 c_eustigma.GAX84074.1 c_eustigma.GAX86293.1 c_eustigma.GAX86294.1 c_incerta.g15206.t1 c_incerta.g17693.t1 c_incerta.g2732.t1 c_incerta.g2793.t1 c_incerta.g7921.t1 c_reinhardtii.Cre03.g202550.t1.1 c_reinhardtii.Cre03.g205250.t1.1 c_reinhardtii.Cre06.g278220.t1.1 c_reinhardtii.Cre14.g619854.t1.2 c_reinhardtii.Cre14.g632847.t1.1 c_schloesseri.g10386.t1 c_schloesseri.g12865.t1 c_schloesseri.g17308.t1 c_schloesseri.g8951.t1 c_schloesseri.g9004.t1 g_pectorale.KXZ42907.1 g_pectorale.KXZ45845.1 p_parva.g5213.t1 p_parva.g5215.t1 p_parva.g7068.t1 v_carteri.Vocar.0002s0279.1.p v_carteri.Vocar.0011s0147.1.p v_carteri.Vocar.0022s0066.1.p v_carteri.Vocar.0047s0033.1.p
OG0000129: c_debaryana.g10335.t1 c_debaryana.g14390.t1 c_debaryana.g14392.t1 c_debaryana.g14393.t1 c_debaryana.g14395.t1 c_debaryana.g18299.t1 c_debaryana.g3834.t1 c_debaryana.g7211.t1 c_eustigma.GAX76660.1 c_eustigma.GAX77116.1 c_eustigma.GAX77943.1 c_eustigma.GAX78604.1 c_eustigma.GAX84233.1 c_incerta.g14225.t1 c_incerta.g17257.t1 c_incerta.g3053.t1 c_incerta.g7578.t1 c_incerta.g7728.t1 c_reinhardtii.Cre02.g106950.t1.1 c_reinhardtii.Cre02.g113750.t1.1 c_reinhardtii.Cre02.g113751.t1.2 c_reinhardtii.Cre02.g114300.t1.1 c_reinhardtii.Cre09.g387700.t1.2 c_reinhardtii.Cre12.g519750.t1.1 c_schloesseri.g11249.t1 c_schloesseri.g16211.t1 c_schloesseri.g3362.t1 c_schloesseri.g3363.t1 c_schloesseri.g3375.t1 c_schloesseri.g3517.t1 g_pectorale.KXZ52872.1 g_pectorale.KXZ54013.1 g_pectorale.KXZ54412.1 g_pectorale.KXZ54416.1 g_pectorale.KXZ54429.1 v_carteri.Vocar.0017s0103.1.p v_carteri.Vocar.0017s0110.1.p v_carteri.Vocar.0033s0094.1.p v_carteri.Vocar.0034s0047.1.p v_carteri.Vocar.0037s0135.1.p
OG0000130: c_debaryana.g15131.t1 c_debaryana.g17548.t1 c_debaryana.g17574.t1 c_debaryana.g18832.t1 c_eustigma.GAX76904.1 c_eustigma.GAX81647.1 c_eustigma.GAX83976.1 c_eustigma.GAX83977.1 c_eustigma.GAX83978.1 c_incerta.g11419.t1 c_incerta.g14906.t1 c_incerta.g16493.t1 c_incerta.g302.t1 c_incerta.g6945.t1 c_incerta.g8144.t1 c_reinhardtii.Cre04.g222800.t1.2 c_reinhardtii.Cre04.g223250.t1.1 c_reinhardtii.Cre06.g307500.t1.1 c_reinhardtii.Cre10.g452800.t1.2 c_schloesseri.g1408.t1 c_schloesseri.g1409.t1 c_schloesseri.g15470.t1 c_schloesseri.g17163.t1 c_zofingiensis.Cz14g01130.t1 d_salina.Dusal.0033s00020.1.p d_salina.Dusal.0153s00006.1.p d_salina.Dusal.0153s00007.1.p d_salina.Dusal.0190s00023.1.p d_salina.Dusal.0331s00016.1.p d_salina.Dusal.0352s00001.1.p g_pectorale.KXZ44952.1 g_pectorale.KXZ50473.1 g_pectorale.KXZ50484.1 g_pectorale.KXZ50485.1 g_pectorale.KXZ54572.1 p_parva.g3595.t1 r_subcapitata.GBF88278.1 v_carteri.Vocar.0004s0387.1.p v_carteri.Vocar.0008s0028.1.p v_carteri.Vocar.0030s0054.1.p
OG0000131: c_debaryana.g13948.t1 c_debaryana.g15776.t1 c_debaryana.g20644.t1 c_debaryana.g20645.t1 c_debaryana.g20646.t1 c_debaryana.g20650.t1 c_debaryana.g850.t1 c_eustigma.GAX78803.1 c_eustigma.GAX79195.1 c_eustigma.GAX79349.1 c_incerta.g2150.t1 c_reinhardtii.Cre06.g255050.t1.2 c_reinhardtii.Cre06.g278091.t1.1 c_reinhardtii.Cre06.g278092.t1.1 c_schloesseri.g2059.t1 c_zofingiensis.Cz01g39250.t1 c_zofingiensis.Cz06g19110.t1 d_salina.Dusal.0054s00004.1.p d_salina.Dusal.0054s00005.1.p d_salina.Dusal.0054s00006.1.p d_salina.Dusal.0062s00004.1.p d_salina.Dusal.0136s00001.1.p d_salina.Dusal.0228s00010.1.p d_salina.Dusal.0304s00007.1.p d_salina.Dusal.0334s00003.1.p d_salina.Dusal.0446s00004.1.p d_salina.Dusal.0501s00005.1.p d_salina.Dusal.0607s00004.1.p d_salina.Dusal.0647s00005.1.p d_salina.Dusal.0743s00006.1.p d_salina.Dusal.0777s00006.1.p d_salina.Dusal.0835s00001.1.p d_salina.Dusal.1223s00001.1.p g_pectorale.KXZ41310.1 g_pectorale.KXZ48275.1 p_parva.g6941.t1 r_subcapitata.GBF89885.1 r_subcapitata.GBF93047.1 r_subcapitata.GBF96028.1 r_subcapitata.GBF99296.1
OG0000132: c_debaryana.g204.t1 c_debaryana.g212.t1 c_debaryana.g4645.t1 c_debaryana.g8368.t1 c_debaryana.g8375.t1 c_eustigma.GAX80758.1 c_eustigma.GAX80759.1 c_incerta.g11126.t1 c_incerta.g15272.t1 c_incerta.g15287.t1 c_incerta.g4664.t1 c_reinhardtii.Cre02.g144252.t1.1 c_reinhardtii.Cre02.g144950.t1.1 c_reinhardtii.Cre03.g157400.t1.2 c_reinhardtii.Cre12.g531950.t1.1 c_schloesseri.g11024.t1 c_schloesseri.g16711.t1 c_schloesseri.g6510.t1 c_schloesseri.g6528.t1 c_zofingiensis.Cz01g20030.t1 c_zofingiensis.Cz02g09020.t1 c_zofingiensis.Cz02g09030.t1 c_zofingiensis.Cz11g05050.t1 d_salina.Dusal.0047s00022.1.p d_salina.Dusal.0205s00003.1.p d_salina.Dusal.1001s00001.1.p g_pectorale.KXZ48680.1 g_pectorale.KXZ51053.1 g_pectorale.KXZ51272.1 p_parva.g4554.t1 p_parva.g8693.t1 p_parva.g9792.t1 p_parva.g9794.t1 p_parva.g9795.t1 r_subcapitata.GBF92849.1 r_subcapitata.GBF97890.1 v_carteri.Vocar.0001s1565.1.p v_carteri.Vocar.0019s0078.1.p v_carteri.Vocar.0028s0052.1.p v_carteri.Vocar.0054s0025.1.p
OG0000133: c_debaryana.g11331.t1 c_debaryana.g17199.t1 c_debaryana.g5573.t1 c_eustigma.GAX76579.1 c_eustigma.GAX76781.1 c_eustigma.GAX76782.1 c_eustigma.GAX78845.1 c_eustigma.GAX79209.1 c_eustigma.GAX79210.1 c_eustigma.GAX84119.1 c_eustigma.GAX84124.1 c_incerta.g13460.t1 c_incerta.g16005.t1 c_incerta.g16651.t1 c_incerta.g8515.t1 c_reinhardtii.Cre02.g074150.t1.1 c_reinhardtii.Cre07.g329900.t1.1 c_reinhardtii.Cre15.g643503.t1.1 c_reinhardtii.Cre17.g733150.t1.1 c_schloesseri.g12445.t2 c_schloesseri.g13716.t1 c_schloesseri.g13982.t1 c_schloesseri.g197.t1 d_salina.Dusal.0121s00016.1.p d_salina.Dusal.0198s00010.1.p d_salina.Dusal.0198s00011.1.p d_salina.Dusal.0212s00007.1.p d_salina.Dusal.0212s00008.1.p d_salina.Dusal.0319s00002.1.p d_salina.Dusal.0365s00004.1.p d_salina.Dusal.0453s00004.1.p g_pectorale.KXZ43374.1 g_pectorale.KXZ43375.1 g_pectorale.KXZ43376.1 g_pectorale.KXZ46245.1 g_pectorale.KXZ54193.1 r_subcapitata.GBF94081.1 v_carteri.Vocar.0003s0423.1.p v_carteri.Vocar.0044s0018.1.p v_carteri.Vocar.0069s0008.1.p
OG0000134: c_debaryana.g13611.t1 c_debaryana.g13615.t1 c_debaryana.g13621.t1 c_debaryana.g15836.t1 c_debaryana.g19979.t1 c_debaryana.g19983.t1 c_eustigma.GAX72746.1 c_incerta.g15668.t1 c_incerta.g15676.t1 c_incerta.g15681.t1 c_incerta.g6670.t1 c_reinhardtii.Cre01.g034200.t1.1 c_reinhardtii.Cre16.g676800.t1.2 c_reinhardtii.Cre16.g677050.t1.1 c_reinhardtii.Cre16.g677550.t1.1 c_schloesseri.g11494.t1 c_schloesseri.g11500.t1 c_schloesseri.g11505.t1 c_schloesseri.g4172.t1 c_schloesseri.g6437.t1 d_salina.Dusal.0055s00018.1.p d_salina.Dusal.0559s00005.1.p d_salina.Dusal.0559s00006.1.p d_salina.Dusal.0793s00004.1.p g_pectorale.KXZ51491.1 g_pectorale.KXZ51492.1 g_pectorale.KXZ55590.1 g_pectorale.KXZ55594.1 g_pectorale.KXZ55603.1 g_pectorale.KXZ55647.1 g_pectorale.KXZ56032.1 p_parva.g10601.t1 p_parva.g9168.t1 v_carteri.Vocar.0003s0083.1.p v_carteri.Vocar.0014s0095.1.p v_carteri.Vocar.0018s0059.1.p v_carteri.Vocar.0018s0061.1.p v_carteri.Vocar.0018s0064.1.p v_carteri.Vocar.0030s0001.1.p v_carteri.Vocar.0361s0001.1.p
OG0000135: c_debaryana.g14926.t1 c_debaryana.g17735.t1 c_debaryana.g18322.t1 c_eustigma.GAX79992.1 c_eustigma.GAX81604.1 c_eustigma.GAX84023.1 c_eustigma.GAX85496.1 c_incerta.g12128.t1 c_incerta.g13312.t1 c_incerta.g787.t1 c_reinhardtii.Cre10.g437150.t1.2 c_reinhardtii.Cre12.g511400.t1.1 c_reinhardtii.Cre16.g649800.t1.1 c_schloesseri.g15028.t1 c_schloesseri.g5190.t1 c_schloesseri.g532.t1 c_zofingiensis.Cz01g22130.t1 c_zofingiensis.Cz04g18030.t1 c_zofingiensis.Cz04g23120.t1 c_zofingiensis.Cz05g31070.t1 c_zofingiensis.Cz15g00060.t1 c_zofingiensis.UNPLg00447.t1 d_salina.Dusal.0465s00002.1.p d_salina.Dusal.0930s00002.1.p g_pectorale.KXZ46511.1 g_pectorale.KXZ56011.1 p_parva.g7412.t1 p_parva.g8254.t1 r_subcapitata.GBF89655.1 r_subcapitata.GBF90148.1 r_subcapitata.GBF92082.1 r_subcapitata.GBF94074.1 r_subcapitata.GBF94955.1 r_subcapitata.GBF95436.1 r_subcapitata.GBF97131.1 r_subcapitata.GBF98168.1 r_subcapitata.GBF98291.1 v_carteri.Vocar.0001s1331.1.p v_carteri.Vocar.0016s0194.1.p v_carteri.Vocar.0032s0094.1.p
OG0000136: c_debaryana.g13986.t1 c_debaryana.g13997.t1 c_debaryana.g14057.t1 c_debaryana.g14058.t1 c_debaryana.g14059.t1 c_debaryana.g14060.t1 c_debaryana.g5443.t1 c_incerta.g13703.t1 c_incerta.g17533.t1 c_incerta.g450.t1 c_incerta.g451.t1 c_incerta.g4612.t1 c_incerta.g4614.t1 c_incerta.g5362.t1 c_incerta.g5363.t1 c_incerta.g5364.t1 c_reinhardtii.Cre01.g004800.t1.2 c_reinhardtii.Cre03.g179150.t1.2 c_reinhardtii.Cre03.g179200.t1.2 c_reinhardtii.Cre03.g179250.t1.2 c_reinhardtii.Cre06.g270950.t1.2 c_reinhardtii.Cre06.g271000.t1.2 c_reinhardtii.Cre06.g275600.t1.2 c_reinhardtii.Cre06.g285750.t1.1 c_reinhardtii.Cre06.g285800.t1.2 c_schloesseri.g13472.t1 c_schloesseri.g15272.t1 c_schloesseri.g15369.t1 c_schloesseri.g15370.t1 c_schloesseri.g16161.t1 c_schloesseri.g16162.t1 c_schloesseri.g16164.t1 c_schloesseri.g2681.t1 c_schloesseri.g2682.t1 g_pectorale.KXZ51994.1 g_pectorale.KXZ52038.1 p_parva.g7098.t1 r_subcapitata.GBF94858.1 v_carteri.Vocar.0002s0357.1.p v_carteri.Vocar.0002s0398.1.p
OG0000137: c_debaryana.g13964.t1 c_debaryana.g19467.t1 c_debaryana.g6187.t1 c_debaryana.g8987.t1 c_eustigma.GAX80250.1 c_incerta.g1191.t1 c_incerta.g17587.t1 c_incerta.g2702.t1 c_incerta.g4498.t1 c_incerta.g5957.t1 c_incerta.g9960.t1 c_reinhardtii.Cre03.g201300.t1.1 c_reinhardtii.Cre06.g278103.t1.1 c_reinhardtii.Cre10.g465700.t1.2 c_reinhardtii.Cre12.g557078.t1.1 c_schloesseri.g13389.t1 c_schloesseri.g15210.t1 c_schloesseri.g8340.t1 c_schloesseri.g8342.t1 c_schloesseri.g8921.t1 c_zofingiensis.Cz02g41040.t1 c_zofingiensis.Cz02g41050.t1 c_zofingiensis.Cz05g10200.t1 c_zofingiensis.Cz06g36120.t1 c_zofingiensis.Cz06g36130.t1 c_zofingiensis.Cz06g36140.t1 c_zofingiensis.Cz10g00010.t1 c_zofingiensis.Cz10g00020.t1 c_zofingiensis.Cz18g04210.t1 g_pectorale.KXZ41536.1 g_pectorale.KXZ43937.1 g_pectorale.KXZ43942.1 g_pectorale.KXZ46094.1 g_pectorale.KXZ46095.1 g_pectorale.KXZ46096.1 g_pectorale.KXZ52330.1 g_pectorale.KXZ53429.1 p_parva.g1042.t1 v_carteri.Vocar.0002s0621.1.p v_carteri.Vocar.0029s0098.1.p
OG0000138: c_debaryana.g11760.t1 c_debaryana.g15293.t1 c_debaryana.g16111.t1 c_eustigma.GAX72675.1 c_eustigma.GAX72676.1 c_eustigma.GAX76465.1 c_eustigma.GAX76466.1 c_eustigma.GAX81597.1 c_incerta.g116.t1 c_incerta.g11884.t1 c_incerta.g2469.t1 c_reinhardtii.Cre06.g292700.t1.2 c_reinhardtii.Cre11.g481000.t1.2 c_reinhardtii.Cre12.g499500.t1.1 c_schloesseri.g14144.t1 c_schloesseri.g7247.t1 c_schloesseri.g8725.t1 c_zofingiensis.Cz02g03010.t1 c_zofingiensis.Cz02g24200.t1 c_zofingiensis.Cz04g13070.t1 c_zofingiensis.Cz10g19030.t1 c_zofingiensis.Cz11g13040.t1 d_salina.Dusal.0029s00005.1.p d_salina.Dusal.0617s00007.1.p g_pectorale.KXZ44825.1 g_pectorale.KXZ46593.1 g_pectorale.KXZ48147.1 g_pectorale.KXZ49399.1 p_parva.g5054.t1 p_parva.g5513.t1 p_parva.g6691.t1 r_subcapitata.GBF91177.1 r_subcapitata.GBF91504.1 r_subcapitata.GBF93316.1 r_subcapitata.GBF96706.1 r_subcapitata.GBF97986.1 v_carteri.Vocar.0006s0284.1.p v_carteri.Vocar.0024s0254.1.p v_carteri.Vocar.0048s0006.1.p
OG0000139: c_debaryana.g1221.t1 c_debaryana.g15085.t1 c_debaryana.g15555.t1 c_debaryana.g16466.t1 c_debaryana.g19053.t1 c_debaryana.g2974.t1 c_debaryana.g4197.t1 c_debaryana.g4482.t1 c_debaryana.g4506.t1 c_eustigma.GAX72882.1 c_eustigma.GAX75880.1 c_eustigma.GAX79936.1 c_eustigma.GAX84211.1 c_incerta.g14766.t1 c_incerta.g15375.t1 c_incerta.g15459.t1 c_reinhardtii.Cre08.g358568.t1.1 c_reinhardtii.Cre09.g389060.t1.1 c_reinhardtii.Cre09.g389134.t1.1 c_reinhardtii.Cre09.g389171.t1.1 c_reinhardtii.Cre09.g392171.t1.1 c_schloesseri.g3625.t1 c_schloesseri.g4973.t1 c_schloesseri.g7858.t1 c_zofingiensis.Cz12g24170.t1 c_zofingiensis.Cz13g11080.t1 c_zofingiensis.Cz16g07320.t1 d_salina.Dusal.2120s00001.1.p g_pectorale.KXZ43611.1 g_pectorale.KXZ54225.1 g_pectorale.KXZ54298.1 g_pectorale.KXZ54300.1 p_parva.g5606.t1 r_subcapitata.GBF98680.1 r_subcapitata.GBF98829.1 v_carteri.Vocar.0001s0352.1.p v_carteri.Vocar.0026s0135.1.p v_carteri.Vocar.0026s0162.1.p v_carteri.Vocar.0044s0046.1.p
OG0000140: c_debaryana.g16775.t1 c_debaryana.g1868.t1 c_debaryana.g20194.t1 c_eustigma.GAX72913.1 c_eustigma.GAX78353.1 c_eustigma.GAX79404.1 c_eustigma.GAX83717.1 c_eustigma.GAX85308.1 c_eustigma.GAX86263.1 c_incerta.g15293.t1 c_incerta.g1774.t1 c_incerta.g3354.t1 c_incerta.g5536.t1 c_reinhardtii.Cre02.g145150.t2.1 c_reinhardtii.Cre03.g171751.t1.1 c_reinhardtii.Cre13.g573100.t1.1 c_reinhardtii.Cre17.g719250.t1.1 c_schloesseri.g14626.t1 c_schloesseri.g16005.t1 c_schloesseri.g1940.t1 c_schloesseri.g6534.t1 c_zofingiensis.Cz01g10220.t1 c_zofingiensis.Cz03g24260.t1 d_salina.Dusal.0169s00027.1.p d_salina.Dusal.0179s00017.1.p g_pectorale.KXZ42131.1 g_pectorale.KXZ48422.1 g_pectorale.KXZ56624.1 p_parva.g2183.t1 p_parva.g2222.t1 p_parva.g2511.t1 p_parva.g9469.t1 r_subcapitata.GBF93780.1 r_subcapitata.GBF96396.1 r_subcapitata.GBF96894.1 r_subcapitata.GBG00143.1 v_carteri.Vocar.0001s1677.1.p v_carteri.Vocar.0004s0118.1.p v_carteri.Vocar.0015s0122.1.p
OG0000141: c_debaryana.g141.t1 c_debaryana.g20198.t1 c_debaryana.g7711.t4 c_debaryana.g7713.t1 c_debaryana.g8081.t1 c_debaryana.g8082.t1 c_debaryana.g9686.t2 c_debaryana.g9687.t1 c_debaryana.g9688.t1 c_debaryana.g9689.t1 c_eustigma.GAX76168.1 c_eustigma.GAX76169.1 c_eustigma.GAX76740.1 c_eustigma.GAX81868.1 c_incerta.g15499.t1 c_incerta.g15500.t1 c_incerta.g635.t1 c_incerta.g636.t1 c_reinhardtii.Cre09.g387652.t1.1 c_reinhardtii.Cre09.g387689.t1.1 c_reinhardtii.Cre16.g694750.t1.2 c_reinhardtii.Cre16.g694800.t1.1 c_schloesseri.g3586.t1 c_schloesseri.g3587.t2 c_schloesseri.g4436.t1 c_schloesseri.g4437.t1 c_zofingiensis.Cz04g32190.t1 d_salina.Dusal.0079s00001.1.p d_salina.Dusal.1743s00002.1.p g_pectorale.KXZ41246.1 g_pectorale.KXZ54158.1 g_pectorale.KXZ54159.1 p_parva.g286.t1 p_parva.g389.t1 r_subcapitata.GBF89135.1 v_carteri.Vocar.0012s0230.1.p v_carteri.Vocar.0012s0231.1.p v_carteri.Vocar.0033s0114.1.p v_carteri.Vocar.0033s0115.1.p
OG0000142: c_debaryana.g10369.t1 c_debaryana.g10449.t1 c_debaryana.g12140.t1 c_debaryana.g13448.t1 c_debaryana.g3088.t1 c_debaryana.g3091.t1 c_debaryana.g3980.t1 c_debaryana.g5812.t1 c_debaryana.g9193.t1 c_debaryana.g9194.t1 c_eustigma.GAX77601.1 c_eustigma.GAX85828.1 c_eustigma.GAX86568.1 c_incerta.g11303.t1 c_incerta.g125.t1 c_incerta.g13144.t1 c_incerta.g13155.t1 c_incerta.g14080.t1 c_incerta.g156.t1 c_incerta.g15919.t1 c_incerta.g3849.t1 c_incerta.g615.t1 c_incerta.g66.t1 c_incerta.g76.t1 c_incerta.g8433.t1 c_incerta.g8983.t1 c_reinhardtii.Cre01.g049826.t1.1 c_reinhardtii.Cre02.g079926.t1.1 c_reinhardtii.Cre06.g290676.t1.1 c_reinhardtii.Cre06.g294250.t1.2 c_schloesseri.g11761.t1 c_schloesseri.g1463.t1 c_schloesseri.g15966.t1 c_schloesseri.g2159.t1 c_schloesseri.g5755.t1 c_schloesseri.g5757.t1 c_schloesseri.g8696.t1 c_schloesseri.g8735.t1 c_schloesseri.g8764.t1
OG0000143: c_debaryana.g13664.t1 c_debaryana.g16050.t1 c_debaryana.g16051.t1 c_debaryana.g16052.t1 c_debaryana.g16053.t1 c_eustigma.GAX74356.1 c_eustigma.GAX74718.1 c_eustigma.GAX86608.1 c_incerta.g1694.t1 c_incerta.g3818.t1 c_incerta.g8780.t1 c_reinhardtii.Cre09.g394325.t1.1 c_reinhardtii.Cre09.g415001.t1.1 c_reinhardtii.Cre13.g576760.t1.1 c_reinhardtii.Cre16.g679250.t1.2 c_schloesseri.g11455.t1 c_schloesseri.g12084.t1 c_schloesseri.g8514.t1 c_zofingiensis.Cz01g42110.t1 c_zofingiensis.Cz03g10240.t1 c_zofingiensis.Cz07g29280.t1 c_zofingiensis.Cz08g00120.t1 c_zofingiensis.Cz17g00090.t1 c_zofingiensis.Cz17g16050.t1 d_salina.Dusal.0172s00023.1.p d_salina.Dusal.0244s00014.1.p d_salina.Dusal.0419s00009.1.p d_salina.Dusal.0419s00010.1.p d_salina.Dusal.0419s00012.1.p d_salina.Dusal.1125s00002.1.p g_pectorale.KXZ41231.1 g_pectorale.KXZ42680.1 g_pectorale.KXZ55639.1 r_subcapitata.GBF88350.1 r_subcapitata.GBF92647.1 r_subcapitata.GBF92648.1 v_carteri.Vocar.0001s0155.1.p v_carteri.Vocar.0006s0022.1.p v_carteri.Vocar.0018s0094.1.p
OG0000144: c_debaryana.g13355.t1 c_debaryana.g15339.t1 c_debaryana.g19177.t1 c_debaryana.g19178.t1 c_debaryana.g19179.t1 c_debaryana.g19180.t1 c_debaryana.g19181.t1 c_debaryana.g2380.t1 c_debaryana.g5330.t1 c_debaryana.g8615.t1 c_debaryana.g8976.t1 c_incerta.g13957.t1 c_incerta.g6439.t1 c_incerta.g6440.t1 c_incerta.g6441.t1 c_incerta.g6442.t1 c_incerta.g6443.t1 c_incerta.g6444.t1 c_incerta.g9903.t1 c_incerta.g9904.t1 c_incerta.g9905.t1 c_incerta.g9906.t1 c_incerta.g9907.t1 c_reinhardtii.Cre01.g046450.t1.2 c_reinhardtii.Cre01.g046500.t1.2 c_reinhardtii.Cre01.g046501.t1.1 c_reinhardtii.Cre01.g046502.t1.1 c_reinhardtii.Cre01.g047100.t1.1 c_reinhardtii.Cre01.g047200.t2.1 c_reinhardtii.Cre04.g227800.t1.1 c_reinhardtii.Cre09.g388352.t1.1 c_reinhardtii.Cre12.g512350.t1.2 c_schloesseri.g10072.t1 c_schloesseri.g3919.t1 c_schloesseri.g6293.t1 c_schloesseri.g6294.t1 g_pectorale.KXZ51351.1 v_carteri.Vocar.0002s0373.1.p
OG0000145: c_debaryana.g11428.t1 c_debaryana.g11429.t1 c_debaryana.g11430.t1 c_debaryana.g16906.t1 c_debaryana.g16907.t1 c_debaryana.g18303.t1 c_debaryana.g20576.t1 c_debaryana.g20593.t1 c_debaryana.g2317.t1 c_debaryana.g3779.t1 c_debaryana.g4290.t1 c_debaryana.g92.t1 c_eustigma.GAX73071.1 c_incerta.g17336.t1 c_incerta.g6949.t1 c_incerta.g807.t1 c_incerta.g817.t1 c_incerta.g8456.t1 c_reinhardtii.Cre12.g523600.t1.1 c_reinhardtii.Cre16.g651300.t1.2 c_reinhardtii.Cre16.g651450.t1.1 c_reinhardtii.Cre16.g651850.t1.1 c_schloesseri.g14996.t1 c_schloesseri.g15092.t1 c_schloesseri.g16739.t1 c_schloesseri.g5527.t1 d_salina.Dusal.0268s00007.1.p d_salina.Dusal.0268s00008.1.p d_salina.Dusal.0352s00004.1.p g_pectorale.KXZ43396.1 g_pectorale.KXZ43397.1 g_pectorale.KXZ49831.1 g_pectorale.KXZ56026.1 g_pectorale.KXZ56027.1 p_parva.g5047.t1 r_subcapitata.GBF96216.1 v_carteri.Vocar.0012s0120.1.p v_carteri.Vocar.0012s0127.1.p
OG0000146: c_debaryana.g19868.t1 c_debaryana.g2675.t1 c_eustigma.GAX72945.1 c_eustigma.GAX76229.1 c_eustigma.GAX78076.1 c_eustigma.GAX81681.1 c_eustigma.GAX82159.1 c_eustigma.GAX83691.1 c_eustigma.GAX84473.1 c_incerta.g16674.t1 c_incerta.g2613.t1 c_reinhardtii.Cre02.g141250.t1.2 c_reinhardtii.Cre03.g211073.t1.1 c_schloesseri.g6617.t1 c_schloesseri.g8815.t1 c_zofingiensis.Cz01g00100.t1 c_zofingiensis.Cz03g04100.t1 c_zofingiensis.Cz06g26140.t1 c_zofingiensis.Cz09g12020.t1 c_zofingiensis.Cz11g01170.t1 d_salina.Dusal.0229s00015.1.p d_salina.Dusal.0403s00007.1.p d_salina.Dusal.0664s00002.1.p g_pectorale.KXZ42753.1 g_pectorale.KXZ53520.1 p_parva.g1066.t1 p_parva.g8804.t1 r_subcapitata.GBF87365.1 r_subcapitata.GBF88483.1 r_subcapitata.GBF93274.1 r_subcapitata.GBF93322.1 r_subcapitata.GBF93576.1 r_subcapitata.GBF93577.1 r_subcapitata.GBF97424.1 r_subcapitata.GBF99156.1 r_subcapitata.GBG00259.1 v_carteri.Vocar.0008s0010.1.p v_carteri.Vocar.0013s0168.1.p
OG0000147: c_debaryana.g16394.t1 c_debaryana.g16395.t1 c_debaryana.g16396.t1 c_debaryana.g16397.t1 c_debaryana.g6205.t1 c_debaryana.g6211.t1 c_incerta.g2179.t1 c_incerta.g4442.t1 c_reinhardtii.Cre06.g256500.t1.2 c_reinhardtii.Cre06.g262950.t1.1 c_reinhardtii.Cre06.g262977.t1.2 c_schloesseri.g2041.t1 c_schloesseri.g8269.t1 c_schloesseri.g8270.t1 d_salina.Dusal.0400s00002.1.p d_salina.Dusal.0400s00004.1.p d_salina.Dusal.0400s00007.1.p g_pectorale.KXZ46270.1 g_pectorale.KXZ46271.1 g_pectorale.KXZ46452.1 g_pectorale.KXZ46459.1 g_pectorale.KXZ51184.1 g_pectorale.KXZ51185.1 g_pectorale.KXZ52220.1 g_pectorale.KXZ53291.1 g_pectorale.KXZ53293.1 p_parva.g10068.t1 p_parva.g10071.t1 p_parva.g2752.t1 p_parva.g392.t1 p_parva.g6660.t1 p_parva.g7252.t1 p_parva.g7351.t1 p_parva.g9427.t1 v_carteri.Vocar.0002s0495.1.p v_carteri.Vocar.0007s0171.1.p v_carteri.Vocar.0007s0173.1.p v_carteri.Vocar.0007s0174.1.p
OG0000148: c_debaryana.g20404.t1 c_debaryana.g5742.t1 c_debaryana.g6250.t1 c_eustigma.GAX73674.1 c_incerta.g10113.t1 c_incerta.g10115.t1 c_incerta.g15730.t1 c_incerta.g9458.t1 c_reinhardtii.Cre06.g297900.t1.1 c_reinhardtii.Cre12.g546770.t1.2 c_reinhardtii.Cre12.g546850.t1.2 c_reinhardtii.Cre16.g674450.t1.2 c_schloesseri.g11559.t1 c_schloesseri.g15894.t1 c_schloesseri.g765.t1 c_schloesseri.g767.t1 c_zofingiensis.Cz02g24020.t1 c_zofingiensis.Cz04g05160.t1 c_zofingiensis.Cz10g15010.t1 c_zofingiensis.Cz12g20090.t1 c_zofingiensis.Cz15g22090.t1 d_salina.Dusal.0111s00009.1.p d_salina.Dusal.2862s00001.1.p g_pectorale.KXZ48868.1 g_pectorale.KXZ53252.1 g_pectorale.KXZ53269.1 g_pectorale.KXZ55559.1 p_parva.g4813.t1 p_parva.g581.t1 r_subcapitata.GBF87840.1 r_subcapitata.GBF92303.1 r_subcapitata.GBF95122.1 r_subcapitata.GBF96830.1 r_subcapitata.GBG00263.1 v_carteri.Vocar.0001s0287.1.p v_carteri.Vocar.0007s0145.1.p v_carteri.Vocar.0007s0194.1.p v_carteri.Vocar.0042s0126.1.p
OG0000149: c_debaryana.g310.t1 c_debaryana.g5025.t1 c_debaryana.g5026.t1 c_debaryana.g6880.t1 c_eustigma.GAX79412.1 c_eustigma.GAX82100.1 c_eustigma.GAX82101.1 c_incerta.g15574.t1 c_incerta.g16494.t1 c_incerta.g6020.t1 c_incerta.g7177.t1 c_reinhardtii.Cre09.g408428.t1.2 c_reinhardtii.Cre09.g413700.t1.1 c_reinhardtii.Cre10.g452750.t1.2 c_reinhardtii.Cre14.g622700.t1.2 c_reinhardtii.Cre17.g702700.t1.1 c_schloesseri.g10113.t1 c_schloesseri.g13824.t2 c_schloesseri.g15573.t1 c_schloesseri.g17165.t1 c_schloesseri.g8135.t2 c_zofingiensis.Cz03g16110.t1 d_salina.Dusal.0103s00017.1.p d_salina.Dusal.0123s00009.1.p g_pectorale.KXZ48371.1 g_pectorale.KXZ49625.1 g_pectorale.KXZ50871.1 g_pectorale.KXZ53486.1 p_parva.g1510.t1 p_parva.g2055.t1 p_parva.g7425.t1 r_subcapitata.GBF91846.1 r_subcapitata.GBF93366.1 r_subcapitata.GBF99821.1 v_carteri.Vocar.0004s0178.1.p v_carteri.Vocar.0004s0246.1.p v_carteri.Vocar.0027s0179.1.p v_carteri.Vocar.0036s0005.1.p
OG0000150: c_debaryana.g17761.t1 c_debaryana.g19459.t1 c_debaryana.g9091.t1 c_incerta.g5372.t1 c_incerta.g845.t1 c_incerta.g8785.t1 c_reinhardtii.Cre03.g178750.t1.1 c_reinhardtii.Cre09.g394139.t1.1 c_reinhardtii.Cre16.g652650.t1.1 c_schloesseri.g12089.t1 c_schloesseri.g14969.t1 c_schloesseri.g16152.t1 c_schloesseri.g16153.t1 c_schloesseri.g16154.t1 c_zofingiensis.Cz07g06020.t1 c_zofingiensis.Cz07g18170.t1 c_zofingiensis.Cz08g04080.t1 c_zofingiensis.Cz12g20300.t1 c_zofingiensis.Cz16g01180.t1 c_zofingiensis.Cz16g09120.t1 c_zofingiensis.Cz16g12270.t1 d_salina.Dusal.0262s00015.1.p g_pectorale.KXZ45487.1 g_pectorale.KXZ56843.1 g_pectorale.KXZ56991.1 p_parva.g10138.t1 p_parva.g3636.t1 p_parva.g6757.t1 p_parva.g8226.t1 p_parva.g9338.t1 p_parva.g937.t1 r_subcapitata.GBF89278.1 r_subcapitata.GBF90314.1 r_subcapitata.GBF93051.1 r_subcapitata.GBF99343.1 v_carteri.Vocar.0009s0313.1.p v_carteri.Vocar.0015s0340.1.p v_carteri.Vocar.0032s0034.1.p
OG0000151: c_debaryana.g11467.t1 c_debaryana.g11468.t1 c_debaryana.g12078.t1 c_debaryana.g1773.t1 c_debaryana.g19314.t1 c_debaryana.g2381.t1 c_debaryana.g3581.t1 c_debaryana.g9728.t1 c_debaryana.g9992.t1 c_debaryana.g9993.t1 c_incerta.g13641.t1 c_incerta.g13820.t1 c_incerta.g2531.t1 c_incerta.g2532.t1 c_incerta.g4346.t1 c_incerta.g4358.t1 c_incerta.g4359.t1 c_incerta.g8869.t1 c_reinhardtii.Cre01.g055316.t1.1 c_reinhardtii.Cre01.g055440.t1.1 c_reinhardtii.Cre03.g200767.t1.1 c_reinhardtii.Cre03.g200879.t1.1 c_reinhardtii.Cre08.g376650.t1.2 c_reinhardtii.Cre09.g393000.t1.1 c_reinhardtii.Cre09.g414550.t1.2 c_reinhardtii.Cre33.g758947.t1.1 c_schloesseri.g12175.t1 c_schloesseri.g2295.t1 c_schloesseri.g2309.t1 c_schloesseri.g4400.t1 c_schloesseri.g4401.t1 c_schloesseri.g4606.t1 c_schloesseri.g9053.t1 g_pectorale.KXZ45411.1 g_pectorale.KXZ45415.1 g_pectorale.KXZ49396.1 v_carteri.Vocar.0011s0295.1.p v_carteri.Vocar.0027s0063.1.p
OG0000152: c_debaryana.g14713.t1 c_debaryana.g14724.t1 c_debaryana.g2360.t1 c_debaryana.g4213.t1 c_debaryana.g4232.t1 c_eustigma.GAX75972.1 c_eustigma.GAX78175.1 c_eustigma.GAX85461.1 c_eustigma.GAX86636.1 c_incerta.g15954.t1 c_incerta.g16995.t1 c_incerta.g6179.t1 c_incerta.g7669.t1 c_incerta.g8578.t1 c_incerta.g8685.t1 c_reinhardtii.Cre01.g011150.t1.1 c_reinhardtii.Cre02.g109683.t1.1 c_reinhardtii.Cre04.g216200.t1.2 c_reinhardtii.Cre04.g216204.t1.1 c_reinhardtii.Cre07.g332250.t1.2 c_reinhardtii.Cre07.g349152.t1.1 c_reinhardtii.Cre07.g353555.t1.2 c_schloesseri.g12770.t1 c_schloesseri.g6385.t1 c_schloesseri.g7601.t1 c_schloesseri.g9901.t1 c_zofingiensis.Cz04g01220.t1 c_zofingiensis.Cz10g09160.t1 d_salina.Dusal.0184s00007.1.p d_salina.Dusal.1281s00002.1.p d_salina.Dusal.1281s00003.1.p g_pectorale.KXZ41006.1 g_pectorale.KXZ43041.1 p_parva.g1753.t1 p_parva.g904.t1 r_subcapitata.GBF87405.1 r_subcapitata.GBF99315.1 v_carteri.Vocar.0025s0194.1.p
OG0000153: c_incerta.g10776.t1 c_incerta.g11561.t1 c_incerta.g14773.t1 c_incerta.g14774.t2 c_incerta.g16954.t1 c_incerta.g17315.t1 c_incerta.g2389.t1 c_incerta.g3332.t1 c_incerta.g7013.t1 c_incerta.g8231.t1 c_reinhardtii.Cre02.g078200.t1.1 c_reinhardtii.Cre03.g150900.t1.2 c_reinhardtii.Cre04.g212150.t1.1 c_reinhardtii.Cre04.g212200.t1.1 c_reinhardtii.Cre04.g217911.t1.1 c_reinhardtii.Cre09.g386600.t1.1 c_reinhardtii.Cre11.g467650.t1.1 c_reinhardtii.Cre12.g559000.t1.1 c_reinhardtii.Cre14.g628150.t1.1 c_reinhardtii.Cre17.g716600.t1.1 c_schloesseri.g15317.t1 c_schloesseri.g1674.t1 c_schloesseri.g3209.t1 c_schloesseri.g4410.t1 c_schloesseri.g4876.t2 c_schloesseri.g7286.t2 c_zofingiensis.Cz04g39160.t1 c_zofingiensis.Cz10g03220.t1 g_pectorale.KXZ41098.1 g_pectorale.KXZ41316.1 g_pectorale.KXZ47445.1 g_pectorale.KXZ47464.1 g_pectorale.KXZ49595.1 g_pectorale.KXZ50580.1 g_pectorale.KXZ52705.1 g_pectorale.KXZ53109.1 v_carteri.Vocar.0031s0124.1.p v_carteri.Vocar.0033s0059.1.p
OG0000154: c_debaryana.g10107.t1 c_debaryana.g1082.t1 c_debaryana.g282.t1 c_debaryana.g283.t1 c_debaryana.g3127.t1 c_debaryana.g8836.t1 c_eustigma.GAX74423.1 c_eustigma.GAX74424.1 c_incerta.g12904.t1 c_incerta.g13821.t1 c_incerta.g377.t1 c_reinhardtii.Cre06.g289750.t1.1 c_reinhardtii.Cre09.g414416.t1.1 c_reinhardtii.Cre11.g467772.t1.1 c_schloesseri.g2768.t1 c_schloesseri.g3150.t1 c_schloesseri.g9041.t1 c_zofingiensis.Cz06g11250.t1 c_zofingiensis.Cz08g32050.t1 c_zofingiensis.Cz13g13230.t1 g_pectorale.KXZ43144.1 g_pectorale.KXZ46025.1 g_pectorale.KXZ46026.1 g_pectorale.KXZ46704.1 g_pectorale.KXZ51741.1 p_parva.g5970.t1 r_subcapitata.GBF89618.1 r_subcapitata.GBF92345.1 r_subcapitata.GBF92604.1 r_subcapitata.GBF99395.1 v_carteri.Vocar.0013s0190.1.p v_carteri.Vocar.0025s0068.1.p v_carteri.Vocar.0030s0189.1.p v_carteri.Vocar.0040s0001.1.p v_carteri.Vocar.0040s0002.1.p v_carteri.Vocar.0040s0003.1.p v_carteri.Vocar.0063s0006.1.p
OG0000155: c_debaryana.g1025.t1 c_debaryana.g1086.t1 c_debaryana.g11934.t1 c_debaryana.g12880.t1 c_debaryana.g12882.t1 c_debaryana.g14432.t1 c_debaryana.g14507.t1 c_debaryana.g14508.t1 c_debaryana.g1456.t1 c_debaryana.g1457.t1 c_debaryana.g14708.t1 c_debaryana.g15379.t1 c_debaryana.g15381.t1 c_debaryana.g16632.t1 c_debaryana.g1794.t1 c_debaryana.g18099.t1 c_debaryana.g18129.t1 c_debaryana.g18513.t1 c_debaryana.g2034.t1 c_debaryana.g20542.t1 c_debaryana.g20544.t1 c_debaryana.g2068.t1 c_debaryana.g3355.t1 c_debaryana.g3766.t1 c_debaryana.g3778.t1 c_debaryana.g4542.t1 c_debaryana.g4544.t1 c_debaryana.g7922.t1 c_debaryana.g8238.t2 c_debaryana.g8239.t1 c_debaryana.g9047.t1 g_pectorale.KXZ41030.1 g_pectorale.KXZ43991.1 g_pectorale.KXZ47906.1 g_pectorale.KXZ47908.1 g_pectorale.KXZ53321.1 g_pectorale.KXZ53741.1
OG0000156: c_debaryana.g15858.t1 c_debaryana.g17404.t1 c_debaryana.g19210.t1 c_debaryana.g596.t1 c_debaryana.g604.t1 c_debaryana.g607.t1 c_debaryana.g610.t1 c_eustigma.GAX78614.1 c_incerta.g11961.t1 c_incerta.g499.t1 c_incerta.g544.t1 c_reinhardtii.Cre06.g281000.t1.1 c_reinhardtii.Cre06.g283200.t1.2 c_reinhardtii.Cre12.g503450.t1.2 c_schloesseri.g2581.t1 c_schloesseri.g2630.t1 c_schloesseri.g7334.t1 c_zofingiensis.Cz11g25040.t1 c_zofingiensis.Cz14g01010.t1 c_zofingiensis.Cz14g20020.t1 c_zofingiensis.UNPLg00256.t1 d_salina.Dusal.0489s00001.1.p g_pectorale.KXZ43706.1 g_pectorale.KXZ55869.1 g_pectorale.KXZ55873.1 g_pectorale.KXZ55874.1 p_parva.g10204.t1 r_subcapitata.GBF88694.1 r_subcapitata.GBF89006.1 r_subcapitata.GBF89138.1 r_subcapitata.GBF91798.1 r_subcapitata.GBF94238.1 r_subcapitata.GBF94239.1 r_subcapitata.GBF99151.1 r_subcapitata.GBF99152.1 v_carteri.Vocar.0002s0074.1.p v_carteri.Vocar.0006s0176.1.p
OG0000157: c_debaryana.g14965.t1 c_debaryana.g16670.t1 c_debaryana.g16679.t1 c_debaryana.g16681.t1 c_debaryana.g17298.t1 c_debaryana.g17299.t1 c_debaryana.g17301.t1 c_debaryana.g17302.t1 c_debaryana.g18311.t1 c_debaryana.g18983.t1 c_debaryana.g20719.t1 c_debaryana.g2216.t1 c_debaryana.g2217.t1 c_debaryana.g2935.t1 c_debaryana.g2938.t1 c_debaryana.g4582.t1 c_debaryana.g4583.t1 c_debaryana.g4584.t1 c_debaryana.g4585.t1 c_debaryana.g9003.t1 c_debaryana.g936.t1 c_incerta.g2181.t1 c_incerta.g4264.t1 c_reinhardtii.Cre10.g431050.t1.1 c_schloesseri.g13348.t1 c_schloesseri.g14192.t1 c_zofingiensis.Cz14g01055.t1 g_pectorale.KXZ42146.1 g_pectorale.KXZ42526.1 g_pectorale.KXZ44671.1 g_pectorale.KXZ45983.1 g_pectorale.KXZ45990.1 g_pectorale.KXZ45991.1 g_pectorale.KXZ45996.1 g_pectorale.KXZ46001.1 g_pectorale.KXZ47175.1 v_carteri.Vocar.0029s0121.1.p
OG0000158: c_debaryana.g11443.t1 c_debaryana.g4631.t1 c_debaryana.g4632.t1 c_debaryana.g4634.t1 c_debaryana.g9236.t1 c_incerta.g11106.t1 c_reinhardtii.Cre03.g156550.t1.1 c_schloesseri.g16695.t1 c_zofingiensis.Cz07g12110.t1 c_zofingiensis.Cz09g03270.t1 c_zofingiensis.Cz12g07070.t1 c_zofingiensis.Cz12g07080.t1 c_zofingiensis.Cz12g07090.t1 c_zofingiensis.Cz13g09090.t1 c_zofingiensis.Cz13g09100.t1 c_zofingiensis.Cz15g15150.t1 g_pectorale.KXZ41077.1 g_pectorale.KXZ48703.1 g_pectorale.KXZ48704.1 g_pectorale.KXZ48705.1 r_subcapitata.GBF87352.1 r_subcapitata.GBF87353.1 r_subcapitata.GBF89589.1 r_subcapitata.GBF90633.1 r_subcapitata.GBF92361.1 r_subcapitata.GBF92362.1 r_subcapitata.GBF95392.1 r_subcapitata.GBF95899.1 r_subcapitata.GBF96090.1 r_subcapitata.GBF96154.1 r_subcapitata.GBF96590.1 r_subcapitata.GBF97342.1 r_subcapitata.GBF98235.1 r_subcapitata.GBF99169.1 r_subcapitata.GBF99475.1 r_subcapitata.GBF99476.1 v_carteri.Vocar.0036s0118.1.p
OG0000159: c_debaryana.g17840.t1 c_debaryana.g5651.t1 c_debaryana.g8535.t1 c_debaryana.g8550.t1 c_eustigma.GAX72780.1 c_incerta.g13475.t1 c_incerta.g17667.t1 c_incerta.g5127.t1 c_incerta.g9871.t1 c_incerta.g9876.t1 c_reinhardtii.Cre01.g044900.t1.2 c_reinhardtii.Cre01.g045150.t1.2 c_reinhardtii.Cre02.g074950.t1.1 c_reinhardtii.Cre03.g190900.t1.1 c_reinhardtii.Cre06.g278190.t1.1 c_schloesseri.g10412.t1 c_schloesseri.g13999.t1 c_schloesseri.g2869.t1 c_schloesseri.g3947.t1 c_schloesseri.g3950.t1 c_zofingiensis.Cz05g24140.t1 c_zofingiensis.Cz12g20240.t1 c_zofingiensis.Cz12g20250.t1 d_salina.Dusal.0028s00021.1.p d_salina.Dusal.0824s00004.1.p g_pectorale.KXZ45870.1 g_pectorale.KXZ50228.1 g_pectorale.KXZ56912.1 p_parva.g8718.t1 p_parva.g8976.t1 r_subcapitata.GBF87964.1 r_subcapitata.GBF90821.1 r_subcapitata.GBF95465.1 r_subcapitata.GBF98539.1 v_carteri.Vocar.0001s0703.1.p v_carteri.Vocar.0002s0244.1.p v_carteri.Vocar.0035s0136.1.p
OG0000160: c_debaryana.g10590.t1 c_debaryana.g10591.t1 c_debaryana.g12356.t1 c_debaryana.g14177.t1 c_debaryana.g18392.t1 c_debaryana.g19151.t1 c_debaryana.g19152.t1 c_eustigma.GAX74975.1 c_incerta.g13136.t1 c_incerta.g557.t1 c_incerta.g578.t1 c_reinhardtii.Cre06.g279474.t1.1 c_reinhardtii.Cre06.g280420.t1.2 c_reinhardtii.Cre14.g612150.t1.1 c_schloesseri.g2165.t1 c_schloesseri.g2543.t1 c_schloesseri.g2568.t1 c_zofingiensis.Cz02g01180.t1 c_zofingiensis.Cz06g31260.t1 c_zofingiensis.Cz09g31130.t1 d_salina.Dusal.0005s00010.1.p d_salina.Dusal.0556s00010.1.p d_salina.Dusal.2698s00001.1.p d_salina.Dusal.5363s00001.1.p g_pectorale.KXZ44850.1 g_pectorale.KXZ44872.1 g_pectorale.KXZ51881.1 g_pectorale.KXZ51882.1 p_parva.g2361.t1 p_parva.g3306.t1 p_parva.g5684.t1 p_parva.g5946.t1 p_parva.g7513.t1 p_parva.g8426.t1 r_subcapitata.GBF94199.1 v_carteri.Vocar.0002s0132.1.p v_carteri.Vocar.0002s0297.1.p
OG0000161: c_debaryana.g11713.t1 c_debaryana.g3402.t1 c_debaryana.g3414.t1 c_debaryana.g3415.t1 c_debaryana.g3578.t1 c_eustigma.GAX74923.1 c_eustigma.GAX77252.1 c_incerta.g1478.t1 c_incerta.g1489.t1 c_incerta.g17594.t1 c_incerta.g6133.t1 c_incerta.g8613.t1 c_reinhardtii.Cre01.g009550.t1.1 c_reinhardtii.Cre06.g278108.t1.1 c_reinhardtii.Cre07.g351850.t1.2 c_reinhardtii.Cre13.g586450.t2.1 c_reinhardtii.Cre13.g586950.t1.2 c_schloesseri.g13053.t1 c_schloesseri.g13054.t1 c_schloesseri.g13064.t1 c_schloesseri.g13090.t1 c_schloesseri.g13797.t1 c_schloesseri.g15205.t1 c_schloesseri.g7532.t1 c_zofingiensis.Cz11g03130.t1 c_zofingiensis.Cz12g28120.t1 d_salina.Dusal.0087s00005.1.p g_pectorale.KXZ45022.1 g_pectorale.KXZ45027.1 g_pectorale.KXZ46417.1 g_pectorale.KXZ53730.1 g_pectorale.KXZ53732.1 r_subcapitata.GBF92311.1 r_subcapitata.GBF98028.1 r_subcapitata.GBG00378.1 v_carteri.Vocar.0005s0084.1.p v_carteri.Vocar.0079s0002.1.p
OG0000162: c_debaryana.g277.t2 c_debaryana.g292.t1 c_debaryana.g7584.t1 c_debaryana.g8147.t3 c_eustigma.GAX80749.1 c_eustigma.GAX84285.1 c_incerta.g11538.t1 c_incerta.g14337.t3 c_incerta.g3552.t1 c_incerta.g7811.t1 c_incerta.g8928.t1 c_reinhardtii.Cre02.g103300.t1.1 c_reinhardtii.Cre02.g103350.t1.1 c_reinhardtii.Cre02.g103400.t1.2 c_reinhardtii.Cre17.g709000.t1.2 c_schloesseri.g12232.t1 c_schloesseri.g16290.t1 c_schloesseri.g16291.t1 c_schloesseri.g16293.t1 c_schloesseri.g16294.t1 c_schloesseri.g3503.t1 c_schloesseri.g3801.t1 c_schloesseri.g8014.t1 c_zofingiensis.Cz08g04140.t1 c_zofingiensis.Cz08g04150.t1 d_salina.Dusal.0428s00008.1.p g_pectorale.KXZ42329.1 g_pectorale.KXZ42330.1 g_pectorale.KXZ42730.1 g_pectorale.KXZ48949.1 g_pectorale.KXZ57000.1 r_subcapitata.GBF95943.1 r_subcapitata.GBF99222.1 v_carteri.Vocar.0004s0345.1.p v_carteri.Vocar.0005s0418.1.p v_carteri.Vocar.0005s0421.1.p v_carteri.Vocar.0011s0301.1.p
OG0000163: c_incerta.g6507.t1 c_incerta.g6514.t1 c_incerta.g6515.t1 c_reinhardtii.Cre01.g026350.t1.1 c_reinhardtii.Cre01.g026700.t1.1 c_reinhardtii.Cre01.g026750.t1.1 c_reinhardtii.Cre01.g026800.t1.1 c_reinhardtii.Cre01.g026850.t1.1 c_schloesseri.g6228.t1 c_schloesseri.g6229.t1 c_schloesseri.g6230.t1 c_schloesseri.g6237.t1 c_zofingiensis.Cz13g09160.t1 g_pectorale.KXZ45150.1 g_pectorale.KXZ45783.1 g_pectorale.KXZ45816.1 g_pectorale.KXZ46789.1 g_pectorale.KXZ49544.1 g_pectorale.KXZ51297.1 g_pectorale.KXZ51298.1 g_pectorale.KXZ51299.1 g_pectorale.KXZ51300.1 g_pectorale.KXZ51303.1 g_pectorale.KXZ51304.1 g_pectorale.KXZ51305.1 g_pectorale.KXZ51306.1 g_pectorale.KXZ52456.1 g_pectorale.KXZ52457.1 g_pectorale.KXZ52458.1 g_pectorale.KXZ52715.1 g_pectorale.KXZ52726.1 g_pectorale.KXZ52808.1 g_pectorale.KXZ53077.1 g_pectorale.KXZ53088.1 g_pectorale.KXZ53099.1 g_pectorale.KXZ54283.1 v_carteri.Vocar.0019s0018.1.p
OG0000164: c_debaryana.g12375.t1 c_debaryana.g19428.t1 c_debaryana.g441.t1 c_debaryana.g445.t1 c_incerta.g13893.t1 c_incerta.g14540.t1 c_incerta.g14541.t1 c_incerta.g14542.t1 c_incerta.g14543.t1 c_incerta.g14545.t1 c_incerta.g14547.t1 c_incerta.g14548.t1 c_incerta.g14549.t1 c_incerta.g15627.t1 c_incerta.g15628.t1 c_incerta.g15629.t1 c_incerta.g3615.t1 c_incerta.g6044.t1 c_reinhardtii.Cre04.g231418.t1.1 c_reinhardtii.Cre09.g411950.t1.1 c_reinhardtii.Cre17.g697800.t1.2 c_reinhardtii.Cre17.g744697.t1.1 c_schloesseri.g10012.t1 c_schloesseri.g11950.t1 c_schloesseri.g1392.t1 c_schloesseri.g1394.t1 c_schloesseri.g1396.t1 c_schloesseri.g2325.t1 c_schloesseri.g5013.t1 c_schloesseri.g5014.t1 c_schloesseri.g5607.t1 c_schloesseri.g6000.t1 c_schloesseri.g6004.t1 g_pectorale.KXZ46513.1 g_pectorale.KXZ47209.1 g_pectorale.KXZ54770.1
OG0000165: c_debaryana.g11090.t1 c_debaryana.g11107.t1 c_debaryana.g11110.t1 c_debaryana.g11111.t1 c_debaryana.g11113.t1 c_debaryana.g11147.t1 c_debaryana.g11166.t1 c_debaryana.g11167.t1 c_debaryana.g11168.t1 c_debaryana.g11178.t1 c_debaryana.g11183.t1 c_debaryana.g11200.t1 c_debaryana.g11205.t1 c_debaryana.g11206.t1 c_debaryana.g11207.t1 c_debaryana.g11210.t1 c_debaryana.g11226.t1 c_debaryana.g11227.t1 c_debaryana.g11233.t1 c_debaryana.g11237.t1 c_debaryana.g11238.t1 c_debaryana.g11239.t1 c_debaryana.g11240.t2 c_debaryana.g11248.t1 c_debaryana.g12555.t1 c_debaryana.g1352.t2 c_debaryana.g13956.t1 c_debaryana.g14022.t1 c_debaryana.g1640.t1 c_debaryana.g1800.t1 c_debaryana.g18057.t1 c_debaryana.g2101.t1 c_debaryana.g2423.t1 c_debaryana.g9046.t1 c_debaryana.g9151.t1 g_pectorale.KXZ45687.1
OG0000166: c_debaryana.g17188.t1 c_debaryana.g17189.t1 c_debaryana.g7488.t1 c_debaryana.g7503.t1 c_debaryana.g7504.t1 c_debaryana.g7505.t1 c_incerta.g10897.t1 c_incerta.g10898.t1 c_incerta.g16631.t1 c_incerta.g16632.t1 c_incerta.g16633.t1 c_incerta.g16634.t1 c_reinhardtii.Cre03.g146727.t1.1 c_reinhardtii.Cre03.g146747.t1.1 c_reinhardtii.Cre03.g146767.t1.1 c_reinhardtii.Cre17.g732533.t1.1 c_reinhardtii.Cre17.g732566.t1.1 c_reinhardtii.Cre17.g732600.t1.2 c_schloesseri.g12456.t1 c_schloesseri.g12457.t1 c_schloesseri.g12458.t1 c_schloesseri.g12459.t1 c_schloesseri.g16498.t1 c_schloesseri.g16500.t1 c_schloesseri.g16501.t1 c_schloesseri.g17021.t1 g_pectorale.KXZ46256.1 g_pectorale.KXZ46257.1 g_pectorale.KXZ46258.1 g_pectorale.KXZ53175.1 g_pectorale.KXZ53179.1 g_pectorale.KXZ53180.1 g_pectorale.KXZ53181.1 v_carteri.Vocar.0003s0335.1.p v_carteri.Vocar.0003s0370.1.p v_carteri.Vocar.0003s0371.1.p
OG0000167: c_debaryana.g11015.t1 c_debaryana.g111.t1 c_debaryana.g14630.t1 c_debaryana.g17049.t1 c_debaryana.g17050.t1 c_debaryana.g18286.t1 c_eustigma.GAX85075.1 c_incerta.g11243.t1 c_incerta.g13303.t1 c_incerta.g1423.t1 c_incerta.g8313.t1 c_incerta.g8314.t2 c_incerta.g8319.t1 c_incerta.g8320.t1 c_reinhardtii.Cre02.g085750.t1.1 c_reinhardtii.Cre02.g085800.t1.1 c_reinhardtii.Cre03.g162900.t1.1 c_reinhardtii.Cre10.g437800.t1.1 c_reinhardtii.Cre10.g437829.t1.2 c_schloesseri.g13126.t1 c_schloesseri.g13128.t1 c_schloesseri.g14375.t1 c_schloesseri.g16824.t1 c_schloesseri.g542.t1 c_schloesseri.g5642.t1 c_schloesseri.g5644.t1 c_zofingiensis.Cz06g13280.t1 d_salina.Dusal.0653s00006.1.p g_pectorale.KXZ46488.1 g_pectorale.KXZ51340.1 g_pectorale.KXZ56419.1 p_parva.g7157.t1 r_subcapitata.GBF93678.1 v_carteri.Vocar.0001s1324.1.p v_carteri.Vocar.0004s0410.1.p v_carteri.Vocar.0004s0411.1.p
OG0000168: c_debaryana.g14984.t1 c_debaryana.g16074.t1 c_debaryana.g16369.t1 c_debaryana.g16374.t1 c_debaryana.g18668.t1 c_debaryana.g19943.t1 c_debaryana.g5070.t1 c_debaryana.g6044.t1 c_debaryana.g608.t1 c_debaryana.g6111.t1 c_debaryana.g7754.t1 c_debaryana.g7756.t1 c_debaryana.g7757.t1 c_debaryana.g7758.t1 c_debaryana.g8745.t1 c_debaryana.g8746.t1 c_debaryana.g9486.t1 c_incerta.g10275.t1 c_incerta.g10276.t1 c_incerta.g12602.t1 c_incerta.g12603.t1 c_incerta.g14761.t1 c_incerta.g16698.t1 c_incerta.g16700.t1 c_incerta.g16702.t1 c_incerta.g16945.t1 c_reinhardtii.Cre02.g142605.t1.1 c_reinhardtii.Cre02.g142650.t1.1 c_reinhardtii.Cre07.g312600.t2.1 c_schloesseri.g6602.t1 r_subcapitata.GBF94586.1 r_subcapitata.GBG00166.1 r_subcapitata.GBG00560.1 v_carteri.Vocar.0001s0001.1.p v_carteri.Vocar.0020s0015.1.p v_carteri.Vocar.0062s0001.1.p
OG0000169: c_debaryana.g12144.t2 c_debaryana.g17271.t1 c_debaryana.g18065.t2 c_eustigma.GAX72664.1 c_eustigma.GAX82446.1 c_eustigma.GAX82447.1 c_eustigma.GAX82851.1 c_incerta.g12624.t1 c_incerta.g4698.t1 c_incerta.g8191.t1 c_reinhardtii.Cre02.g090850.t1.1 c_reinhardtii.Cre11.g467575.t1.1 c_reinhardtii.Cre12.g533351.t1.1 c_schloesseri.g10992.t1 c_schloesseri.g12635.t1 c_schloesseri.g1809.t1 c_zofingiensis.Cz06g27180.t1 c_zofingiensis.Cz09g26150.t1 c_zofingiensis.Cz16g16100.t1 c_zofingiensis.Cz16g16110.t1 d_salina.Dusal.0027s00013.1.p d_salina.Dusal.0027s00014.1.p d_salina.Dusal.0219s00011.1.p g_pectorale.KXZ44338.1 g_pectorale.KXZ48462.1 p_parva.g10117.t1 p_parva.g140.t1 p_parva.g5548.t1 p_parva.g7507.t1 r_subcapitata.GBF94139.1 r_subcapitata.GBF95006.1 r_subcapitata.GBF99361.1 v_carteri.Vocar.0001s1199.1.p v_carteri.Vocar.0001s1202.1.p v_carteri.Vocar.0009s0368.1.p v_carteri.Vocar.0034s0036.1.p
OG0000170: c_debaryana.g16028.t1 c_debaryana.g4774.t1 c_debaryana.g4775.t1 c_eustigma.GAX86404.1 c_incerta.g359.t1 c_reinhardtii.Cre04.g225650.t1.2 c_schloesseri.g1458.t1 c_zofingiensis.Cz01g19100.t1 c_zofingiensis.Cz01g28180.t1 c_zofingiensis.Cz02g23140.t1 c_zofingiensis.Cz03g24040.t1 c_zofingiensis.Cz03g28160.t1 c_zofingiensis.Cz03g34200.t1 c_zofingiensis.Cz05g15060.t1 c_zofingiensis.Cz05g27290.t1 c_zofingiensis.Cz06g13110.t1 c_zofingiensis.Cz07g05220.t1 c_zofingiensis.Cz09g00100.t1 c_zofingiensis.Cz11g01150.t1 c_zofingiensis.Cz11g13160.t1 c_zofingiensis.Cz14g11100.t1 c_zofingiensis.Cz15g11150.t1 c_zofingiensis.Cz16g02140.t1 c_zofingiensis.Cz16g11100.t1 c_zofingiensis.Cz16g21340.t1 c_zofingiensis.Cz17g07110.t1 c_zofingiensis.Cz17g10180.t1 c_zofingiensis.Cz18g13040.t1 c_zofingiensis.Cz19g02120.t1 d_salina.Dusal.1122s00002.1.p g_pectorale.KXZ44849.1 g_pectorale.KXZ48016.1 p_parva.g6656.t1 r_subcapitata.GBF88043.1 r_subcapitata.GBF98051.1 v_carteri.Vocar.0049s0008.1.p
OG0000171: c_debaryana.g10166.t1 c_debaryana.g10729.t1 c_debaryana.g1236.t1 c_debaryana.g1904.t1 c_debaryana.g20137.t1 c_debaryana.g5523.t1 c_debaryana.g5524.t1 c_eustigma.GAX73759.1 c_eustigma.GAX74916.1 c_eustigma.GAX84157.1 c_eustigma.GAX84158.1 c_eustigma.GAX84159.1 c_incerta.g14504.t1 c_incerta.g3025.t1 c_incerta.g3027.t1 c_incerta.g3488.t1 c_reinhardtii.Cre09.g386737.t1.1 c_reinhardtii.Cre10.g446050.t1.1 c_reinhardtii.Cre10.g446150.t1.2 c_reinhardtii.Cre17.g712050.t1.1 c_schloesseri.g14176.t1 c_schloesseri.g14323.t1 c_schloesseri.g14325.t1 c_schloesseri.g15776.t1 c_schloesseri.g7959.t1 c_zofingiensis.Cz01g39120.t1 c_zofingiensis.Cz03g14120.t1 c_zofingiensis.Cz09g23060.t1 d_salina.Dusal.0488s00008.1.p g_pectorale.KXZ47527.1 g_pectorale.KXZ51022.1 p_parva.g9567.t1 r_subcapitata.GBG00103.1 v_carteri.Vocar.0005s0460.1.p v_carteri.Vocar.0021s0017.1.p v_carteri.Vocar.0026s0004.1.p
OG0000172: c_debaryana.g12167.t1 c_debaryana.g12168.t1 c_debaryana.g12287.t1 c_debaryana.g12289.t1 c_debaryana.g5690.t1 c_incerta.g13578.t1 c_incerta.g15826.t1 c_incerta.g15832.t1 c_reinhardtii.Cre08.g379800.t1.2 c_reinhardtii.Cre16.g676533.t1.1 c_reinhardtii.Cre16.g677205.t1.1 c_reinhardtii.Cre16.g677765.t1.1 c_schloesseri.g11663.t2 c_schloesseri.g11672.t1 c_schloesseri.g5062.t1 c_schloesseri.g5063.t1 c_zofingiensis.Cz07g24210.t1 c_zofingiensis.Cz12g22100.t1 d_salina.Dusal.0182s00003.1.p d_salina.Dusal.0972s00006.1.p d_salina.Dusal.0972s00007.1.p g_pectorale.KXZ40872.1 g_pectorale.KXZ55780.1 g_pectorale.KXZ55787.1 g_pectorale.KXZ56112.1 p_parva.g498.t1 r_subcapitata.GBF93421.1 r_subcapitata.GBF96122.1 r_subcapitata.GBF96123.1 r_subcapitata.GBF98146.1 v_carteri.Vocar.0014s0289.1.p v_carteri.Vocar.0058s0018.1.p v_carteri.Vocar.0058s0019.1.p v_carteri.Vocar.0058s0020.1.p v_carteri.Vocar.0074s0014.1.p v_carteri.Vocar.0074s0015.1.p
OG0000173: c_debaryana.g15805.t1 c_debaryana.g17443.t1 c_debaryana.g17880.t1 c_eustigma.GAX77236.1 c_eustigma.GAX77580.1 c_incerta.g2260.t1 c_incerta.g7091.t1 c_incerta.g7606.t1 c_reinhardtii.Cre02.g112550.t1.2 c_reinhardtii.Cre05.g234400.t1.1 c_reinhardtii.Cre05.g241350.t1.1 c_schloesseri.g13670.t1 c_schloesseri.g3336.t1 c_schloesseri.g7691.t1 c_zofingiensis.Cz04g24060.t1 c_zofingiensis.Cz06g29050.t1 g_pectorale.KXZ42099.1 g_pectorale.KXZ42407.1 g_pectorale.KXZ43082.1 g_pectorale.KXZ43357.1 g_pectorale.KXZ44532.1 g_pectorale.KXZ45556.1 g_pectorale.KXZ46237.1 g_pectorale.KXZ47148.1 g_pectorale.KXZ47150.1 g_pectorale.KXZ48499.1 g_pectorale.KXZ48511.1 g_pectorale.KXZ48921.1 g_pectorale.KXZ50275.1 g_pectorale.KXZ50300.1 g_pectorale.KXZ50416.1 g_pectorale.KXZ50417.1 r_subcapitata.GBF90154.1 v_carteri.Vocar.0001s1592.1.p v_carteri.Vocar.0003s0407.1.p v_carteri.Vocar.0003s0408.1.p
OG0000174: c_debaryana.g14358.t1 c_debaryana.g14359.t1 c_debaryana.g3036.t1 c_debaryana.g9897.t1 c_debaryana.g9898.t1 c_debaryana.g9899.t1 c_eustigma.GAX74690.1 c_eustigma.GAX84966.1 c_incerta.g11505.t1 c_incerta.g11509.t1 c_incerta.g13956.t1 c_incerta.g13958.t1 c_incerta.g13959.t1 c_reinhardtii.Cre09.g388351.t1.1 c_reinhardtii.Cre09.g388353.t1.1 c_reinhardtii.Cre09.g388355.t1.1 c_reinhardtii.Cre17.g696500.t1.1 c_reinhardtii.Cre17.g696700.t1.2 c_schloesseri.g11813.t1 c_schloesseri.g11817.t1 c_schloesseri.g3528.t1 c_schloesseri.g3529.t1 c_schloesseri.g3530.t1 c_schloesseri.g6515.t1 g_pectorale.KXZ46023.1 g_pectorale.KXZ54448.1 v_carteri.Vocar.0005s0504.1.p v_carteri.Vocar.0021s0055.1.p v_carteri.Vocar.0033s0126.1.p v_carteri.Vocar.0033s0128.1.p v_carteri.Vocar.0033s0180.1.p v_carteri.Vocar.0033s0181.1.p v_carteri.Vocar.0033s0182.1.p v_carteri.Vocar.0033s0185.1.p v_carteri.Vocar.0034s0002.1.p v_carteri.Vocar.0036s0021.1.p
OG0000175: c_debaryana.g10142.t1 c_debaryana.g11146.t1 c_debaryana.g20022.t1 c_eustigma.GAX74529.1 c_eustigma.GAX74771.1 c_eustigma.GAX75479.1 c_eustigma.GAX75998.1 c_incerta.g11751.t1 c_incerta.g16190.t1 c_incerta.g9690.t1 c_reinhardtii.Cre07.g324050.t1.2 c_reinhardtii.Cre12.g516500.t1.1 c_reinhardtii.Cre17.g734400.t1.1 c_schloesseri.g10834.t1 c_schloesseri.g11310.t1 c_schloesseri.g2367.t1 c_zofingiensis.Cz01g09050.t1 c_zofingiensis.Cz02g12230.t1 c_zofingiensis.Cz02g12240.t1 c_zofingiensis.Cz09g29020.t1 d_salina.Dusal.0147s00015.1.p d_salina.Dusal.0203s00008.1.p d_salina.Dusal.1455s00001.1.p d_salina.Dusal.2594s00001.1.p g_pectorale.KXZ47484.1 g_pectorale.KXZ48514.1 g_pectorale.KXZ56311.1 p_parva.g2239.t1 p_parva.g3739.t1 p_parva.g9285.t1 r_subcapitata.GBF88645.1 r_subcapitata.GBF89461.1 r_subcapitata.GBF91645.1 v_carteri.Vocar.0003s0198.1.p v_carteri.Vocar.0006s0031.1.p v_carteri.Vocar.0006s0337.1.p
OG0000176: c_debaryana.g10680.t1 c_debaryana.g1182.t1 c_debaryana.g12233.t1 c_debaryana.g12515.t1 c_debaryana.g13202.t1 c_debaryana.g13205.t1 c_debaryana.g1639.t1 c_debaryana.g20612.t1 c_debaryana.g2215.t1 c_incerta.g5756.t1 c_incerta.g5944.t1 c_schloesseri.g17101.t1 g_pectorale.KXZ41212.1 g_pectorale.KXZ42147.1 g_pectorale.KXZ46106.1 g_pectorale.KXZ48490.1 g_pectorale.KXZ48491.1 g_pectorale.KXZ50520.1 g_pectorale.KXZ50654.1 g_pectorale.KXZ50656.1 g_pectorale.KXZ50709.1 g_pectorale.KXZ51773.1 g_pectorale.KXZ53379.1 g_pectorale.KXZ53380.1 g_pectorale.KXZ54688.1 v_carteri.Vocar.0003s0484.1.p v_carteri.Vocar.0008s0076.1.p v_carteri.Vocar.0015s0002.1.p v_carteri.Vocar.0016s0019.1.p v_carteri.Vocar.0016s0020.1.p v_carteri.Vocar.0020s0200.1.p v_carteri.Vocar.0020s0201.1.p v_carteri.Vocar.0020s0208.1.p v_carteri.Vocar.0025s0081.1.p v_carteri.Vocar.0054s0001.1.p v_carteri.Vocar.0062s0034.1.p
OG0000177: c_debaryana.g15302.t1 c_debaryana.g3826.t1 c_debaryana.g9935.t1 c_eustigma.GAX74903.1 c_eustigma.GAX76143.1 c_eustigma.GAX76664.1 c_eustigma.GAX83446.1 c_eustigma.GAX84569.1 c_incerta.g11869.t1 c_incerta.g14362.t1 c_incerta.g4239.t1 c_incerta.g7583.t1 c_reinhardtii.Cre02.g113600.t1.2 c_reinhardtii.Cre04.g228850.t1.1 c_reinhardtii.Cre12.g498650.t1.2 c_reinhardtii.Cre17.g700133.t1.1 c_schloesseri.g1519.t1 c_schloesseri.g3357.t1 c_schloesseri.g7232.t1 c_schloesseri.g8184.t1 c_zofingiensis.Cz02g25020.t1 d_salina.Dusal.0818s00003.1.p g_pectorale.KXZ43316.1 g_pectorale.KXZ51018.1 g_pectorale.KXZ54424.1 p_parva.g4369.t1 p_parva.g6517.t1 p_parva.g824.t1 r_subcapitata.GBF87827.1 r_subcapitata.GBF89986.1 r_subcapitata.GBF93487.1 r_subcapitata.GBF96843.1 r_subcapitata.GBF97654.1 v_carteri.Vocar.0006s0272.1.p v_carteri.Vocar.0017s0106.1.p v_carteri.Vocar.0026s0112.1.p
OG0000178: c_debaryana.g18131.t1 c_debaryana.g2340.t1 c_debaryana.g5482.t1 c_debaryana.g7479.t1 c_debaryana.g8818.t1 c_debaryana.g961.t1 c_debaryana.g962.t1 c_eustigma.GAX74843.1 c_eustigma.GAX85635.1 c_incerta.g10979.t1 c_incerta.g6000.t1 c_incerta.g9325.t1 c_reinhardtii.Cre01.g060712.t1.1 c_reinhardtii.Cre03.g150850.t1.2 c_reinhardtii.Cre05.g238374.t1.1 c_reinhardtii.Cre05.g240533.t1.2 c_schloesseri.g10437.t1 c_schloesseri.g13598.t1 c_schloesseri.g16576.t1 c_schloesseri.g16577.t1 c_schloesseri.g2040.t1 c_zofingiensis.Cz07g11170.t1 c_zofingiensis.Cz12g05010.t1 d_salina.Dusal.0494s00012.1.p g_pectorale.KXZ48561.1 g_pectorale.KXZ48564.1 g_pectorale.KXZ48567.1 g_pectorale.KXZ48568.1 g_pectorale.KXZ48569.1 g_pectorale.KXZ48570.1 g_pectorale.KXZ50787.1 g_pectorale.KXZ50788.1 g_pectorale.KXZ52052.1 r_subcapitata.GBF90013.1 v_carteri.Vocar.0019s0261.1.p v_carteri.Vocar.0028s0028.1.p
OG0000179: c_debaryana.g17390.t1 c_debaryana.g18815.t2 c_debaryana.g19939.t1 c_debaryana.g76.t1 c_eustigma.GAX73318.1 c_eustigma.GAX73319.1 c_eustigma.GAX73320.1 c_eustigma.GAX76957.1 c_incerta.g14866.t1 c_incerta.g3601.t1 c_incerta.g4649.t1 c_incerta.g9056.t1 c_reinhardtii.Cre01.g052750.t1.1 c_reinhardtii.Cre13.g604050.t1.2 c_reinhardtii.Cre17.g706700.t1.1 c_schloesseri.g11037.t1 c_schloesseri.g13254.t1 c_schloesseri.g13750.t2 c_schloesseri.g8060.t1 c_zofingiensis.Cz02g33070.t1 c_zofingiensis.Cz02g33080.t1 c_zofingiensis.Cz04g01010.t1 c_zofingiensis.Cz05g04260.t1 c_zofingiensis.Cz06g01060.t1 c_zofingiensis.Cz06g13090.t1 c_zofingiensis.Cz06g13100.t1 c_zofingiensis.Cz07g00220.t1 c_zofingiensis.Cz14g17250.t1 c_zofingiensis.Cz16g03050.t1 g_pectorale.KXZ43208.1 g_pectorale.KXZ43209.1 g_pectorale.KXZ48361.1 p_parva.g5382.t1 p_parva.g6194.t1 r_subcapitata.GBF89398.1 r_subcapitata.GBF91880.1
OG0000180: c_debaryana.g12539.t2 c_debaryana.g12548.t1 c_debaryana.g188.t1 c_debaryana.g191.t1 c_debaryana.g2403.t1 c_debaryana.g6164.t1 c_eustigma.GAX80606.1 c_eustigma.GAX85246.1 c_incerta.g3093.t1 c_incerta.g3094.t1 c_incerta.g4677.t1 c_reinhardtii.Cre02.g119050.t1.1 c_reinhardtii.Cre02.g119100.t1.2 c_reinhardtii.Cre12.g532600.t1.1 c_schloesseri.g11008.t1 c_schloesseri.g3470.t1 c_schloesseri.g3471.t1 c_zofingiensis.Cz04g18190.t1 c_zofingiensis.Cz05g22120.t1 d_salina.Dusal.0198s00019.1.p d_salina.Dusal.0198s00020.1.p d_salina.Dusal.0523s00004.1.p d_salina.Dusal.0523s00005.1.p d_salina.Dusal.0523s00006.1.p g_pectorale.KXZ41558.1 g_pectorale.KXZ51316.1 g_pectorale.KXZ54252.1 p_parva.g7038.t1 r_subcapitata.GBF90156.1 r_subcapitata.GBF92058.1 r_subcapitata.GBF97781.1 r_subcapitata.GBF97782.1 v_carteri.Vocar.0017s0011.1.p v_carteri.Vocar.0033s0079.1.p v_carteri.Vocar.0033s0081.1.p
OG0000181: c_debaryana.g10928.t1 c_debaryana.g17557.t1 c_debaryana.g19987.t1 c_debaryana.g5193.t1 c_debaryana.g5530.t1 c_eustigma.GAX85794.1 c_incerta.g15118.t1 c_incerta.g1849.t1 c_incerta.g8538.t1 c_reinhardtii.Cre07.g355650.t1.1 c_reinhardtii.Cre13.g569850.t1.2 c_reinhardtii.Cre14.g629920.t1.1 c_schloesseri.g12943.t1 c_schloesseri.g1880.t1 c_schloesseri.g9168.t1 c_zofingiensis.Cz10g23010.t1 c_zofingiensis.Cz10g24140.t1 d_salina.Dusal.0788s00003.1.p d_salina.Dusal.1338s00001.1.p g_pectorale.KXZ42195.1 g_pectorale.KXZ49707.1 g_pectorale.KXZ50468.1 g_pectorale.KXZ53276.1 g_pectorale.KXZ53813.1 p_parva.g11.t1 p_parva.g8030.t1 r_subcapitata.GBF88712.1 r_subcapitata.GBF92724.1 r_subcapitata.GBF97882.1 v_carteri.Vocar.0022s0058.1.p v_carteri.Vocar.0049s0040.1.p v_carteri.Vocar.0051s0018.1.p v_carteri.Vocar.0054s0046.1.p v_carteri.Vocar.0069s0013.1.p v_carteri.Vocar.0076s0014.1.p
OG0000182: c_debaryana.g11938.t1 c_debaryana.g15195.t2 c_debaryana.g18294.t1 c_eustigma.GAX72877.1 c_eustigma.GAX75395.1 c_eustigma.GAX81084.1 c_eustigma.GAX81253.1 c_eustigma.GAX85902.1 c_incerta.g13333.t1 c_incerta.g5388.t1 c_incerta.g6172.t1 c_reinhardtii.Cre01.g010880.t1.1 c_reinhardtii.Cre03.g178100.t1.1 c_reinhardtii.Cre10.g436000.t1.1 c_schloesseri.g16138.t1 c_schloesseri.g506.t1 c_schloesseri.g9896.t1 c_zofingiensis.Cz01g41160.t1 c_zofingiensis.Cz01g41170.t1 c_zofingiensis.Cz03g40070.t1 c_zofingiensis.Cz06g28190.t1 c_zofingiensis.Cz11g19130.t1 d_salina.Dusal.0121s00019.1.p d_salina.Dusal.0177s00014.1.p d_salina.Dusal.0177s00015.1.p d_salina.Dusal.0424s00009.1.p g_pectorale.KXZ51726.1 g_pectorale.KXZ56858.1 p_parva.g4557.t1 p_parva.g5168.t1 r_subcapitata.GBF94163.1 r_subcapitata.GBF96509.1 v_carteri.Vocar.0013s0017.1.p v_carteri.Vocar.0015s0354.1.p v_carteri.Vocar.0057s0038.1.p
OG0000183: c_debaryana.g12662.t1 c_debaryana.g15662.t1 c_eustigma.GAX77744.1 c_eustigma.GAX78606.1 c_eustigma.GAX79241.1 c_eustigma.GAX83929.1 c_eustigma.GAX83930.1 c_eustigma.GAX83931.1 c_eustigma.GAX83932.1 c_incerta.g1269.t1 c_incerta.g12885.t1 c_incerta.g12989.t1 c_reinhardtii.Cre05.g245101.t1.1 c_schloesseri.g6762.t1 c_schloesseri.g6763.t1 c_zofingiensis.Cz01g22110.t1 c_zofingiensis.Cz04g12280.t1 c_zofingiensis.Cz04g13020.t1 c_zofingiensis.Cz06g19220.t1 c_zofingiensis.Cz09g06050.t1 c_zofingiensis.Cz10g10090.t1 c_zofingiensis.Cz11g01250.t1 c_zofingiensis.Cz12g24190.t1 c_zofingiensis.Cz12g27190.t1 c_zofingiensis.Cz14g14180.t1 c_zofingiensis.Cz14g20090.t1 c_zofingiensis.UNPLg00169.t1 d_salina.Dusal.0801s00001.1.p g_pectorale.KXZ45093.1 g_pectorale.KXZ46126.1 p_parva.g671.t1 r_subcapitata.GBF88487.1 r_subcapitata.GBF94317.1 r_subcapitata.GBF95867.1 v_carteri.Vocar.0026s0037.1.p
OG0000184: c_debaryana.g17986.t2 c_debaryana.g2069.t1 c_debaryana.g2070.t1 c_debaryana.g4120.t1 c_eustigma.GAX83422.1 c_incerta.g11222.t1 c_incerta.g5039.t1 c_incerta.g7271.t1 c_reinhardtii.Cre03.g162100.t1.2 c_reinhardtii.Cre03.g195350.t1.1 c_reinhardtii.Cre03.g195366.t1.2 c_reinhardtii.Cre12.g557100.t1.2 c_schloesseri.g16806.t1 c_schloesseri.g17197.t1 c_schloesseri.g326.t1 c_zofingiensis.Cz01g08100.t1 c_zofingiensis.Cz01g08110.t1 c_zofingiensis.Cz01g33030.t1 c_zofingiensis.Cz06g09070.t1 d_salina.Dusal.0347s00009.1.p d_salina.Dusal.0727s00001.1.p d_salina.Dusal.1174s00003.1.p d_salina.Dusal.1174s00004.1.p g_pectorale.KXZ44256.1 g_pectorale.KXZ44257.1 g_pectorale.KXZ44345.1 g_pectorale.KXZ56677.1 p_parva.g5719.t1 p_parva.g5812.t1 r_subcapitata.GBF89000.1 r_subcapitata.GBF89001.1 r_subcapitata.GBF98477.1 v_carteri.Vocar.0001s1110.1.p v_carteri.Vocar.0035s0062.1.p v_carteri.Vocar.0035s0063.1.p
OG0000185: c_debaryana.g14206.t1 c_debaryana.g14208.t1 c_debaryana.g5079.t2 c_debaryana.g6050.t1 c_eustigma.GAX73389.1 c_eustigma.GAX74060.1 c_eustigma.GAX74754.1 c_incerta.g4505.t1 c_incerta.g4506.t1 c_incerta.g4928.t1 c_incerta.g5540.t1 c_reinhardtii.Cre03.g171650.t1.2 c_reinhardtii.Cre06.g266383.t1.1 c_reinhardtii.Cre06.g266416.t1.1 c_reinhardtii.Cre12.g492450.t1.2 c_schloesseri.g16003.t1 c_schloesseri.g5345.t1 c_schloesseri.g8332.t1 c_schloesseri.g8333.t1 c_schloesseri.g8334.t1 c_zofingiensis.Cz05g07080.t1 c_zofingiensis.Cz19g09190.t1 d_salina.Dusal.0260s00001.1.p d_salina.Dusal.2712s00001.1.p g_pectorale.KXZ48156.1 g_pectorale.KXZ48157.1 g_pectorale.KXZ49867.1 p_parva.g1970.t1 p_parva.g6648.t1 p_parva.g9725.t1 r_subcapitata.GBF88011.1 r_subcapitata.GBF94635.1 v_carteri.Vocar.0002s0212.1.p v_carteri.Vocar.0002s0213.1.p v_carteri.Vocar.0034s0085.1.p
OG0000186: c_debaryana.g16863.t1 c_debaryana.g16864.t1 c_eustigma.GAX79668.1 c_incerta.g12202.t1 c_incerta.g12203.t1 c_incerta.g1571.t1 c_reinhardtii.Cre12.g488000.t1.2 c_reinhardtii.Cre12.g488050.t1.2 c_reinhardtii.Cre13.g582270.t1.1 c_schloesseri.g1611.t1 c_schloesseri.g5258.t1 c_schloesseri.g5259.t1 c_zofingiensis.Cz01g37150.t1 c_zofingiensis.Cz06g19100.t1 c_zofingiensis.Cz12g02140.t1 c_zofingiensis.Cz13g01200.t1 c_zofingiensis.Cz13g13180.t1 c_zofingiensis.UNPLg00092.t1 d_salina.Dusal.0359s00015.1.p d_salina.Dusal.0359s00017.1.p d_salina.Dusal.0379s00001.1.p d_salina.Dusal.0379s00007.1.p d_salina.Dusal.0488s00012.1.p d_salina.Dusal.0649s00011.1.p d_salina.Dusal.3333s00001.1.p g_pectorale.KXZ49898.1 g_pectorale.KXZ49899.1 p_parva.g4027.t1 p_parva.g6197.t1 p_parva.g64.t1 r_subcapitata.GBF91652.1 r_subcapitata.GBF92497.1 r_subcapitata.GBF95699.1 v_carteri.Vocar.0016s0115.1.p v_carteri.Vocar.0016s0116.1.p
OG0000187: c_debaryana.g3857.t1 c_debaryana.g7162.t1 c_eustigma.GAX74331.1 c_eustigma.GAX74332.1 c_eustigma.GAX86335.1 c_incerta.g14258.t1 c_incerta.g17318.t1 c_reinhardtii.Cre02.g116150.t1.1 c_reinhardtii.Cre12.g522650.t1.1 c_schloesseri.g11188.t1 c_zofingiensis.Cz01g43170.t1 c_zofingiensis.Cz02g07260.t1 c_zofingiensis.Cz02g07270.t1 c_zofingiensis.Cz02g16200.t1 c_zofingiensis.Cz03g09010.t1 c_zofingiensis.Cz03g16170.t1 c_zofingiensis.Cz04g29040.t1 c_zofingiensis.Cz06g14060.t1 c_zofingiensis.Cz11g10230.t1 c_zofingiensis.Cz17g09050.t1 c_zofingiensis.Cz18g05180.t1 c_zofingiensis.UNPLg00402.t1 g_pectorale.KXZ52833.1 g_pectorale.KXZ54027.1 p_parva.g6019.t1 p_parva.g8186.t1 p_parva.g9523.t1 r_subcapitata.GBF90195.1 r_subcapitata.GBF92949.1 r_subcapitata.GBF93912.1 r_subcapitata.GBF96338.1 r_subcapitata.GBF96629.1 r_subcapitata.GBF97309.1 v_carteri.Vocar.0033s0005.1.p v_carteri.Vocar.0037s0024.1.p
OG0000188: c_debaryana.g17708.t1 c_eustigma.GAX73002.1 c_eustigma.GAX73029.1 c_eustigma.GAX73134.1 c_eustigma.GAX73135.1 c_eustigma.GAX73206.1 c_eustigma.GAX73532.1 c_eustigma.GAX74261.1 c_eustigma.GAX74416.1 c_eustigma.GAX74902.1 c_eustigma.GAX76142.1 c_eustigma.GAX76554.1 c_eustigma.GAX77392.1 c_eustigma.GAX78139.1 c_eustigma.GAX78317.1 c_eustigma.GAX79342.1 c_eustigma.GAX79558.1 c_eustigma.GAX83025.1 c_eustigma.GAX83029.1 c_eustigma.GAX83030.1 c_eustigma.GAX84642.1 c_incerta.g767.t1 c_reinhardtii.Cre16.g649000.t1.1 c_schloesseri.g15047.t1 d_salina.Dusal.0007s00027.1.p d_salina.Dusal.0173s00026.1.p d_salina.Dusal.0262s00019.1.p d_salina.Dusal.0370s00007.1.p d_salina.Dusal.0370s00010.1.p d_salina.Dusal.0496s00008.1.p d_salina.Dusal.0955s00001.1.p d_salina.Dusal.1146s00001.1.p g_pectorale.KXZ49949.1 g_pectorale.KXZ50267.1 v_carteri.Vocar.0032s0129.1.p
OG0000189: c_debaryana.g18659.t1 c_eustigma.GAX77433.1 c_eustigma.GAX83648.1 c_eustigma.GAX84478.1 c_eustigma.GAX84484.1 c_eustigma.GAX84513.1 c_eustigma.GAX84523.1 c_eustigma.GAX84763.1 c_eustigma.GAX84776.1 c_eustigma.GAX84777.1 c_eustigma.GAX84783.1 c_eustigma.GAX85149.1 c_eustigma.GAX85370.1 c_eustigma.GAX85673.1 c_eustigma.GAX85727.1 c_eustigma.GAX85854.1 c_eustigma.GAX85862.1 c_eustigma.GAX86060.1 c_eustigma.GAX86061.1 c_eustigma.GAX86164.1 c_eustigma.GAX86195.1 c_eustigma.GAX86197.1 c_eustigma.GAX86198.1 c_eustigma.GAX86412.1 c_eustigma.GAX86489.1 c_eustigma.GAX86511.1 c_eustigma.GAX86534.1 c_eustigma.GAX86536.1 c_eustigma.GAX86566.1 c_eustigma.GAX86618.1 c_eustigma.GAX86662.1 c_zofingiensis.UNPLg00241.t1 d_salina.Dusal.0682s00002.1.p d_salina.Dusal.2354s00001.1.p g_pectorale.KXZ48898.1
OG0000190: d_salina.Dusal.0379s00009.1.p d_salina.Dusal.3152s00001.1.p g_pectorale.KXZ41155.1 g_pectorale.KXZ41156.1 g_pectorale.KXZ41320.1 g_pectorale.KXZ41335.1 g_pectorale.KXZ41341.1 g_pectorale.KXZ41358.1 g_pectorale.KXZ42801.1 g_pectorale.KXZ43667.1 g_pectorale.KXZ44119.1 g_pectorale.KXZ44122.1 g_pectorale.KXZ44853.1 g_pectorale.KXZ45492.1 g_pectorale.KXZ45742.1 g_pectorale.KXZ45743.1 g_pectorale.KXZ46082.1 g_pectorale.KXZ49066.1 g_pectorale.KXZ50376.1 g_pectorale.KXZ50378.1 g_pectorale.KXZ50770.1 g_pectorale.KXZ50772.1 g_pectorale.KXZ51391.1 g_pectorale.KXZ51394.1 g_pectorale.KXZ51396.1 g_pectorale.KXZ51613.1 g_pectorale.KXZ52030.1 g_pectorale.KXZ53838.1 g_pectorale.KXZ53843.1 g_pectorale.KXZ54182.1 g_pectorale.KXZ54185.1 g_pectorale.KXZ55986.1 r_subcapitata.GBF88795.1 r_subcapitata.GBF88859.1 r_subcapitata.GBF92408.1
OG0000191: c_debaryana.g19221.t1 c_debaryana.g20396.t1 c_debaryana.g20397.t1 c_eustigma.GAX73104.1 c_eustigma.GAX75800.1 c_eustigma.GAX75801.1 c_eustigma.GAX80041.1 c_eustigma.GAX83462.1 c_incerta.g486.t1 c_incerta.g9426.t1 c_incerta.g9427.t1 c_reinhardtii.Cre06.g283900.t1.2 c_reinhardtii.Cre06.g299350.t1.1 c_schloesseri.g15860.t1 c_schloesseri.g15861.t1 c_schloesseri.g2643.t1 c_zofingiensis.Cz02g37080.t1 c_zofingiensis.Cz08g01070.t1 c_zofingiensis.Cz08g08230.t1 d_salina.Dusal.0008s00031.1.p d_salina.Dusal.0033s00029.1.p d_salina.Dusal.0217s00011.1.p d_salina.Dusal.0276s00012.1.p g_pectorale.KXZ43715.1 g_pectorale.KXZ45264.1 g_pectorale.KXZ49181.1 p_parva.g1791.t1 p_parva.g920.t1 p_parva.g9365.t1 r_subcapitata.GBF94172.1 r_subcapitata.GBF97606.1 v_carteri.Vocar.0001s0266.1.p v_carteri.Vocar.0001s0267.1.p v_carteri.Vocar.0002s0036.1.p
OG0000192: c_debaryana.g5946.t1 c_debaryana.g5947.t1 c_debaryana.g5951.t1 c_debaryana.g5952.t1 c_debaryana.g6754.t1 c_debaryana.g6756.t1 c_debaryana.g6759.t1 c_debaryana.g6763.t1 c_debaryana.g6764.t1 c_debaryana.g8266.t1 c_debaryana.g8267.t1 c_incerta.g13734.t1 c_incerta.g6585.t1 c_incerta.g6602.t1 c_incerta.g7825.t1 c_incerta.g8388.t1 c_incerta.g8389.t1 c_reinhardtii.Cre01.g001200.t1.1 c_reinhardtii.Cre01.g030100.t1.1 c_reinhardtii.Cre02.g081950.t1.1 c_schloesseri.g16308.t1 c_schloesseri.g25.t1 c_schloesseri.g6142.t1 g_pectorale.KXZ43617.1 g_pectorale.KXZ43619.1 g_pectorale.KXZ44060.1 g_pectorale.KXZ44178.1 g_pectorale.KXZ49421.1 g_pectorale.KXZ49423.1 g_pectorale.KXZ49424.1 g_pectorale.KXZ52599.1 g_pectorale.KXZ55198.1 v_carteri.Vocar.0004s0481.1.p v_carteri.Vocar.0022s0028.1.p
OG0000193: c_debaryana.g13732.t1 c_debaryana.g14320.t1 c_debaryana.g16261.t1 c_debaryana.g6749.t1 c_eustigma.GAX73955.1 c_eustigma.GAX78128.1 c_eustigma.GAX78129.1 c_incerta.g11999.t1 c_incerta.g15290.t1 c_incerta.g15545.t1 c_incerta.g3866.t1 c_incerta.g6718.t1 c_reinhardtii.Cre01.g036350.t1.1 c_reinhardtii.Cre02.g145100.t1.1 c_reinhardtii.Cre09.g388850.t1.1 c_reinhardtii.Cre12.g505350.t1.2 c_reinhardtii.Cre16.g681750.t1.1 c_schloesseri.g11407.t1 c_schloesseri.g3543.t1 c_schloesseri.g4124.t1 c_schloesseri.g7376.t1 c_zofingiensis.Cz05g12050.t1 g_pectorale.KXZ55354.1 g_pectorale.KXZ55677.1 g_pectorale.KXZ55906.1 p_parva.g2562.t1 p_parva.g3069.t1 p_parva.g3662.t1 p_parva.g6464.t1 r_subcapitata.GBF90930.1 r_subcapitata.GBF91722.1 v_carteri.Vocar.0016s0299.1.p v_carteri.Vocar.0018s0150.1.p v_carteri.Vocar.0033s0165.1.p
OG0000194: c_debaryana.g10438.t1 c_debaryana.g1315.t1 c_eustigma.GAX72940.1 c_eustigma.GAX74709.1 c_eustigma.GAX74855.1 c_eustigma.GAX74856.1 c_eustigma.GAX76116.1 c_eustigma.GAX78646.1 c_eustigma.GAX78647.1 c_eustigma.GAX78648.1 c_eustigma.GAX78761.1 c_eustigma.GAX79985.1 c_eustigma.GAX80197.1 c_eustigma.GAX81578.1 c_incerta.g8637.t1 c_incerta.g9643.t1 c_incerta.g9647.t1 c_reinhardtii.Cre07.g350867.t1.1 c_reinhardtii.Cre11.g476250.t1.2 c_schloesseri.g2472.t1 c_schloesseri.g2473.t1 c_schloesseri.g7561.t1 c_zofingiensis.Cz10g05080.t1 d_salina.Dusal.0132s00010.1.p d_salina.Dusal.0337s00014.1.p d_salina.Dusal.0337s00015.1.p g_pectorale.KXZ48245.1 g_pectorale.KXZ51591.1 p_parva.g4079.t1 p_parva.g5068.t1 r_subcapitata.GBF96116.1 r_subcapitata.GBF97690.1 v_carteri.Vocar.0011s0053.1.p v_carteri.Vocar.0027s0070.1.p
OG0000195: c_debaryana.g16515.t1 c_debaryana.g439.t1 c_debaryana.g497.t1 c_debaryana.g498.t1 c_debaryana.g499.t1 c_debaryana.g9536.t1 c_debaryana.g9940.t1 c_debaryana.g9942.t1 c_debaryana.g9943.t1 c_debaryana.g9944.t1 c_eustigma.GAX74586.1 c_eustigma.GAX74587.1 c_eustigma.GAX77689.1 c_incerta.g12813.t1 c_incerta.g12814.t1 c_incerta.g2360.t1 c_reinhardtii.Cre04.g218750.t1.2 c_reinhardtii.Cre14.g615350.t1.2 c_reinhardtii.Cre14.g615400.t1.2 c_schloesseri.g1316.t1 c_schloesseri.g17420.t1 c_schloesseri.g17421.t1 c_schloesseri.g17422.t1 c_zofingiensis.Cz04g39120.t1 c_zofingiensis.Cz16g19160.t1 d_salina.Dusal.0272s00008.1.p d_salina.Dusal.0469s00001.1.p d_salina.Dusal.0469s00002.1.p g_pectorale.KXZ45468.1 g_pectorale.KXZ51779.1 p_parva.g3624.t1 r_subcapitata.GBF94693.1 v_carteri.Vocar.0024s0009.1.p v_carteri.Vocar.0025s0107.1.p
OG0000196: c_debaryana.g3141.t1 c_debaryana.g3533.t2 c_debaryana.g3536.t1 c_eustigma.GAX85752.1 c_incerta.g15078.t1 c_incerta.g15079.t1 c_incerta.g17135.t2 c_incerta.g17137.t1 c_incerta.g396.t1 c_incerta.g8731.t1 c_incerta.g9500.t1 c_reinhardtii.Cre01.g001678.t1.1 c_reinhardtii.Cre01.g001700.t1.1 c_reinhardtii.Cre02.g098600.t1.1 c_reinhardtii.Cre14.g628200.t1.1 c_reinhardtii.Cre14.g628237.t1.1 c_schloesseri.g12990.t1 c_schloesseri.g12991.t1 c_schloesseri.g15528.t1 c_schloesseri.g15529.t1 c_schloesseri.g2749.t1 c_schloesseri.g6054.t1 c_schloesseri.g8770.t1 d_salina.Dusal.0350s00012.1.p d_salina.Dusal.0350s00013.1.p g_pectorale.KXZ43293.1 g_pectorale.KXZ43294.1 g_pectorale.KXZ46441.1 g_pectorale.KXZ46442.1 v_carteri.Vocar.0013s0065.1.p v_carteri.Vocar.0013s0066.1.p v_carteri.Vocar.0024s0189.1.p v_carteri.Vocar.0024s0190.1.p v_carteri.Vocar.0082s0019.1.p
OG0000197: c_debaryana.g3893.t1 c_debaryana.g3896.t1 c_incerta.g14262.t1 c_incerta.g3131.t1 c_reinhardtii.Cre02.g116350.t1.2 c_reinhardtii.Cre02.g117400.t1.1 c_reinhardtii.Cre02.g117410.t1.2 c_schloesseri.g3418.t1 c_schloesseri.g3437.t1 c_zofingiensis.Cz11g27010.t1 c_zofingiensis.Cz11g27020.t1 c_zofingiensis.Cz11g27030.t1 c_zofingiensis.Cz14g19080.t1 d_salina.Dusal.0244s00002.1.p d_salina.Dusal.0611s00001.1.p g_pectorale.KXZ54017.1 g_pectorale.KXZ54018.1 g_pectorale.KXZ54020.1 g_pectorale.KXZ54021.1 g_pectorale.KXZ54022.1 g_pectorale.KXZ54041.1 g_pectorale.KXZ54042.1 g_pectorale.KXZ54043.1 p_parva.g9382.t1 r_subcapitata.GBF91358.1 r_subcapitata.GBF91363.1 v_carteri.Vocar.0005s0346.1.p v_carteri.Vocar.0033s0011.1.p v_carteri.Vocar.0033s0019.1.p v_carteri.Vocar.0033s0020.1.p v_carteri.Vocar.0033s0022.1.p v_carteri.Vocar.0033s0024.1.p v_carteri.Vocar.0033s0025.1.p
OG0000198: c_debaryana.g10884.t1 c_debaryana.g17932.t1 c_debaryana.g19246.t1 c_debaryana.g8563.t1 c_eustigma.GAX74905.1 c_eustigma.GAX76145.1 c_eustigma.GAX77190.1 c_eustigma.GAX84352.1 c_incerta.g11470.t1 c_incerta.g6203.t1 c_incerta.g7656.t1 c_incerta.g9846.t1 c_reinhardtii.Cre01.g012200.t1.1 c_reinhardtii.Cre01.g043550.t1.1 c_reinhardtii.Cre02.g110150.t1.2 c_reinhardtii.Cre17.g698233.t1.1 c_schloesseri.g11847.t1 c_schloesseri.g3987.t1 c_schloesseri.g6370.t1 c_schloesseri.g9923.t1 c_zofingiensis.Cz05g23090.t1 c_zofingiensis.Cz15g12240.t1 g_pectorale.KXZ41683.1 g_pectorale.KXZ41787.1 g_pectorale.KXZ43584.1 g_pectorale.KXZ48990.1 g_pectorale.KXZ48991.1 p_parva.g5776.t1 p_parva.g8181.t1 r_subcapitata.GBF90893.1 r_subcapitata.GBF91731.1 v_carteri.Vocar.0002s0008.1.p v_carteri.Vocar.0005s0477.1.p
OG0000199: c_debaryana.g12754.t2 c_debaryana.g14362.t1 c_debaryana.g14363.t1 c_debaryana.g19901.t1 c_eustigma.GAX76676.1 c_eustigma.GAX76900.1 c_eustigma.GAX79940.1 c_incerta.g1003.t1 c_incerta.g3062.t1 c_incerta.g4278.t1 c_reinhardtii.Cre04.g230732.t1.1 c_reinhardtii.Cre09.g387250.t1.1 c_reinhardtii.Cre16.g660390.t1.1 c_schloesseri.g14802.t1 c_schloesseri.g1549.t1 c_schloesseri.g3507.t1 d_salina.Dusal.0015s00010.1.p d_salina.Dusal.0027s00002.1.p g_pectorale.KXZ48960.1 g_pectorale.KXZ52526.1 g_pectorale.KXZ54235.1 p_parva.g1960.t1 v_carteri.Vocar.0001s1734.1.p v_carteri.Vocar.0004s0027.1.p v_carteri.Vocar.0004s0028.1.p v_carteri.Vocar.0004s0031.1.p v_carteri.Vocar.0044s0050.1.p v_carteri.Vocar.0044s0051.1.p v_carteri.Vocar.0044s0062.1.p v_carteri.Vocar.0044s0066.1.p v_carteri.Vocar.0044s0070.1.p v_carteri.Vocar.0117s0003.1.p v_carteri.Vocar.0194s0001.1.p
OG0000200: c_debaryana.g15170.t1 c_debaryana.g7928.t1 c_debaryana.g9034.t1 c_debaryana.g9697.t1 c_eustigma.GAX79226.1 c_eustigma.GAX80652.1 c_incerta.g13417.t1 c_incerta.g17033.t1 c_incerta.g5876.t1 c_incerta.g8046.t1 c_reinhardtii.Cre04.g214700.t1.1 c_reinhardtii.Cre10.g431350.t1.1 c_reinhardtii.Cre10.g462000.t1.1 c_reinhardtii.Cre26.g756847.t1.1 c_schloesseri.g12732.t1 c_schloesseri.g16983.t1 c_schloesseri.g417.t1 c_schloesseri.g4871.t1 c_zofingiensis.Cz04g23050.t1 c_zofingiensis.Cz05g24120.t1 c_zofingiensis.UNPLg00084.t1 d_salina.Dusal.0082s00006.1.p g_pectorale.KXZ44116.1 g_pectorale.KXZ45507.1 g_pectorale.KXZ48604.1 p_parva.g315.t1 r_subcapitata.GBF90770.1 r_subcapitata.GBF90771.1 r_subcapitata.GBF90772.1 r_subcapitata.GBF93151.1 v_carteri.Vocar.0014s0254.1.p v_carteri.Vocar.0019s0182.1.p v_carteri.Vocar.0029s0036.1.p
OG0000201: c_debaryana.g15312.t1 c_debaryana.g15722.t1 c_debaryana.g17620.t1 c_eustigma.GAX73152.1 c_eustigma.GAX75289.1 c_eustigma.GAX78230.1 c_eustigma.GAX82829.1 c_eustigma.GAX84247.1 c_incerta.g11866.t1 c_incerta.g15132.t1 c_incerta.g8253.t1 c_reinhardtii.Cre02.g088400.t1.2 c_reinhardtii.Cre12.g498500.t1.2 c_reinhardtii.Cre14.g630550.t1.1 c_schloesseri.g5583.t2 c_schloesseri.g7229.t1 c_zofingiensis.Cz01g38270.t1 c_zofingiensis.Cz02g25040.t1 c_zofingiensis.Cz04g15040.t1 c_zofingiensis.Cz07g29110.t1 c_zofingiensis.UNPLg00370.t1 d_salina.Dusal.0103s00022.1.p d_salina.Dusal.0479s00003.1.p g_pectorale.KXZ43319.1 g_pectorale.KXZ45912.1 g_pectorale.KXZ46630.1 g_pectorale.KXZ47606.1 p_parva.g4749.t1 r_subcapitata.GBF95718.1 r_subcapitata.GBF98129.1 r_subcapitata.GBF98907.1 v_carteri.Vocar.0022s0023.1.p v_carteri.Vocar.0026s0089.1.p
OG0000202: c_debaryana.g14586.t1 c_debaryana.g16815.t1 c_debaryana.g7635.t1 c_eustigma.GAX75541.1 c_eustigma.GAX77682.1 c_eustigma.GAX78183.1 c_incerta.g12170.t1 c_incerta.g12309.t1 c_incerta.g3638.t2 c_reinhardtii.Cre10.g428650.t1.2 c_reinhardtii.Cre12.g486350.t1.1 c_reinhardtii.Cre17.g705350.t1.1 c_schloesseri.g5227.t1 c_schloesseri.g5959.t1 c_schloesseri.g8088.t1 c_zofingiensis.Cz02g17130.t1 c_zofingiensis.Cz03g28260.t1 d_salina.Dusal.0025s00041.1.p d_salina.Dusal.0775s00001.1.p g_pectorale.KXZ49935.1 g_pectorale.KXZ50914.1 g_pectorale.KXZ50915.1 g_pectorale.KXZ56467.1 p_parva.g1884.t1 p_parva.g3692.t1 p_parva.g3907.t1 p_parva.g8678.t1 r_subcapitata.GBF87844.1 r_subcapitata.GBF88930.1 r_subcapitata.GBF99672.1 v_carteri.Vocar.0004s0229.1.p v_carteri.Vocar.0005s0229.1.p v_carteri.Vocar.0016s0155.1.p
OG0000203: c_debaryana.g13747.t1 c_debaryana.g14516.t1 c_debaryana.g14517.t1 c_debaryana.g14522.t1 c_debaryana.g14523.t1 c_eustigma.GAX73349.1 c_eustigma.GAX73356.1 c_eustigma.GAX73357.1 c_eustigma.GAX73363.1 c_eustigma.GAX73365.1 c_eustigma.GAX78754.1 c_incerta.g11675.t1 c_incerta.g1208.t1 c_incerta.g1209.t1 c_incerta.g1210.t2 c_incerta.g13089.t1 c_incerta.g8980.t1 c_reinhardtii.Cre09.g397000.t1.1 c_reinhardtii.Cre09.g397050.t1.1 c_schloesseri.g10468.t1 c_schloesseri.g12274.t1 c_schloesseri.g6802.t1 c_schloesseri.g6803.t1 c_schloesseri.g6804.t1 c_schloesseri.g9297.t1 g_pectorale.KXZ43099.1 g_pectorale.KXZ43614.1 g_pectorale.KXZ43615.1 g_pectorale.KXZ49203.1 g_pectorale.KXZ55666.1 g_pectorale.KXZ55667.1 p_parva.g3337.t1 v_carteri.Vocar.0018s0157.1.p
OG0000204: c_debaryana.g11785.t1 c_debaryana.g11792.t1 c_debaryana.g16022.t1 c_debaryana.g1959.t1 c_eustigma.GAX74997.1 c_eustigma.GAX78279.1 c_eustigma.GAX79705.1 c_eustigma.GAX79706.1 c_incerta.g1735.t1 c_incerta.g4982.t1 c_incerta.g5239.t1 c_incerta.g5246.t1 c_incerta.g5270.t1 c_reinhardtii.Cre03.g183700.t1.1 c_reinhardtii.Cre03.g185000.t1.1 c_reinhardtii.Cre03.g185350.t1.1 c_reinhardtii.Cre03.g198200.t1.1 c_reinhardtii.Cre13.g574900.t1.2 c_schloesseri.g2983.t1 c_schloesseri.g2990.t1 c_schloesseri.g3015.t1 c_schloesseri.g8561.t1 d_salina.Dusal.0293s00011.1.p d_salina.Dusal.0293s00013.1.p g_pectorale.KXZ43170.1 g_pectorale.KXZ49278.1 p_parva.g3245.t1 p_parva.g3699.t1 p_parva.g6424.t1 v_carteri.Vocar.0001s0212.1.p v_carteri.Vocar.0011s0191.1.p v_carteri.Vocar.0015s0222.1.p v_carteri.Vocar.0015s0253.1.p
OG0000205: c_debaryana.g4176.t1 c_debaryana.g5614.t1 c_debaryana.g6350.t1 c_eustigma.GAX75378.1 c_eustigma.GAX82989.1 c_incerta.g12254.t1 c_incerta.g2715.t1 c_incerta.g5164.t1 c_reinhardtii.Cre03.g189000.t1.1 c_reinhardtii.Cre03.g201850.t1.1 c_reinhardtii.Cre10.g430950.t1.1 c_schloesseri.g2908.t1 c_schloesseri.g411.t1 c_zofingiensis.Cz01g10190.t1 c_zofingiensis.Cz01g10200.t1 c_zofingiensis.Cz01g35190.t1 c_zofingiensis.Cz01g35200.t1 c_zofingiensis.Cz01g45220.t1 d_salina.Dusal.0033s00033.1.p d_salina.Dusal.0476s00007.1.p g_pectorale.KXZ43971.1 g_pectorale.KXZ56498.1 g_pectorale.KXZ56939.1 g_pectorale.KXZ56940.1 p_parva.g3039.t1 p_parva.g4007.t1 p_parva.g8150.t1 r_subcapitata.GBF88979.1 r_subcapitata.GBF96525.1 r_subcapitata.GBF97082.1 v_carteri.Vocar.0005s0274.1.p v_carteri.Vocar.0035s0038.1.p v_carteri.Vocar.0047s0015.1.p
OG0000206: c_debaryana.g13221.t1 c_debaryana.g13222.t1 c_debaryana.g2413.t1 c_debaryana.g2414.t1 c_debaryana.g2415.t1 c_eustigma.GAX84396.1 c_incerta.g11627.t1 c_incerta.g16416.t1 c_incerta.g16423.t1 c_incerta.g9183.t1 c_reinhardtii.Cre05.g241635.t1.1 c_reinhardtii.Cre07.g313000.t1.1 c_reinhardtii.Cre07.g313206.t2.1 c_reinhardtii.Cre08.g368300.t1.1 c_schloesseri.g10581.t1 c_schloesseri.g6841.t1 c_schloesseri.g9246.t1 c_zofingiensis.Cz01g39170.t1 c_zofingiensis.Cz01g39180.t1 d_salina.Dusal.0221s00017.1.p d_salina.Dusal.0247s00014.1.p d_salina.Dusal.0247s00015.1.p g_pectorale.KXZ44547.1 g_pectorale.KXZ45161.1 g_pectorale.KXZ47847.1 g_pectorale.KXZ47849.1 g_pectorale.KXZ47850.1 p_parva.g1018.t1 p_parva.g7685.t1 p_parva.g9825.t1 r_subcapitata.GBF88279.1 v_carteri.Vocar.0003s0040.1.p v_carteri.Vocar.0003s0041.1.p
OG0000207: c_debaryana.g14136.t1 c_debaryana.g18216.t1 c_debaryana.g6027.t1 c_eustigma.GAX78271.1 c_eustigma.GAX84826.1 c_incerta.g11702.t1 c_incerta.g13254.t1 c_incerta.g4608.t1 c_reinhardtii.Cre06.g270750.t1.1 c_reinhardtii.Cre08.g365000.t1.1 c_reinhardtii.Cre10.g440350.t1.1 c_schloesseri.g15375.t1 c_schloesseri.g588.t1 c_schloesseri.g7746.t1 c_zofingiensis.Cz06g07160.t1 c_zofingiensis.Cz09g30120.t1 c_zofingiensis.Cz12g09170.t1 d_salina.Dusal.0457s00015.1.p g_pectorale.KXZ45073.1 g_pectorale.KXZ47044.1 g_pectorale.KXZ52067.1 p_parva.g3404.t1 p_parva.g6451.t1 p_parva.g8101.t1 p_parva.g9777.t1 r_subcapitata.GBF87619.1 r_subcapitata.GBF90547.1 r_subcapitata.GBF93537.1 r_subcapitata.GBG00433.1 v_carteri.Vocar.0001s1281.1.p v_carteri.Vocar.0002s0355.1.p v_carteri.Vocar.0002s0356.1.p v_carteri.Vocar.0020s0049.1.p
OG0000208: c_debaryana.g19462.t1 c_debaryana.g3812.t1 c_debaryana.g7579.t1 c_eustigma.GAX74121.1 c_eustigma.GAX75940.1 c_eustigma.GAX77412.1 c_incerta.g11269.t1 c_incerta.g14232.t1 c_incerta.g3646.t1 c_reinhardtii.Cre02.g114750.t1.2 c_reinhardtii.Cre17.g705000.t1.2 c_reinhardtii.Cre19.g750597.t1.1 c_schloesseri.g3385.t1 c_schloesseri.g3807.t1 c_schloesseri.g8095.t1 c_zofingiensis.Cz04g14200.t1 c_zofingiensis.Cz06g08080.t1 c_zofingiensis.UNPLg00359.t1 d_salina.Dusal.0272s00004.1.p d_salina.Dusal.0862s00004.1.p d_salina.Dusal.0933s00003.1.p d_salina.Dusal.1061s00001.1.p g_pectorale.KXZ49062.1 g_pectorale.KXZ50905.1 p_parva.g1589.t1 p_parva.g6664.t1 p_parva.g9398.t1 r_subcapitata.GBF88497.1 r_subcapitata.GBF93196.1 r_subcapitata.GBF93259.1 r_subcapitata.GBF97666.1 v_carteri.Vocar.0004s0220.1.p v_carteri.Vocar.0006s0095.1.p
OG0000209: c_debaryana.g10392.t1 c_debaryana.g10393.t1 c_debaryana.g10394.t1 c_debaryana.g10662.t1 c_debaryana.g12685.t1 c_debaryana.g13791.t1 c_debaryana.g14039.t1 c_debaryana.g16664.t1 c_debaryana.g18420.t1 c_debaryana.g18567.t1 c_debaryana.g18571.t1 c_debaryana.g18941.t1 c_debaryana.g19107.t1 c_debaryana.g20059.t1 c_debaryana.g20060.t1 c_debaryana.g3425.t1 c_debaryana.g3444.t1 c_debaryana.g3445.t1 c_debaryana.g4332.t1 c_debaryana.g4692.t1 c_debaryana.g4861.t1 g_pectorale.KXZ42216.1 g_pectorale.KXZ43439.1 g_pectorale.KXZ44438.1 g_pectorale.KXZ44447.1 g_pectorale.KXZ45800.1 g_pectorale.KXZ45801.1 g_pectorale.KXZ45809.1 g_pectorale.KXZ47372.1 g_pectorale.KXZ48152.1 g_pectorale.KXZ48153.1 g_pectorale.KXZ50392.1
OG0000210: c_debaryana.g11727.t1 c_debaryana.g13580.t1 c_debaryana.g15204.t1 c_eustigma.GAX76911.1 c_eustigma.GAX83070.1 c_eustigma.GAX83071.1 c_incerta.g10327.t1 c_incerta.g15896.t1 c_incerta.g16669.t1 c_reinhardtii.Cre02.g140900.t1.1 c_reinhardtii.Cre02.g141000.t1.1 c_reinhardtii.Cre07.g345900.t1.1 c_reinhardtii.Cre16.g684715.t1.1 c_schloesseri.g11737.t1 c_schloesseri.g8616.t1 c_schloesseri.g9369.t1 c_zofingiensis.Cz03g04020.t1 c_zofingiensis.Cz05g30150.t1 d_salina.Dusal.0147s00002.1.p d_salina.Dusal.0221s00018.1.p d_salina.Dusal.0221s00019.1.p g_pectorale.KXZ50326.1 g_pectorale.KXZ50327.1 g_pectorale.KXZ50328.1 g_pectorale.KXZ50329.1 g_pectorale.KXZ50330.1 p_parva.g1367.t1 p_parva.g1902.t1 p_parva.g5836.t1 r_subcapitata.GBF89562.1 r_subcapitata.GBF91883.1 v_carteri.Vocar.0008s0003.1.p
OG0000211: c_debaryana.g15508.t1 c_debaryana.g15509.t1 c_debaryana.g15510.t1 c_debaryana.g17433.t1 c_debaryana.g17446.t1 c_debaryana.g17459.t1 c_debaryana.g2733.t1 c_debaryana.g2734.t1 c_debaryana.g2736.t1 c_debaryana.g2737.t1 c_debaryana.g2738.t1 c_debaryana.g2746.t1 c_debaryana.g4966.t1 c_eustigma.GAX77184.1 c_eustigma.GAX77863.1 c_eustigma.GAX85603.1 c_eustigma.GAX85604.1 c_eustigma.GAX85607.1 c_eustigma.GAX85608.1 c_incerta.g12213.t1 c_incerta.g7818.t1 c_reinhardtii.Cre02.g103000.t1.2 c_reinhardtii.Cre12.g488550.t1.2 c_schloesseri.g16302.t1 c_schloesseri.g5271.t1 c_zofingiensis.Cz03g15200.t1 c_zofingiensis.Cz03g37120.t1 g_pectorale.KXZ44545.1 r_subcapitata.GBF93387.1 r_subcapitata.GBG00148.1 v_carteri.Vocar.0036s0076.1.p v_carteri.Vocar.0113s0002.1.p
OG0000212: c_debaryana.g10371.t1 c_debaryana.g10372.t1 c_debaryana.g12802.t1 c_debaryana.g1681.t1 c_debaryana.g1682.t1 c_debaryana.g1898.t1 c_debaryana.g19419.t1 c_debaryana.g19772.t1 c_debaryana.g3984.t1 c_debaryana.g9875.t1 c_debaryana.g9876.t1 c_incerta.g17654.t1 c_incerta.g6261.t1 c_incerta.g8726.t1 c_reinhardtii.Cre06.g290550.t1.1 c_reinhardtii.Cre14.g612633.t1.1 c_schloesseri.g10426.t1 c_schloesseri.g15141.t1 c_schloesseri.g17476.t1 c_schloesseri.g4240.t1 c_schloesseri.g8766.t1 c_schloesseri.g917.t1 c_schloesseri.g9979.t1 g_pectorale.KXZ42970.1 g_pectorale.KXZ43291.1 g_pectorale.KXZ47585.1 g_pectorale.KXZ49362.1 g_pectorale.KXZ49363.1 g_pectorale.KXZ49364.1 g_pectorale.KXZ53610.1 g_pectorale.KXZ53994.1 v_carteri.Vocar.0004s0275.1.p
OG0000213: c_debaryana.g14051.t1 c_debaryana.g14052.t1 c_debaryana.g16237.t1 c_debaryana.g16239.t1 c_eustigma.GAX73213.1 c_eustigma.GAX73214.1 c_eustigma.GAX80991.1 c_eustigma.GAX84046.1 c_incerta.g12070.t1 c_incerta.g17454.t1 c_incerta.g17455.t1 c_reinhardtii.Cre06.g271650.t1.1 c_reinhardtii.Cre06.g271700.t1.1 c_reinhardtii.Cre12.g508500.t1.2 c_schloesseri.g15354.t1 c_schloesseri.g15355.t1 c_schloesseri.g5133.t1 c_zofingiensis.Cz05g04060.t1 c_zofingiensis.Cz05g08180.t1 c_zofingiensis.Cz05g08190.t1 c_zofingiensis.Cz05g08200.t1 d_salina.Dusal.0233s00017.1.p d_salina.Dusal.1084s00001.1.p g_pectorale.KXZ52045.1 g_pectorale.KXZ55981.1 p_parva.g1096.t1 r_subcapitata.GBF97794.1 r_subcapitata.GBF98116.1 r_subcapitata.GBF99972.1 v_carteri.Vocar.0002s0425.1.p v_carteri.Vocar.0002s0426.1.p v_carteri.Vocar.0016s0247.1.p
OG0000214: c_debaryana.g10970.t1 c_debaryana.g10974.t1 c_debaryana.g18958.t1 c_debaryana.g20449.t1 c_debaryana.g5342.t1 c_debaryana.g8099.t1 c_eustigma.GAX79455.1 c_eustigma.GAX82240.1 c_incerta.g1278.t1 c_incerta.g905.t1 c_incerta.g978.t1 c_reinhardtii.Cre05.g244450.t1.1 c_reinhardtii.Cre16.g655900.t1.2 c_reinhardtii.Cre16.g659100.t1.1 c_schloesseri.g14828.t1 c_schloesseri.g14904.t1 c_schloesseri.g1984.t1 c_schloesseri.g1985.t1 c_schloesseri.g1986.t1 c_schloesseri.g6753.t1 c_zofingiensis.Cz13g07180.t1 d_salina.Dusal.0922s00004.1.p g_pectorale.KXZ50411.1 g_pectorale.KXZ52490.1 g_pectorale.KXZ52571.1 g_pectorale.KXZ53392.1 g_pectorale.KXZ54679.1 r_subcapitata.GBF95554.1 r_subcapitata.GBF97617.1 v_carteri.Vocar.0004s0022.1.p v_carteri.Vocar.0004s0046.1.p v_carteri.Vocar.0038s0034.1.p
OG0000215: c_debaryana.g10726.t1 c_debaryana.g18106.t1 c_debaryana.g6432.t1 c_debaryana.g6433.t2 c_debaryana.g775.t1 c_debaryana.g8189.t1 c_debaryana.g9432.t1 c_eustigma.GAX82433.1 c_eustigma.GAX82436.1 c_eustigma.GAX83838.1 c_incerta.g10260.t1 c_incerta.g13216.t1 c_incerta.g1975.t1 c_incerta.g3032.t1 c_reinhardtii.Cre10.g442300.t2.1 c_reinhardtii.Cre10.g445800.t1.1 c_reinhardtii.Cre13.g564700.t1.2 c_reinhardtii.Cre14.g610100.t1.1 c_schloesseri.g10485.t1 c_schloesseri.g14317.t1 c_schloesseri.g625.t1 c_zofingiensis.Cz06g09060.t1 d_salina.Dusal.0402s00002.1.p g_pectorale.KXZ51196.1 p_parva.g2700.t1 p_parva.g5583.t1 p_parva.g6336.t1 r_subcapitata.GBF87505.1 v_carteri.Vocar.0001s1215.1.p v_carteri.Vocar.0012s0152.1.p v_carteri.Vocar.0026s0012.1.p v_carteri.Vocar.0028s0026.1.p
OG0000216: c_debaryana.g11382.t1 c_debaryana.g11383.t1 c_debaryana.g12079.t1 c_debaryana.g12084.t1 c_debaryana.g13318.t1 c_debaryana.g16713.t1 c_debaryana.g16714.t1 c_debaryana.g16715.t1 c_debaryana.g16716.t1 c_debaryana.g16718.t1 c_debaryana.g16719.t1 c_debaryana.g16720.t1 c_debaryana.g17856.t1 c_debaryana.g19395.t1 c_debaryana.g20017.t1 c_debaryana.g2707.t1 c_debaryana.g8904.t1 c_incerta.g12473.t1 c_incerta.g16938.t1 c_incerta.g1889.t1 c_incerta.g1890.t1 c_incerta.g7473.t1 c_incerta.g8322.t1 c_incerta.g9113.t1 c_reinhardtii.Cre04.g217917.t1.1 c_reinhardtii.Cre09.g397475.t1.1 c_reinhardtii.Cre10.g421021.t1.2 c_reinhardtii.Cre13.g568176.t1.1 c_schloesseri.g15659.t1 c_schloesseri.g6931.t1 v_carteri.Vocar.0001s1537.1.p v_carteri.Vocar.0009s0221.1.p
OG0000217: c_debaryana.g10636.t1 c_debaryana.g14879.t1 c_debaryana.g18993.t1 c_eustigma.GAX76584.1 c_eustigma.GAX81646.1 c_incerta.g4766.t1 c_incerta.g4767.t1 c_incerta.g920.t1 c_reinhardtii.Cre12.g536000.t1.2 c_reinhardtii.Cre12.g536050.t1.2 c_reinhardtii.Cre16.g656500.t1.1 c_schloesseri.g10938.t1 c_schloesseri.g10940.t1 c_schloesseri.g14886.t1 c_zofingiensis.Cz03g23240.t1 c_zofingiensis.Cz03g23260.t1 c_zofingiensis.Cz05g12190.t1 c_zofingiensis.Cz18g12120.t1 d_salina.Dusal.0104s00018.1.p d_salina.Dusal.0135s00024.1.p g_pectorale.KXZ41671.1 g_pectorale.KXZ52548.1 g_pectorale.KXZ56084.1 p_parva.g2930.t1 p_parva.g5789.t1 r_subcapitata.GBF88623.1 r_subcapitata.GBF88946.1 r_subcapitata.GBF89301.1 r_subcapitata.GBF89503.1 v_carteri.Vocar.0004s0062.1.p v_carteri.Vocar.0043s0069.1.p v_carteri.Vocar.0043s0072.1.p
OG0000218: c_debaryana.g17564.t1 c_debaryana.g267.t1 c_debaryana.g3321.t1 c_debaryana.g5944.t1 c_debaryana.g5945.t1 c_debaryana.g9587.t1 c_debaryana.g9588.t1 c_debaryana.g9655.t1 c_eustigma.GAX73416.1 c_incerta.g306.t1 c_incerta.g307.t1 c_incerta.g3840.t1 c_reinhardtii.Cre04.g223050.t1.2 c_reinhardtii.Cre04.g223100.t1.2 c_schloesseri.g10434.t1 c_schloesseri.g11428.t1 c_schloesseri.g1412.t1 c_schloesseri.g1414.t1 c_schloesseri.g14734.t1 c_zofingiensis.Cz03g24230.t1 c_zofingiensis.Cz12g08200.t1 c_zofingiensis.Cz12g27270.t1 d_salina.Dusal.0018s00001.1.p d_salina.Dusal.0049s00038.1.p d_salina.Dusal.0049s00039.1.p d_salina.Dusal.0852s00001.1.p g_pectorale.KXZ50480.1 g_pectorale.KXZ50481.1 r_subcapitata.GBF97659.1 v_carteri.Vocar.0025s0008.1.p v_carteri.Vocar.0025s0010.1.p v_carteri.Vocar.0025s0011.1.p
OG0000219: c_debaryana.g16312.t1 c_debaryana.g16313.t1 c_debaryana.g16314.t1 c_debaryana.g16317.t1 c_debaryana.g16318.t1 c_debaryana.g16319.t1 c_debaryana.g16346.t1 c_debaryana.g20394.t1 c_debaryana.g3798.t1 c_incerta.g15878.t1 c_incerta.g9406.t1 c_incerta.g9429.t1 c_reinhardtii.Cre06.g299200.t1.1 c_reinhardtii.Cre06.g299250.t1.1 c_reinhardtii.Cre06.g300400.t1.1 c_reinhardtii.Cre06.g300450.t1.1 c_reinhardtii.Cre16.g682811.t1.1 c_reinhardtii.Cre16.g683035.t1.1 c_schloesseri.g11720.t1 c_schloesseri.g15842.t1 c_schloesseri.g15863.t1 c_schloesseri.g15864.t1 c_zofingiensis.Cz09g04040.t1 d_salina.Dusal.0004s00063.1.p d_salina.Dusal.0110s00012.1.p d_salina.Dusal.0695s00001.1.p g_pectorale.KXZ41692.1 g_pectorale.KXZ43752.1 g_pectorale.KXZ43755.1 r_subcapitata.GBF90970.1 r_subcapitata.GBF98348.1 v_carteri.Vocar.0001s0263.1.p
OG0000220: c_debaryana.g12096.t1 c_debaryana.g12100.t1 c_debaryana.g15937.t1 c_eustigma.GAX83793.1 c_incerta.g1625.t1 c_incerta.g1641.t1 c_incerta.g1818.t1 c_reinhardtii.Cre13.g571500.t1.2 c_reinhardtii.Cre13.g579450.t1.1 c_reinhardtii.Cre13.g580000.t2.1 c_schloesseri.g1654.t1 c_schloesseri.g1907.t1 c_schloesseri.g8455.t1 c_zofingiensis.Cz05g00110.t1 c_zofingiensis.Cz15g19020.t1 c_zofingiensis.Cz19g02170.t1 g_pectorale.KXZ42118.1 g_pectorale.KXZ42119.1 g_pectorale.KXZ47278.1 g_pectorale.KXZ47289.1 g_pectorale.KXZ49315.1 g_pectorale.KXZ55533.1 p_parva.g3116.t1 p_parva.g6820.t1 p_parva.g7174.t1 r_subcapitata.GBF88589.1 r_subcapitata.GBF89354.1 r_subcapitata.GBF99279.1 v_carteri.Vocar.0001s0097.1.p v_carteri.Vocar.0001s0100.1.p v_carteri.Vocar.0001s0176.1.p v_carteri.Vocar.0042s0109.1.p
OG0000221: c_debaryana.g3968.t1 c_debaryana.g3969.t1 c_debaryana.g689.t1 c_eustigma.GAX72590.1 c_incerta.g17542.t1 c_incerta.g1910.t1 c_reinhardtii.Cre06.g275900.t1.2 c_reinhardtii.Cre13.g567450.t1.2 c_schloesseri.g10546.t1 c_schloesseri.g15266.t1 c_zofingiensis.Cz05g04170.t1 c_zofingiensis.Cz06g32040.t1 c_zofingiensis.Cz08g27140.t1 c_zofingiensis.Cz16g12250.t1 d_salina.Dusal.0093s00006.1.p d_salina.Dusal.0093s00024.1.p d_salina.Dusal.0107s00007.1.p d_salina.Dusal.0107s00020.1.p d_salina.Dusal.0152s00004.1.p d_salina.Dusal.0165s00001.1.p d_salina.Dusal.0165s00027.1.p d_salina.Dusal.0322s00007.1.p d_salina.Dusal.0462s00013.1.p d_salina.Dusal.0688s00007.1.p d_salina.Dusal.1079s00004.1.p g_pectorale.KXZ43771.1 g_pectorale.KXZ49453.1 g_pectorale.KXZ52016.1 r_subcapitata.GBF98463.1 v_carteri.Vocar.0001s1523.1.p v_carteri.Vocar.0002s0371.1.p v_carteri.Vocar.0028s0131.1.p
OG0000222: c_debaryana.g10694.t1 c_debaryana.g13797.t1 c_debaryana.g13798.t1 c_debaryana.g4801.t1 c_debaryana.g5768.t1 c_eustigma.GAX75367.1 c_eustigma.GAX78881.1 c_incerta.g11640.t1 c_incerta.g3942.t1 c_incerta.g5503.t1 c_reinhardtii.Cre03.g172850.t1.2 c_reinhardtii.Cre08.g367600.t1.2 c_reinhardtii.Cre16.g685550.t1.2 c_schloesseri.g16026.t1 c_schloesseri.g7136.t1 c_schloesseri.g9261.t1 c_zofingiensis.Cz01g40010.t1 c_zofingiensis.Cz03g05100.t1 c_zofingiensis.Cz08g12120.t1 d_salina.Dusal.0059s00009.1.p g_pectorale.KXZ50203.1 g_pectorale.KXZ56597.1 p_parva.g10583.t1 p_parva.g6709.t1 p_parva.g8958.t1 r_subcapitata.GBF88336.1 r_subcapitata.GBF88368.1 r_subcapitata.GBF95191.1 r_subcapitata.GBF96317.1 v_carteri.Vocar.0015s0150.1.p v_carteri.Vocar.0018s0108.1.p v_carteri.Vocar.0020s0061.1.p
OG0000223: c_debaryana.g12560.t1 c_debaryana.g13607.t1 c_debaryana.g13812.t1 c_eustigma.GAX75620.1 c_eustigma.GAX80804.1 c_incerta.g10222.t1 c_incerta.g10223.t1 c_incerta.g959.t1 c_reinhardtii.Cre14.g608150.t1.1 c_reinhardtii.Cre14.g608200.t1.1 c_reinhardtii.Cre16.g658200.t1.1 c_schloesseri.g14848.t1 c_schloesseri.g2239.t1 c_schloesseri.g2240.t1 d_salina.Dusal.0036s00013.1.p d_salina.Dusal.0065s00010.1.p d_salina.Dusal.0083s00026.1.p d_salina.Dusal.0083s00027.1.p d_salina.Dusal.0360s00001.1.p d_salina.Dusal.0360s00003.1.p d_salina.Dusal.1085s00003.1.p d_salina.Dusal.1085s00004.1.p d_salina.Dusal.1177s00003.1.p d_salina.Dusal.1177s00004.1.p g_pectorale.KXZ45778.1 g_pectorale.KXZ45779.1 g_pectorale.KXZ46648.1 g_pectorale.KXZ46649.1 g_pectorale.KXZ53927.1 p_parva.g8723.t1 r_subcapitata.GBF91384.1 v_carteri.Vocar.0022s0217.1.p
OG0000224: c_debaryana.g18577.t1 c_debaryana.g3264.t1 c_eustigma.GAX73023.1 c_eustigma.GAX74412.1 c_eustigma.GAX75338.1 c_eustigma.GAX75849.1 c_eustigma.GAX75853.1 c_eustigma.GAX76012.1 c_eustigma.GAX77786.1 c_eustigma.GAX77787.1 c_incerta.g1618.t1 c_incerta.g3099.t1 c_reinhardtii.Cre02.g118801.t1.1 c_schloesseri.g1647.t1 c_schloesseri.g3465.t1 c_zofingiensis.Cz04g21090.t1 c_zofingiensis.Cz04g31010.t1 c_zofingiensis.Cz06g33170.t1 c_zofingiensis.UNPLg00443.t1 d_salina.Dusal.0179s00018.1.p d_salina.Dusal.0396s00013.1.p d_salina.Dusal.0396s00015.1.p d_salina.Dusal.0563s00004.1.p g_pectorale.KXZ47296.1 g_pectorale.KXZ50642.1 p_parva.g4251.t1 p_parva.g9298.t1 r_subcapitata.GBF88154.1 r_subcapitata.GBF92030.1 r_subcapitata.GBF99162.1 r_subcapitata.GBF99949.1 v_carteri.Vocar.0001s0089.1.p
OG0000225: c_debaryana.g12966.t1 c_debaryana.g14067.t1 c_debaryana.g14324.t1 c_debaryana.g14326.t1 c_debaryana.g14327.t1 c_debaryana.g14329.t1 c_debaryana.g14330.t1 c_debaryana.g14342.t1 c_debaryana.g18528.t1 c_debaryana.g18529.t1 c_debaryana.g18531.t1 c_debaryana.g6618.t1 c_debaryana.g6623.t1 c_debaryana.g8773.t1 c_debaryana.g8774.t1 c_debaryana.g8777.t2 c_debaryana.g8781.t1 c_debaryana.g8782.t1 c_debaryana.g8783.t1 c_debaryana.g8784.t1 c_incerta.g3555.t1 c_reinhardtii.Cre17.g708850.t1.1 c_schloesseri.g5835.t1 c_schloesseri.g8017.t1 d_salina.Dusal.0422s00006.1.p g_pectorale.KXZ40837.1 g_pectorale.KXZ41292.1 g_pectorale.KXZ41293.1 g_pectorale.KXZ48947.1 v_carteri.Vocar.0005s0413.1.p v_carteri.Vocar.0005s0422.1.p
OG0000226: c_debaryana.g2679.t1 c_debaryana.g2689.t1 c_debaryana.g4344.t1 c_debaryana.g4348.t1 c_debaryana.g4350.t1 c_eustigma.GAX72692.1 c_eustigma.GAX72786.1 c_incerta.g2598.t1 c_reinhardtii.Cre03.g208833.t1.1 c_reinhardtii.Cre03.g209281.t1.1 c_schloesseri.g6600.t1 c_schloesseri.g6601.t1 c_schloesseri.g6603.t1 c_zofingiensis.Cz01g07220.t1 c_zofingiensis.Cz01g07230.t1 c_zofingiensis.Cz11g09010.t1 c_zofingiensis.Cz11g09030.t1 c_zofingiensis.Cz11g09040.t1 d_salina.Dusal.0239s00012.1.p d_salina.Dusal.0239s00013.1.p g_pectorale.KXZ53112.1 g_pectorale.KXZ53529.1 g_pectorale.KXZ53530.1 p_parva.g1817.t1 p_parva.g4820.t1 p_parva.g6113.t1 p_parva.g9305.t1 r_subcapitata.GBF89031.1 r_subcapitata.GBF95415.1 v_carteri.Vocar.0013s0152.1.p v_carteri.Vocar.0013s0175.1.p
OG0000227: c_debaryana.g10231.t1 c_debaryana.g10494.t1 c_debaryana.g1535.t1 c_debaryana.g20421.t1 c_debaryana.g20534.t1 c_debaryana.g5411.t1 c_debaryana.g9313.t2 c_eustigma.GAX74480.1 c_incerta.g16527.t1 c_incerta.g3269.t1 c_incerta.g8947.t1 c_incerta.g897.t1 c_incerta.g9995.t1 c_reinhardtii.Cre09.g395750.t1.1 c_reinhardtii.Cre12.g540650.t1.2 c_reinhardtii.Cre16.g655450.t1.1 c_reinhardtii.Cre17.g723500.t1.1 c_reinhardtii.Cre17.g728400.t1.1 c_schloesseri.g12243.t1 c_schloesseri.g12557.t1 c_schloesseri.g13370.t1 c_schloesseri.g14536.t1 c_schloesseri.g14913.t1 c_zofingiensis.Cz02g09140.t1 c_zofingiensis.Cz05g02130.t1 g_pectorale.KXZ48202.1 g_pectorale.KXZ49969.1 g_pectorale.KXZ55191.1 p_parva.g6152.t1 v_carteri.Vocar.0006s0105.1.p v_carteri.Vocar.0112s0001.1.p
OG0000228: c_debaryana.g14684.t1 c_eustigma.GAX80629.1 c_incerta.g11225.t1 c_incerta.g1255.t1 c_incerta.g12986.t1 c_incerta.g12987.t1 c_incerta.g12991.t1 c_incerta.g13015.t1 c_reinhardtii.Cre03.g162250.t1.2 c_reinhardtii.Cre07.g337250.t1.2 c_reinhardtii.Cre08.g381400.t1.2 c_reinhardtii.Cre09.g401404.t1.1 c_reinhardtii.Cre09.g401441.t1.1 c_reinhardtii.Cre09.g401552.t1.1 c_reinhardtii.Cre09.g401589.t1.1 c_reinhardtii.Cre09.g401626.t1.1 c_reinhardtii.Cre09.g401849.t1.1 c_reinhardtii.Cre09.g408400.t1.1 c_reinhardtii.Cre17.g739500.t1.1 c_reinhardtii.Cre17.g740100.t1.1 c_schloesseri.g11216.t1 c_schloesseri.g13957.t1 c_schloesseri.g16808.t1 c_zofingiensis.Cz01g34280.t1 c_zofingiensis.Cz01g34290.t1 d_salina.Dusal.0484s00010.1.p g_pectorale.KXZ56418.1 p_parva.g763.t1 p_parva.g9977.t1 r_subcapitata.GBF97222.1 v_carteri.Vocar.0005s0198.1.p
OG0000229: c_debaryana.g1113.t2 c_debaryana.g4067.t1 c_debaryana.g5055.t1 c_debaryana.g5057.t1 c_eustigma.GAX81818.1 c_incerta.g3369.t1 c_incerta.g3370.t1 c_incerta.g3371.t1 c_incerta.g3378.t1 c_incerta.g3379.t1 c_incerta.g384.t1 c_incerta.g8889.t1 c_reinhardtii.Cre09.g393700.t1.1 c_reinhardtii.Cre17.g718185.t1.2 c_reinhardtii.Cre17.g718468.t1.2 c_reinhardtii.Cre17.g718500.t1.1 c_schloesseri.g12196.t1 c_schloesseri.g14642.t1 c_schloesseri.g14643.t1 c_schloesseri.g14650.t1 c_schloesseri.g14651.t1 c_zofingiensis.Cz12g23030.t1 c_zofingiensis.Cz19g05260.t1 d_salina.Dusal.0312s00017.1.p g_pectorale.KXZ43887.1 g_pectorale.KXZ44743.1 g_pectorale.KXZ48419.1 g_pectorale.KXZ51287.1 r_subcapitata.GBF98058.1 v_carteri.Vocar.0003s0411.1.p v_carteri.Vocar.0031s0068.1.p
OG0000230: c_debaryana.g8920.t1 c_debaryana.g8926.t1 c_debaryana.g8928.t1 c_debaryana.g8947.t1 c_incerta.g8784.t1 c_incerta.g8788.t1 c_incerta.g8789.t1 c_incerta.g8793.t1 c_incerta.g8800.t1 c_incerta.g8839.t1 c_incerta.g8840.t1 c_incerta.g8843.t1 c_reinhardtii.Cre09.g391370.t1.2 c_reinhardtii.Cre09.g391400.t1.1 c_reinhardtii.Cre09.g391600.t1.1 c_reinhardtii.Cre09.g393617.t1.1 c_reinhardtii.Cre09.g393839.t1.1 c_reinhardtii.Cre09.g393991.t1.1 c_reinhardtii.Cre09.g394028.t1.1 c_reinhardtii.Cre09.g394176.t1.1 c_schloesseri.g12088.t1 c_schloesseri.g12093.t1 c_schloesseri.g12094.t1 c_schloesseri.g12095.t1 c_schloesseri.g12099.t1 c_schloesseri.g12108.t1 c_schloesseri.g12144.t1 c_schloesseri.g12145.t1 c_schloesseri.g12147.t1 g_pectorale.KXZ50107.1 v_carteri.Vocar.0003s0519.1.p
OG0000231: c_debaryana.g15880.t1 c_debaryana.g55.t1 c_debaryana.g9676.t2 c_eustigma.GAX73582.1 c_eustigma.GAX73929.1 c_eustigma.GAX81275.1 c_eustigma.GAX81276.1 c_incerta.g15498.t1 c_incerta.g2207.t1 c_incerta.g9514.t1 c_reinhardtii.Cre02.g097900.t1.2 c_reinhardtii.Cre06.g257950.t1.2 c_reinhardtii.Cre09.g387726.t1.1 c_schloesseri.g2011.t1 c_schloesseri.g3589.t1 c_schloesseri.g6035.t1 c_zofingiensis.Cz03g00170.t1 c_zofingiensis.Cz04g01240.t1 c_zofingiensis.Cz08g17080.t1 d_salina.Dusal.0001s00030.1.p d_salina.Dusal.0180s00005.1.p d_salina.Dusal.0447s00010.1.p g_pectorale.KXZ44764.1 g_pectorale.KXZ53448.1 g_pectorale.KXZ54146.1 p_parva.g1138.t1 r_subcapitata.GBF87409.1 r_subcapitata.GBF90322.1 r_subcapitata.GBF94795.1 v_carteri.Vocar.0012s0085.1.p v_carteri.Vocar.0033s0131.1.p
OG0000232: c_debaryana.g13931.t1 c_debaryana.g17583.t1 c_debaryana.g17584.t1 c_debaryana.g3706.t1 c_eustigma.GAX77442.1 c_eustigma.GAX85388.1 c_eustigma.GAX85390.1 c_eustigma.GAX85982.1 c_incerta.g12703.t1 c_incerta.g2084.t1 c_incerta.g6006.t1 c_incerta.g6008.t1 c_incerta.g6978.t1 c_reinhardtii.Cre05.g237200.t1.1 c_reinhardtii.Cre05.g238290.t1.1 c_reinhardtii.Cre06.g250650.t1.2 c_schloesseri.g1179.t1 c_schloesseri.g13591.t1 c_schloesseri.g13592.t1 c_schloesseri.g7657.t1 c_zofingiensis.Cz14g00060.t1 d_salina.Dusal.0080s00008.1.p d_salina.Dusal.0181s00011.1.p d_salina.Dusal.0720s00007.1.p g_pectorale.KXZ49643.1 g_pectorale.KXZ49644.1 g_pectorale.KXZ50489.1 g_pectorale.KXZ52299.1 g_pectorale.KXZ52300.1 r_subcapitata.GBF95383.1 v_carteri.Vocar.0002s0283.1.p
OG0000233: c_debaryana.g10772.t1 c_debaryana.g11365.t1 c_debaryana.g16781.t1 c_debaryana.g3696.t1 c_eustigma.GAX72703.1 c_eustigma.GAX75038.1 c_incerta.g2060.t1 c_incerta.g2064.t1 c_incerta.g432.t1 c_incerta.g5867.t1 c_reinhardtii.Cre06.g249350.t1.1 c_reinhardtii.Cre06.g249500.t1.1 c_reinhardtii.Cre06.g286650.t1.1 c_reinhardtii.Cre10.g461750.t1.1 c_schloesseri.g1156.t1 c_schloesseri.g1157.t1 c_schloesseri.g16988.t1 c_schloesseri.g2701.t1 c_zofingiensis.Cz08g20120.t1 d_salina.Dusal.0396s00005.1.p d_salina.Dusal.0396s00006.1.p d_salina.Dusal.0396s00007.1.p d_salina.Dusal.3311s00001.1.p g_pectorale.KXZ43940.1 g_pectorale.KXZ52097.1 g_pectorale.KXZ52140.1 g_pectorale.KXZ52145.1 g_pectorale.KXZ52273.1 p_parva.g496.t1 r_subcapitata.GBF88410.1 v_carteri.Vocar.0029s0030.1.p
OG0000234: c_debaryana.g15884.t1 c_debaryana.g17698.t1 c_eustigma.GAX81612.1 c_eustigma.GAX81613.1 c_eustigma.GAX81614.1 c_eustigma.GAX85317.1 c_eustigma.GAX85318.1 c_eustigma.GAX85319.1 c_incerta.g4265.t1 c_incerta.g734.t1 c_incerta.g9602.t1 c_incerta.g9608.t1 c_incerta.g9609.t1 c_reinhardtii.Cre02.g093750.t1.2 c_reinhardtii.Cre02.g093800.t1.2 c_reinhardtii.Cre02.g094100.t1.2 c_reinhardtii.Cre16.g647534.t1.2 c_schloesseri.g10292.t1 c_schloesseri.g10298.t1 c_schloesseri.g10299.t1 c_schloesseri.g244.t1 c_schloesseri.g4529.t1 c_zofingiensis.Cz16g09240.t1 d_salina.Dusal.0354s00003.1.p g_pectorale.KXZ43116.1 g_pectorale.KXZ49685.1 p_parva.g8439.t1 r_subcapitata.GBF93108.1 v_carteri.Vocar.0032s0110.1.p v_carteri.Vocar.0036s0057.1.p v_carteri.Vocar.0036s0058.1.p
OG0000235: c_debaryana.g17887.t1 c_debaryana.g20640.t1 c_debaryana.g20642.t1 c_eustigma.GAX75932.1 c_eustigma.GAX78300.1 c_eustigma.GAX79970.1 c_incerta.g12244.t1 c_incerta.g12245.t1 c_incerta.g7599.t1 c_reinhardtii.Cre02.g112900.t1.2 c_reinhardtii.Cre12.g490050.t1.2 c_reinhardtii.Cre12.g490100.t1.2 c_schloesseri.g3342.t1 c_schloesseri.g5312.t1 c_schloesseri.g5313.t1 c_zofingiensis.Cz02g07080.t1 c_zofingiensis.Cz10g18260.t1 d_salina.Dusal.0320s00005.1.p d_salina.Dusal.0427s00007.1.p d_salina.Dusal.0890s00002.1.p d_salina.Dusal.2072s00001.1.p g_pectorale.KXZ49837.1 g_pectorale.KXZ50260.1 g_pectorale.KXZ56194.1 p_parva.g3942.t1 p_parva.g7253.t1 r_subcapitata.GBF90011.1 r_subcapitata.GBF98833.1 v_carteri.Vocar.0001s0126.1.p v_carteri.Vocar.0001s1584.1.p v_carteri.Vocar.0031s0075.1.p
OG0000236: c_debaryana.g10194.t1 c_debaryana.g16954.t1 c_debaryana.g17821.t1 c_debaryana.g4262.t1 c_debaryana.g4263.t1 c_debaryana.g7523.t1 c_incerta.g10933.t1 c_incerta.g15.t1 c_incerta.g31.t1 c_incerta.g9446.t1 c_reinhardtii.Cre03.g148900.t1.1 c_reinhardtii.Cre06.g296050.t1.1 c_reinhardtii.Cre06.g296550.t1.2 c_reinhardtii.Cre06.g298550.t1.1 c_schloesseri.g15879.t1 c_schloesseri.g15926.t1 c_schloesseri.g15935.t1 c_schloesseri.g16522.t1 c_zofingiensis.Cz13g03270.t1 c_zofingiensis.Cz13g03280.t1 d_salina.Dusal.0236s00004.1.p g_pectorale.KXZ42101.1 g_pectorale.KXZ49951.1 g_pectorale.KXZ50998.1 g_pectorale.KXZ51019.1 g_pectorale.KXZ51030.1 g_pectorale.KXZ51062.1 g_pectorale.KXZ56664.1 g_pectorale.KXZ56668.1 p_parva.g3301.t1 v_carteri.Vocar.0014s0137.1.p
OG0000237: c_debaryana.g2715.t1 c_debaryana.g2805.t1 c_debaryana.g2806.t1 c_eustigma.GAX72705.1 c_incerta.g2610.t1 c_incerta.g2616.t1 c_incerta.g2622.t1 c_incerta.g2625.t1 c_incerta.g5922.t1 c_reinhardtii.Cre03.g210625.t1.1 c_reinhardtii.Cre03.g211297.t1.1 c_reinhardtii.Cre03.g211969.t1.1 c_reinhardtii.Cre03.g212417.t1.1 c_reinhardtii.Cre03.g212529.t1.1 c_reinhardtii.Cre10.g464037.t1.2 c_reinhardtii.Cre10.g464133.t1.1 c_schloesseri.g16941.t1 c_schloesseri.g16946.t1 c_schloesseri.g6614.t1 c_schloesseri.g6619.t1 c_schloesseri.g6625.t1 c_schloesseri.g6631.t1 c_zofingiensis.Cz01g01140.t1 c_zofingiensis.Cz01g01150.t1 g_pectorale.KXZ42250.1 g_pectorale.KXZ43453.1 g_pectorale.KXZ53508.1 g_pectorale.KXZ53509.1 r_subcapitata.GBF95401.1 v_carteri.Vocar.0013s0165.1.p v_carteri.Vocar.0013s0187.1.p
OG0000238: c_debaryana.g11790.t1 c_debaryana.g16657.t1 c_debaryana.g7172.t1 c_eustigma.GAX73007.1 c_eustigma.GAX77059.1 c_eustigma.GAX79727.1 c_incerta.g17022.t1 c_incerta.g17298.t1 c_incerta.g5241.t1 c_reinhardtii.Cre03.g185250.t1.2 c_reinhardtii.Cre04.g215150.t1.2 c_reinhardtii.Cre12.g521700.t1.2 c_schloesseri.g11211.t1 c_schloesseri.g12739.t1 c_schloesseri.g2985.t1 c_zofingiensis.Cz01g24310.t1 c_zofingiensis.Cz02g22150.t1 c_zofingiensis.Cz12g15250.t1 d_salina.Dusal.0532s00001.1.p g_pectorale.KXZ41848.1 g_pectorale.KXZ45496.1 g_pectorale.KXZ56723.1 p_parva.g10479.t1 p_parva.g2090.t1 r_subcapitata.GBF94739.1 r_subcapitata.GBF97168.1 r_subcapitata.GBF98815.1 v_carteri.Vocar.0015s0224.1.p v_carteri.Vocar.0025s0172.1.p v_carteri.Vocar.0025s0173.1.p v_carteri.Vocar.0037s0127.1.p
OG0000239: c_eustigma.GAX78101.1 c_eustigma.GAX78655.1 c_eustigma.GAX78656.1 c_eustigma.GAX84112.1 c_eustigma.GAX84113.1 c_eustigma.GAX84114.1 c_eustigma.GAX84115.1 c_incerta.g8695.t1 c_incerta.g9479.t1 c_reinhardtii.Cre16.g685650.t1.1 c_zofingiensis.Cz06g18270.t1 c_zofingiensis.Cz09g11160.t1 c_zofingiensis.Cz09g11170.t1 c_zofingiensis.Cz11g02190.t1 c_zofingiensis.Cz11g02290.t1 c_zofingiensis.UNPLg00164.t1 g_pectorale.KXZ47488.1 g_pectorale.KXZ48239.1 r_subcapitata.GBF87369.1 r_subcapitata.GBF90471.1 r_subcapitata.GBF91087.1 r_subcapitata.GBF91090.1 r_subcapitata.GBF91091.1 r_subcapitata.GBF92325.1 r_subcapitata.GBF92326.1 r_subcapitata.GBF92327.1 r_subcapitata.GBF92328.1 r_subcapitata.GBF92329.1 r_subcapitata.GBF92336.1 r_subcapitata.GBF93572.1 r_subcapitata.GBF93621.1
OG0000240: c_debaryana.g14518.t1 c_debaryana.g1565.t1 c_debaryana.g6744.t1 c_debaryana.g6746.t1 c_debaryana.g6748.t1 c_debaryana.g6760.t1 c_debaryana.g6771.t1 c_debaryana.g6772.t1 c_incerta.g6685.t1 c_incerta.g6717.t1 c_incerta.g6724.t1 c_incerta.g6725.t1 c_incerta.g6732.t1 c_reinhardtii.Cre01.g034900.t1.2 c_reinhardtii.Cre01.g036250.t1.2 c_reinhardtii.Cre01.g036650.t1.1 c_reinhardtii.Cre01.g036700.t1.2 c_reinhardtii.Cre01.g037100.t1.1 c_schloesseri.g4108.t1 c_schloesseri.g4117.t1 c_schloesseri.g4118.t1 c_schloesseri.g4155.t1 c_zofingiensis.Cz09g02110.t1 g_pectorale.KXZ55337.1 g_pectorale.KXZ55352.1 p_parva.g7885.t1 p_parva.g9937.t1 r_subcapitata.GBF96201.1 v_carteri.Vocar.0001s0631.1.p v_carteri.Vocar.0001s0757.1.p
OG0000241: c_debaryana.g17519.t1 c_debaryana.g5841.t1 c_debaryana.g5842.t1 c_eustigma.GAX74087.1 c_eustigma.GAX74088.1 c_incerta.g346.t1 c_incerta.g347.t1 c_incerta.g364.t1 c_reinhardtii.Cre04.g224750.t1.2 c_reinhardtii.Cre04.g224800.t1.2 c_reinhardtii.Cre04.g225850.t1.2 c_reinhardtii.Cre04.g225900.t1.2 c_schloesseri.g1446.t1 c_schloesseri.g1447.t1 c_schloesseri.g1464.t1 c_schloesseri.g1465.t1 c_zofingiensis.Cz12g25160.t1 c_zofingiensis.Cz12g25190.t1 d_salina.Dusal.0129s00018.1.p g_pectorale.KXZ50432.1 g_pectorale.KXZ50450.1 g_pectorale.KXZ50451.1 p_parva.g171.t1 p_parva.g3086.t1 p_parva.g7677.t1 r_subcapitata.GBF87675.1 r_subcapitata.GBF87977.1 v_carteri.Vocar.0049s0019.1.p v_carteri.Vocar.0049s0025.1.p v_carteri.Vocar.0049s0026.1.p
OG0000242: c_debaryana.g13729.t1 c_debaryana.g13730.t1 c_debaryana.g15990.t1 c_eustigma.GAX74417.1 c_eustigma.GAX74425.1 c_eustigma.GAX82816.1 c_incerta.g1758.t1 c_incerta.g3868.t1 c_incerta.g3869.t1 c_reinhardtii.Cre13.g573800.t1.2 c_reinhardtii.Cre16.g681850.t1.2 c_reinhardtii.Cre16.g681900.t1.2 c_schloesseri.g11404.t1 c_schloesseri.g11405.t1 c_schloesseri.g8583.t1 c_zofingiensis.Cz04g37160.t1 c_zofingiensis.Cz08g19120.t1 c_zofingiensis.Cz19g04220.t1 d_salina.Dusal.0060s00026.1.p d_salina.Dusal.0757s00008.1.p g_pectorale.KXZ55679.1 p_parva.g2578.t1 p_parva.g4092.t1 p_parva.g9069.t1 r_subcapitata.GBF94549.1 r_subcapitata.GBF94584.1 r_subcapitata.GBF94831.1 v_carteri.Vocar.0001s0360.1.p v_carteri.Vocar.0018s0147.1.p v_carteri.Vocar.0018s0148.1.p
OG0000243: c_debaryana.g13784.t1 c_debaryana.g13816.t1 c_debaryana.g17028.t1 c_debaryana.g5056.t1 c_eustigma.GAX83058.1 c_eustigma.GAX83405.1 c_eustigma.GAX83406.1 c_eustigma.GAX83408.1 c_incerta.g10862.t1 c_incerta.g3936.t1 c_incerta.g3937.t1 c_reinhardtii.Cre03.g145827.t1.1 c_reinhardtii.Cre16.g685250.t1.2 c_reinhardtii.Cre16.g685300.t1.2 c_schloesseri.g16461.t1 c_schloesseri.g7141.t1 c_schloesseri.g7142.t1 c_zofingiensis.Cz12g07040.t1 c_zofingiensis.Cz12g07140.t1 d_salina.Dusal.0023s00016.1.p g_pectorale.KXZ46875.1 g_pectorale.KXZ46876.1 g_pectorale.KXZ51288.1 g_pectorale.KXZ55709.1 g_pectorale.KXZ55712.1 p_parva.g8402.t1 r_subcapitata.GBF97336.1 r_subcapitata.GBF99146.1 v_carteri.Vocar.0018s0111.1.p v_carteri.Vocar.0018s0114.1.p
OG0000244: c_debaryana.g10002.t1 c_debaryana.g11843.t1 c_debaryana.g14161.t1 c_debaryana.g14162.t1 c_debaryana.g15608.t1 c_debaryana.g175.t1 c_debaryana.g176.t1 c_debaryana.g180.t1 c_debaryana.g6745.t1 c_eustigma.GAX83344.1 c_incerta.g4497.t1 c_incerta.g4653.t1 c_reinhardtii.Cre12.g524850.t2.1 c_reinhardtii.Cre12.g531400.t1.1 c_schloesseri.g11035.t1 c_schloesseri.g16048.t1 c_zofingiensis.Cz13g05130.t1 d_salina.Dusal.0129s00006.1.p d_salina.Dusal.0129s00007.1.p d_salina.Dusal.0140s00008.1.p d_salina.Dusal.0148s00016.1.p g_pectorale.KXZ47387.1 g_pectorale.KXZ51260.1 p_parva.g1988.t1 p_parva.g5419.t1 r_subcapitata.GBF92324.1 v_carteri.Vocar.0004s0292.1.p v_carteri.Vocar.0004s0293.1.p v_carteri.Vocar.0028s0072.1.p v_carteri.Vocar.0742s0001.1.p
OG0000245: c_debaryana.g11254.t1 c_debaryana.g12306.t1 c_debaryana.g12310.t1 c_debaryana.g12445.t1 c_debaryana.g7267.t1 c_debaryana.g7625.t1 c_debaryana.g7630.t1 c_debaryana.g8294.t1 c_eustigma.GAX75678.1 c_eustigma.GAX82138.1 c_incerta.g11602.t1 c_incerta.g1243.t1 c_incerta.g1245.t1 c_incerta.g16105.t1 c_incerta.g2370.t1 c_incerta.g9644.t1 c_reinhardtii.Cre07.g325761.t1.1 c_reinhardtii.Cre08.g369720.t1.1 c_reinhardtii.Cre08.g369850.t1.1 c_schloesseri.g14069.t1 c_schloesseri.g6877.t1 c_zofingiensis.Cz01g21250.t1 c_zofingiensis.Cz01g21260.t1 g_pectorale.KXZ43142.1 g_pectorale.KXZ53046.1 g_pectorale.KXZ56223.1 p_parva.g6950.t1 r_subcapitata.GBF91951.1 r_subcapitata.GBF93736.1 v_carteri.Vocar.0021s0141.1.p
OG0000246: c_debaryana.g18467.t2 c_debaryana.g19611.t1 c_debaryana.g19683.t1 c_debaryana.g19684.t1 c_debaryana.g20491.t1 c_debaryana.g20497.t1 c_debaryana.g8729.t1 c_eustigma.GAX76249.1 c_eustigma.GAX81684.1 c_eustigma.GAX81685.1 c_incerta.g8358.t1 c_incerta.g8360.t1 c_incerta.g9554.t1 c_incerta.g9567.t1 c_reinhardtii.Cre02.g083450.t1.1 c_reinhardtii.Cre02.g083550.t1.1 c_reinhardtii.Cre02.g095650.t1.1 c_reinhardtii.Cre02.g096250.t1.2 c_schloesseri.g5689.t1 c_schloesseri.g7493.t1 c_schloesseri.g8231.t1 c_zofingiensis.Cz04g05090.t1 c_zofingiensis.UNPLg00767.t1 g_pectorale.KXZ47507.1 g_pectorale.KXZ49828.1 g_pectorale.KXZ51960.1 r_subcapitata.GBF88144.1 r_subcapitata.GBF90246.1 v_carteri.Vocar.0001s1451.1.p v_carteri.Vocar.0008s0377.1.p
OG0000247: c_debaryana.g17086.t1 c_debaryana.g17087.t1 c_debaryana.g4765.t1 c_debaryana.g5185.t1 c_eustigma.GAX83015.1 c_incerta.g8549.t1 c_incerta.g8550.t1 c_reinhardtii.Cre07.g355100.t1.2 c_reinhardtii.Cre07.g355150.t1.1 c_reinhardtii.Cre13.g573950.t1.1 c_schloesseri.g9184.t1 c_schloesseri.g9185.t1 c_zofingiensis.Cz10g26060.t1 c_zofingiensis.Cz16g19240.t1 c_zofingiensis.Cz17g00150.t1 d_salina.Dusal.0030s00004.1.p d_salina.Dusal.0071s00020.1.p d_salina.Dusal.0400s00003.1.p d_salina.Dusal.0966s00001.1.p g_pectorale.KXZ44705.1 g_pectorale.KXZ44706.1 g_pectorale.KXZ44707.1 g_pectorale.KXZ50424.1 p_parva.g1886.t1 p_parva.g2755.t1 r_subcapitata.GBF88794.1 r_subcapitata.GBF90062.1 r_subcapitata.GBF93320.1 r_subcapitata.GBF95975.1 v_carteri.Vocar.0014s0161.1.p
OG0000248: c_debaryana.g12867.t1 c_debaryana.g14364.t1 c_debaryana.g17448.t1 c_debaryana.g18987.t1 c_debaryana.g20348.t1 c_debaryana.g3442.t1 c_debaryana.g5484.t1 c_debaryana.g8686.t1 c_eustigma.GAX73288.1 c_eustigma.GAX78973.1 c_eustigma.GAX78987.1 c_incerta.g1390.t1 c_incerta.g1448.t1 c_incerta.g9474.t1 c_reinhardtii.Cre06.g297300.t1.1 c_reinhardtii.Cre13.g588350.t1.2 c_reinhardtii.Cre13.g591250.t1.1 c_schloesseri.g13097.t1 c_schloesseri.g13166.t1 c_schloesseri.g15909.t1 d_salina.Dusal.0027s00024.1.p d_salina.Dusal.0172s00006.1.p g_pectorale.KXZ45058.1 g_pectorale.KXZ47695.1 g_pectorale.KXZ51100.1 p_parva.g8202.t1 p_parva.g8824.t1 v_carteri.Vocar.0001s0236.1.p v_carteri.Vocar.0020s0008.1.p v_carteri.Vocar.0029s0179.1.p
OG0000249: c_debaryana.g10434.t1 c_debaryana.g10435.t1 c_eustigma.GAX76166.1 c_eustigma.GAX76329.1 c_eustigma.GAX76333.1 c_incerta.g9839.t1 c_incerta.g9861.t1 c_reinhardtii.Cre01.g043250.t1.1 c_reinhardtii.Cre01.g044300.t1.2 c_reinhardtii.Cre01.g044350.t1.1 c_schloesseri.g3968.t1 c_schloesseri.g3969.t1 c_schloesseri.g3970.t1 c_schloesseri.g3993.t1 d_salina.Dusal.0009s00013.1.p d_salina.Dusal.0025s00011.1.p d_salina.Dusal.0025s00013.1.p d_salina.Dusal.0025s00014.1.p d_salina.Dusal.0025s00015.1.p d_salina.Dusal.0025s00016.1.p d_salina.Dusal.0025s00017.1.p d_salina.Dusal.0112s00020.1.p d_salina.Dusal.0501s00008.1.p d_salina.Dusal.0501s00009.1.p d_salina.Dusal.0563s00001.1.p d_salina.Dusal.0794s00003.1.p g_pectorale.KXZ55130.1 g_pectorale.KXZ55131.1 v_carteri.Vocar.0001s0645.1.p v_carteri.Vocar.0001s0646.1.p
OG0000250: c_debaryana.g11898.t1 c_debaryana.g3962.t1 c_debaryana.g7413.t1 c_eustigma.GAX75128.1 c_eustigma.GAX79708.1 c_incerta.g11907.t1 c_incerta.g1927.t1 c_incerta.g5305.t1 c_reinhardtii.Cre03.g182050.t1.2 c_reinhardtii.Cre12.g500715.t1.2 c_reinhardtii.Cre13.g566650.t1.2 c_schloesseri.g10527.t1 c_schloesseri.g3049.t1 c_schloesseri.g7272.t1 c_zofingiensis.Cz01g36150.t1 c_zofingiensis.Cz07g22230.t1 c_zofingiensis.Cz11g20120.t1 d_salina.Dusal.0383s00012.1.p d_salina.Dusal.0383s00014.1.p d_salina.Dusal.0389s00009.1.p d_salina.Dusal.1087s00001.1.p g_pectorale.KXZ48126.1 g_pectorale.KXZ49465.1 p_parva.g3949.t1 r_subcapitata.GBF91020.1 r_subcapitata.GBF97083.1 r_subcapitata.GBF99011.1 v_carteri.Vocar.0001s1518.1.p v_carteri.Vocar.0006s0228.1.p v_carteri.Vocar.0015s0287.1.p
OG0000251: c_debaryana.g12876.t1 c_debaryana.g16258.t1 c_debaryana.g8288.t1 c_eustigma.GAX78241.1 c_incerta.g12009.t1 c_incerta.g1400.t1 c_incerta.g16482.t1 c_reinhardtii.Cre10.g453400.t1.1 c_reinhardtii.Cre12.g505800.t1.1 c_reinhardtii.Cre13.g591100.t1.1 c_schloesseri.g13158.t1 c_schloesseri.g17152.t1 c_schloesseri.g7386.t1 c_zofingiensis.Cz10g23040.t1 c_zofingiensis.UNPLg00590.t1 d_salina.Dusal.0085s00028.1.p d_salina.Dusal.0085s00029.1.p g_pectorale.KXZ40868.1 g_pectorale.KXZ50160.1 g_pectorale.KXZ50163.1 g_pectorale.KXZ50164.1 g_pectorale.KXZ54635.1 g_pectorale.KXZ55923.1 p_parva.g5753.t1 r_subcapitata.GBF92307.1 r_subcapitata.GBF92694.1 r_subcapitata.GBF95649.1 v_carteri.Vocar.0003s0273.1.p v_carteri.Vocar.0003s0274.1.p v_carteri.Vocar.0016s0291.1.p
OG0000252: c_debaryana.g13135.t1 c_debaryana.g15019.t1 c_debaryana.g6367.t1 c_debaryana.g8222.t1 c_debaryana.g8223.t1 c_debaryana.g8225.t1 c_incerta.g13528.t1 c_incerta.g13529.t1 c_incerta.g13530.t1 c_incerta.g7839.t1 c_incerta.g7896.t1 c_reinhardtii.Cre02.g077750.t1.2 c_reinhardtii.Cre02.g077800.t1.2 c_reinhardtii.Cre02.g077850.t1.2 c_reinhardtii.Cre02.g102050.t1.1 c_schloesseri.g14056.t1 c_schloesseri.g14057.t1 c_schloesseri.g14058.t1 c_schloesseri.g16381.t1 g_pectorale.KXZ46740.1 g_pectorale.KXZ50725.1 g_pectorale.KXZ50726.1 g_pectorale.KXZ50789.1 g_pectorale.KXZ54575.1 g_pectorale.KXZ54576.1 v_carteri.Vocar.0030s0091.1.p v_carteri.Vocar.0030s0092.1.p v_carteri.Vocar.0030s0100.1.p v_carteri.Vocar.0030s0126.1.p v_carteri.Vocar.0070s0007.1.p
OG0000253: c_debaryana.g16390.t1 c_debaryana.g7776.t1 c_debaryana.g8310.t1 c_debaryana.g8984.t1 c_eustigma.GAX74539.1 c_eustigma.GAX74804.1 c_eustigma.GAX75993.1 c_incerta.g12607.t1 c_incerta.g4441.t1 c_incerta.g7353.t1 c_reinhardtii.Cre06.g262900.t1.2 c_reinhardtii.Cre11.g467552.t1.1 c_reinhardtii.Cre12.g553250.t1.2 c_schloesseri.g8267.t1 c_schloesseri.g890.t1 c_zofingiensis.Cz07g13120.t1 c_zofingiensis.Cz09g25120.t1 c_zofingiensis.Cz16g11260.t1 d_salina.Dusal.0388s00007.1.p g_pectorale.KXZ42579.1 g_pectorale.KXZ44665.1 g_pectorale.KXZ52219.1 p_parva.g4682.t1 p_parva.g4897.t1 r_subcapitata.GBF88641.1 r_subcapitata.GBF94971.1 r_subcapitata.GBF96145.1 v_carteri.Vocar.0002s0496.1.p v_carteri.Vocar.0007s0331.1.p v_carteri.Vocar.0091s0008.1.p
OG0000254: c_debaryana.g15065.t1 c_debaryana.g561.t3 c_debaryana.g9352.t1 c_eustigma.GAX74547.1 c_eustigma.GAX74549.1 c_eustigma.GAX74551.1 c_eustigma.GAX74739.1 c_eustigma.GAX74740.1 c_eustigma.GAX75990.1 c_eustigma.GAX76045.1 c_eustigma.GAX82693.1 c_incerta.g12578.t1 c_incerta.g2505.t1 c_incerta.g4229.t1 c_incerta.g4231.t1 c_reinhardtii.Cre04.g228550.t1.1 c_reinhardtii.Cre11.g467529.t1.1 c_reinhardtii.Cre11.g479550.t1.1 c_schloesseri.g12591.t1 c_schloesseri.g14111.t1 c_schloesseri.g1511.t2 g_pectorale.KXZ41236.1 g_pectorale.KXZ41946.1 g_pectorale.KXZ46543.1 p_parva.g1167.t1 p_parva.g8506.t1 v_carteri.Vocar.0001s1796.1.p v_carteri.Vocar.0001s1797.1.p v_carteri.Vocar.0014s0229.1.p v_carteri.Vocar.0048s0049.1.p
OG0000255: c_debaryana.g10452.t1 c_debaryana.g13087.t1 c_eustigma.GAX74807.1 c_eustigma.GAX81668.1 c_eustigma.GAX83364.1 c_eustigma.GAX83579.1 c_incerta.g9095.t1 c_incerta.g9099.t1 c_incerta.g9639.t1 c_reinhardtii.Cre11.g476450.t1.1 c_reinhardtii.Cre13.g606200.t1.1 c_reinhardtii.Cre13.g606350.t1.1 c_schloesseri.g15094.t1 c_schloesseri.g15099.t1 c_schloesseri.g2466.t1 c_zofingiensis.Cz02g20190.t1 c_zofingiensis.Cz05g10030.t1 c_zofingiensis.Cz05g24220.t1 d_salina.Dusal.0036s00007.1.p d_salina.Dusal.0047s00037.1.p g_pectorale.KXZ43821.1 g_pectorale.KXZ43830.1 g_pectorale.KXZ43831.1 p_parva.g8657.t1 r_subcapitata.GBF91145.1 r_subcapitata.GBF91388.1 r_subcapitata.GBF91898.1 v_carteri.Vocar.0014s0275.1.p v_carteri.Vocar.0043s0006.1.p v_carteri.Vocar.0043s0035.1.p
OG0000256: c_debaryana.g5226.t1 c_eustigma.GAX83027.1 c_incerta.g15013.t1 c_reinhardtii.Cre07.g356250.t1.1 c_schloesseri.g9156.t1 c_zofingiensis.Cz02g06020.t1 c_zofingiensis.Cz02g21320.t1 c_zofingiensis.Cz04g15080.t1 c_zofingiensis.Cz05g25100.t1 c_zofingiensis.Cz07g14060.t1 c_zofingiensis.Cz08g18180.t1 c_zofingiensis.Cz11g14160.t1 c_zofingiensis.Cz11g14170.t1 c_zofingiensis.Cz19g10140.t1 d_salina.Dusal.0028s00001.1.p d_salina.Dusal.0028s00009.1.p d_salina.Dusal.0098s00003.1.p d_salina.Dusal.0238s00008.1.p d_salina.Dusal.0271s00005.1.p d_salina.Dusal.0331s00007.1.p d_salina.Dusal.0387s00004.1.p d_salina.Dusal.0465s00008.1.p d_salina.Dusal.0505s00006.1.p d_salina.Dusal.0541s00001.1.p d_salina.Dusal.0621s00002.1.p d_salina.Dusal.1138s00001.1.p g_pectorale.KXZ53805.1 r_subcapitata.GBF98134.1 r_subcapitata.GBF98675.1 v_carteri.Vocar.0051s0007.1.p
OG0000257: c_debaryana.g10136.t1 c_debaryana.g13600.t1 c_debaryana.g2445.t1 c_debaryana.g4791.t2 c_eustigma.GAX78194.1 c_incerta.g11755.t1 c_incerta.g11756.t1 c_incerta.g14174.t1 c_incerta.g15697.t1 c_incerta.g2326.t1 c_reinhardtii.Cre05.g239000.t1.1 c_reinhardtii.Cre09.g401050.t1.1 c_reinhardtii.Cre12.g516300.t1.1 c_reinhardtii.Cre12.g516333.t1.2 c_schloesseri.g11314.t1 c_schloesseri.g11525.t1 c_schloesseri.g13615.t1 c_schloesseri.g9743.t1 c_zofingiensis.Cz02g32140.t1 g_pectorale.KXZ43751.1 g_pectorale.KXZ47483.1 g_pectorale.KXZ50810.1 g_pectorale.KXZ50822.1 g_pectorale.KXZ50824.1 g_pectorale.KXZ50825.1 r_subcapitata.GBF95174.1 r_subcapitata.GBF97897.1 v_carteri.Vocar.0003s0483.1.p v_carteri.Vocar.0006s0333.1.p v_carteri.Vocar.0018s0073.1.p
OG0000258: c_debaryana.g20195.t1 c_debaryana.g20196.t1 c_eustigma.GAX78055.1 c_eustigma.GAX82610.1 c_eustigma.GAX83829.1 c_incerta.g15309.t1 c_incerta.g15310.t1 c_incerta.g15311.t1 c_reinhardtii.Cre02.g145700.t1.2 c_reinhardtii.Cre02.g145750.t1.1 c_reinhardtii.Cre02.g145800.t1.2 c_schloesseri.g6554.t1 c_schloesseri.g6555.t1 c_schloesseri.g6556.t1 c_zofingiensis.Cz05g34150.t1 c_zofingiensis.Cz08g01080.t1 c_zofingiensis.Cz09g17210.t1 c_zofingiensis.UNPLg00180.t1 d_salina.Dusal.1113s00003.1.p g_pectorale.KXZ49405.1 p_parva.g5876.t1 p_parva.g8.t1 p_parva.g8610.t1 r_subcapitata.GBF89675.1 r_subcapitata.GBF90578.1 r_subcapitata.GBF92964.1 r_subcapitata.GBF94269.1 r_subcapitata.GBF99545.1 v_carteri.Vocar.0054s0003.1.p v_carteri.Vocar.0054s0004.1.p
OG0000259: c_debaryana.g12834.t1 c_debaryana.g17731.t1 c_eustigma.GAX73912.1 c_eustigma.GAX79122.1 c_eustigma.GAX79123.1 c_eustigma.GAX83927.1 c_incerta.g10026.t1 c_incerta.g784.t1 c_reinhardtii.Cre12.g542350.t1.2 c_reinhardtii.Cre16.g649650.t1.1 c_schloesseri.g13334.t1 c_schloesseri.g15031.t1 c_zofingiensis.Cz06g37020.t1 c_zofingiensis.Cz08g18210.t1 c_zofingiensis.Cz14g16110.t1 c_zofingiensis.Cz16g09200.t1 d_salina.Dusal.0384s00012.1.p d_salina.Dusal.0886s00002.1.p g_pectorale.KXZ53365.1 g_pectorale.KXZ53367.1 g_pectorale.KXZ53473.1 p_parva.g3895.t1 p_parva.g6913.t1 p_parva.g7396.t1 r_subcapitata.GBF97585.1 r_subcapitata.GBF98512.1 r_subcapitata.GBG00089.1 r_subcapitata.GBG00090.1 v_carteri.Vocar.0007s0108.1.p v_carteri.Vocar.0032s0090.1.p
OG0000260: c_eustigma.GAX79565.1 c_eustigma.GAX80253.1 c_eustigma.GAX80548.1 c_eustigma.GAX82199.1 c_eustigma.GAX83049.1 c_eustigma.GAX83050.1 c_eustigma.GAX83848.1 c_eustigma.GAX84823.1 c_eustigma.GAX84824.1 c_eustigma.GAX85786.1 c_eustigma.GAX86450.1 c_eustigma.GAX86682.1 c_incerta.g14312.t1 c_schloesseri.g10715.t1 c_schloesseri.g12796.t2 c_schloesseri.g13784.t1 c_schloesseri.g15523.t1 c_schloesseri.g1577.t1 c_schloesseri.g17392.t1 c_schloesseri.g6010.t1 c_schloesseri.g918.t1 c_schloesseri.g9756.t1 c_zofingiensis.Cz09g00020.t1 g_pectorale.KXZ43591.1 g_pectorale.KXZ52086.1 g_pectorale.KXZ53737.1 g_pectorale.KXZ53738.1 g_pectorale.KXZ54080.1 g_pectorale.KXZ56111.1 v_carteri.Vocar.0002s0003.1.p
OG0000261: c_debaryana.g12717.t1 c_debaryana.g13213.t1 c_debaryana.g8405.t1 c_debaryana.g8407.t1 c_debaryana.g8410.t1 c_eustigma.GAX75431.1 c_eustigma.GAX77275.1 c_eustigma.GAX77276.1 c_eustigma.GAX77998.1 c_eustigma.GAX77999.1 c_eustigma.GAX78000.1 c_eustigma.GAX78002.1 c_eustigma.GAX78090.1 c_eustigma.GAX78811.1 c_eustigma.GAX82198.1 c_eustigma.GAX84354.1 c_eustigma.GAX84662.1 c_eustigma.GAX85376.1 c_eustigma.GAX85815.1 c_eustigma.GAX85816.1 c_eustigma.GAX85817.1 c_eustigma.GAX85818.1 c_eustigma.GAX85819.1 c_eustigma.GAX86458.1 c_eustigma.GAX86459.1 c_incerta.g12151.t1 c_reinhardtii.Cre02.g141446.t1.1 c_schloesseri.g4984.t1 d_salina.Dusal.1788s00001.1.p
OG0000262: c_debaryana.g17707.t1 c_debaryana.g653.t1 c_debaryana.g870.t1 c_incerta.g11004.t1 c_incerta.g11006.t1 c_incerta.g11007.t1 c_incerta.g14187.t1 c_incerta.g766.t1 c_reinhardtii.Cre03.g152200.t1.1 c_reinhardtii.Cre03.g152250.t1.1 c_reinhardtii.Cre03.g152300.t1.2 c_reinhardtii.Cre16.g648950.t1.1 c_schloesseri.g15048.t1 c_schloesseri.g16600.t1 c_schloesseri.g16601.t1 c_schloesseri.g16602.t1 c_schloesseri.g9727.t1 c_zofingiensis.Cz01g02010.t1 c_zofingiensis.Cz01g45180.t1 c_zofingiensis.Cz01g45190.t1 c_zofingiensis.Cz02g05150.t1 c_zofingiensis.Cz02g40030.t1 c_zofingiensis.Cz07g32040.t1 g_pectorale.KXZ48658.1 g_pectorale.KXZ51199.1 r_subcapitata.GBF91264.1 v_carteri.Vocar.0019s0068.1.p v_carteri.Vocar.0019s0170.1.p v_carteri.Vocar.0032s0114.1.p
OG0000263: c_debaryana.g12544.t1 c_debaryana.g14869.t1 c_debaryana.g14870.t1 c_debaryana.g2691.t1 c_eustigma.GAX72576.1 c_eustigma.GAX78346.1 c_eustigma.GAX81588.1 c_incerta.g16248.t1 c_incerta.g5558.t1 c_reinhardtii.Cre03.g171050.t1.1 c_reinhardtii.Cre07.g320850.t1.2 c_schloesseri.g10766.t1 c_schloesseri.g15989.t1 c_zofingiensis.Cz01g10210.t1 c_zofingiensis.Cz01g20170.t1 c_zofingiensis.Cz01g20180.t1 c_zofingiensis.Cz03g36040.t1 d_salina.Dusal.0135s00003.1.p d_salina.Dusal.0135s00004.1.p d_salina.Dusal.0135s00005.1.p d_salina.Dusal.0836s00003.1.p g_pectorale.KXZ55482.1 g_pectorale.KXZ56250.1 g_pectorale.KXZ56630.1 g_pectorale.KXZ56631.1 p_parva.g6920.t1 v_carteri.Vocar.0021s0163.1.p v_carteri.Vocar.0040s0037.1.p v_carteri.Vocar.0040s0038.1.p
OG0000264: c_debaryana.g16979.t1 c_debaryana.g17473.t1 c_debaryana.g17477.t2 c_debaryana.g19421.t1 c_debaryana.g19773.t1 c_debaryana.g7380.t1 c_debaryana.g7382.t1 c_eustigma.GAX76500.1 c_incerta.g12474.t1 c_incerta.g12478.t1 c_incerta.g14257.t1 c_incerta.g281.t1 c_incerta.g3166.t1 c_reinhardtii.Cre02.g116100.t1.1 c_reinhardtii.Cre04.g232202.t1.1 c_schloesseri.g17491.t1 c_schloesseri.g3412.t1 c_schloesseri.g3413.t1 g_pectorale.KXZ47826.1 g_pectorale.KXZ47827.1 g_pectorale.KXZ47983.1 g_pectorale.KXZ48933.1 g_pectorale.KXZ53826.1 g_pectorale.KXZ53827.1 p_parva.g3031.t1 p_parva.g3976.t1 p_parva.g6805.t1 v_carteri.Vocar.0001s1774.1.p v_carteri.Vocar.0003s0046.1.p
OG0000265: c_debaryana.g17235.t1 c_debaryana.g19409.t1 c_debaryana.g19411.t1 c_debaryana.g19412.t1 c_debaryana.g19425.t1 c_debaryana.g2437.t1 c_debaryana.g3917.t1 c_debaryana.g7460.t1 c_eustigma.GAX83684.1 c_incerta.g11273.t1 c_incerta.g16732.t1 c_incerta.g16735.t2 c_incerta.g8524.t1 c_reinhardtii.Cre02.g141886.t1.1 c_reinhardtii.Cre09.g407400.t1.1 c_reinhardtii.Cre19.g750797.t1.1 c_schloesseri.g13720.t2 d_salina.Dusal.0323s00004.1.p g_pectorale.KXZ46091.1 g_pectorale.KXZ46092.1 g_pectorale.KXZ48597.1 g_pectorale.KXZ49664.1 g_pectorale.KXZ49993.1 g_pectorale.KXZ49995.1 g_pectorale.KXZ49996.1 g_pectorale.KXZ49997.1 g_pectorale.KXZ52661.1 g_pectorale.KXZ56752.1 r_subcapitata.GBF95638.1
OG0000266: c_debaryana.g12394.t1 c_debaryana.g17791.t1 c_debaryana.g17792.t1 c_debaryana.g19410.t1 c_debaryana.g2399.t1 c_incerta.g10293.t1 c_incerta.g11272.t1 c_incerta.g11309.t1 c_incerta.g13338.t1 c_incerta.g14034.t1 c_incerta.g15303.t1 c_incerta.g3143.t1 c_incerta.g7789.t1 c_incerta.g8503.t1 c_incerta.g8504.t1 c_reinhardtii.Cre02.g104201.t1.1 c_reinhardtii.Cre02.g116700.t1.2 c_reinhardtii.Cre02.g141926.t1.1 c_reinhardtii.Cre02.g145500.t1.2 c_reinhardtii.Cre10.g435750.t1.1 c_reinhardtii.Cre19.g750647.t1.1 c_schloesseri.g13718.t1 c_schloesseri.g16269.t1 c_schloesseri.g3425.t1 c_schloesseri.g501.t1 c_schloesseri.g6548.t1 g_pectorale.KXZ50621.1 v_carteri.Vocar.0001s1577.1.p v_carteri.Vocar.0024s0188.1.p
OG0000267: c_debaryana.g18965.t1 c_eustigma.GAX77211.1 c_eustigma.GAX77671.1 c_eustigma.GAX77672.1 c_eustigma.GAX77692.1 c_eustigma.GAX79014.1 c_eustigma.GAX79015.1 c_eustigma.GAX79017.1 c_eustigma.GAX82085.1 c_incerta.g15774.t1 c_incerta.g9632.t1 c_reinhardtii.Cre11.g476700.t1.2 c_reinhardtii.Cre13.g578350.t1.2 c_reinhardtii.Cre16.g672250.t1.1 c_schloesseri.g11611.t1 c_schloesseri.g2461.t1 c_zofingiensis.Cz09g05130.t1 c_zofingiensis.Cz09g05140.t1 g_pectorale.KXZ41021.1 g_pectorale.KXZ43141.1 g_pectorale.KXZ54062.1 p_parva.g10212.t1 p_parva.g4927.t1 p_parva.g5266.t1 p_parva.g672.t1 r_subcapitata.GBF95409.1 r_subcapitata.GBF95410.1 r_subcapitata.GBF96508.1 v_carteri.Vocar.0027s0132.1.p
OG0000268: c_debaryana.g17183.t1 c_debaryana.g17196.t1 c_debaryana.g2717.t1 c_incerta.g16658.t1 c_incerta.g16661.t1 c_incerta.g48.t1 c_reinhardtii.Cre06.g295150.t1.1 c_reinhardtii.Cre12.g515301.t1.1 c_reinhardtii.Cre17.g733350.t1.1 c_reinhardtii.Cre17.g733400.t1.2 c_schloesseri.g12434.t1 c_schloesseri.g12435.t1 c_schloesseri.g15950.t1 c_zofingiensis.Cz01g20240.t1 c_zofingiensis.Cz05g10210.t1 c_zofingiensis.Cz11g20010.t1 g_pectorale.KXZ41415.1 g_pectorale.KXZ41642.1 g_pectorale.KXZ46178.1 g_pectorale.KXZ50620.1 g_pectorale.KXZ50624.1 p_parva.g2018.t1 p_parva.g5690.t1 p_parva.g5691.t1 p_parva.g6537.t1 r_subcapitata.GBF91464.1 r_subcapitata.GBF98275.1 r_subcapitata.GBF99070.1 v_carteri.Vocar.0012s0237.1.p
OG0000269: c_debaryana.g1077.t1 c_debaryana.g11632.t1 c_debaryana.g3485.t1 c_debaryana.g5726.t1 c_debaryana.g5856.t2 c_incerta.g4974.t1 c_incerta.g5728.t1 c_incerta.g5730.t1 c_reinhardtii.Cre07.g354900.t1.1 c_reinhardtii.Cre13.g583000.t2.1 c_schloesseri.g12024.t1 c_schloesseri.g12025.t1 c_schloesseri.g1329.t1 c_schloesseri.g1332.t1 c_schloesseri.g14204.t1 c_schloesseri.g14316.t1 c_schloesseri.g16344.t1 c_schloesseri.g16921.t1 c_schloesseri.g3383.t1 c_schloesseri.g5303.t1 c_schloesseri.g6547.t1 c_schloesseri.g6742.t1 c_schloesseri.g9750.t1 d_salina.Dusal.1523s00001.1.p g_pectorale.KXZ41580.1 g_pectorale.KXZ48193.1 v_carteri.Vocar.0006s0091.1.p v_carteri.Vocar.0025s0050.1.p v_carteri.Vocar.0084s0002.1.p
OG0000270: c_debaryana.g20295.t1 c_debaryana.g20300.t1 c_debaryana.g7387.t1 c_debaryana.g8346.t1 c_eustigma.GAX73971.1 c_incerta.g15903.t1 c_incerta.g28.t1 c_incerta.g29.t1 c_incerta.g7389.t1 c_incerta.g7394.t1 c_reinhardtii.Cre06.g296150.t1.2 c_reinhardtii.Cre12.g485438.t1.1 c_reinhardtii.Cre12.g551550.t1.1 c_reinhardtii.Cre16.g685613.t1.1 c_schloesseri.g11744.t1 c_schloesseri.g15934.t1 c_schloesseri.g858.t1 c_zofingiensis.Cz07g18270.t1 c_zofingiensis.UNPLg00286.t1 c_zofingiensis.UNPLg00299.t1 c_zofingiensis.UNPLg00782.t1 d_salina.Dusal.0009s00054.1.p d_salina.Dusal.1032s00002.1.p g_pectorale.KXZ49200.1 g_pectorale.KXZ49201.1 g_pectorale.KXZ52156.1 g_pectorale.KXZ53142.1 p_parva.g853.t1 v_carteri.Vocar.0007s0300.1.p
OG0000271: c_debaryana.g14624.t1 c_debaryana.g16263.t1 c_debaryana.g20051.t1 c_eustigma.GAX76953.1 c_eustigma.GAX77462.1 c_incerta.g11220.t1 c_incerta.g13792.t1 c_incerta.g5738.t1 c_incerta.g7743.t1 c_reinhardtii.Cre02.g106200.t1.2 c_reinhardtii.Cre03.g162000.t1.2 c_reinhardtii.Cre09.g415900.t1.2 c_schloesseri.g16226.t1 c_schloesseri.g16804.t1 c_schloesseri.g9081.t1 c_zofingiensis.Cz03g25040.t1 c_zofingiensis.Cz10g20260.t1 d_salina.Dusal.0355s00009.1.p g_pectorale.KXZ44371.1 g_pectorale.KXZ44372.1 g_pectorale.KXZ55918.1 p_parva.g5508.t1 p_parva.g943.t1 r_subcapitata.GBF87379.1 r_subcapitata.GBF90091.1 r_subcapitata.GBF99466.1 v_carteri.Vocar.0005s0214.1.p v_carteri.Vocar.0014s0283.1.p v_carteri.Vocar.0016s0287.1.p
OG0000272: c_debaryana.g1841.t1 c_debaryana.g19117.t1 c_eustigma.GAX85576.1 c_incerta.g1077.t1 c_reinhardtii.Cre16.g664301.t1.1 c_schloesseri.g14721.t1 c_zofingiensis.Cz03g19050.t1 d_salina.Dusal.0869s00002.1.p d_salina.Dusal.0869s00004.1.p d_salina.Dusal.0869s00005.1.p d_salina.Dusal.1332s00001.1.p d_salina.Dusal.1332s00002.1.p d_salina.Dusal.1693s00001.1.p d_salina.Dusal.1693s00002.1.p d_salina.Dusal.1729s00001.1.p d_salina.Dusal.1958s00001.1.p d_salina.Dusal.2025s00001.1.p d_salina.Dusal.2067s00001.1.p d_salina.Dusal.2185s00001.1.p d_salina.Dusal.2636s00001.1.p d_salina.Dusal.2779s00001.1.p d_salina.Dusal.3609s00001.1.p d_salina.Dusal.4361s00001.1.p d_salina.Dusal.4445s00001.1.p g_pectorale.KXZ52413.1 p_parva.g1526.t1 p_parva.g5420.t1 r_subcapitata.GBF94685.1 v_carteri.Vocar.0041s0023.1.p
OG0000273: c_debaryana.g16604.t1 c_debaryana.g16607.t1 c_debaryana.g8827.t1 c_eustigma.GAX73424.1 c_eustigma.GAX79955.1 c_eustigma.GAX82713.1 c_incerta.g12875.t1 c_incerta.g17078.t1 c_incerta.g17081.t1 c_reinhardtii.Cre04.g213000.t1.2 c_reinhardtii.Cre04.g213150.t1.2 c_reinhardtii.Cre11.g467500.t1.2 c_schloesseri.g1020.t1 c_schloesseri.g1024.t1 c_schloesseri.g3175.t1 c_zofingiensis.Cz12g07120.t1 c_zofingiensis.Cz16g19150.t1 d_salina.Dusal.0537s00003.1.p d_salina.Dusal.0735s00003.1.p d_salina.Dusal.0735s00004.1.p g_pectorale.KXZ50515.1 g_pectorale.KXZ50525.1 p_parva.g5578.t1 r_subcapitata.GBF94633.1 r_subcapitata.GBF99514.1 r_subcapitata.GBG00152.1 v_carteri.Vocar.0025s0042.1.p v_carteri.Vocar.0025s0044.1.p v_carteri.Vocar.0030s0160.1.p
OG0000274: c_debaryana.g7019.t1 c_debaryana.g7033.t1 c_eustigma.GAX74773.1 c_eustigma.GAX76065.1 c_eustigma.GAX83294.1 c_eustigma.GAX85088.1 c_incerta.g17416.t1 c_incerta.g17418.t1 c_reinhardtii.Cre12.g528300.t1.1 c_reinhardtii.Cre12.g528400.t1.1 c_schloesseri.g11093.t1 c_schloesseri.g11095.t1 c_zofingiensis.Cz02g11040.t1 c_zofingiensis.Cz02g12150.t1 c_zofingiensis.Cz04g34200.t1 d_salina.Dusal.1074s00002.1.p d_salina.Dusal.1311s00001.1.p d_salina.Dusal.1699s00002.1.p g_pectorale.KXZ52810.1 p_parva.g10160.t1 p_parva.g3018.t1 p_parva.g3115.t1 p_parva.g3189.t1 p_parva.g3500.t1 r_subcapitata.GBF91964.1 r_subcapitata.GBF92853.1 r_subcapitata.GBF95824.1 v_carteri.Vocar.0037s0042.1.p v_carteri.Vocar.0037s0043.1.p
OG0000275: c_debaryana.g10010.t1 c_debaryana.g3427.t1 c_debaryana.g5657.t1 c_eustigma.GAX73497.1 c_eustigma.GAX73691.1 c_eustigma.GAX74875.1 c_incerta.g1465.t1 c_incerta.g3348.t1 c_reinhardtii.Cre13.g587500.t1.1 c_reinhardtii.Cre17.g719500.t1.1 c_reinhardtii.Cre17.g719522.t1.2 c_schloesseri.g13075.t1 c_schloesseri.g14621.t1 c_zofingiensis.Cz03g15300.t1 c_zofingiensis.Cz03g15310.t1 c_zofingiensis.Cz08g09110.t1 d_salina.Dusal.0372s00006.1.p d_salina.Dusal.0592s00005.1.p d_salina.Dusal.2089s00001.1.p g_pectorale.KXZ45031.1 g_pectorale.KXZ48398.1 g_pectorale.KXZ50949.1 p_parva.g5360.t1 r_subcapitata.GBF89848.1 r_subcapitata.GBF94657.1 r_subcapitata.GBF97597.1 v_carteri.Vocar.0001s0004.1.p v_carteri.Vocar.0004s0142.1.p v_carteri.Vocar.0004s0269.1.p
[truncated: 4,277,345 more chars]
