# Supplementary material for: Comparative genomics of Chlamydomonas
Source: Plant Cell. 2021 Feb 2;33(4):1016–41. doi: 10.1093/plcell/koab026 (PMC8226300; doi:10.1093/plcell/koab026)
Supplement: koab026_Supplementary_Data [file koab026_supplementary_data.zip › tpc.00468.2020-s11.nwk]

(c_debaryana:0.1823989259,((((c_eustigma:0.4835251574,d_salina:0.5704927374)100:0.0844539434,(c_zofingiensis:0.3587341304,r_subcapitata:0.5138260925)100:0.2870226750)100:0.0966123563,p_parva:0.8082951503)100:0.2284917333,(g_pectorale:0.1492395689,v_carteri:0.1692194044)100:0.0278619506)99:0.0241718859,((c_incerta:0.0346309937,c_reinhardtii:0.0356125326)100:0.0149227945,c_schloesseri:0.0351809650)100:0.1253746418);
