# Supplementary material for: Comparative genomics of Chlamydomonas
Source: Plant Cell. 2021 Feb 2;33(4):1016–41. doi: 10.1093/plcell/koab026 (PMC8226300; doi:10.1093/plcell/koab026)
Supplement: koab026_Supplementary_Data [file koab026_supplementary_data.zip › tpc.00468.2020-s12.txt]

(c_debaryana,((c_schloesseri,(c_incerta,c_reinhardtii)1:0.49037350600507035)1:3.6341902824498766,((v_carteri,g_pectorale)1:0.33630541007872333,(p_parva,((c_zofingiensis,r_subcapitata)1:2.067992566787254,(d_salina,c_eustigma)1:0.4100578747368192)1:0.514576202546873)1:2.9893557412341534)1:0.10452741369350693):0.0); 
