# Supplementary material for: Comparative genomics of Chlamydomonas
Source: Plant Cell. 2021 Feb 2;33(4):1016–41. doi: 10.1093/plcell/koab026 (PMC8226300; doi:10.1093/plcell/koab026)
Supplement: koab026_Supplementary_Data [file koab026_supplementary_data.zip › tpc.00468.2020-s17.tsv]

Cinc_contig	Cinc_gene	Crei_chromosome	Crei_gene
C0101	g13758.t1	chromosome_1	Cre01.g000050
C0101	g13757.t1	chromosome_1	Cre01.g000100
C0101	g13756.t1	chromosome_1	Cre01.g000150
C0101	g13755.t1	chromosome_1	Cre01.g000200
C0101	g13754.t1	chromosome_1	Cre01.g000250
C0101	g13753.t1	chromosome_1	Cre01.g000300
C0101	g13752.t1	chromosome_1	Cre01.g000350
C0101	g13751.t1	chromosome_1	Cre01.g000400
C0101	g13750.t1	chromosome_1	Cre01.g000450
C0101	g13749.t1	chromosome_1	Cre01.g000500
C0101	g13748.t1	chromosome_1	Cre01.g000550
C0101	g13747.t1	chromosome_1	Cre01.g000600
C0101	g13746.t1	chromosome_1	Cre01.g000650
C0101	g13744.t1	chromosome_1	Cre01.g000700
C0101	g13742.t1	chromosome_1	Cre01.g000750
C0101	g13741.t1	chromosome_1	Cre01.g000800
C0101	g13740.t1	chromosome_1	Cre01.g000850
C0101	g13739.t1	chromosome_1	Cre01.g000900
C0101	g13738.t1	chromosome_1	Cre01.g000950
C0101	g13737.t1	chromosome_1	Cre01.g001000
C0101	g13736.t1	chromosome_1	Cre01.g001100
C0101	g13735.t1	chromosome_1	Cre01.g001150
C0069	g17122.t1	chromosome_1	Cre01.g001250
C0069	g17123.t1	chromosome_1	Cre01.g001300
C0069	g17124.t1	chromosome_1	Cre01.g001350
C0069	g17125.t1	chromosome_1	Cre01.g001400
C0069	g17126.t1	chromosome_1	Cre01.g001450
C0069	g17127.t1	chromosome_1	Cre01.g001501
C0069	g17128.t1	chromosome_1	Cre01.g001550
C0069	g17130.t1	chromosome_1	Cre01.g001650
C0069	g17131.t1	chromosome_1	Cre01.g001657
C0069	g17134.t1	chromosome_1	Cre01.g001664
C0069	g17135.t2	chromosome_1	Cre01.g001678
C0069	g17137.t1	chromosome_1	Cre01.g001700
C0069	g17138.t1	chromosome_1	Cre01.g001750
C0069	g17139.t1	chromosome_1	Cre01.g001800
C0069	g17140.t1	chromosome_1	Cre01.g001800
C0069	g17141.t1	chromosome_1	Cre01.g001950
C0069	g17143.t1	chromosome_1	Cre01.g002050
C0069	g17144.t1	chromosome_1	Cre01.g002150
C0069	g17145.t1	chromosome_1	Cre01.g002200
C0069	g17147.t1	chromosome_1	Cre01.g002201
C0069	g17148.t2	chromosome_1	Cre01.g002227
C0069	g17148.t2	chromosome_1	Cre01.g002234
C0069	g17149.t1	chromosome_1	Cre01.g002250
C0069	g17150.t1	chromosome_1	Cre01.g002300
C0069	g17151.t1	chromosome_1	Cre01.g002350
C0069	g17153.t1	chromosome_1	Cre01.g002400
C0069	g17153.t1	chromosome_1	Cre01.g002451
C0069	g17154.t1	chromosome_1	Cre01.g002500
C0069	g17155.t1	chromosome_1	Cre01.g002550
C0069	g17157.t1	chromosome_1	Cre01.g002650
C0069	g17158.t1	chromosome_1	Cre01.g002700
C0069	g17159.t1	chromosome_1	Cre01.g002750
C0069	g17164.t1	chromosome_1	Cre01.g002787
C0069	g17162.t1	chromosome_1	Cre01.g002824
C0069	g17163.t1	chromosome_1	Cre01.g002824
C0069	g17164.t1	chromosome_1	Cre01.g002824
C0069	g17162.t1	chromosome_1	Cre01.g002861
C0069	g17163.t1	chromosome_1	Cre01.g002861
C0069	g17160.t1	chromosome_1	Cre01.g002950
C0069	g17161.t1	chromosome_1	Cre01.g003000
C0069	g17165.t1	chromosome_1	Cre01.g003050
C0069	g17166.t1	chromosome_1	Cre01.g003100
C0069	g17167.t1	chromosome_1	Cre01.g003150
C0069	g17168.t1	chromosome_1	Cre01.g003200
C0069	g17171.t1	chromosome_1	Cre01.g003376
C0069	g17172.t1	chromosome_1	Cre01.g003450
C0069	g17173.t1	chromosome_1	Cre01.g003463
C0069	g17174.t1	chromosome_1	Cre01.g003475
C0069	g17176.t1	chromosome_1	Cre01.g003487
C0069	g17178.t1	chromosome_1	Cre01.g003500
C0084	g13730.t1	chromosome_1	Cre01.g003516
C0084	g13729.t1	chromosome_1	Cre01.g003524
C0084	g13728.t1	chromosome_1	Cre01.g003532
C0084	g13725.t1	chromosome_1	Cre01.g003550
C0084	g13724.t1	chromosome_1	Cre01.g003700
C0084	g13723.t1	chromosome_1	Cre01.g003751
C0084	g13722.t1	chromosome_1	Cre01.g003800
C0084	g13721.t1	chromosome_1	Cre01.g003850
C0084	g13720.t1	chromosome_1	Cre01.g003950
C0084	g13719.t1	chromosome_1	Cre01.g004000
C0084	g13718.t1	chromosome_1	Cre01.g004124
C0084	g13716.t1	chromosome_1	Cre01.g004157
C0084	g13715.t1	chromosome_1	Cre01.g004200
C0084	g13714.t1	chromosome_1	Cre01.g004250
C0084	g13713.t1	chromosome_1	Cre01.g004300
C0084	g13712.t1	chromosome_1	Cre01.g004350
C0084	g13711.t1	chromosome_1	Cre01.g004400
C0084	g13710.t1	chromosome_1	Cre01.g004450
C0084	g13709.t1	chromosome_1	Cre01.g004500
C0084	g13708.t1	chromosome_1	Cre01.g004550
C0084	g13707.t1	chromosome_1	Cre01.g004600
C0084	g13706.t1	chromosome_1	Cre01.g004651
C0084	g13705.t1	chromosome_1	Cre01.g004700
C0084	g13704.t1	chromosome_1	Cre01.g004750
C0084	g13703.t1	chromosome_1	Cre01.g004800
C0084	g13701.t1	chromosome_1	Cre01.g004850
C0084	g13699.t1	chromosome_1	Cre01.g004900
C0084	g13700.t1	chromosome_1	Cre01.g004900
C0084	g13699.t1	chromosome_1	Cre01.g004950
C0084	g13698.t1	chromosome_1	Cre01.g005001
C0084	g13697.t1	chromosome_1	Cre01.g005050
C0084	g13696.t1	chromosome_1	Cre01.g005100
C0084	g13695.t1	chromosome_1	Cre01.g005150
C0106	g14066.t1	chromosome_1	Cre01.g005200
C0106	g14063.t1	chromosome_1	Cre01.g005300
C0106	g14064.t2	chromosome_1	Cre01.g005300
C0106	g14062.t1	chromosome_1	Cre01.g005400
C0106	g14061.t1	chromosome_1	Cre01.g005450
C0106	g14060.t1	chromosome_1	Cre01.g005500
C0106	g14059.t1	chromosome_1	Cre01.g005550
C0106	g14058.t1	chromosome_1	Cre01.g005651
C0106	g14057.t1	chromosome_1	Cre01.g005701
C0106	g14055.t1	chromosome_1	Cre01.g005750
C0106	g14054.t1	chromosome_1	Cre01.g005813
C0106	g14053.t1	chromosome_1	Cre01.g005850
C0106	g14052.t1	chromosome_1	Cre01.g005900
C0106	g14051.t1	chromosome_1	Cre01.g005950
C0106	g14050.t1	chromosome_1	Cre01.g006050
C0106	g14049.t1	chromosome_1	Cre01.g006100
C0106	g14048.t1	chromosome_1	Cre01.g006150
C0096	g14007.t1	chromosome_1	Cre01.g006800
C0096	g14008.t1	chromosome_1	Cre01.g006850
C0096	g14011.t1	chromosome_1	Cre01.g006950
C0096	g14012.t1	chromosome_1	Cre01.g007000
C0096	g14013.t1	chromosome_1	Cre01.g007050
C0096	g14014.t1	chromosome_1	Cre01.g007051
C0096	g14015.t1	chromosome_1	Cre01.g007100
C0096	g14016.t1	chromosome_1	Cre01.g007150
C0096	g14018.t1	chromosome_1	Cre01.g007200
C0096	g14019.t1	chromosome_1	Cre01.g007251
C0096	g14020.t1	chromosome_1	Cre01.g007300
C0096	g14021.t1	chromosome_1	Cre01.g007350
C0096	g14022.t1	chromosome_1	Cre01.g007400
C0096	g14023.t1	chromosome_1	Cre01.g007450
C0096	g14024.t1	chromosome_1	Cre01.g007500
C0096	g14025.t1	chromosome_1	Cre01.g007550
C0096	g14027.t1	chromosome_1	Cre01.g007600
C0096	g14028.t1	chromosome_1	Cre01.g007651
C0096	g14029.t1	chromosome_1	Cre01.g007700
C0096	g14030.t1	chromosome_1	Cre01.g007737
C0235	g2034.t1	chromosome_1	Cre01.g007774
C0235	g2035.t1	chromosome_1	Cre01.g007811
C0235	g2036.t1	chromosome_1	Cre01.g007850
C0002	g6099.t1	chromosome_1	Cre01.g007901
C0002	g6100.t1	chromosome_1	Cre01.g008000
C0002	g6101.t1	chromosome_1	Cre01.g008051
C0002	g6103.t2	chromosome_1	Cre01.g008100
C0002	g6102.t1	chromosome_1	Cre01.g008200
C0002	g6104.t1	chromosome_1	Cre01.g008250
C0002	g6105.t1	chromosome_1	Cre01.g008300
C0002	g6106.t1	chromosome_1	Cre01.g008350
C0002	g6107.t1	chromosome_1	Cre01.g008402
C0002	g6108.t1	chromosome_1	Cre01.g008450
C0002	g6109.t1	chromosome_1	Cre01.g008500
C0002	g6110.t1	chromosome_1	Cre01.g008550
C0002	g6111.t1	chromosome_1	Cre01.g008600
C0002	g6112.t1	chromosome_1	Cre01.g008650
C0002	g6113.t1	chromosome_1	Cre01.g008700
C0002	g6114.t1	chromosome_1	Cre01.g008750
C0002	g6119.t1	chromosome_1	Cre01.g008850
C0002	g6120.t1	chromosome_1	Cre01.g008891
C0002	g6121.t1	chromosome_1	Cre01.g008900
C0002	g6121.t1	chromosome_1	Cre01.g009000
C0002	g6123.t1	chromosome_1	Cre01.g009150
C0002	g6124.t1	chromosome_1	Cre01.g009200
C0002	g6125.t1	chromosome_1	Cre01.g009250
C0002	g6126.t1	chromosome_1	Cre01.g009300
C0002	g6129.t1	chromosome_1	Cre01.g009325
C0002	g6130.t1	chromosome_1	Cre01.g009350
C0002	g6131.t1	chromosome_1	Cre01.g009400
C0002	g6132.t1	chromosome_1	Cre01.g009500
C0002	g6133.t1	chromosome_1	Cre01.g009550
C0002	g6134.t1	chromosome_1	Cre01.g009575
C0002	g6135.t1	chromosome_1	Cre01.g009650
C0002	g6136.t1	chromosome_1	Cre01.g009700
C0002	g6138.t1	chromosome_1	Cre01.g009800
C0002	g6139.t1	chromosome_1	Cre01.g009850
C0002	g6140.t1	chromosome_1	Cre01.g009900
C0002	g6142.t1	chromosome_1	Cre01.g009950
C0002	g6143.t1	chromosome_1	Cre01.g010000
C0002	g6144.t1	chromosome_1	Cre01.g010050
C0002	g6145.t1	chromosome_1	Cre01.g010100
C0002	g6146.t1	chromosome_1	Cre01.g010150
C0002	g6149.t1	chromosome_1	Cre01.g010201
C0002	g6150.t1	chromosome_1	Cre01.g010250
C0002	g6151.t1	chromosome_1	Cre01.g010300
C0002	g6156.t1	chromosome_1	Cre01.g010350
C0002	g6157.t1	chromosome_1	Cre01.g010400
C0002	g6158.t1	chromosome_1	Cre01.g010450
C0002	g6159.t1	chromosome_1	Cre01.g010500
C0002	g6160.t1	chromosome_1	Cre01.g010550
C0002	g6161.t1	chromosome_1	Cre01.g010650
C0002	g6162.t1	chromosome_1	Cre01.g010700
C0002	g6163.t1	chromosome_1	Cre01.g010750
C0002	g6165.t1	chromosome_1	Cre01.g010800
C0002	g6166.t1	chromosome_1	Cre01.g010816
C0002	g6167.t1	chromosome_1	Cre01.g010832
C0002	g6170.t1	chromosome_1	Cre01.g010848
C0002	g6171.t1	chromosome_1	Cre01.g010864
C0002	g6172.t1	chromosome_1	Cre01.g010880
C0002	g6173.t1	chromosome_1	Cre01.g010900
C0002	g6174.t1	chromosome_1	Cre01.g010950
C0002	g6176.t1	chromosome_1	Cre01.g011000
C0002	g6178.t1	chromosome_1	Cre01.g011100
C0002	g6179.t1	chromosome_1	Cre01.g011150
C0002	g6180.t1	chromosome_1	Cre01.g011200
C0002	g6181.t1	chromosome_1	Cre01.g011300
C0002	g6182.t1	chromosome_1	Cre01.g011350
C0002	g6183.t1	chromosome_1	Cre01.g011400
C0002	g6184.t1	chromosome_1	Cre01.g011450
C0002	g6185.t1	chromosome_1	Cre01.g011500
C0002	g6186.t1	chromosome_1	Cre01.g011550
C0002	g6187.t1	chromosome_1	Cre01.g011600
C0002	g6188.t1	chromosome_1	Cre01.g011630
C0002	g6189.t1	chromosome_1	Cre01.g011630
C0002	g6188.t1	chromosome_1	Cre01.g011660
C0002	g6189.t1	chromosome_1	Cre01.g011660
C0002	g6190.t1	chromosome_1	Cre01.g011750
C0002	g6192.t1	chromosome_1	Cre01.g011800
C0002	g6194.t2	chromosome_1	Cre01.g011850
C0002	g6195.t1	chromosome_1	Cre01.g011901
C0002	g6196.t1	chromosome_1	Cre01.g011901
C0002	g6200.t1	chromosome_1	Cre01.g011901
C0002	g6197.t1	chromosome_1	Cre01.g011950
C0002	g6198.t1	chromosome_1	Cre01.g012000
C0002	g6199.t1	chromosome_1	Cre01.g012050
C0002	g6200.t1	chromosome_1	Cre01.g012100
C0002	g6201.t1	chromosome_1	Cre01.g012126
C0002	g6202.t1	chromosome_1	Cre01.g012150
C0002	g6203.t1	chromosome_1	Cre01.g012200
C0002	g6205.t1	chromosome_1	Cre01.g012300
C0002	g6206.t1	chromosome_1	Cre01.g012350
C0002	g6207.t1	chromosome_1	Cre01.g012400
C0002	g6208.t1	chromosome_1	Cre01.g012450
C0002	g6209.t1	chromosome_1	Cre01.g012500
C0002	g6210.t1	chromosome_1	Cre01.g012550
C0002	g6212.t1	chromosome_1	Cre01.g012600
C0002	g6213.t1	chromosome_1	Cre01.g012650
C0002	g6214.t1	chromosome_1	Cre01.g012700
C0002	g6215.t1	chromosome_1	Cre01.g012750
C0002	g6216.t1	chromosome_1	Cre01.g012800
C0002	g6217.t1	chromosome_1	Cre01.g012850
C0002	g6218.t1	chromosome_1	Cre01.g012900
C0002	g6219.t1	chromosome_1	Cre01.g012950
C0002	g6220.t1	chromosome_1	Cre01.g013000
C0002	g6221.t1	chromosome_1	Cre01.g013050
C0002	g6223.t1	chromosome_1	Cre01.g013100
C0002	g6224.t1	chromosome_1	Cre01.g013150
C0002	g6225.t1	chromosome_1	Cre01.g013200
C0002	g6226.t1	chromosome_1	Cre01.g013250
C0002	g6227.t1	chromosome_1	Cre01.g013300
C0002	g6228.t1	chromosome_1	Cre01.g013350
C0002	g6229.t1	chromosome_1	Cre01.g013400
C0002	g6230.t1	chromosome_1	Cre01.g013450
C0002	g6231.t1	chromosome_1	Cre01.g013500
C0002	g6232.t1	chromosome_1	Cre01.g013550
C0002	g6233.t1	chromosome_1	Cre01.g013600
C0002	g6234.t1	chromosome_1	Cre01.g013650
C0002	g6235.t1	chromosome_1	Cre01.g013700
C0002	g6236.t1	chromosome_1	Cre01.g013750
C0002	g6236.t1	chromosome_1	Cre01.g013769
C0002	g6237.t1	chromosome_1	Cre01.g013800
C0002	g6238.t1	chromosome_1	Cre01.g013801
C0002	g6239.t1	chromosome_1	Cre01.g013850
C0002	g6241.t1	chromosome_1	Cre01.g014000
C0002	g6242.t1	chromosome_1	Cre01.g014050
C0002	g6243.t1	chromosome_1	Cre01.g014100
C0002	g6244.t1	chromosome_1	Cre01.g014150
C0002	g6246.t1	chromosome_1	Cre01.g014200
C0002	g6247.t1	chromosome_1	Cre01.g014250
C0002	g6249.t3	chromosome_1	Cre01.g014300
C0002	g6250.t1	chromosome_1	Cre01.g014350
C0002	g6251.t1	chromosome_1	Cre01.g014400
C0002	g6252.t1	chromosome_1	Cre01.g014450
C0002	g6253.t1	chromosome_1	Cre01.g014500
C0002	g6253.t1	chromosome_1	Cre01.g014600
C0002	g6255.t1	chromosome_1	Cre01.g014650
C0002	g6257.t1	chromosome_1	Cre01.g014700
C0002	g6263.t1	chromosome_1	Cre01.g014751
C0002	g6262.t1	chromosome_1	Cre01.g014800
C0002	g6263.t1	chromosome_1	Cre01.g014850
C0002	g6264.t1	chromosome_1	Cre01.g014900
C0002	g6265.t1	chromosome_1	Cre01.g015000
C0002	g6266.t1	chromosome_1	Cre01.g015050
C0002	g6269.t1	chromosome_1	Cre01.g015150
C0002	g6271.t1	chromosome_1	Cre01.g015200
C0002	g6272.t1	chromosome_1	Cre01.g015250
C0002	g6273.t1	chromosome_1	Cre01.g015300
C0002	g6274.t1	chromosome_1	Cre01.g015350
C0002	g6275.t1	chromosome_1	Cre01.g015400
C0002	g6277.t1	chromosome_1	Cre01.g015451
C0002	g6278.t1	chromosome_1	Cre01.g015500
C0002	g6279.t1	chromosome_1	Cre01.g015550
C0002	g6280.t1	chromosome_1	Cre01.g015600
C0002	g6281.t1	chromosome_1	Cre01.g015650
C0002	g6283.t1	chromosome_1	Cre01.g015700
C0002	g6284.t1	chromosome_1	Cre01.g015750
C0002	g6285.t1	chromosome_1	Cre01.g015850
C0002	g6286.t1	chromosome_1	Cre01.g015950
C0002	g6288.t1	chromosome_1	Cre01.g016001
C0002	g6289.t1	chromosome_1	Cre01.g016050
C0002	g6290.t1	chromosome_1	Cre01.g016100
C0002	g6291.t1	chromosome_1	Cre01.g016150
C0002	g6292.t1	chromosome_1	Cre01.g016200
C0002	g6293.t1	chromosome_1	Cre01.g016300
C0002	g6294.t1	chromosome_1	Cre01.g016350
C0002	g6295.t1	chromosome_1	Cre01.g016400
C0002	g6296.t1	chromosome_1	Cre01.g016450
C0002	g6297.t1	chromosome_1	Cre01.g016514
C0002	g6298.t1	chromosome_1	Cre01.g016528
C0002	g6299.t1	chromosome_1	Cre01.g016556
C0002	g6300.t1	chromosome_1	Cre01.g016570
C0002	g6302.t1	chromosome_1	Cre01.g016600
C0002	g6301.t1	chromosome_1	Cre01.g016750
C0002	g6302.t1	chromosome_1	Cre01.g016750
C0002	g6303.t1	chromosome_1	Cre01.g016800
C0002	g6304.t1	chromosome_1	Cre01.g016850
C0002	g6305.t1	chromosome_1	Cre01.g016900
C0002	g6306.t1	chromosome_1	Cre01.g016950
C0002	g6307.t1	chromosome_1	Cre01.g017050
C0002	g6308.t1	chromosome_1	Cre01.g017100
C0002	g6309.t1	chromosome_1	Cre01.g017150
C0002	g6309.t1	chromosome_1	Cre01.g017200
C0002	g6309.t1	chromosome_1	Cre01.g017250
C0002	g6310.t1	chromosome_1	Cre01.g017300
C0002	g6311.t1	chromosome_1	Cre01.g017350
C0002	g6311.t1	chromosome_1	Cre01.g017400
C0002	g6312.t1	chromosome_1	Cre01.g017450
C0002	g6313.t1	chromosome_1	Cre01.g017500
C0002	g6319.t1	chromosome_1	Cre01.g017550
C0002	g6315.t1	chromosome_1	Cre01.g017600
C0002	g6316.t1	chromosome_1	Cre01.g017600
C0002	g6318.t1	chromosome_1	Cre01.g017600
C0002	g6317.t1	chromosome_1	Cre01.g017650
C0002	g6315.t1	chromosome_1	Cre01.g017900
C0002	g6316.t1	chromosome_1	Cre01.g017900
C0002	g6318.t1	chromosome_1	Cre01.g017900
C0002	g6319.t1	chromosome_1	Cre01.g017951
C0002	g6320.t1	chromosome_1	Cre01.g018000
C0002	g6321.t1	chromosome_1	Cre01.g018050
C0002	g6322.t1	chromosome_1	Cre01.g018075
C0002	g6323.t1	chromosome_1	Cre01.g018100
C0002	g6324.t1	chromosome_1	Cre01.g018150
C0002	g6321.t1	chromosome_1	Cre01.g018184
C0002	g6326.t2	chromosome_1	Cre01.g018200
C0002	g6327.t1	chromosome_1	Cre01.g018350
C0002	g6328.t1	chromosome_1	Cre01.g018400
C0002	g6329.t1	chromosome_1	Cre01.g018450
C0002	g6330.t1	chromosome_1	Cre01.g018500
C0002	g6331.t1	chromosome_1	Cre01.g018550
C0002	g6332.t1	chromosome_1	Cre01.g018600
C0002	g6333.t1	chromosome_1	Cre01.g018650
C0002	g6334.t1	chromosome_1	Cre01.g018700
C0002	g6335.t1	chromosome_1	Cre01.g018750
C0002	g6336.t1	chromosome_1	Cre01.g018800
C0002	g6337.t1	chromosome_1	Cre01.g018850
C0002	g6338.t1	chromosome_1	Cre01.g018900
C0002	g6340.t1	chromosome_1	Cre01.g018950
C0002	g6341.t2	chromosome_1	Cre01.g019000
C0002	g6342.t2	chromosome_1	Cre01.g019051
C0002	g6343.t1	chromosome_1	Cre01.g019100
C0002	g6344.t1	chromosome_1	Cre01.g019150
C0002	g6345.t1	chromosome_1	Cre01.g019200
C0002	g6346.t1	chromosome_1	Cre01.g019250
C0002	g6347.t1	chromosome_1	Cre01.g019300
C0002	g6348.t1	chromosome_1	Cre01.g019450
C0002	g6349.t1	chromosome_1	Cre01.g019500
C0002	g6350.t1	chromosome_1	Cre01.g019550
C0002	g6352.t1	chromosome_1	Cre01.g019600
C0002	g6353.t1	chromosome_1	Cre01.g019650
C0002	g6354.t1	chromosome_1	Cre01.g019700
C0002	g6355.t1	chromosome_1	Cre01.g019750
C0002	g6356.t1	chromosome_1	Cre01.g019850
C0002	g6365.t1	chromosome_1	Cre01.g019900
C0002	g6364.t1	chromosome_1	Cre01.g019950
C0002	g6363.t1	chromosome_1	Cre01.g020000
C0002	g6362.t2	chromosome_1	Cre01.g020050
C0002	g6361.t1	chromosome_1	Cre01.g020100
C0002	g6360.t1	chromosome_1	Cre01.g020182
C0002	g6359.t1	chromosome_1	Cre01.g020223
C0002	g6358.t1	chromosome_1	Cre01.g020264
C0002	g6370.t1	chromosome_1	Cre01.g020350
C0002	g6369.t1	chromosome_1	Cre01.g020400
C0002	g6368.t1	chromosome_1	Cre01.g020450
C0002	g6367.t1	chromosome_1	Cre01.g020500
C0002	g6366.t1	chromosome_1	Cre01.g020575
C0002	g6371.t1	chromosome_1	Cre01.g020575
C0002	g6373.t1	chromosome_1	Cre01.g020650
C0002	g6374.t1	chromosome_1	Cre01.g020800
C0002	g6375.t1	chromosome_1	Cre01.g020850
C0002	g6375.t1	chromosome_1	Cre01.g020887
C0002	g6376.t1	chromosome_1	Cre01.g020918
C0002	g6377.t1	chromosome_1	Cre01.g020950
C0002	g6378.t1	chromosome_1	Cre01.g021000
C0002	g6379.t1	chromosome_1	Cre01.g021050
C0002	g6380.t1	chromosome_1	Cre01.g021100
C0002	g6381.t1	chromosome_1	Cre01.g021150
C0002	g6382.t1	chromosome_1	Cre01.g021200
C0002	g6383.t1	chromosome_1	Cre01.g021251
C0002	g6384.t1	chromosome_1	Cre01.g021300
C0002	g6385.t1	chromosome_1	Cre01.g021350
C0002	g6386.t1	chromosome_1	Cre01.g021400
C0002	g6387.t1	chromosome_1	Cre01.g021450
C0002	g6388.t1	chromosome_1	Cre01.g021500
C0002	g6390.t1	chromosome_1	Cre01.g021600
C0002	g6391.t1	chromosome_1	Cre01.g021650
C0002	g6392.t1	chromosome_1	Cre01.g021700
C0002	g6393.t1	chromosome_1	Cre01.g021750
C0002	g6394.t1	chromosome_1	Cre01.g021800
C0002	g6395.t1	chromosome_1	Cre01.g021850
C0002	g6396.t1	chromosome_1	Cre01.g021900
C0002	g6398.t1	chromosome_1	Cre01.g021950
C0002	g6400.t1	chromosome_1	Cre01.g022100
C0002	g6401.t1	chromosome_1	Cre01.g022150
C0002	g6402.t1	chromosome_1	Cre01.g022200
C0002	g6403.t1	chromosome_1	Cre01.g022250
C0002	g6405.t1	chromosome_1	Cre01.g022350
C0002	g6407.t1	chromosome_1	Cre01.g022500
C0002	g6411.t1	chromosome_1	Cre01.g022550
C0002	g6412.t2	chromosome_1	Cre01.g022600
C0002	g6413.t1	chromosome_1	Cre01.g022650
C0002	g6414.t1	chromosome_1	Cre01.g022681
C0002	g6415.t1	chromosome_1	Cre01.g022700
C0002	g6416.t1	chromosome_1	Cre01.g022750
C0002	g6416.t1	chromosome_1	Cre01.g022800
C0002	g6417.t1	chromosome_1	Cre01.g022850
C0002	g6419.t1	chromosome_1	Cre01.g022950
C0002	g6421.t1	chromosome_1	Cre01.g023000
C0002	g6422.t1	chromosome_1	Cre01.g023050
C0002	g6423.t1	chromosome_1	Cre01.g023100
C0002	g6424.t1	chromosome_1	Cre01.g023150
C0002	g6425.t1	chromosome_1	Cre01.g023200
C0002	g6426.t1	chromosome_1	Cre01.g023250
C0002	g6431.t1	chromosome_1	Cre01.g023300
C0002	g6432.t1	chromosome_1	Cre01.g023350
C0002	g6433.t1	chromosome_1	Cre01.g023400
C0002	g6434.t1	chromosome_1	Cre01.g023450
C0002	g6436.t1	chromosome_1	Cre01.g023500
C0002	g6437.t1	chromosome_1	Cre01.g023550
C0002	g6438.t1	chromosome_1	Cre01.g023600
C0002	g6445.t1	chromosome_1	Cre01.g023650
C0002	g6446.t1	chromosome_1	Cre01.g023750
C0002	g6447.t1	chromosome_1	Cre01.g023773
C0002	g6448.t1	chromosome_1	Cre01.g023787
C0002	g6451.t1	chromosome_1	Cre01.g023787
C0002	g6452.t1	chromosome_1	Cre01.g023800
C0002	g6453.t1	chromosome_1	Cre01.g023850
C0002	g6454.t1	chromosome_1	Cre01.g023950
C0002	g6457.t1	chromosome_1	Cre01.g024050
C0002	g6458.t1	chromosome_1	Cre01.g024100
C0002	g6459.t1	chromosome_1	Cre01.g024150
C0002	g6460.t1	chromosome_1	Cre01.g024200
C0002	g6461.t1	chromosome_1	Cre01.g024250
C0002	g6462.t1	chromosome_1	Cre01.g024251
C0002	g6463.t1	chromosome_1	Cre01.g024300
C0002	g6464.t1	chromosome_1	Cre01.g024350
C0002	g6465.t1	chromosome_1	Cre01.g024400
C0002	g6467.t1	chromosome_1	Cre01.g024500
C0002	g6468.t1	chromosome_1	Cre01.g024550
C0002	g6468.t1	chromosome_1	Cre01.g024650
C0002	g6469.t2	chromosome_1	Cre01.g024650
C0002	g6470.t1	chromosome_1	Cre01.g024650
C0002	g6471.t1	chromosome_1	Cre01.g024650
C0002	g6474.t1	chromosome_1	Cre01.g024650
C0002	g6470.t1	chromosome_1	Cre01.g024750
C0002	g6468.t1	chromosome_1	Cre01.g024800
C0002	g6469.t2	chromosome_1	Cre01.g024800
C0002	g6470.t1	chromosome_1	Cre01.g024800
C0002	g6471.t1	chromosome_1	Cre01.g024800
C0002	g6474.t1	chromosome_1	Cre01.g024800
C0002	g6475.t1	chromosome_1	Cre01.g024800
C0002	g6476.t1	chromosome_1	Cre01.g024900
C0002	g6477.t1	chromosome_1	Cre01.g024950
C0002	g6478.t1	chromosome_1	Cre01.g025000
C0002	g6479.t1	chromosome_1	Cre01.g025050
C0002	g6480.t1	chromosome_1	Cre01.g025100
C0002	g6481.t1	chromosome_1	Cre01.g025150
C0002	g6483.t1	chromosome_1	Cre01.g025200
C0002	g6484.t1	chromosome_1	Cre01.g025250
C0002	g6485.t1	chromosome_1	Cre01.g025300
C0002	g6486.t1	chromosome_1	Cre01.g025350
C0002	g6487.t1	chromosome_1	Cre01.g025400
C0002	g6488.t1	chromosome_1	Cre01.g025450
C0002	g6489.t1	chromosome_1	Cre01.g025500
C0002	g6490.t1	chromosome_1	Cre01.g025551
C0002	g6491.t1	chromosome_1	Cre01.g025600
C0002	g6492.t1	chromosome_1	Cre01.g025650
C0002	g6493.t1	chromosome_1	Cre01.g025700
C0002	g6493.t1	chromosome_1	Cre01.g025750
C0002	g6494.t1	chromosome_1	Cre01.g025767
C0002	g6495.t1	chromosome_1	Cre01.g025808
C0002	g6496.t1	chromosome_1	Cre01.g025850
C0002	g6497.t1	chromosome_1	Cre01.g025900
C0002	g6498.t1	chromosome_1	Cre01.g025950
C0002	g6499.t1	chromosome_1	Cre01.g025983
C0002	g6500.t1	chromosome_1	Cre01.g026050
C0002	g6501.t1	chromosome_1	Cre01.g026150
C0002	g6504.t1	chromosome_1	Cre01.g026200
C0002	g6505.t1	chromosome_1	Cre01.g026250
C0002	g6506.t1	chromosome_1	Cre01.g026300
C0002	g6507.t1	chromosome_1	Cre01.g026350
C0002	g6508.t1	chromosome_1	Cre01.g026400
C0002	g6509.t1	chromosome_1	Cre01.g026450
C0002	g6510.t1	chromosome_1	Cre01.g026500
C0002	g6511.t1	chromosome_1	Cre01.g026550
C0002	g6512.t1	chromosome_1	Cre01.g026600
C0002	g6513.t1	chromosome_1	Cre01.g026650
C0002	g6514.t1	chromosome_1	Cre01.g026700
C0002	g6515.t1	chromosome_1	Cre01.g026700
C0002	g6514.t1	chromosome_1	Cre01.g026750
C0002	g6515.t1	chromosome_1	Cre01.g026750
C0002	g6514.t1	chromosome_1	Cre01.g026800
C0002	g6515.t1	chromosome_1	Cre01.g026800
C0002	g6515.t1	chromosome_1	Cre01.g026850
C0002	g6516.t1	chromosome_1	Cre01.g026900
C0002	g6517.t1	chromosome_1	Cre01.g026950
C0002	g6518.t1	chromosome_1	Cre01.g027000
C0002	g6519.t1	chromosome_1	Cre01.g027050
C0002	g6520.t1	chromosome_1	Cre01.g027100
C0002	g6521.t1	chromosome_1	Cre01.g027150
C0002	g6522.t1	chromosome_1	Cre01.g027200
C0002	g6523.t1	chromosome_1	Cre01.g027250
C0002	g6526.t1	chromosome_1	Cre01.g027350
C0002	g6527.t1	chromosome_1	Cre01.g027400
C0002	g6528.t1	chromosome_1	Cre01.g027450
C0002	g6529.t1	chromosome_1	Cre01.g027500
C0002	g6530.t1	chromosome_1	Cre01.g027550
C0002	g6530.t1	chromosome_1	Cre01.g027575
C0002	g6531.t1	chromosome_1	Cre01.g027600
C0002	g6532.t1	chromosome_1	Cre01.g027650
C0002	g6533.t1	chromosome_1	Cre01.g027700
C0002	g6534.t1	chromosome_1	Cre01.g027750
C0002	g6535.t1	chromosome_1	Cre01.g027764
C0002	g6536.t1	chromosome_1	Cre01.g027800
C0002	g6537.t1	chromosome_1	Cre01.g027850
C0002	g6538.t1	chromosome_1	Cre01.g027900
C0002	g6539.t1	chromosome_1	Cre01.g027950
C0002	g6540.t1	chromosome_1	Cre01.g028000
C0002	g6541.t1	chromosome_1	Cre01.g028050
C0002	g6542.t1	chromosome_1	Cre01.g028101
C0002	g6543.t1	chromosome_1	Cre01.g028150
C0002	g6544.t1	chromosome_1	Cre01.g028200
C0002	g6547.t1	chromosome_1	Cre01.g028250
C0002	g6548.t1	chromosome_1	Cre01.g028300
C0002	g6549.t1	chromosome_1	Cre01.g028350
C0002	g6553.t1	chromosome_1	Cre01.g028423
C0002	g6555.t1	chromosome_1	Cre01.g028450
C0002	g6556.t1	chromosome_1	Cre01.g028500
C0002	g6557.t1	chromosome_1	Cre01.g028550
C0002	g6558.t1	chromosome_1	Cre01.g028600
C0002	g6559.t1	chromosome_1	Cre01.g028850
C0002	g6560.t1	chromosome_1	Cre01.g028900
C0002	g6561.t1	chromosome_1	Cre01.g028950
C0002	g6562.t1	chromosome_1	Cre01.g029000
C0002	g6563.t1	chromosome_1	Cre01.g029050
C0002	g6564.t1	chromosome_1	Cre01.g029100
C0002	g6565.t1	chromosome_1	Cre01.g029150
C0002	g6566.t1	chromosome_1	Cre01.g029200
C0002	g6567.t1	chromosome_1	Cre01.g029250
C0002	g6568.t1	chromosome_1	Cre01.g029300
C0002	g6569.t1	chromosome_1	Cre01.g029350
C0002	g6570.t1	chromosome_1	Cre01.g029400
C0002	g6571.t1	chromosome_1	Cre01.g029450
C0002	g6573.t1	chromosome_1	Cre01.g029500
C0002	g6574.t1	chromosome_1	Cre01.g029550
C0002	g6575.t1	chromosome_1	Cre01.g029600
C0002	g6576.t1	chromosome_1	Cre01.g029650
C0002	g6577.t1	chromosome_1	Cre01.g029700
C0002	g6578.t1	chromosome_1	Cre01.g029700
C0002	g6578.t1	chromosome_1	Cre01.g029750
C0002	g6579.t1	chromosome_1	Cre01.g029800
C0002	g6580.t1	chromosome_1	Cre01.g029850
C0002	g6581.t1	chromosome_1	Cre01.g029900
C0002	g6582.t1	chromosome_1	Cre01.g029950
C0002	g6583.t1	chromosome_1	Cre01.g030000
C0002	g6584.t1	chromosome_1	Cre01.g030050
C0002	g6585.t1	chromosome_1	Cre01.g030100
C0002	g6586.t1	chromosome_1	Cre01.g030150
C0002	g6587.t1	chromosome_1	Cre01.g030200
C0002	g6588.t1	chromosome_1	Cre01.g030250
C0002	g6589.t1	chromosome_1	Cre01.g030300
C0002	g6590.t1	chromosome_1	Cre01.g030350
C0002	g6591.t1	chromosome_1	Cre01.g030400
C0002	g6592.t1	chromosome_1	Cre01.g030450
C0002	g6593.t1	chromosome_1	Cre01.g030500
C0002	g6594.t1	chromosome_1	Cre01.g030550
C0002	g6595.t1	chromosome_1	Cre01.g030600
C0002	g6596.t1	chromosome_1	Cre01.g030650
C0002	g6597.t1	chromosome_1	Cre01.g030700
C0002	g6598.t1	chromosome_1	Cre01.g030750
C0002	g6599.t1	chromosome_1	Cre01.g030800
C0002	g6600.t1	chromosome_1	Cre01.g030850
C0002	g6603.t1	chromosome_1	Cre01.g030900
C0002	g6604.t1	chromosome_1	Cre01.g030950
C0002	g6601.t1	chromosome_1	Cre01.g030986
C0002	g6605.t1	chromosome_1	Cre01.g030986
C0002	g6605.t1	chromosome_1	Cre01.g031004
C0002	g6606.t1	chromosome_1	Cre01.g031050
C0002	g6607.t1	chromosome_1	Cre01.g031100
C0002	g6608.t1	chromosome_1	Cre01.g031200
C0002	g6609.t1	chromosome_1	Cre01.g031250
C0002	g6610.t1	chromosome_1	Cre01.g031300
C0002	g6612.t1	chromosome_1	Cre01.g031350
C0002	g6613.t1	chromosome_1	Cre01.g031400
C0002	g6614.t1	chromosome_1	Cre01.g031450
C0002	g6615.t1	chromosome_1	Cre01.g031500
C0002	g6616.t1	chromosome_1	Cre01.g031550
C0002	g6617.t1	chromosome_1	Cre01.g031600
C0002	g6618.t1	chromosome_1	Cre01.g031650
C0002	g6619.t1	chromosome_1	Cre01.g031750
C0002	g6620.t1	chromosome_1	Cre01.g031800
C0002	g6620.t1	chromosome_1	Cre01.g031850
C0002	g6626.t1	chromosome_1	Cre01.g031900
C0002	g6627.t1	chromosome_1	Cre01.g031951
C0002	g6628.t1	chromosome_1	Cre01.g032000
C0002	g6629.t1	chromosome_1	Cre01.g032050
C0002	g6630.t1	chromosome_1	Cre01.g032100
C0002	g6631.t1	chromosome_1	Cre01.g032100
C0002	g6630.t1	chromosome_1	Cre01.g032139
C0002	g6631.t1	chromosome_1	Cre01.g032139
C0002	g6631.t1	chromosome_1	Cre01.g032150
C0002	g6633.t1	chromosome_1	Cre01.g032200
C0002	g6634.t1	chromosome_1	Cre01.g032250
C0002	g6635.t1	chromosome_1	Cre01.g032300
C0002	g6636.t1	chromosome_1	Cre01.g032350
C0002	g6637.t1	chromosome_1	Cre01.g032400
C0002	g6638.t1	chromosome_1	Cre01.g032450
C0002	g6639.t1	chromosome_1	Cre01.g032500
C0002	g6641.t1	chromosome_1	Cre01.g032550
C0002	g6642.t1	chromosome_1	Cre01.g032600
C0002	g6643.t1	chromosome_1	Cre01.g032650
C0002	g6644.t1	chromosome_1	Cre01.g032700
C0002	g6645.t1	chromosome_1	Cre01.g032750
C0002	g6646.t1	chromosome_1	Cre01.g032800
C0002	g6647.t1	chromosome_1	Cre01.g032850
C0002	g6648.t1	chromosome_1	Cre01.g033000
C0002	g6649.t1	chromosome_1	Cre01.g033050
C0002	g6650.t1	chromosome_1	Cre01.g033091
C0002	g6651.t1	chromosome_1	Cre01.g033150
C0002	g6652.t1	chromosome_1	Cre01.g033200
C0002	g6653.t1	chromosome_1	Cre01.g033250
C0002	g6654.t1	chromosome_1	Cre01.g033300
C0002	g6655.t1	chromosome_1	Cre01.g033350
C0002	g6656.t1	chromosome_1	Cre01.g033400
C0002	g6657.t1	chromosome_1	Cre01.g033450
C0002	g6657.t1	chromosome_1	Cre01.g033500
C0002	g6658.t1	chromosome_1	Cre01.g033516
C0002	g6662.t1	chromosome_1	Cre01.g033550
C0002	g6660.t1	chromosome_1	Cre01.g033700
C0002	g6659.t1	chromosome_1	Cre01.g033750
C0002	g6663.t1	chromosome_1	Cre01.g033832
C0002	g6664.t1	chromosome_1	Cre01.g033900
C0002	g6665.t1	chromosome_1	Cre01.g033950
C0002	g6666.t1	chromosome_1	Cre01.g034000
C0002	g6667.t1	chromosome_1	Cre01.g034050
C0002	g6668.t1	chromosome_1	Cre01.g034100
C0002	g6669.t1	chromosome_1	Cre01.g034150
C0002	g6670.t1	chromosome_1	Cre01.g034200
C0002	g6671.t1	chromosome_1	Cre01.g034300
C0002	g6672.t1	chromosome_1	Cre01.g034350
C0002	g6673.t1	chromosome_1	Cre01.g034380
C0002	g6674.t1	chromosome_1	Cre01.g034400
C0002	g6675.t1	chromosome_1	Cre01.g034451
C0002	g6677.t1	chromosome_1	Cre01.g034500
C0002	g6678.t1	chromosome_1	Cre01.g034550
C0002	g6679.t1	chromosome_1	Cre01.g034600
C0002	g6681.t1	chromosome_1	Cre01.g034650
C0002	g6682.t1	chromosome_1	Cre01.g034700
C0002	g6682.t1	chromosome_1	Cre01.g034750
C0002	g6683.t1	chromosome_1	Cre01.g034800
C0002	g6684.t1	chromosome_1	Cre01.g034850
C0002	g6685.t1	chromosome_1	Cre01.g034900
C0002	g6686.t1	chromosome_1	Cre01.g034950
C0002	g6687.t1	chromosome_1	Cre01.g035000
C0002	g6688.t1	chromosome_1	Cre01.g035100
C0002	g6689.t1	chromosome_1	Cre01.g035150
C0002	g6690.t1	chromosome_1	Cre01.g035200
C0002	g6691.t1	chromosome_1	Cre01.g035250
C0002	g6692.t1	chromosome_1	Cre01.g035300
C0002	g6693.t1	chromosome_1	Cre01.g035300
C0002	g6694.t1	chromosome_1	Cre01.g035350
C0002	g6695.t1	chromosome_1	Cre01.g035400
C0002	g6696.t1	chromosome_1	Cre01.g035450
C0002	g6697.t1	chromosome_1	Cre01.g035500
C0002	g6699.t1	chromosome_1	Cre01.g035550
C0002	g6701.t1	chromosome_1	Cre01.g035600
C0002	g6702.t1	chromosome_1	Cre01.g035650
C0002	g6703.t1	chromosome_1	Cre01.g035700
C0002	g6704.t2	chromosome_1	Cre01.g035750
C0002	g6706.t1	chromosome_1	Cre01.g035800
C0002	g6707.t1	chromosome_1	Cre01.g035850
C0002	g6709.t1	chromosome_1	Cre01.g035900
C0002	g6710.t1	chromosome_1	Cre01.g035950
C0002	g6711.t1	chromosome_1	Cre01.g036000
C0002	g6712.t1	chromosome_1	Cre01.g036050
C0002	g6713.t1	chromosome_1	Cre01.g036100
C0002	g6714.t1	chromosome_1	Cre01.g036150
C0002	g6715.t1	chromosome_1	Cre01.g036200
C0002	g6717.t1	chromosome_1	Cre01.g036250
C0002	g6718.t1	chromosome_1	Cre01.g036350
C0002	g6719.t1	chromosome_1	Cre01.g036400
C0002	g6720.t1	chromosome_1	Cre01.g036451
C0002	g6721.t1	chromosome_1	Cre01.g036500
C0002	g6722.t1	chromosome_1	Cre01.g036550
C0002	g6723.t1	chromosome_1	Cre01.g036600
C0002	g6724.t1	chromosome_1	Cre01.g036650
C0002	g6725.t1	chromosome_1	Cre01.g036700
C0002	g6726.t1	chromosome_1	Cre01.g036750
C0002	g6727.t1	chromosome_1	Cre01.g036800
C0002	g6728.t1	chromosome_1	Cre01.g036850
C0002	g6730.t1	chromosome_1	Cre01.g036950
C0002	g6731.t4	chromosome_1	Cre01.g037050
C0002	g6732.t1	chromosome_1	Cre01.g037100
C0002	g6733.t1	chromosome_1	Cre01.g037150
C0002	g6734.t1	chromosome_1	Cre01.g037200
C0002	g6735.t1	chromosome_1	Cre01.g037250
C0002	g6736.t1	chromosome_1	Cre01.g037300
C0002	g6737.t1	chromosome_1	Cre01.g037350
C0002	g6738.t1	chromosome_1	Cre01.g037400
C0002	g6739.t1	chromosome_1	Cre01.g037450
C0002	g6739.t1	chromosome_1	Cre01.g037500
C0002	g6740.t1	chromosome_1	Cre01.g037550
C0002	g6741.t1	chromosome_1	Cre01.g037600
C0002	g6742.t1	chromosome_1	Cre01.g037650
C0002	g6743.t1	chromosome_1	Cre01.g037700
C0002	g6744.t1	chromosome_1	Cre01.g037751
C0002	g6745.t1	chromosome_1	Cre01.g037800
C0002	g6746.t1	chromosome_1	Cre01.g037850
C0002	g6747.t1	chromosome_1	Cre01.g037900
C0002	g6748.t1	chromosome_1	Cre01.g037950
C0002	g6749.t1	chromosome_1	Cre01.g038000
C0002	g6750.t1	chromosome_1	Cre01.g038050
C0002	g6751.t2	chromosome_1	Cre01.g038100
C0002	g6752.t1	chromosome_1	Cre01.g038151
C0002	g6753.t1	chromosome_1	Cre01.g038200
C0002	g6754.t1	chromosome_1	Cre01.g038250
C0002	g6755.t1	chromosome_1	Cre01.g038300
C0002	g6756.t1	chromosome_1	Cre01.g038400
C0002	g6757.t1	chromosome_1	Cre01.g038450
C0002	g6758.t1	chromosome_1	Cre01.g038500
C0002	g6759.t1	chromosome_1	Cre01.g038550
C0002	g6760.t1	chromosome_1	Cre01.g038600
C0002	g6762.t1	chromosome_1	Cre01.g038700
C0002	g6763.t1	chromosome_1	Cre01.g038750
C0002	g6765.t1	chromosome_1	Cre01.g038800
C0002	g6766.t1	chromosome_1	Cre01.g038850
C0002	g6767.t1	chromosome_1	Cre01.g038900
C0002	g6768.t1	chromosome_1	Cre01.g038950
C0002	g6769.t1	chromosome_1	Cre01.g039000
C0002	g6770.t1	chromosome_1	Cre01.g039050
C0002	g6771.t1	chromosome_1	Cre01.g039150
C0002	g6772.t1	chromosome_1	Cre01.g039200
C0002	g6773.t1	chromosome_1	Cre01.g039250
C0002	g6774.t1	chromosome_1	Cre01.g039300
C0002	g6775.t1	chromosome_1	Cre01.g039350
C0002	g6776.t1	chromosome_1	Cre01.g039400
C0002	g6779.t1	chromosome_1	Cre01.g039450
C0002	g6780.t1	chromosome_1	Cre01.g039500
C0002	g6781.t1	chromosome_1	Cre01.g039550
C0002	g6782.t1	chromosome_1	Cre01.g039600
C0002	g6785.t1	chromosome_1	Cre01.g039650
C0002	g6785.t1	chromosome_1	Cre01.g039750
C0002	g6786.t1	chromosome_1	Cre01.g039800
C0002	g6787.t1	chromosome_1	Cre01.g039850
C0002	g6788.t1	chromosome_1	Cre01.g039900
C0002	g6791.t1	chromosome_1	Cre01.g039950
C0002	g6790.t1	chromosome_1	Cre01.g040000
C0002	g6792.t1	chromosome_1	Cre01.g040050
C0002	g6793.t1	chromosome_1	Cre01.g040100
C0002	g6794.t1	chromosome_1	Cre01.g040150
C0002	g6795.t1	chromosome_1	Cre01.g040200
C0002	g6796.t1	chromosome_1	Cre01.g040250
C0002	g6797.t1	chromosome_1	Cre01.g040300
C0002	g6799.t1	chromosome_1	Cre01.g040350
C0002	g6799.t1	chromosome_1	Cre01.g040379
C0002	g6800.t1	chromosome_1	Cre01.g040400
C0002	g6804.t1	chromosome_1	Cre01.g040450
C0002	g6803.t1	chromosome_1	Cre01.g040500
C0002	g6802.t1	chromosome_1	Cre01.g040550
C0002	g6801.t1	chromosome_1	Cre01.g040600
C0002	g6805.t1	chromosome_1	Cre01.g040850
C0002	g6806.t1	chromosome_1	Cre01.g040950
C0002	g6807.t1	chromosome_1	Cre01.g041000
C0002	g6808.t1	chromosome_1	Cre01.g041050
C0002	g6810.t1	chromosome_1	Cre01.g041100
C0002	g6811.t1	chromosome_1	Cre01.g041150
C0002	g6812.t1	chromosome_1	Cre01.g041200
C0002	g6813.t1	chromosome_1	Cre01.g041300
C0002	g6814.t1	chromosome_1	Cre01.g041351
C0002	g6815.t1	chromosome_1	Cre01.g041450
C0002	g6816.t1	chromosome_1	Cre01.g041500
C0002	g6818.t1	chromosome_1	Cre01.g041550
C0002	g6819.t1	chromosome_1	Cre01.g041583
C0002	g6821.t1	chromosome_1	Cre01.g041850
C0002	g6824.t1	chromosome_1	Cre01.g041900
C0002	g6825.t1	chromosome_1	Cre01.g041950
C0002	g6826.t1	chromosome_1	Cre01.g042000
C0002	g6827.t1	chromosome_1	Cre01.g042050
C0002	g6830.t1	chromosome_1	Cre01.g042100
C0002	g6833.t1	chromosome_1	Cre01.g042150
C0002	g6834.t1	chromosome_1	Cre01.g042250
C0002	g6835.t1	chromosome_1	Cre01.g042300
C0002	g6835.t1	chromosome_1	Cre01.g042352
C0002	g6836.t1	chromosome_1	Cre01.g042352
C0002	g6837.t1	chromosome_1	Cre01.g042352
C0002	g6839.t1	chromosome_1	Cre01.g042352
C0002	g6838.t1	chromosome_1	Cre01.g042450
C0002	g6836.t1	chromosome_1	Cre01.g042502
C0002	g6837.t1	chromosome_1	Cre01.g042502
C0002	g6839.t1	chromosome_1	Cre01.g042502
C0064	g9824.t1	chromosome_1	Cre01.g042550
C0064	g9826.t1	chromosome_1	Cre01.g042600
C0064	g9828.t1	chromosome_1	Cre01.g042600
C0064	g9826.t1	chromosome_1	Cre01.g042650
C0064	g9828.t1	chromosome_1	Cre01.g042650
C0064	g9828.t1	chromosome_1	Cre01.g042700
C0064	g9830.t1	chromosome_1	Cre01.g042750
C0064	g9831.t1	chromosome_1	Cre01.g042800
C0064	g9832.t1	chromosome_1	Cre01.g042850
C0064	g9833.t1	chromosome_1	Cre01.g042900
C0064	g9834.t1	chromosome_1	Cre01.g042950
C0064	g9835.t1	chromosome_1	Cre01.g043000
C0064	g9836.t1	chromosome_1	Cre01.g043050
C0064	g9837.t1	chromosome_1	Cre01.g043150
C0064	g9838.t1	chromosome_1	Cre01.g043200
C0064	g9839.t1	chromosome_1	Cre01.g043250
C0064	g9840.t1	chromosome_1	Cre01.g043300
C0064	g9841.t1	chromosome_1	Cre01.g043350
C0064	g9842.t1	chromosome_1	Cre01.g043400
C0064	g9843.t1	chromosome_1	Cre01.g043450
C0064	g9844.t1	chromosome_1	Cre01.g043500
C0064	g9846.t1	chromosome_1	Cre01.g043550
C0064	g9848.t1	chromosome_1	Cre01.g043600
C0064	g9849.t1	chromosome_1	Cre01.g043650
C0064	g9850.t1	chromosome_1	Cre01.g043700
C0064	g9851.t1	chromosome_1	Cre01.g043750
C0064	g9852.t1	chromosome_1	Cre01.g043800
C0064	g9853.t1	chromosome_1	Cre01.g043850
C0064	g9853.t1	chromosome_1	Cre01.g043901
C0064	g9853.t1	chromosome_1	Cre01.g043950
C0064	g9854.t1	chromosome_1	Cre01.g044000
C0064	g9855.t1	chromosome_1	Cre01.g044050
C0064	g9856.t1	chromosome_1	Cre01.g044100
C0064	g9857.t1	chromosome_1	Cre01.g044150
C0064	g9858.t1	chromosome_1	Cre01.g044200
C0064	g9859.t1	chromosome_1	Cre01.g044250
C0064	g9861.t1	chromosome_1	Cre01.g044300
C0064	g9861.t1	chromosome_1	Cre01.g044350
C0064	g9862.t1	chromosome_1	Cre01.g044400
C0064	g9863.t1	chromosome_1	Cre01.g044450
C0064	g9865.t1	chromosome_1	Cre01.g044600
C0064	g9866.t1	chromosome_1	Cre01.g044650
C0064	g9867.t1	chromosome_1	Cre01.g044700
C0064	g9868.t1	chromosome_1	Cre01.g044750
C0064	g9869.t1	chromosome_1	Cre01.g044800
C0064	g9870.t1	chromosome_1	Cre01.g044850
C0064	g9871.t1	chromosome_1	Cre01.g044900
C0064	g9873.t2	chromosome_1	Cre01.g044950
C0064	g9874.t1	chromosome_1	Cre01.g045050
C0064	g9875.t1	chromosome_1	Cre01.g045100
C0064	g9876.t1	chromosome_1	Cre01.g045150
C0064	g9877.t1	chromosome_1	Cre01.g045200
C0064	g9879.t1	chromosome_1	Cre01.g045902
C0064	g9880.t1	chromosome_1	Cre01.g046600
C0064	g9881.t1	chromosome_1	Cre01.g046650
C0064	g9882.t1	chromosome_1	Cre01.g046652
C0064	g9883.t1	chromosome_1	Cre01.g045350
C0064	g9884.t1	chromosome_1	Cre01.g045450
C0064	g9885.t1	chromosome_1	Cre01.g045500
C0064	g9886.t1	chromosome_1	Cre01.g045550
C0064	g9887.t1	chromosome_1	Cre01.g045600
C0064	g9888.t1	chromosome_1	Cre01.g045601
C0064	g9889.t1	chromosome_1	Cre01.g045640
C0064	g9890.t1	chromosome_1	Cre01.g045650
C0064	g9891.t1	chromosome_1	Cre01.g045700
C0064	g9892.t1	chromosome_1	Cre01.g045903
C0064	g9893.t1	chromosome_1	Cre01.g045950
C0064	g9895.t1	chromosome_1	Cre01.g046052
C0064	g9894.t1	chromosome_1	Cre01.g046150
C0064	g9896.t1	chromosome_1	Cre01.g046237
C0064	g9897.t1	chromosome_1	Cre01.g046324
C0064	g9897.t1	chromosome_1	Cre01.g046250
C0064	g9899.t1	chromosome_1	Cre01.g046850
C0064	g9900.t1	chromosome_1	Cre01.g046950
C0064	g9901.t1	chromosome_1	Cre01.g047001
C0064	g9907.t1	chromosome_1	Cre01.g047100
C0064	g9903.t1	chromosome_1	Cre01.g046450
C0064	g9905.t1	chromosome_1	Cre01.g046450
C0064	g9906.t1	chromosome_1	Cre01.g046450
C0064	g9907.t1	chromosome_1	Cre01.g046450
C0064	g9905.t1	chromosome_1	Cre01.g047200
C0064	g9906.t1	chromosome_1	Cre01.g047200
C0064	g9907.t1	chromosome_1	Cre01.g047200
C0056	g15001.t1	chromosome_1	Cre01.g047229
C0056	g15000.t1	chromosome_1	Cre01.g047265
C0056	g14999.t1	chromosome_1	Cre01.g047300
C0056	g14998.t1	chromosome_1	Cre01.g047350
C0056	g14997.t1	chromosome_1	Cre01.g047400
C0056	g14996.t1	chromosome_1	Cre01.g047450
C0056	g14995.t1	chromosome_1	Cre01.g047500
C0056	g14994.t1	chromosome_1	Cre01.g047550
C0056	g14993.t1	chromosome_1	Cre01.g047600
C0056	g14992.t1	chromosome_1	Cre01.g047650
C0056	g14991.t1	chromosome_1	Cre01.g047700
C0056	g14990.t1	chromosome_1	Cre01.g047750
C0056	g14989.t1	chromosome_1	Cre01.g047800
C0056	g14988.t1	chromosome_1	Cre01.g047850
C0056	g14987.t1	chromosome_1	Cre01.g047900
C0056	g14986.t1	chromosome_1	Cre01.g047950
C0056	g14985.t1	chromosome_1	Cre01.g048000
C0056	g14984.t1	chromosome_1	Cre01.g048050
C0056	g14983.t1	chromosome_1	Cre01.g048100
C0056	g14982.t1	chromosome_1	Cre01.g048102
C0056	g14981.t1	chromosome_1	Cre01.g048150
C0056	g14980.t1	chromosome_1	Cre01.g048200
C0056	g14980.t1	chromosome_1	Cre01.g048250
C0056	g14979.t1	chromosome_1	Cre01.g048300
C0056	g14978.t1	chromosome_1	Cre01.g048350
C0056	g14977.t1	chromosome_1	Cre01.g048400
C0056	g14976.t1	chromosome_1	Cre01.g048450
C0056	g14975.t1	chromosome_1	Cre01.g048550
C0056	g14974.t1	chromosome_1	Cre01.g048600
C0056	g14973.t1	chromosome_1	Cre01.g048650
C0056	g14972.t1	chromosome_1	Cre01.g048701
C0056	g14971.t1	chromosome_1	Cre01.g048750
C0056	g14970.t1	chromosome_1	Cre01.g048850
C0056	g14969.t1	chromosome_1	Cre01.g048900
C0056	g14968.t1	chromosome_1	Cre01.g048950
C0056	g14966.t1	chromosome_1	Cre01.g049000
C0056	g14965.t1	chromosome_1	Cre01.g049050
C0056	g14964.t1	chromosome_1	Cre01.g049100
C0056	g14963.t1	chromosome_1	Cre01.g049117
C0056	g14964.t1	chromosome_1	Cre01.g049117
C0056	g14963.t1	chromosome_1	Cre01.g049132
C0056	g14961.t1	chromosome_1	Cre01.g049200
C0056	g14962.t1	chromosome_1	Cre01.g049200
C0056	g14960.t1	chromosome_1	Cre01.g049300
C0056	g14959.t1	chromosome_1	Cre01.g049350
C0056	g14958.t1	chromosome_1	Cre01.g049400
C0056	g14957.t1	chromosome_1	Cre01.g049450
C0056	g14956.t1	chromosome_1	Cre01.g049500
C0056	g14955.t1	chromosome_1	Cre01.g049550
C0056	g14954.t1	chromosome_1	Cre01.g049600
C0056	g14953.t1	chromosome_1	Cre01.g049650
C0056	g14948.t1	chromosome_1	Cre01.g049750
C0056	g14945.t1	chromosome_1	Cre01.g049900
C0056	g14944.t1	chromosome_1	Cre01.g049950
C0056	g14942.t1	chromosome_1	Cre01.g050000
C0056	g14941.t1	chromosome_1	Cre01.g050050
C0056	g14940.t1	chromosome_1	Cre01.g050100
C0056	g14939.t1	chromosome_1	Cre01.g050150
C0056	g14935.t1	chromosome_1	Cre01.g050350
C0056	g14934.t1	chromosome_1	Cre01.g050400
C0056	g14933.t1	chromosome_1	Cre01.g050451
C0056	g14932.t1	chromosome_1	Cre01.g050500
C0056	g14931.t1	chromosome_1	Cre01.g050600
C0056	g14930.t1	chromosome_1	Cre01.g050608
C0056	g14929.t1	chromosome_1	Cre01.g050650
C0056	g14928.t1	chromosome_1	Cre01.g050700
C0056	g14927.t1	chromosome_1	Cre01.g050750
C0056	g14926.t1	chromosome_1	Cre01.g050800
C0056	g14925.t2	chromosome_1	Cre01.g050850
C0056	g14924.t1	chromosome_1	Cre01.g050900
C0056	g14923.t1	chromosome_1	Cre01.g050950
C0056	g14922.t1	chromosome_1	Cre01.g051000
C0056	g14921.t1	chromosome_1	Cre01.g051050
C0056	g14920.t1	chromosome_1	Cre01.g051100
C0056	g14919.t1	chromosome_1	Cre01.g051174
C0056	g14918.t1	chromosome_1	Cre01.g051211
C0056	g14917.t1	chromosome_1	Cre01.g051250
C0056	g14916.t1	chromosome_1	Cre01.g051300
C0056	g14915.t2	chromosome_1	Cre01.g051350
C0056	g14914.t1	chromosome_1	Cre01.g051400
C0056	g14913.t1	chromosome_1	Cre01.g051450
C0056	g14912.t1	chromosome_1	Cre01.g051500
C0056	g14911.t2	chromosome_1	Cre01.g051550
C0056	g14910.t1	chromosome_1	Cre01.g051625
C0063	g14885.t1	chromosome_1	Cre01.g051700
C0063	g14884.t1	chromosome_1	Cre01.g051750
C0063	g14883.t1	chromosome_1	Cre01.g051800
C0063	g14882.t1	chromosome_1	Cre01.g051850
C0063	g14881.t1	chromosome_1	Cre01.g051900
C0063	g14880.t1	chromosome_1	Cre01.g051950
C0063	g14879.t1	chromosome_1	Cre01.g052000
C0063	g14878.t1	chromosome_1	Cre01.g052050
C0063	g14877.t1	chromosome_1	Cre01.g052100
C0063	g14876.t1	chromosome_1	Cre01.g052150
C0063	g14875.t1	chromosome_1	Cre01.g052200
C0063	g14874.t1	chromosome_1	Cre01.g052250
C0063	g14873.t1	chromosome_1	Cre01.g052300
C0063	g14872.t1	chromosome_1	Cre01.g052350
C0063	g14871.t1	chromosome_1	Cre01.g052400
C0063	g14870.t1	chromosome_1	Cre01.g052450
C0063	g14868.t1	chromosome_1	Cre01.g052500
C0063	g14863.t1	chromosome_1	Cre01.g052601
C0063	g14865.t1	chromosome_1	Cre01.g052650
C0063	g14866.t1	chromosome_1	Cre01.g052750
C0063	g14862.t1	chromosome_1	Cre01.g052800
C0063	g14861.t1	chromosome_1	Cre01.g052850
C0063	g14860.t1	chromosome_1	Cre01.g052950
C0063	g14859.t1	chromosome_1	Cre01.g053000
C0063	g14859.t1	chromosome_1	Cre01.g053150
C0063	g14858.t1	chromosome_1	Cre01.g053200
C0063	g14855.t1	chromosome_1	Cre01.g053250
C0063	g14854.t1	chromosome_1	Cre01.g053288
C0063	g14853.t1	chromosome_1	Cre01.g053300
C0063	g14851.t1	chromosome_1	Cre01.g053360
C0063	g14850.t1	chromosome_1	Cre01.g053450
C0063	g14849.t1	chromosome_1	Cre01.g053500
C0063	g14848.t1	chromosome_1	Cre01.g053550
C0063	g14847.t1	chromosome_1	Cre01.g053600
C0063	g14846.t1	chromosome_1	Cre01.g053700
C0063	g14841.t1	chromosome_1	Cre01.g053750
C0063	g14840.t1	chromosome_1	Cre01.g053800
C0063	g14839.t1	chromosome_1	Cre01.g053850
C0063	g14838.t1	chromosome_1	Cre01.g053900
C0063	g14837.t1	chromosome_1	Cre01.g053950
C0063	g14836.t1	chromosome_1	Cre01.g054000
C0063	g14835.t1	chromosome_1	Cre01.g054100
C0063	g14834.t1	chromosome_1	Cre01.g054150
C0063	g14834.t1	chromosome_1	Cre01.g054200
C0063	g14832.t1	chromosome_1	Cre01.g054250
C0063	g14831.t1	chromosome_1	Cre01.g054300
C0063	g14827.t1	chromosome_1	Cre01.g054400
C0063	g14826.t1	chromosome_1	Cre01.g054500
C0063	g14825.t1	chromosome_1	Cre01.g054650
C0063	g14824.t1	chromosome_1	Cre01.g054700
C0068	g4369.t1	chromosome_1	Cre01.g054800
C0068	g4368.t1	chromosome_1	Cre01.g054850
C0068	g4367.t1	chromosome_1	Cre01.g054900
C0068	g4366.t1	chromosome_1	Cre01.g054950
C0068	g4365.t1	chromosome_1	Cre01.g055000
C0068	g4364.t1	chromosome_1	Cre01.g055050
C0068	g4363.t1	chromosome_1	Cre01.g055100
C0068	g4361.t1	chromosome_1	Cre01.g055151
C0068	g4360.t1	chromosome_1	Cre01.g055200
C0068	g4357.t1	chromosome_1	Cre01.g055350
C0068	g4356.t2	chromosome_1	Cre01.g055400
C0068	g4355.t1	chromosome_1	Cre01.g055404
C0068	g4354.t1	chromosome_1	Cre01.g055408
C0068	g4353.t1	chromosome_1	Cre01.g055412
C0068	g4352.t1	chromosome_1	Cre01.g055416
C0068	g4351.t1	chromosome_1	Cre01.g055420
C0068	g4350.t1	chromosome_1	Cre01.g055424
C0068	g4349.t1	chromosome_1	Cre01.g055428
C0068	g4348.t1	chromosome_1	Cre01.g055432
C0068	g4347.t1	chromosome_1	Cre01.g055436
C0068	g4346.t1	chromosome_1	Cre01.g055440
C0068	g4345.t1	chromosome_1	Cre01.g055444
C0068	g4344.t1	chromosome_1	Cre01.g055453
C0068	g4342.t1	chromosome_1	Cre01.g055465
C0068	g4341.t1	chromosome_1	Cre01.g055469
C0068	g4340.t1	chromosome_1	Cre01.g055473
C0068	g4338.t1	chromosome_1	Cre01.g055550
C0068	g4337.t1	chromosome_1	Cre01.g055600
C0068	g4336.t1	chromosome_1	Cre01.g055966
C0068	g4335.t1	chromosome_1	Cre01.g056331
C0068	g4332.t1	chromosome_1	Cre01.g056696
C0068	g4331.t1	chromosome_1	Cre01.g057061
C0068	g4329.t1	chromosome_1	Cre01.g057791
C0068	g4328.t1	chromosome_1	Cre01.g058521
C0068	g4327.t1	chromosome_1	Cre01.g058886
C0068	g4325.t1	chromosome_1	Cre01.g061077
C0068	g4324.t1	chromosome_1	Cre01.g061442
C0068	g4323.t1	chromosome_1	Cre01.g061807
C0068	g4322.t1	chromosome_1	Cre01.g062172
C0068	g4321.t1	chromosome_1	Cre01.g062537
C0068	g4320.t1	chromosome_1	Cre01.g062902
C0068	g4319.t1	chromosome_1	Cre01.g063267
C0068	g4318.t1	chromosome_1	Cre01.g063632
C0068	g4317.t1	chromosome_1	Cre01.g063997
C0068	g4316.t1	chromosome_1	Cre01.g064362
C0068	g4315.t1	chromosome_1	Cre01.g064727
C0068	g4314.t1	chromosome_1	Cre01.g065457
C0068	g4313.t1	chromosome_1	Cre01.g065822
C0068	g4311.t1	chromosome_1	Cre01.g066187
C0068	g4310.t1	chromosome_1	Cre01.g066552
C0068	g4309.t1	chromosome_1	Cre01.g066917
C0068	g4308.t1	chromosome_1	Cre01.g068012
C0068	g4307.t1	chromosome_1	Cre01.g068377
C0068	g4306.t1	chromosome_1	Cre01.g068742
C0068	g4305.t1	chromosome_1	Cre01.g069472
C0068	g4304.t1	chromosome_1	Cre01.g069837
C0068	g4303.t1	chromosome_1	Cre01.g070202
C0068	g4302.t1	chromosome_1	Cre01.g070567
C0068	g4301.t1	chromosome_1	Cre01.g070932
C0068	g4299.t1	chromosome_1	Cre01.g071662
C0001	g12549.t1	chromosome_10	Cre10.g417550
C0001	g12548.t1	chromosome_10	Cre10.g417600
C0001	g12547.t1	chromosome_10	Cre10.g417650
C0001	g12546.t1	chromosome_10	Cre10.g417700
C0001	g12545.t1	chromosome_10	Cre10.g417750
C0001	g12544.t1	chromosome_10	Cre10.g417850
C0001	g12543.t1	chromosome_10	Cre10.g417900
C0001	g12542.t1	chromosome_10	Cre10.g417950
C0001	g12541.t1	chromosome_10	Cre10.g418000
C0001	g12538.t1	chromosome_10	Cre10.g418050
C0001	g12537.t1	chromosome_10	Cre10.g418100
C0001	g12536.t1	chromosome_10	Cre10.g418150
C0001	g12535.t1	chromosome_10	Cre10.g418200
C0001	g12534.t1	chromosome_10	Cre10.g418250
C0001	g12533.t1	chromosome_10	Cre10.g418300
C0001	g12532.t1	chromosome_10	Cre10.g418350
C0001	g12531.t1	chromosome_10	Cre10.g418400
C0001	g12530.t1	chromosome_10	Cre10.g418500
C0001	g12529.t1	chromosome_10	Cre10.g418600
C0001	g12528.t1	chromosome_10	Cre10.g418650
C0001	g12527.t1	chromosome_10	Cre10.g418700
C0001	g12526.t1	chromosome_10	Cre10.g418750
C0001	g12525.t1	chromosome_10	Cre10.g418800
C0001	g12524.t1	chromosome_10	Cre10.g418851
C0001	g12523.t1	chromosome_10	Cre10.g418900
C0001	g12522.t1	chromosome_10	Cre10.g418950
C0001	g12521.t1	chromosome_10	Cre10.g419000
C0001	g12519.t1	chromosome_10	Cre10.g419050
C0001	g12518.t1	chromosome_10	Cre10.g419100
C0001	g12517.t2	chromosome_10	Cre10.g419150
C0001	g12516.t1	chromosome_10	Cre10.g419200
C0001	g12516.t1	chromosome_10	Cre10.g419300
C0001	g12514.t1	chromosome_10	Cre10.g419400
C0001	g12513.t1	chromosome_10	Cre10.g419450
C0001	g12512.t1	chromosome_10	Cre10.g419500
C0001	g12511.t1	chromosome_10	Cre10.g419550
C0001	g12510.t1	chromosome_10	Cre10.g419600
C0001	g12509.t1	chromosome_10	Cre10.g419650
C0001	g12508.t1	chromosome_10	Cre10.g419700
C0001	g12507.t1	chromosome_10	Cre10.g419750
C0001	g12506.t1	chromosome_10	Cre10.g419800
C0001	g12505.t1	chromosome_10	Cre10.g419850
C0001	g12499.t1	chromosome_10	Cre10.g419900
C0001	g12501.t1	chromosome_10	Cre10.g419900
C0001	g12504.t1	chromosome_10	Cre10.g419900
C0001	g12500.t1	chromosome_10	Cre10.g419950
C0001	g12498.t1	chromosome_10	Cre10.g420100
C0001	g12497.t1	chromosome_10	Cre10.g420150
C0001	g12496.t1	chromosome_10	Cre10.g420200
C0001	g12495.t1	chromosome_10	Cre10.g420250
C0001	g12494.t1	chromosome_10	Cre10.g420350
C0001	g12493.t1	chromosome_10	Cre10.g420400
C0001	g12492.t1	chromosome_10	Cre10.g420450
C0001	g12491.t1	chromosome_10	Cre10.g420500
C0001	g12491.t1	chromosome_10	Cre10.g420512
C0001	g12490.t1	chromosome_10	Cre10.g420550
C0001	g12489.t1	chromosome_10	Cre10.g420551
C0001	g12487.t1	chromosome_10	Cre10.g420561
C0001	g12487.t1	chromosome_10	Cre10.g420600
C0001	g12486.t1	chromosome_10	Cre10.g420750
C0001	g12485.t1	chromosome_10	Cre10.g420800
C0001	g12484.t1	chromosome_10	Cre10.g420850
C0001	g12481.t1	chromosome_10	Cre10.g420900
C0001	g12480.t1	chromosome_10	Cre10.g420950
C0001	g12475.t1	chromosome_10	Cre10.g421000
C0001	g12473.t1	chromosome_10	Cre10.g421021
C0001	g12472.t1	chromosome_10	Cre10.g421050
C0001	g12471.t1	chromosome_10	Cre10.g421079
C0001	g12470.t1	chromosome_10	Cre10.g421100
C0001	g12469.t1	chromosome_10	Cre10.g421150
C0001	g12467.t1	chromosome_10	Cre10.g421200
C0001	g12466.t1	chromosome_10	Cre10.g421250
C0001	g12465.t1	chromosome_10	Cre10.g421300
C0001	g12464.t1	chromosome_10	Cre10.g421350
C0001	g12463.t1	chromosome_10	Cre10.g421400
C0001	g12462.t1	chromosome_10	Cre10.g421450
C0001	g12461.t1	chromosome_10	Cre10.g421500
C0001	g12459.t1	chromosome_10	Cre10.g421550
C0001	g12458.t1	chromosome_10	Cre10.g421600
C0001	g12457.t1	chromosome_10	Cre10.g421650
C0001	g12456.t1	chromosome_10	Cre10.g421700
C0001	g12455.t1	chromosome_10	Cre10.g421750
C0001	g12454.t1	chromosome_10	Cre10.g421800
C0001	g12453.t1	chromosome_10	Cre10.g421850
C0001	g12451.t1	chromosome_10	Cre10.g421900
C0001	g12452.t1	chromosome_10	Cre10.g421900
C0001	g12450.t1	chromosome_10	Cre10.g421950
C0001	g12449.t1	chromosome_10	Cre10.g422000
C0001	g12448.t1	chromosome_10	Cre10.g422050
C0001	g12447.t1	chromosome_10	Cre10.g422100
C0001	g12446.t1	chromosome_10	Cre10.g422150
C0001	g12444.t1	chromosome_10	Cre10.g422201
C0001	g12443.t1	chromosome_10	Cre10.g422250
C0001	g12442.t1	chromosome_10	Cre10.g422300
C0001	g12440.t1	chromosome_10	Cre10.g422350
C0001	g12439.t1	chromosome_10	Cre10.g422450
C0001	g12438.t1	chromosome_10	Cre10.g422500
C0001	g12429.t1	chromosome_10	Cre10.g422600
C0001	g12428.t1	chromosome_10	Cre10.g422650
C0001	g12427.t1	chromosome_10	Cre10.g422700
C0001	g12426.t1	chromosome_10	Cre10.g422750
C0001	g12425.t1	chromosome_10	Cre10.g422800
C0001	g12424.t1	chromosome_10	Cre10.g422850
C0001	g12423.t1	chromosome_10	Cre10.g422900
C0001	g12421.t1	chromosome_10	Cre10.g423200
C0001	g12420.t1	chromosome_10	Cre10.g423250
C0001	g12419.t1	chromosome_10	Cre10.g423300
C0001	g12418.t1	chromosome_10	Cre10.g423350
C0001	g12417.t1	chromosome_10	Cre10.g423400
C0001	g12415.t1	chromosome_10	Cre10.g423450
C0001	g12414.t1	chromosome_10	Cre10.g423500
C0001	g12413.t1	chromosome_10	Cre10.g423550
C0001	g12412.t1	chromosome_10	Cre10.g423600
C0001	g12411.t1	chromosome_10	Cre10.g423650
C0001	g12410.t1	chromosome_10	Cre10.g423700
C0001	g12409.t1	chromosome_10	Cre10.g423750
C0001	g12406.t1	chromosome_10	Cre10.g423800
C0001	g12405.t1	chromosome_10	Cre10.g423850
C0001	g12404.t2	chromosome_10	Cre10.g423950
C0001	g12400.t1	chromosome_10	Cre10.g424000
C0001	g12399.t1	chromosome_10	Cre10.g424050
C0001	g12398.t1	chromosome_10	Cre10.g424100
C0001	g12397.t1	chromosome_10	Cre10.g424150
C0001	g12396.t1	chromosome_10	Cre10.g424200
C0001	g12395.t1	chromosome_10	Cre10.g424250
C0001	g12394.t1	chromosome_10	Cre10.g424300
C0001	g12393.t1	chromosome_10	Cre10.g424350
C0001	g12392.t1	chromosome_10	Cre10.g424400
C0001	g12391.t1	chromosome_10	Cre10.g424450
C0001	g12390.t1	chromosome_10	Cre10.g424500
C0001	g12389.t1	chromosome_10	Cre10.g424550
C0001	g12388.t1	chromosome_10	Cre10.g424600
C0001	g12387.t1	chromosome_10	Cre10.g424700
C0001	g12386.t1	chromosome_10	Cre10.g424750
C0001	g12384.t1	chromosome_10	Cre10.g424775
C0001	g12383.t1	chromosome_10	Cre10.g424850
C0001	g12382.t1	chromosome_10	Cre10.g424900
C0001	g12381.t1	chromosome_10	Cre10.g425000
C0001	g12380.t1	chromosome_10	Cre10.g425050
C0001	g12379.t1	chromosome_10	Cre10.g425100
C0001	g12378.t1	chromosome_10	Cre10.g425200
C0001	g12377.t1	chromosome_10	Cre10.g425251
C0001	g12376.t1	chromosome_10	Cre10.g425300
C0001	g12375.t1	chromosome_10	Cre10.g425350
C0001	g12373.t1	chromosome_10	Cre10.g425450
C0001	g12372.t1	chromosome_10	Cre10.g425501
C0001	g12371.t1	chromosome_10	Cre10.g425550
C0001	g12370.t1	chromosome_10	Cre10.g425600
C0001	g12368.t1	chromosome_10	Cre10.g425650
C0001	g12367.t1	chromosome_10	Cre10.g425675
C0001	g12367.t1	chromosome_10	Cre10.g425700
C0001	g12366.t1	chromosome_10	Cre10.g425750
C0001	g12365.t1	chromosome_10	Cre10.g425800
C0001	g12364.t1	chromosome_10	Cre10.g425850
C0001	g12363.t1	chromosome_10	Cre10.g425900
C0001	g12362.t1	chromosome_10	Cre10.g425950
C0001	g12361.t1	chromosome_10	Cre10.g426000
C0001	g12360.t1	chromosome_10	Cre10.g426050
C0001	g12359.t1	chromosome_10	Cre10.g426152
C0001	g12358.t1	chromosome_10	Cre10.g426200
C0001	g12357.t1	chromosome_10	Cre10.g426250
C0001	g12356.t1	chromosome_10	Cre10.g426292
C0001	g12355.t1	chromosome_10	Cre10.g426335
C0001	g12354.t1	chromosome_10	Cre10.g426350
C0001	g12353.t1	chromosome_10	Cre10.g426400
C0001	g12352.t1	chromosome_10	Cre10.g426450
C0001	g12351.t1	chromosome_10	Cre10.g426500
C0001	g12350.t1	chromosome_10	Cre10.g426600
C0001	g12349.t1	chromosome_10	Cre10.g426650
C0001	g12347.t1	chromosome_10	Cre10.g426700
C0001	g12346.t1	chromosome_10	Cre10.g426750
C0001	g12345.t1	chromosome_10	Cre10.g426800
C0001	g12343.t1	chromosome_10	Cre10.g426850
C0001	g12342.t1	chromosome_10	Cre10.g426900
C0001	g12341.t1	chromosome_10	Cre10.g426950
C0001	g12340.t1	chromosome_10	Cre10.g427000
C0001	g12339.t1	chromosome_10	Cre10.g427050
C0001	g12338.t1	chromosome_10	Cre10.g427150
C0001	g12337.t1	chromosome_10	Cre10.g427200
C0001	g12336.t1	chromosome_10	Cre10.g427250
C0001	g12335.t1	chromosome_10	Cre10.g427300
C0001	g12334.t1	chromosome_10	Cre10.g427350
C0001	g12333.t1	chromosome_10	Cre10.g427453
C0001	g12333.t1	chromosome_10	Cre10.g427500
C0001	g12334.t1	chromosome_10	Cre10.g427500
C0001	g12332.t1	chromosome_10	Cre10.g427550
C0001	g12331.t1	chromosome_10	Cre10.g427600
C0001	g12330.t1	chromosome_10	Cre10.g427650
C0001	g12329.t1	chromosome_10	Cre10.g427700
C0001	g12328.t1	chromosome_10	Cre10.g427750
C0001	g12327.t1	chromosome_10	Cre10.g427800
C0001	g12326.t1	chromosome_10	Cre10.g427850
C0001	g12325.t1	chromosome_10	Cre10.g427900
C0001	g12324.t1	chromosome_10	Cre10.g427950
C0001	g12323.t1	chromosome_10	Cre10.g428000
C0001	g12322.t1	chromosome_10	Cre10.g428050
C0001	g12321.t1	chromosome_10	Cre10.g428100
C0001	g12320.t1	chromosome_10	Cre10.g428150
C0001	g12319.t2	chromosome_10	Cre10.g428200
C0001	g12318.t1	chromosome_10	Cre10.g428250
C0001	g12317.t1	chromosome_10	Cre10.g428300
C0001	g12316.t1	chromosome_10	Cre10.g428350
C0001	g12315.t1	chromosome_10	Cre10.g428400
C0001	g12313.t2	chromosome_10	Cre10.g428433
C0001	g12312.t1	chromosome_10	Cre10.g428500
C0001	g12311.t1	chromosome_10	Cre10.g428550
C0001	g12310.t1	chromosome_10	Cre10.g428600
C0001	g12309.t1	chromosome_10	Cre10.g428650
C0001	g12308.t1	chromosome_10	Cre10.g428664
C0001	g12307.t1	chromosome_10	Cre10.g428678
C0001	g12306.t1	chromosome_10	Cre10.g428692
C0001	g12305.t1	chromosome_10	Cre10.g428706
C0001	g12305.t1	chromosome_10	Cre10.g428734
C0001	g12304.t1	chromosome_10	Cre10.g428750
C0001	g12303.t1	chromosome_10	Cre10.g428800
C0001	g12302.t1	chromosome_10	Cre10.g428850
C0001	g12301.t1	chromosome_10	Cre10.g428900
C0001	g12300.t1	chromosome_10	Cre10.g428950
C0001	g12297.t1	chromosome_10	Cre10.g429000
C0001	g12295.t1	chromosome_10	Cre10.g429050
C0001	g12294.t1	chromosome_10	Cre10.g429100
C0001	g12293.t1	chromosome_10	Cre10.g429150
C0001	g12291.t1	chromosome_10	Cre10.g429200
C0001	g12290.t1	chromosome_10	Cre10.g429250
C0001	g12289.t1	chromosome_10	Cre10.g429300
C0001	g12288.t1	chromosome_10	Cre10.g429350
C0001	g12287.t1	chromosome_10	Cre10.g429400
C0001	g12286.t1	chromosome_10	Cre10.g429450
C0001	g12285.t1	chromosome_10	Cre10.g429500
C0001	g12284.t1	chromosome_10	Cre10.g429550
C0001	g12283.t1	chromosome_10	Cre10.g429600
C0001	g12282.t1	chromosome_10	Cre10.g429601
C0001	g12281.t1	chromosome_10	Cre10.g429650
C0001	g12279.t1	chromosome_10	Cre10.g429750
C0001	g12275.t1	chromosome_10	Cre10.g429800
C0001	g12274.t1	chromosome_10	Cre10.g429850
C0001	g12273.t1	chromosome_10	Cre10.g429880
C0001	g12272.t1	chromosome_10	Cre10.g430000
C0001	g12271.t1	chromosome_10	Cre10.g430050
C0001	g12269.t1	chromosome_10	Cre10.g430100
C0001	g12268.t1	chromosome_10	Cre10.g430150
C0001	g12267.t1	chromosome_10	Cre10.g430200
C0001	g12266.t1	chromosome_10	Cre10.g430250
C0001	g12265.t1	chromosome_10	Cre10.g430300
C0001	g12264.t1	chromosome_10	Cre10.g430350
C0001	g12263.t1	chromosome_10	Cre10.g430400
C0001	g12262.t1	chromosome_10	Cre10.g430450
C0001	g12261.t1	chromosome_10	Cre10.g430501
C0001	g12260.t1	chromosome_10	Cre10.g430650
C0001	g12259.t1	chromosome_10	Cre10.g430700
C0001	g12258.t1	chromosome_10	Cre10.g430750
C0001	g12257.t1	chromosome_10	Cre10.g430800
C0001	g12256.t1	chromosome_10	Cre10.g430850
C0001	g12255.t1	chromosome_10	Cre10.g430900
C0001	g12254.t1	chromosome_10	Cre10.g430950
C0020	g13420.t1	chromosome_10	Cre10.g431150
C0020	g13419.t1	chromosome_10	Cre10.g431200
C0020	g13418.t1	chromosome_10	Cre10.g431250
C0020	g13417.t1	chromosome_10	Cre10.g431350
C0020	g13416.t1	chromosome_10	Cre10.g431400
C0020	g13415.t1	chromosome_10	Cre10.g431450
C0020	g13414.t1	chromosome_10	Cre10.g431500
C0020	g13413.t1	chromosome_10	Cre10.g431550
C0020	g13411.t1	chromosome_10	Cre10.g431650
C0020	g13410.t1	chromosome_10	Cre10.g431700
C0020	g13410.t1	chromosome_10	Cre10.g431750
C0020	g13409.t1	chromosome_10	Cre10.g431800
C0020	g13408.t1	chromosome_10	Cre10.g431850
C0020	g13407.t1	chromosome_10	Cre10.g431900
C0020	g13406.t1	chromosome_10	Cre10.g431950
C0020	g13405.t1	chromosome_10	Cre10.g432000
C0020	g13404.t1	chromosome_10	Cre10.g432050
C0020	g13403.t1	chromosome_10	Cre10.g432150
C0020	g13402.t1	chromosome_10	Cre10.g432200
C0020	g13401.t1	chromosome_10	Cre10.g432250
C0020	g13400.t1	chromosome_10	Cre10.g432301
C0020	g13399.t1	chromosome_10	Cre10.g432350
C0020	g13398.t1	chromosome_10	Cre10.g432400
C0020	g13397.t1	chromosome_10	Cre10.g432450
C0020	g13396.t1	chromosome_10	Cre10.g432500
C0020	g13395.t1	chromosome_10	Cre10.g432550
C0020	g13394.t1	chromosome_10	Cre10.g432600
C0020	g13393.t1	chromosome_10	Cre10.g432650
C0020	g13392.t1	chromosome_10	Cre10.g432700
C0020	g13391.t1	chromosome_10	Cre10.g432750
C0020	g13390.t1	chromosome_10	Cre10.g432770
C0020	g13389.t1	chromosome_10	Cre10.g432800
C0020	g13388.t1	chromosome_10	Cre10.g432850
C0020	g13387.t1	chromosome_10	Cre10.g432900
C0020	g13386.t1	chromosome_10	Cre10.g433000
C0020	g13385.t1	chromosome_10	Cre10.g433050
C0020	g13383.t1	chromosome_10	Cre10.g433100
C0020	g13382.t1	chromosome_10	Cre10.g433150
C0020	g13379.t1	chromosome_10	Cre10.g433200
C0020	g13380.t1	chromosome_10	Cre10.g433200
C0020	g13381.t1	chromosome_10	Cre10.g433200
C0020	g13380.t1	chromosome_10	Cre10.g433250
C0020	g13378.t1	chromosome_10	Cre10.g433300
C0020	g13377.t1	chromosome_10	Cre10.g433350
C0020	g13376.t1	chromosome_10	Cre10.g433400
C0020	g13375.t1	chromosome_10	Cre10.g433450
C0020	g13374.t1	chromosome_10	Cre10.g433500
C0020	g13373.t1	chromosome_10	Cre10.g433550
C0020	g13372.t1	chromosome_10	Cre10.g433600
C0020	g13371.t1	chromosome_10	Cre10.g433650
C0020	g13370.t1	chromosome_10	Cre10.g433700
C0020	g13369.t1	chromosome_10	Cre10.g433750
C0020	g13368.t1	chromosome_10	Cre10.g433800
C0020	g13367.t1	chromosome_10	Cre10.g433850
C0020	g13365.t1	chromosome_10	Cre10.g433900
C0020	g13364.t1	chromosome_10	Cre10.g433950
C0020	g13363.t1	chromosome_10	Cre10.g434150
C0020	g13362.t1	chromosome_10	Cre10.g434200
C0020	g13360.t1	chromosome_10	Cre10.g434250
C0020	g13359.t1	chromosome_10	Cre10.g434300
C0020	g13358.t1	chromosome_10	Cre10.g434350
C0020	g13357.t1	chromosome_10	Cre10.g434400
C0020	g13356.t1	chromosome_10	Cre10.g434500
C0020	g13355.t1	chromosome_10	Cre10.g434600
C0020	g13354.t1	chromosome_10	Cre10.g434650
C0020	g13352.t1	chromosome_10	Cre10.g434700
C0020	g13351.t1	chromosome_10	Cre10.g434750
C0020	g13350.t1	chromosome_10	Cre10.g434800
C0020	g13349.t1	chromosome_10	Cre10.g434850
C0020	g13348.t1	chromosome_10	Cre10.g434900
C0020	g13347.t1	chromosome_10	Cre10.g435250
C0020	g13346.t1	chromosome_10	Cre10.g435300
C0020	g13345.t1	chromosome_10	Cre10.g435350
C0020	g13344.t1	chromosome_10	Cre10.g435400
C0020	g13343.t1	chromosome_10	Cre10.g435450
C0020	g13342.t1	chromosome_10	Cre10.g435500
C0020	g13341.t1	chromosome_10	Cre10.g435550
C0020	g13340.t1	chromosome_10	Cre10.g435600
C0020	g13339.t1	chromosome_10	Cre10.g435650
C0020	g13338.t1	chromosome_10	Cre10.g435750
C0020	g13337.t1	chromosome_10	Cre10.g435800
C0020	g13336.t1	chromosome_10	Cre10.g435850
C0020	g13335.t1	chromosome_10	Cre10.g435900
C0020	g13334.t1	chromosome_10	Cre10.g435950
C0020	g13333.t1	chromosome_10	Cre10.g436000
C0020	g13332.t1	chromosome_10	Cre10.g436050
C0020	g13331.t1	chromosome_10	Cre10.g436053
C0020	g13330.t1	chromosome_10	Cre10.g436100
C0020	g13329.t1	chromosome_10	Cre10.g436150
C0020	g13328.t1	chromosome_10	Cre10.g436200
C0020	g13327.t1	chromosome_10	Cre10.g436250
C0020	g13326.t1	chromosome_10	Cre10.g436300
C0020	g13325.t1	chromosome_10	Cre10.g436350
C0020	g13324.t1	chromosome_10	Cre10.g436400
C0020	g13323.t1	chromosome_10	Cre10.g436450
C0020	g13322.t1	chromosome_10	Cre10.g436500
C0020	g13321.t1	chromosome_10	Cre10.g436550
C0020	g13320.t1	chromosome_10	Cre10.g436600
C0020	g13319.t1	chromosome_10	Cre10.g436650
C0020	g13318.t1	chromosome_10	Cre10.g436700
C0020	g13319.t1	chromosome_10	Cre10.g436700
C0020	g13318.t1	chromosome_10	Cre10.g436800
C0020	g13317.t1	chromosome_10	Cre10.g436850
C0020	g13316.t1	chromosome_10	Cre10.g436900
C0020	g13316.t1	chromosome_10	Cre10.g436950
C0020	g13315.t1	chromosome_10	Cre10.g437000
C0020	g13314.t1	chromosome_10	Cre10.g437050
C0020	g13313.t1	chromosome_10	Cre10.g437100
C0020	g13312.t1	chromosome_10	Cre10.g437150
C0020	g13311.t1	chromosome_10	Cre10.g437201
C0020	g13310.t1	chromosome_10	Cre10.g437250
C0020	g13309.t1	chromosome_10	Cre10.g437300
C0020	g13308.t1	chromosome_10	Cre10.g437350
C0020	g13307.t1	chromosome_10	Cre10.g437400
C0020	g13306.t1	chromosome_10	Cre10.g437450
C0020	g13305.t1	chromosome_10	Cre10.g437550
C0020	g13304.t1	chromosome_10	Cre10.g437601
C0020	g13304.t1	chromosome_10	Cre10.g437650
C0020	g13303.t1	chromosome_10	Cre10.g437800
C0020	g13303.t1	chromosome_10	Cre10.g437829
C0020	g13302.t1	chromosome_10	Cre10.g437850
C0020	g13301.t1	chromosome_10	Cre10.g437900
C0020	g13300.t1	chromosome_10	Cre10.g437950
C0020	g13299.t1	chromosome_10	Cre10.g438000
C0020	g13298.t1	chromosome_10	Cre10.g438050
C0020	g13297.t1	chromosome_10	Cre10.g438100
C0020	g13296.t1	chromosome_10	Cre10.g438150
C0020	g13296.t1	chromosome_10	Cre10.g438200
C0020	g13295.t1	chromosome_10	Cre10.g438250
C0020	g13294.t1	chromosome_10	Cre10.g438300
C0020	g13293.t1	chromosome_10	Cre10.g438350
C0020	g13292.t1	chromosome_10	Cre10.g438400
C0020	g13292.t1	chromosome_10	Cre10.g438450
C0020	g13291.t1	chromosome_10	Cre10.g438500
C0020	g13290.t1	chromosome_10	Cre10.g438550
C0020	g13289.t1	chromosome_10	Cre10.g438650
C0020	g13288.t1	chromosome_10	Cre10.g438700
C0020	g13287.t1	chromosome_10	Cre10.g438750
C0020	g13285.t1	chromosome_10	Cre10.g438783
C0020	g13284.t1	chromosome_10	Cre10.g438850
C0020	g13283.t1	chromosome_10	Cre10.g438883
C0020	g13282.t1	chromosome_10	Cre10.g438950
C0020	g13281.t1	chromosome_10	Cre10.g439000
C0020	g13280.t1	chromosome_10	Cre10.g439050
C0020	g13279.t1	chromosome_10	Cre10.g439100
C0020	g13278.t1	chromosome_10	Cre10.g439150
C0020	g13277.t1	chromosome_10	Cre10.g439200
C0020	g13276.t1	chromosome_10	Cre10.g439250
C0020	g13275.t1	chromosome_10	Cre10.g439350
C0020	g13274.t1	chromosome_10	Cre10.g439400
C0020	g13273.t1	chromosome_10	Cre10.g439450
C0020	g13272.t2	chromosome_10	Cre10.g439550
C0020	g13271.t1	chromosome_10	Cre10.g439600
C0020	g13270.t1	chromosome_10	Cre10.g439650
C0020	g13269.t1	chromosome_10	Cre10.g439700
C0020	g13268.t1	chromosome_10	Cre10.g439750
C0020	g13267.t1	chromosome_10	Cre10.g439850
C0020	g13266.t1	chromosome_10	Cre10.g439900
C0020	g13262.t1	chromosome_10	Cre10.g439950
C0020	g13261.t1	chromosome_10	Cre10.g440000
C0020	g13260.t1	chromosome_10	Cre10.g440050
C0020	g13259.t1	chromosome_10	Cre10.g440100
C0020	g13258.t1	chromosome_10	Cre10.g440150
C0020	g13257.t1	chromosome_10	Cre10.g440200
C0020	g13256.t1	chromosome_10	Cre10.g440250
C0020	g13255.t1	chromosome_10	Cre10.g440300
C0020	g13254.t1	chromosome_10	Cre10.g440350
C0020	g13252.t1	chromosome_10	Cre10.g440400
C0020	g13251.t1	chromosome_10	Cre10.g440450
C0020	g13250.t1	chromosome_10	Cre10.g440500
C0020	g13249.t1	chromosome_10	Cre10.g440550
C0020	g13248.t1	chromosome_10	Cre10.g440600
C0020	g13247.t1	chromosome_10	Cre10.g440650
C0020	g13246.t1	chromosome_10	Cre10.g440700
C0020	g13245.t1	chromosome_10	Cre10.g440750
C0020	g13244.t1	chromosome_10	Cre10.g440850
C0020	g13243.t1	chromosome_10	Cre10.g440900
C0020	g13242.t1	chromosome_10	Cre10.g440950
C0020	g13241.t1	chromosome_10	Cre10.g441000
C0020	g13240.t1	chromosome_10	Cre10.g441050
C0020	g13239.t1	chromosome_10	Cre10.g441100
C0020	g13238.t1	chromosome_10	Cre10.g441150
C0020	g13237.t1	chromosome_10	Cre10.g441200
C0020	g13236.t1	chromosome_10	Cre10.g441250
C0020	g13235.t1	chromosome_10	Cre10.g441300
C0020	g13231.t1	chromosome_10	Cre10.g441350
C0020	g13230.t1	chromosome_10	Cre10.g441400
C0020	g13229.t1	chromosome_10	Cre10.g441450
C0020	g13228.t1	chromosome_10	Cre10.g441500
C0020	g13227.t1	chromosome_10	Cre10.g441550
C0020	g13227.t1	chromosome_10	Cre10.g441600
C0020	g13226.t1	chromosome_10	Cre10.g441650
C0020	g13225.t1	chromosome_10	Cre10.g441700
C0020	g13224.t1	chromosome_10	Cre10.g441750
C0020	g13223.t1	chromosome_10	Cre10.g441800
C0020	g13222.t1	chromosome_10	Cre10.g441850
C0020	g13221.t1	chromosome_10	Cre10.g441900
C0020	g13222.t1	chromosome_10	Cre10.g441900
C0020	g13220.t1	chromosome_10	Cre10.g441950
C0020	g13219.t1	chromosome_10	Cre10.g442000
C0020	g13218.t1	chromosome_10	Cre10.g442150
C0020	g13218.t1	chromosome_10	Cre10.g442200
C0020	g13217.t1	chromosome_10	Cre10.g442250
C0020	g13216.t1	chromosome_10	Cre10.g442300
C0020	g13215.t1	chromosome_10	Cre10.g442350
C0020	g13214.t1	chromosome_10	Cre10.g442400
C0020	g13213.t1	chromosome_10	Cre10.g442450
C0020	g13211.t1	chromosome_10	Cre10.g442600
C0020	g13210.t1	chromosome_10	Cre10.g442650
C0020	g13209.t1	chromosome_10	Cre10.g442700
C0020	g13208.t1	chromosome_10	Cre10.g442750
C0020	g13206.t1	chromosome_10	Cre10.g442800
C0020	g13205.t1	chromosome_10	Cre10.g442850
C0020	g13204.t1	chromosome_10	Cre10.g442950
C0020	g13203.t1	chromosome_10	Cre10.g443000
C0020	g13202.t1	chromosome_10	Cre10.g443050
C0020	g13201.t1	chromosome_10	Cre10.g443100
C0020	g13200.t1	chromosome_10	Cre10.g443150
C0020	g13198.t1	chromosome_10	Cre10.g443250
C0020	g13197.t1	chromosome_10	Cre10.g443300
C0020	g13196.t1	chromosome_10	Cre10.g443350
C0020	g13195.t1	chromosome_10	Cre10.g443400
C0020	g13194.t1	chromosome_10	Cre10.g443450
C0020	g13193.t1	chromosome_10	Cre10.g443500
C0020	g13192.t1	chromosome_10	Cre10.g443550
C0020	g13191.t1	chromosome_10	Cre10.g443600
C0020	g13188.t1	chromosome_10	Cre10.g443650
C0020	g13187.t1	chromosome_10	Cre10.g443700
C0020	g13186.t1	chromosome_10	Cre10.g443750
C0020	g13185.t1	chromosome_10	Cre10.g443801
C0020	g13184.t1	chromosome_10	Cre10.g443850
C0020	g13183.t1	chromosome_10	Cre10.g443900
C0020	g13181.t1	chromosome_10	Cre10.g444183
C0020	g13181.t1	chromosome_10	Cre10.g444216
C0020	g13180.t1	chromosome_10	Cre10.g444250
C0020	g13179.t1	chromosome_10	Cre10.g444400
C0020	g13178.t1	chromosome_10	Cre10.g444450
C0020	g13176.t1	chromosome_10	Cre10.g444500
C0020	g13175.t1	chromosome_10	Cre10.g444550
C0020	g13174.t1	chromosome_10	Cre10.g444600
C0020	g13173.t1	chromosome_10	Cre10.g444650
C0020	g13172.t1	chromosome_10	Cre10.g444700
C0020	g13171.t1	chromosome_10	Cre10.g444750
C0020	g13170.t1	chromosome_10	Cre10.g444800
C0020	g13169.t1	chromosome_10	Cre10.g444850
C0020	g13168.t1	chromosome_10	Cre10.g444900
C0020	g13167.t1	chromosome_10	Cre10.g444950
C0020	g13165.t1	chromosome_10	Cre10.g445000
C0020	g13164.t1	chromosome_10	Cre10.g445050
C0020	g13163.t1	chromosome_10	Cre10.g445150
C0035	g3036.t1	chromosome_10	Cre10.g445600
C0035	g3035.t1	chromosome_10	Cre10.g445650
C0035	g3034.t1	chromosome_10	Cre10.g445700
C0035	g3033.t1	chromosome_10	Cre10.g445750
C0035	g3032.t1	chromosome_10	Cre10.g445800
C0035	g3031.t1	chromosome_10	Cre10.g445850
C0035	g3030.t1	chromosome_10	Cre10.g445900
C0035	g3029.t1	chromosome_10	Cre10.g445952
C0035	g3028.t1	chromosome_10	Cre10.g446000
C0035	g3027.t1	chromosome_10	Cre10.g446050
C0035	g3026.t1	chromosome_10	Cre10.g446100
C0035	g3025.t1	chromosome_10	Cre10.g446150
C0035	g3024.t1	chromosome_10	Cre10.g446200
C0035	g3023.t1	chromosome_10	Cre10.g446250
C0035	g3022.t1	chromosome_10	Cre10.g446275
C0035	g3021.t1	chromosome_10	Cre10.g446300
C0035	g3020.t1	chromosome_10	Cre10.g446350
C0035	g3019.t1	chromosome_10	Cre10.g446400
C0035	g3018.t1	chromosome_10	Cre10.g446450
C0035	g3017.t1	chromosome_10	Cre10.g446500
C0035	g3016.t1	chromosome_10	Cre10.g446550
C0035	g3015.t1	chromosome_10	Cre10.g446650
C0035	g3014.t1	chromosome_10	Cre10.g446700
C0035	g3013.t1	chromosome_10	Cre10.g446750
C0035	g3012.t1	chromosome_10	Cre10.g446800
C0035	g3010.t1	chromosome_10	Cre10.g446850
C0035	g3008.t1	chromosome_10	Cre10.g446900
C0035	g3007.t1	chromosome_10	Cre10.g446950
C0035	g3006.t1	chromosome_10	Cre10.g447000
C0035	g3005.t1	chromosome_10	Cre10.g447050
C0035	g3004.t1	chromosome_10	Cre10.g447100
C0035	g3003.t1	chromosome_10	Cre10.g447300
C0035	g3002.t1	chromosome_10	Cre10.g447350
C0035	g3000.t1	chromosome_10	Cre10.g447500
C0035	g2999.t1	chromosome_10	Cre10.g447550
C0035	g2998.t1	chromosome_10	Cre10.g447700
C0035	g2997.t1	chromosome_10	Cre10.g447735
C0035	g2996.t1	chromosome_10	Cre10.g447767
C0035	g2995.t1	chromosome_10	Cre10.g447850
C0035	g2994.t1	chromosome_10	Cre10.g447900
C0035	g2993.t1	chromosome_10	Cre10.g447950
C0035	g2992.t1	chromosome_10	Cre10.g448000
C0035	g2989.t1	chromosome_10	Cre10.g448051
C0035	g2991.t1	chromosome_10	Cre10.g448051
C0035	g2990.t1	chromosome_10	Cre10.g448100
C0035	g2989.t1	chromosome_10	Cre10.g448150
C0035	g2988.t2	chromosome_10	Cre10.g448200
C0035	g2987.t1	chromosome_10	Cre10.g448250
C0035	g2986.t1	chromosome_10	Cre10.g448300
C0035	g2985.t1	chromosome_10	Cre10.g448350
C0035	g2984.t1	chromosome_10	Cre10.g448450
C0035	g2983.t1	chromosome_10	Cre10.g448500
C0035	g2982.t1	chromosome_10	Cre10.g448550
C0035	g2981.t1	chromosome_10	Cre10.g448600
C0035	g2980.t1	chromosome_10	Cre10.g448650
C0035	g2978.t1	chromosome_10	Cre10.g448700
C0035	g2977.t2	chromosome_10	Cre10.g448750
C0035	g2976.t1	chromosome_10	Cre10.g448800
C0035	g2975.t1	chromosome_10	Cre10.g448850
C0035	g2974.t1	chromosome_10	Cre10.g448900
C0035	g2973.t1	chromosome_10	Cre10.g448950
C0035	g2972.t1	chromosome_10	Cre10.g448977
C0035	g2970.t1	chromosome_10	Cre10.g449020
C0035	g2969.t1	chromosome_10	Cre10.g449050
C0035	g2968.t1	chromosome_10	Cre10.g449100
C0035	g2965.t1	chromosome_10	Cre10.g449150
C0035	g2964.t1	chromosome_10	Cre10.g449200
C0035	g2963.t1	chromosome_10	Cre10.g449250
C0035	g2962.t1	chromosome_10	Cre10.g449350
C0035	g2961.t1	chromosome_10	Cre10.g449400
C0035	g2960.t1	chromosome_10	Cre10.g449450
C0035	g2959.t1	chromosome_10	Cre10.g449550
C0035	g2958.t1	chromosome_10	Cre10.g449600
C0035	g2957.t1	chromosome_10	Cre10.g449650
C0035	g2952.t1	chromosome_10	Cre10.g449700
C0035	g2953.t1	chromosome_10	Cre10.g449750
C0035	g2954.t1	chromosome_10	Cre10.g449800
C0035	g2951.t1	chromosome_10	Cre10.g449850
C0035	g2948.t1	chromosome_10	Cre10.g449901
C0035	g2947.t1	chromosome_10	Cre10.g449950
C0035	g2946.t1	chromosome_10	Cre10.g450000
C0035	g2945.t1	chromosome_10	Cre10.g450050
C0035	g2944.t1	chromosome_10	Cre10.g450100
C0035	g2941.t1	chromosome_10	Cre10.g450150
C0035	g2943.t1	chromosome_10	Cre10.g450150
C0035	g2941.t1	chromosome_10	Cre10.g450200
C0035	g2940.t1	chromosome_10	Cre10.g450300
C0035	g2939.t1	chromosome_10	Cre10.g450350
C0035	g2938.t1	chromosome_10	Cre10.g450400
C0035	g2937.t1	chromosome_10	Cre10.g450450
C0035	g2936.t1	chromosome_10	Cre10.g450500
C0035	g2935.t1	chromosome_10	Cre10.g450550
C0035	g2934.t1	chromosome_10	Cre10.g450600
C0035	g2933.t1	chromosome_10	Cre10.g450650
C0035	g2932.t1	chromosome_10	Cre10.g450750
C0035	g2931.t1	chromosome_10	Cre10.g450850
C0035	g2930.t1	chromosome_10	Cre10.g450879
C0035	g2929.t1	chromosome_10	Cre10.g450900
C0035	g2927.t1	chromosome_10	Cre10.g451000
C0035	g2926.t1	chromosome_10	Cre10.g451050
C0035	g2924.t1	chromosome_10	Cre10.g451100
C0035	g2923.t1	chromosome_10	Cre10.g451150
C0035	g2922.t1	chromosome_10	Cre10.g451250
C0035	g2921.t1	chromosome_10	Cre10.g451300
C0035	g2920.t1	chromosome_10	Cre10.g451400
C0035	g2918.t1	chromosome_10	Cre10.g451450
C0023	g16515.t1	chromosome_10	Cre10.g451700
C0023	g16514.t1	chromosome_10	Cre10.g451752
C0023	g16513.t1	chromosome_10	Cre10.g451850
C0023	g16512.t1	chromosome_10	Cre10.g451900
C0023	g16511.t1	chromosome_10	Cre10.g451950
C0023	g16510.t1	chromosome_10	Cre10.g452000
C0023	g16509.t1	chromosome_10	Cre10.g452050
C0023	g16508.t1	chromosome_10	Cre10.g452100
C0023	g16507.t1	chromosome_10	Cre10.g452150
C0023	g16506.t1	chromosome_10	Cre10.g452200
C0023	g16504.t1	chromosome_10	Cre10.g452300
C0023	g16503.t1	chromosome_10	Cre10.g452350
C0023	g16501.t1	chromosome_10	Cre10.g452400
C0023	g16499.t1	chromosome_10	Cre10.g452450
C0023	g16498.t1	chromosome_10	Cre10.g452500
C0023	g16497.t1	chromosome_10	Cre10.g452550
C0023	g16496.t1	chromosome_10	Cre10.g452600
C0023	g16495.t1	chromosome_10	Cre10.g452650
C0023	g16494.t1	chromosome_10	Cre10.g452750
C0023	g16493.t1	chromosome_10	Cre10.g452800
C0023	g16492.t1	chromosome_10	Cre10.g452850
C0023	g16491.t1	chromosome_10	Cre10.g452900
C0023	g16490.t1	chromosome_10	Cre10.g452950
C0023	g16489.t1	chromosome_10	Cre10.g453000
C0023	g16487.t1	chromosome_10	Cre10.g453050
C0023	g16486.t1	chromosome_10	Cre10.g453100
C0023	g16484.t1	chromosome_10	Cre10.g453250
C0023	g16483.t1	chromosome_10	Cre10.g453350
C0023	g16482.t1	chromosome_10	Cre10.g453400
C0023	g16481.t1	chromosome_10	Cre10.g453450
C0023	g16480.t1	chromosome_10	Cre10.g453500
C0023	g16479.t1	chromosome_10	Cre10.g453550
C0023	g16474.t1	chromosome_10	Cre10.g453600
C0023	g16473.t1	chromosome_10	Cre10.g453650
C0023	g16475.t1	chromosome_10	Cre10.g453700
C0023	g16471.t1	chromosome_10	Cre10.g453807
C0023	g16467.t1	chromosome_10	Cre10.g453850
C0023	g16466.t1	chromosome_10	Cre10.g453900
C0023	g16465.t1	chromosome_10	Cre10.g454000
C0023	g16463.t1	chromosome_10	Cre10.g454025
C0023	g16462.t1	chromosome_10	Cre10.g454100
C0023	g16460.t1	chromosome_10	Cre10.g454150
C0023	g16452.t1	chromosome_10	Cre10.g454200
C0023	g16453.t1	chromosome_10	Cre10.g454250
C0023	g16454.t1	chromosome_10	Cre10.g454300
C0023	g16455.t1	chromosome_10	Cre10.g454350
C0023	g16456.t1	chromosome_10	Cre10.g454400
C0023	g16457.t1	chromosome_10	Cre10.g454450
C0023	g16458.t1	chromosome_10	Cre10.g454550
C0023	g16459.t1	chromosome_10	Cre10.g454600
C0023	g16449.t1	chromosome_10	Cre10.g454650
C0023	g16448.t1	chromosome_10	Cre10.g454700
C0023	g16447.t1	chromosome_10	Cre10.g454734
C0023	g16446.t1	chromosome_10	Cre10.g454800
C0019	g5740.t2	chromosome_10	Cre10.g454900
C0019	g5741.t1	chromosome_10	Cre10.g455100
C0019	g5742.t1	chromosome_10	Cre10.g455190
C0019	g5743.t1	chromosome_10	Cre10.g455231
C0019	g5744.t1	chromosome_10	Cre10.g455250
C0019	g5745.t1	chromosome_10	Cre10.g455300
C0019	g5746.t1	chromosome_10	Cre10.g455350
C0019	g5747.t1	chromosome_10	Cre10.g455400
C0019	g5748.t1	chromosome_10	Cre10.g455451
C0019	g5749.t1	chromosome_10	Cre10.g455500
C0019	g5750.t1	chromosome_10	Cre10.g455551
C0019	g5751.t1	chromosome_10	Cre10.g455600
C0019	g5753.t1	chromosome_10	Cre10.g455650
C0019	g5754.t1	chromosome_10	Cre10.g455700
C0019	g5755.t1	chromosome_10	Cre10.g455750
C0019	g5757.t1	chromosome_10	Cre10.g455800
C0019	g5758.t1	chromosome_10	Cre10.g455850
C0019	g5759.t1	chromosome_10	Cre10.g455900
C0019	g5760.t1	chromosome_10	Cre10.g455950
C0019	g5761.t1	chromosome_10	Cre10.g455950
C0019	g5762.t1	chromosome_10	Cre10.g455950
C0019	g5761.t1	chromosome_10	Cre10.g456000
C0019	g5762.t1	chromosome_10	Cre10.g456050
C0019	g5760.t1	chromosome_10	Cre10.g456100
C0019	g5761.t1	chromosome_10	Cre10.g456100
C0019	g5762.t1	chromosome_10	Cre10.g456100
C0019	g5763.t1	chromosome_10	Cre10.g456150
C0019	g5764.t2	chromosome_10	Cre10.g456200
C0019	g5766.t1	chromosome_10	Cre10.g456226
C0019	g5765.t1	chromosome_10	Cre10.g456250
C0019	g5766.t1	chromosome_10	Cre10.g456300
C0019	g5767.t1	chromosome_10	Cre10.g456350
C0019	g5768.t2	chromosome_10	Cre10.g456400
C0019	g5769.t1	chromosome_10	Cre10.g456500
C0019	g5772.t1	chromosome_10	Cre10.g456600
C0019	g5773.t1	chromosome_10	Cre10.g456650
C0019	g5774.t1	chromosome_10	Cre10.g456700
C0019	g5775.t1	chromosome_10	Cre10.g456750
C0019	g5776.t1	chromosome_10	Cre10.g456800
C0019	g5777.t1	chromosome_10	Cre10.g456851
C0019	g5778.t1	chromosome_10	Cre10.g456900
C0019	g5780.t1	chromosome_10	Cre10.g456950
C0019	g5781.t1	chromosome_10	Cre10.g457000
C0019	g5782.t1	chromosome_10	Cre10.g457050
C0019	g5783.t1	chromosome_10	Cre10.g457100
C0019	g5784.t1	chromosome_10	Cre10.g457150
C0019	g5785.t1	chromosome_10	Cre10.g457228
C0019	g5786.t1	chromosome_10	Cre10.g457331
C0019	g5787.t1	chromosome_10	Cre10.g457400
C0019	g5788.t1	chromosome_10	Cre10.g457450
C0019	g5789.t1	chromosome_10	Cre10.g457500
C0019	g5790.t1	chromosome_10	Cre10.g457550
C0019	g5792.t1	chromosome_10	Cre10.g457600
C0019	g5793.t1	chromosome_10	Cre10.g457650
C0019	g5794.t1	chromosome_10	Cre10.g457700
C0019	g5795.t1	chromosome_10	Cre10.g457750
C0019	g5796.t1	chromosome_10	Cre10.g457850
C0019	g5798.t1	chromosome_10	Cre10.g457900
C0019	g5799.t1	chromosome_10	Cre10.g458000
C0019	g5800.t1	chromosome_10	Cre10.g458050
C0019	g5801.t1	chromosome_10	Cre10.g458100
C0019	g5803.t1	chromosome_10	Cre10.g458150
C0019	g5803.t1	chromosome_10	Cre10.g458216
C0019	g5804.t1	chromosome_10	Cre10.g458250
C0019	g5805.t1	chromosome_10	Cre10.g458300
C0019	g5805.t1	chromosome_10	Cre10.g458350
C0019	g5806.t1	chromosome_10	Cre10.g458450
C0019	g5807.t1	chromosome_10	Cre10.g458500
C0019	g5808.t1	chromosome_10	Cre10.g458550
C0019	g5811.t1	chromosome_10	Cre10.g458600
C0019	g5812.t1	chromosome_10	Cre10.g458650
C0019	g5813.t1	chromosome_10	Cre10.g458700
C0019	g5814.t1	chromosome_10	Cre10.g458800
C0019	g5815.t1	chromosome_10	Cre10.g458850
C0019	g5817.t1	chromosome_10	Cre10.g458900
C0019	g5818.t2	chromosome_10	Cre10.g458950
C0019	g5818.t2	chromosome_10	Cre10.g459000
C0019	g5819.t1	chromosome_10	Cre10.g459050
C0019	g5820.t1	chromosome_10	Cre10.g459200
C0019	g5821.t1	chromosome_10	Cre10.g459300
C0019	g5821.t1	chromosome_10	Cre10.g459350
C0019	g5822.t1	chromosome_10	Cre10.g459400
C0019	g5823.t1	chromosome_10	Cre10.g459450
C0019	g5824.t1	chromosome_10	Cre10.g459500
C0019	g5825.t1	chromosome_10	Cre10.g459550
C0019	g5826.t1	chromosome_10	Cre10.g459600
C0019	g5827.t1	chromosome_10	Cre10.g459650
C0019	g5834.t1	chromosome_10	Cre10.g459800
C0019	g5835.t1	chromosome_10	Cre10.g459850
C0019	g5836.t1	chromosome_10	Cre10.g459900
C0019	g5837.t1	chromosome_10	Cre10.g459950
C0019	g5838.t1	chromosome_10	Cre10.g460000
C0019	g5839.t1	chromosome_10	Cre10.g460050
C0019	g5840.t1	chromosome_10	Cre10.g460100
C0019	g5842.t1	chromosome_10	Cre10.g460150
C0019	g5843.t1	chromosome_10	Cre10.g460201
C0019	g5844.t1	chromosome_10	Cre10.g460250
C0019	g5845.t1	chromosome_10	Cre10.g460300
C0019	g5846.t1	chromosome_10	Cre10.g460350
C0019	g5847.t1	chromosome_10	Cre10.g460400
C0019	g5848.t1	chromosome_10	Cre10.g460466
C0019	g5849.t1	chromosome_10	Cre10.g460532
C0019	g5850.t1	chromosome_10	Cre10.g460600
C0019	g5851.t1	chromosome_10	Cre10.g460650
C0019	g5853.t1	chromosome_10	Cre10.g460901
C0019	g5853.t1	chromosome_10	Cre10.g460950
C0019	g5854.t1	chromosome_10	Cre10.g461000
C0019	g5855.t1	chromosome_10	Cre10.g461050
C0019	g5853.t1	chromosome_10	Cre10.g461100
C0019	g5856.t1	chromosome_10	Cre10.g461250
C0019	g5857.t1	chromosome_10	Cre10.g461300
C0019	g5857.t1	chromosome_10	Cre10.g461319
C0019	g5858.t1	chromosome_10	Cre10.g461350
C0019	g5860.t1	chromosome_10	Cre10.g461400
C0019	g5861.t1	chromosome_10	Cre10.g461450
C0019	g5862.t1	chromosome_10	Cre10.g461500
C0019	g5865.t1	chromosome_10	Cre10.g461650
C0019	g5866.t1	chromosome_10	Cre10.g461700
C0019	g5867.t1	chromosome_10	Cre10.g461750
C0019	g5868.t1	chromosome_10	Cre10.g461850
C0019	g5869.t1	chromosome_10	Cre10.g461900
C0019	g5875.t1	chromosome_10	Cre10.g461950
C0019	g5876.t1	chromosome_10	Cre10.g462000
C0019	g5878.t1	chromosome_10	Cre10.g462100
C0019	g5879.t1	chromosome_10	Cre10.g462150
C0019	g5880.t1	chromosome_10	Cre10.g462200
C0019	g5882.t2	chromosome_10	Cre10.g462250
C0019	g5883.t1	chromosome_10	Cre10.g462300
C0019	g5884.t1	chromosome_10	Cre10.g462350
C0019	g5889.t1	chromosome_10	Cre10.g462400
C0019	g5900.t1	chromosome_10	Cre10.g462450
C0019	g5899.t1	chromosome_10	Cre10.g462500
C0019	g5899.t1	chromosome_10	Cre10.g462600
C0019	g5898.t1	chromosome_10	Cre10.g462700
C0019	g5897.t1	chromosome_10	Cre10.g462750
C0019	g5894.t1	chromosome_10	Cre10.g462850
C0019	g5893.t1	chromosome_10	Cre10.g462901
C0019	g5892.t1	chromosome_10	Cre10.g462950
C0019	g5891.t1	chromosome_10	Cre10.g463026
C0019	g5890.t1	chromosome_10	Cre10.g463100
C0019	g5900.t1	chromosome_10	Cre10.g463100
C0019	g5901.t1	chromosome_10	Cre10.g463150
C0019	g5902.t1	chromosome_10	Cre10.g463200
C0019	g5903.t1	chromosome_10	Cre10.g463250
C0019	g5904.t2	chromosome_10	Cre10.g463300
C0019	g5905.t1	chromosome_10	Cre10.g463350
C0019	g5905.t1	chromosome_10	Cre10.g463370
C0019	g5906.t1	chromosome_10	Cre10.g463400
C0019	g5907.t1	chromosome_10	Cre10.g463450
C0019	g5908.t1	chromosome_10	Cre10.g463500
C0019	g5909.t1	chromosome_10	Cre10.g463550
C0019	g5910.t1	chromosome_10	Cre10.g463600
C0019	g5912.t1	chromosome_10	Cre10.g463700
C0019	g5915.t2	chromosome_10	Cre10.g463750
C0019	g5915.t2	chromosome_10	Cre10.g463800
C0019	g5916.t1	chromosome_10	Cre10.g463850
C0019	g5917.t1	chromosome_10	Cre10.g463900
C0019	g5919.t1	chromosome_10	Cre10.g464050
C0019	g5920.t1	chromosome_10	Cre10.g464100
C0019	g5922.t1	chromosome_10	Cre10.g464133
C0019	g5923.t1	chromosome_10	Cre10.g464200
C0019	g5924.t1	chromosome_10	Cre10.g464250
C0019	g5925.t1	chromosome_10	Cre10.g464264
C0019	g5926.t1	chromosome_10	Cre10.g464325
C0019	g5927.t1	chromosome_10	Cre10.g464350
C0019	g5928.t1	chromosome_10	Cre10.g464400
C0019	g5929.t1	chromosome_10	Cre10.g464450
C0019	g5930.t1	chromosome_10	Cre10.g464500
C0019	g5931.t1	chromosome_10	Cre10.g464550
C0019	g5933.t1	chromosome_10	Cre10.g464600
C0019	g5934.t1	chromosome_10	Cre10.g464650
C0019	g5935.t1	chromosome_10	Cre10.g464700
C0019	g5936.t1	chromosome_10	Cre10.g464750
C0019	g5937.t1	chromosome_10	Cre10.g464776
C0019	g5938.t1	chromosome_10	Cre10.g464776
C0019	g5938.t1	chromosome_10	Cre10.g464800
C0019	g5939.t1	chromosome_10	Cre10.g464850
C0019	g5940.t1	chromosome_10	Cre10.g464900
C0019	g5941.t1	chromosome_10	Cre10.g464950
C0019	g5943.t1	chromosome_10	Cre10.g465250
C0019	g5942.t1	chromosome_10	Cre10.g465300
C0019	g5951.t1	chromosome_10	Cre10.g465400
C0019	g5952.t1	chromosome_10	Cre10.g465450
C0019	g5953.t1	chromosome_10	Cre10.g465500
C0019	g5955.t1	chromosome_10	Cre10.g465550
C0019	g5956.t1	chromosome_10	Cre10.g465650
C0019	g5957.t1	chromosome_10	Cre10.g465700
C0019	g5956.t1	chromosome_10	Cre10.g465726
C0019	g5963.t1	chromosome_10	Cre10.g465726
C0019	g5961.t1	chromosome_10	Cre10.g465850
C0019	g5962.t1	chromosome_10	Cre10.g465900
C0019	g5963.t1	chromosome_10	Cre10.g465950
C0019	g5964.t1	chromosome_10	Cre10.g466050
C0019	g5965.t1	chromosome_10	Cre10.g466150
C0019	g5966.t1	chromosome_10	Cre10.g466200
C0019	g5968.t1	chromosome_10	Cre10.g466250
C0019	g5969.t1	chromosome_10	Cre10.g466300
C0019	g5970.t1	chromosome_10	Cre10.g466350
C0019	g5971.t1	chromosome_10	Cre10.g466400
C0019	g5972.t1	chromosome_10	Cre10.g466450
C0019	g5973.t1	chromosome_10	Cre10.g466500
C0019	g5977.t1	chromosome_10	Cre10.g466526
C0019	g5974.t1	chromosome_10	Cre10.g466550
C0019	g5975.t1	chromosome_10	Cre10.g466600
C0019	g5976.t1	chromosome_10	Cre10.g466650
C0019	g5977.t1	chromosome_10	Cre10.g466700
C0019	g5978.t1	chromosome_10	Cre10.g466750
C0019	g5979.t1	chromosome_10	Cre10.g466800
C0019	g5980.t1	chromosome_10	Cre10.g466850
C0019	g5981.t1	chromosome_10	Cre10.g467000
C0019	g5982.t1	chromosome_10	Cre10.g467050
C0019	g5983.t1	chromosome_10	Cre10.g467100
C0019	g5985.t1	chromosome_10	Cre10.g467200
C0022	g12573.t1	chromosome_11	Cre11.g467524
C0022	g12574.t1	chromosome_11	Cre11.g467525
C0022	g12575.t1	chromosome_11	Cre11.g467526
C0022	g12576.t1	chromosome_11	Cre11.g467527
C0022	g12577.t1	chromosome_11	Cre11.g467528
C0022	g12578.t1	chromosome_11	Cre11.g467529
C0022	g12579.t1	chromosome_11	Cre11.g467530
C0022	g12580.t1	chromosome_11	Cre11.g467531
C0022	g12579.t1	chromosome_11	Cre11.g467534
C0022	g12581.t1	chromosome_11	Cre11.g467535
C0022	g12582.t1	chromosome_11	Cre11.g467536
C0022	g12583.t1	chromosome_11	Cre11.g467537
C0022	g12584.t1	chromosome_11	Cre11.g467538
C0022	g12585.t1	chromosome_11	Cre11.g467539
C0022	g12586.t1	chromosome_11	Cre11.g467540
C0022	g12587.t1	chromosome_11	Cre11.g467541
C0022	g12588.t1	chromosome_11	Cre11.g467542
C0022	g12589.t1	chromosome_11	Cre11.g467543
C0022	g12590.t1	chromosome_11	Cre11.g467544
C0022	g12591.t1	chromosome_11	Cre11.g467546
C0022	g12592.t1	chromosome_11	Cre11.g467547
C0022	g12607.t1	chromosome_11	Cre11.g467552
C0022	g12606.t1	chromosome_11	Cre11.g467553
C0022	g12605.t1	chromosome_11	Cre11.g467554
C0022	g12601.t1	chromosome_11	Cre11.g467555
C0022	g12600.t1	chromosome_11	Cre11.g467556
C0022	g12599.t1	chromosome_11	Cre11.g467557
C0022	g12609.t1	chromosome_11	Cre11.g467559
C0022	g12610.t1	chromosome_11	Cre11.g467560
C0022	g12611.t1	chromosome_11	Cre11.g467561
C0022	g12612.t1	chromosome_11	Cre11.g467562
C0022	g12614.t1	chromosome_11	Cre11.g467563
[truncated: 12,045 more rows]
