# Supplementary material for: Comparative genomics of Chlamydomonas
Source: Plant Cell. 2021 Feb 2;33(4):1016–41. doi: 10.1093/plcell/koab026 (PMC8226300; doi:10.1093/plcell/koab026)
Supplement: koab026_Supplementary_Data [file koab026_supplementary_data.zip › tpc.00468.2020-s19.tsv]

Csch_contig	Csch_gene	Crei_chromosome	Crei_gene
C0116	g5.t1	chromosome_1	Cre01.g000150
C0116	g6.t1	chromosome_1	Cre01.g000200
C0116	g7.t1	chromosome_1	Cre01.g000250
C0116	g8.t1	chromosome_1	Cre01.g000300
C0116	g9.t1	chromosome_1	Cre01.g000350
C0116	g10.t1	chromosome_1	Cre01.g000400
C0116	g11.t1	chromosome_1	Cre01.g000450
C0116	g12.t1	chromosome_1	Cre01.g000500
C0116	g13.t1	chromosome_1	Cre01.g000600
C0116	g14.t1	chromosome_1	Cre01.g000650
C0116	g15.t1	chromosome_1	Cre01.g000700
C0116	g17.t1	chromosome_1	Cre01.g000750
C0116	g18.t1	chromosome_1	Cre01.g000800
C0116	g19.t1	chromosome_1	Cre01.g000850
C0116	g20.t1	chromosome_1	Cre01.g000900
C0116	g21.t1	chromosome_1	Cre01.g000950
C0116	g22.t1	chromosome_1	Cre01.g001000
C0116	g23.t1	chromosome_1	Cre01.g001100
C0116	g24.t1	chromosome_1	Cre01.g001150
C0116	g26.t1	chromosome_1	Cre01.g001250
C0116	g28.t1	chromosome_1	Cre01.g001300
C0088	g15515.t1	chromosome_1	Cre01.g001350
C0088	g15516.t1	chromosome_1	Cre01.g001400
C0088	g15517.t1	chromosome_1	Cre01.g001450
C0088	g15521.t1	chromosome_1	Cre01.g001501
C0088	g15522.t1	chromosome_1	Cre01.g001550
C0088	g15524.t1	chromosome_1	Cre01.g001650
C0088	g15525.t1	chromosome_1	Cre01.g001657
C0088	g15527.t1	chromosome_1	Cre01.g001664
C0088	g15528.t1	chromosome_1	Cre01.g001678
C0088	g15529.t1	chromosome_1	Cre01.g001700
C0088	g15530.t1	chromosome_1	Cre01.g001750
C0088	g15531.t1	chromosome_1	Cre01.g001800
C0088	g15534.t1	chromosome_1	Cre01.g001950
C0088	g15536.t1	chromosome_1	Cre01.g002050
C0088	g15538.t1	chromosome_1	Cre01.g002200
C0088	g15540.t1	chromosome_1	Cre01.g002201
C0088	g15541.t1	chromosome_1	Cre01.g002227
C0088	g15541.t1	chromosome_1	Cre01.g002234
C0088	g15543.t1	chromosome_1	Cre01.g002234
C0088	g15544.t1	chromosome_1	Cre01.g002250
C0088	g15545.t1	chromosome_1	Cre01.g002300
C0088	g15546.t1	chromosome_1	Cre01.g002350
C0088	g15548.t1	chromosome_1	Cre01.g002400
C0088	g15548.t1	chromosome_1	Cre01.g002451
C0088	g15550.t1	chromosome_1	Cre01.g002500
C0088	g15551.t1	chromosome_1	Cre01.g002550
C0088	g15552.t1	chromosome_1	Cre01.g002600
C0088	g15556.t1	chromosome_1	Cre01.g002700
C0088	g15557.t1	chromosome_1	Cre01.g002750
C0088	g15560.t1	chromosome_1	Cre01.g002861
C0088	g15558.t1	chromosome_1	Cre01.g002950
C0088	g15559.t1	chromosome_1	Cre01.g003000
C0088	g15561.t1	chromosome_1	Cre01.g003100
C0088	g15562.t1	chromosome_1	Cre01.g003150
C0088	g15563.t1	chromosome_1	Cre01.g003200
C0088	g15565.t1	chromosome_1	Cre01.g003376
C0088	g15566.t1	chromosome_1	Cre01.g003450
C0088	g15568.t1	chromosome_1	Cre01.g003463
C0052	g13439.t1	chromosome_1	Cre01.g003487
C0052	g13440.t1	chromosome_1	Cre01.g003500
C0052	g13441.t1	chromosome_1	Cre01.g003516
C0052	g13442.t1	chromosome_1	Cre01.g003524
C0052	g13448.t1	chromosome_1	Cre01.g003550
C0052	g13449.t1	chromosome_1	Cre01.g003700
C0052	g13450.t1	chromosome_1	Cre01.g003751
C0052	g13451.t1	chromosome_1	Cre01.g003850
C0052	g13454.t1	chromosome_1	Cre01.g003950
C0052	g13452.t2	chromosome_1	Cre01.g003950
C0052	g13454.t1	chromosome_1	Cre01.g004124
C0052	g13455.t1	chromosome_1	Cre01.g004124
C0052	g13453.t1	chromosome_1	Cre01.g004124
C0052	g13454.t1	chromosome_1	Cre01.g004157
C0052	g13455.t1	chromosome_1	Cre01.g004157
C0052	g13456.t1	chromosome_1	Cre01.g004157
C0052	g13457.t1	chromosome_1	Cre01.g004200
C0052	g13458.t1	chromosome_1	Cre01.g004250
C0052	g13459.t1	chromosome_1	Cre01.g004300
C0052	g13460.t1	chromosome_1	Cre01.g004350
C0052	g13462.t1	chromosome_1	Cre01.g004400
C0052	g13463.t1	chromosome_1	Cre01.g004450
C0052	g13465.t1	chromosome_1	Cre01.g004450
C0052	g13466.t1	chromosome_1	Cre01.g004500
C0052	g13467.t1	chromosome_1	Cre01.g004550
C0052	g13468.t1	chromosome_1	Cre01.g004600
C0052	g13469.t1	chromosome_1	Cre01.g004651
C0052	g13470.t1	chromosome_1	Cre01.g004700
C0052	g13471.t1	chromosome_1	Cre01.g004750
C0052	g13472.t1	chromosome_1	Cre01.g004800
C0052	g13473.t1	chromosome_1	Cre01.g004850
C0052	g13474.t1	chromosome_1	Cre01.g004950
C0052	g13475.t1	chromosome_1	Cre01.g005001
C0052	g13476.t1	chromosome_1	Cre01.g005050
C0052	g13477.t1	chromosome_1	Cre01.g005100
C0052	g13478.t1	chromosome_1	Cre01.g005150
C0052	g13479.t1	chromosome_1	Cre01.g005200
C0052	g13480.t1	chromosome_1	Cre01.g005300
C0052	g13483.t1	chromosome_1	Cre01.g005400
C0052	g13484.t1	chromosome_1	Cre01.g005450
C0052	g13485.t1	chromosome_1	Cre01.g005500
C0052	g13486.t1	chromosome_1	Cre01.g005550
C0052	g13487.t1	chromosome_1	Cre01.g005600
C0052	g13488.t1	chromosome_1	Cre01.g005651
C0052	g13489.t1	chromosome_1	Cre01.g005701
C0052	g13490.t1	chromosome_1	Cre01.g005750
C0052	g13491.t1	chromosome_1	Cre01.g005750
C0052	g13492.t1	chromosome_1	Cre01.g005813
C0052	g13493.t1	chromosome_1	Cre01.g005850
C0052	g13495.t1	chromosome_1	Cre01.g005900
C0052	g13496.t1	chromosome_1	Cre01.g005950
C0052	g13499.t1	chromosome_1	Cre01.g006000
C0052	g13498.t1	chromosome_1	Cre01.g006000
C0052	g13501.t1	chromosome_1	Cre01.g006050
C0052	g13502.t1	chromosome_1	Cre01.g006100
C0052	g13503.t1	chromosome_1	Cre01.g006150
C0077	g10246.t2	chromosome_1	Cre01.g006800
C0077	g10245.t1	chromosome_1	Cre01.g006850
C0077	g10244.t1	chromosome_1	Cre01.g006900
C0077	g10242.t1	chromosome_1	Cre01.g006950
C0077	g10240.t1	chromosome_1	Cre01.g007000
C0077	g10239.t1	chromosome_1	Cre01.g007050
C0077	g10237.t1	chromosome_1	Cre01.g007051
C0077	g10236.t1	chromosome_1	Cre01.g007100
C0077	g10233.t1	chromosome_1	Cre01.g007200
C0077	g10231.t1	chromosome_1	Cre01.g007251
C0077	g10230.t1	chromosome_1	Cre01.g007300
C0077	g10229.t1	chromosome_1	Cre01.g007350
C0077	g10228.t1	chromosome_1	Cre01.g007400
C0077	g10227.t1	chromosome_1	Cre01.g007450
C0077	g10224.t1	chromosome_1	Cre01.g007500
C0077	g10223.t1	chromosome_1	Cre01.g007550
C0077	g10222.t1	chromosome_1	Cre01.g007600
C0077	g10221.t1	chromosome_1	Cre01.g007651
C0077	g10220.t1	chromosome_1	Cre01.g007700
C0077	g10219.t1	chromosome_1	Cre01.g007737
C0077	g10218.t1	chromosome_1	Cre01.g007774
C0077	g10217.t1	chromosome_1	Cre01.g007811
C0077	g10216.t1	chromosome_1	Cre01.g007850
C0077	g10215.t1	chromosome_1	Cre01.g007901
C0077	g10214.t1	chromosome_1	Cre01.g008000
C0077	g10213.t1	chromosome_1	Cre01.g008051
C0077	g10210.t1	chromosome_1	Cre01.g008100
C0077	g10211.t1	chromosome_1	Cre01.g008150
C0077	g10209.t1	chromosome_1	Cre01.g008250
C0077	g10208.t1	chromosome_1	Cre01.g008300
C0077	g10205.t1	chromosome_1	Cre01.g008450
C0077	g10204.t1	chromosome_1	Cre01.g008500
C0077	g10203.t1	chromosome_1	Cre01.g008550
C0077	g10202.t1	chromosome_1	Cre01.g008600
C0077	g10201.t1	chromosome_1	Cre01.g008700
C0077	g10199.t1	chromosome_1	Cre01.g008800
C0077	g10198.t1	chromosome_1	Cre01.g008850
C0077	g10197.t1	chromosome_1	Cre01.g008891
C0077	g10196.t1	chromosome_1	Cre01.g008900
C0077	g10195.t1	chromosome_1	Cre01.g009101
C0077	g10194.t2	chromosome_1	Cre01.g009150
C0077	g10193.t2	chromosome_1	Cre01.g009200
C0077	g10192.t1	chromosome_1	Cre01.g009250
C0077	g10191.t1	chromosome_1	Cre01.g009300
C0077	g10186.t1	chromosome_1	Cre01.g009350
C0077	g10185.t1	chromosome_1	Cre01.g009400
C0111	g15584.t1	chromosome_1	Cre01.g009650
C0111	g15583.t1	chromosome_1	Cre01.g009700
C0111	g15581.t1	chromosome_1	Cre01.g009800
C0111	g15580.t1	chromosome_1	Cre01.g009850
C0111	g15589.t1	chromosome_1	Cre01.g009900
C0111	g15588.t1	chromosome_1	Cre01.g009950
C0111	g15587.t1	chromosome_1	Cre01.g010000
C0111	g15586.t1	chromosome_1	Cre01.g010050
C0111	g15585.t1	chromosome_1	Cre01.g010100
C0111	g15593.t1	chromosome_1	Cre01.g010250
C0111	g15594.t1	chromosome_1	Cre01.g010300
C0111	g15597.t1	chromosome_1	Cre01.g010350
C0111	g15598.t1	chromosome_1	Cre01.g010400
C0111	g15599.t1	chromosome_1	Cre01.g010450
C0111	g15600.t1	chromosome_1	Cre01.g010500
C0111	g15604.t1	chromosome_1	Cre01.g010650
C0111	g15605.t1	chromosome_1	Cre01.g010700
C0111	g15606.t1	chromosome_1	Cre01.g010750
C0023	g9891.t1	chromosome_1	Cre01.g010816
C0023	g9893.t1	chromosome_1	Cre01.g010832
C0023	g9892.t1	chromosome_1	Cre01.g010832
C0023	g9894.t1	chromosome_1	Cre01.g010848
C0023	g9895.t1	chromosome_1	Cre01.g010864
C0023	g9896.t1	chromosome_1	Cre01.g010880
C0023	g9897.t1	chromosome_1	Cre01.g010900
C0023	g9898.t1	chromosome_1	Cre01.g010950
C0023	g9899.t1	chromosome_1	Cre01.g011000
C0023	g9900.t1	chromosome_1	Cre01.g011100
C0023	g9901.t1	chromosome_1	Cre01.g011150
C0023	g9902.t1	chromosome_1	Cre01.g011200
C0023	g9903.t1	chromosome_1	Cre01.g011250
C0023	g9905.t1	chromosome_1	Cre01.g011350
C0023	g9906.t1	chromosome_1	Cre01.g011400
C0023	g9907.t1	chromosome_1	Cre01.g011450
C0023	g9908.t1	chromosome_1	Cre01.g011500
C0023	g9910.t1	chromosome_1	Cre01.g011550
C0023	g9909.t1	chromosome_1	Cre01.g011550
C0023	g9911.t1	chromosome_1	Cre01.g011600
C0023	g9912.t1	chromosome_1	Cre01.g011630
C0023	g9913.t1	chromosome_1	Cre01.g011660
C0023	g9914.t1	chromosome_1	Cre01.g011750
C0023	g9915.t1	chromosome_1	Cre01.g011800
C0023	g9916.t1	chromosome_1	Cre01.g011850
C0023	g9917.t1	chromosome_1	Cre01.g011901
C0023	g9918.t1	chromosome_1	Cre01.g011950
C0023	g9919.t1	chromosome_1	Cre01.g012000
C0023	g9920.t1	chromosome_1	Cre01.g012050
C0023	g9921.t1	chromosome_1	Cre01.g012126
C0023	g9922.t1	chromosome_1	Cre01.g012150
C0023	g9923.t1	chromosome_1	Cre01.g012200
C0023	g9924.t1	chromosome_1	Cre01.g012300
C0023	g9925.t1	chromosome_1	Cre01.g012350
C0023	g9926.t1	chromosome_1	Cre01.g012400
C0023	g9927.t1	chromosome_1	Cre01.g012450
C0023	g9928.t1	chromosome_1	Cre01.g012500
C0023	g9929.t1	chromosome_1	Cre01.g012550
C0023	g9930.t1	chromosome_1	Cre01.g012600
C0023	g9931.t1	chromosome_1	Cre01.g012650
C0023	g9932.t1	chromosome_1	Cre01.g012700
C0023	g9933.t1	chromosome_1	Cre01.g012750
C0023	g9934.t1	chromosome_1	Cre01.g012800
C0023	g9935.t1	chromosome_1	Cre01.g012850
C0023	g9936.t1	chromosome_1	Cre01.g012900
C0023	g9937.t1	chromosome_1	Cre01.g012950
C0023	g9939.t1	chromosome_1	Cre01.g013000
C0023	g9940.t1	chromosome_1	Cre01.g013050
C0023	g9941.t2	chromosome_1	Cre01.g013100
C0023	g9942.t1	chromosome_1	Cre01.g013150
C0023	g9943.t1	chromosome_1	Cre01.g013200
C0023	g9944.t1	chromosome_1	Cre01.g013250
C0023	g9947.t1	chromosome_1	Cre01.g013350
C0023	g9948.t1	chromosome_1	Cre01.g013400
C0023	g9949.t1	chromosome_1	Cre01.g013450
C0023	g9950.t1	chromosome_1	Cre01.g013500
C0023	g9951.t1	chromosome_1	Cre01.g013550
C0023	g9952.t1	chromosome_1	Cre01.g013600
C0023	g9953.t1	chromosome_1	Cre01.g013650
C0023	g9954.t1	chromosome_1	Cre01.g013700
C0023	g9955.t1	chromosome_1	Cre01.g013750
C0023	g9955.t1	chromosome_1	Cre01.g013769
C0023	g9956.t1	chromosome_1	Cre01.g013800
C0023	g9957.t1	chromosome_1	Cre01.g013801
C0023	g9958.t1	chromosome_1	Cre01.g013850
C0023	g9960.t1	chromosome_1	Cre01.g014000
C0023	g9961.t1	chromosome_1	Cre01.g014050
C0023	g9962.t1	chromosome_1	Cre01.g014100
C0023	g9963.t1	chromosome_1	Cre01.g014150
C0023	g9965.t1	chromosome_1	Cre01.g014250
C0023	g9967.t2	chromosome_1	Cre01.g014300
C0023	g9968.t1	chromosome_1	Cre01.g014350
C0023	g9969.t1	chromosome_1	Cre01.g014400
C0023	g9970.t1	chromosome_1	Cre01.g014450
C0023	g9971.t1	chromosome_1	Cre01.g014500
C0023	g9973.t1	chromosome_1	Cre01.g014600
C0023	g9974.t1	chromosome_1	Cre01.g014650
C0023	g9975.t1	chromosome_1	Cre01.g014650
C0023	g9976.t1	chromosome_1	Cre01.g014700
C0023	g9981.t1	chromosome_1	Cre01.g014751
C0023	g9980.t1	chromosome_1	Cre01.g014800
C0023	g9981.t1	chromosome_1	Cre01.g014850
C0023	g9982.t1	chromosome_1	Cre01.g014900
C0023	g9983.t1	chromosome_1	Cre01.g015000
C0023	g9984.t1	chromosome_1	Cre01.g015050
C0023	g9986.t1	chromosome_1	Cre01.g015103
C0023	g9982.t1	chromosome_1	Cre01.g015150
C0023	g9987.t1	chromosome_1	Cre01.g015150
C0023	g9985.t1	chromosome_1	Cre01.g015200
C0023	g9988.t1	chromosome_1	Cre01.g015200
C0023	g9989.t1	chromosome_1	Cre01.g015250
C0023	g9990.t1	chromosome_1	Cre01.g015300
C0023	g9991.t1	chromosome_1	Cre01.g015350
C0023	g9993.t1	chromosome_1	Cre01.g015400
C0023	g9995.t1	chromosome_1	Cre01.g015451
C0023	g9996.t1	chromosome_1	Cre01.g015500
C0023	g9997.t1	chromosome_1	Cre01.g015550
C0023	g9998.t1	chromosome_1	Cre01.g015600
C0023	g9999.t1	chromosome_1	Cre01.g015650
C0023	g10002.t1	chromosome_1	Cre01.g015700
C0023	g10003.t1	chromosome_1	Cre01.g015750
C0023	g10004.t1	chromosome_1	Cre01.g015850
C0023	g10005.t1	chromosome_1	Cre01.g015950
C0023	g10007.t1	chromosome_1	Cre01.g016001
C0023	g10008.t1	chromosome_1	Cre01.g016050
C0023	g10011.t1	chromosome_1	Cre01.g016150
C0023	g10013.t1	chromosome_1	Cre01.g016200
C0023	g10014.t1	chromosome_1	Cre01.g016300
C0023	g10015.t1	chromosome_1	Cre01.g016350
C0023	g10017.t1	chromosome_1	Cre01.g016450
C0023	g10018.t1	chromosome_1	Cre01.g016514
C0023	g10019.t2	chromosome_1	Cre01.g016528
C0023	g10020.t1	chromosome_1	Cre01.g016556
C0023	g10021.t1	chromosome_1	Cre01.g016570
C0023	g10022.t1	chromosome_1	Cre01.g016600
C0023	g10025.t1	chromosome_1	Cre01.g016600
C0023	g10026.t1	chromosome_1	Cre01.g016800
C0023	g10027.t1	chromosome_1	Cre01.g016850
C0023	g10028.t1	chromosome_1	Cre01.g016900
C0023	g10029.t1	chromosome_1	Cre01.g016950
C0023	g10030.t1	chromosome_1	Cre01.g017050
C0023	g10031.t1	chromosome_1	Cre01.g017100
C0023	g10032.t1	chromosome_1	Cre01.g017150
C0023	g10033.t1	chromosome_1	Cre01.g017250
C0023	g10034.t1	chromosome_1	Cre01.g017300
C0023	g10035.t1	chromosome_1	Cre01.g017350
C0023	g10036.t1	chromosome_1	Cre01.g017400
C0023	g10037.t1	chromosome_1	Cre01.g017450
C0023	g10038.t1	chromosome_1	Cre01.g017500
C0023	g10041.t1	chromosome_1	Cre01.g017550
C0023	g10039.t1	chromosome_1	Cre01.g017550
C0023	g10040.t2	chromosome_1	Cre01.g017650
C0023	g10041.t1	chromosome_1	Cre01.g017951
C0023	g10042.t1	chromosome_1	Cre01.g018000
C0023	g10043.t1	chromosome_1	Cre01.g018050
C0023	g10044.t1	chromosome_1	Cre01.g018075
C0023	g10045.t1	chromosome_1	Cre01.g018100
C0023	g10046.t1	chromosome_1	Cre01.g018150
C0023	g10047.t1	chromosome_1	Cre01.g018184
C0023	g10048.t2	chromosome_1	Cre01.g018200
C0023	g10049.t1	chromosome_1	Cre01.g018350
C0023	g10050.t1	chromosome_1	Cre01.g018400
C0023	g10051.t1	chromosome_1	Cre01.g018450
C0023	g10052.t1	chromosome_1	Cre01.g018500
C0023	g10053.t1	chromosome_1	Cre01.g018550
C0023	g10054.t1	chromosome_1	Cre01.g018600
C0023	g10055.t1	chromosome_1	Cre01.g018650
C0023	g10057.t1	chromosome_1	Cre01.g018700
C0023	g10058.t1	chromosome_1	Cre01.g018750
C0023	g10059.t1	chromosome_1	Cre01.g018800
C0023	g10060.t1	chromosome_1	Cre01.g018850
C0023	g10061.t1	chromosome_1	Cre01.g018900
C0023	g10062.t1	chromosome_1	Cre01.g018950
C0023	g10063.t1	chromosome_1	Cre01.g019000
C0023	g10064.t1	chromosome_1	Cre01.g019051
C0023	g10065.t1	chromosome_1	Cre01.g019100
C0023	g10066.t1	chromosome_1	Cre01.g019150
C0023	g10067.t1	chromosome_1	Cre01.g019200
C0023	g10068.t1	chromosome_1	Cre01.g019250
C0023	g10069.t1	chromosome_1	Cre01.g019300
C0023	g10070.t1	chromosome_1	Cre01.g019450
C0023	g10071.t1	chromosome_1	Cre01.g019500
C0023	g10073.t1	chromosome_1	Cre01.g019550
C0023	g10074.t1	chromosome_1	Cre01.g019600
C0023	g10075.t1	chromosome_1	Cre01.g019650
C0023	g10076.t1	chromosome_1	Cre01.g019700
C0023	g10077.t1	chromosome_1	Cre01.g019750
C0023	g10078.t1	chromosome_1	Cre01.g019850
C0023	g10080.t1	chromosome_1	Cre01.g019900
C0023	g10081.t1	chromosome_1	Cre01.g019950
C0023	g10082.t1	chromosome_1	Cre01.g020000
C0023	g10083.t1	chromosome_1	Cre01.g020050
C0023	g10084.t1	chromosome_1	Cre01.g020100
C0023	g10085.t1	chromosome_1	Cre01.g020182
C0023	g10086.t1	chromosome_1	Cre01.g020223
C0023	g10087.t1	chromosome_1	Cre01.g020264
C0023	g10089.t1	chromosome_1	Cre01.g020305
C0023	g10090.t1	chromosome_1	Cre01.g020350
C0023	g10091.t1	chromosome_1	Cre01.g020400
C0023	g10092.t1	chromosome_1	Cre01.g020450
C0023	g10093.t1	chromosome_1	Cre01.g020500
C0023	g10094.t1	chromosome_1	Cre01.g020575
C0023	g10105.t1	chromosome_1	Cre01.g020650
C0023	g10104.t1	chromosome_1	Cre01.g020800
C0023	g10103.t1	chromosome_1	Cre01.g020850
C0023	g10101.t1	chromosome_1	Cre01.g020950
C0023	g10099.t1	chromosome_1	Cre01.g021000
C0023	g10100.t1	chromosome_1	Cre01.g021000
C0023	g10098.t1	chromosome_1	Cre01.g021050
C0023	g10096.t1	chromosome_1	Cre01.g021100
C0023	g10095.t1	chromosome_1	Cre01.g021150
C0004	g3312.t1	chromosome_1	Cre01.g021200
C0004	g3313.t1	chromosome_1	Cre01.g021251
C0004	g3314.t1	chromosome_1	Cre01.g021300
C0004	g3315.t1	chromosome_1	Cre01.g021350
C0004	g3316.t1	chromosome_1	Cre01.g021400
C0004	g3317.t1	chromosome_1	Cre01.g021450
C0004	g3318.t1	chromosome_1	Cre01.g021500
C0004	g3319.t1	chromosome_1	Cre01.g021600
C0004	g3320.t1	chromosome_1	Cre01.g021650
C0004	g3321.t1	chromosome_1	Cre01.g021700
C0004	g3322.t1	chromosome_1	Cre01.g021750
C0004	g3323.t1	chromosome_1	Cre01.g021850
C0004	g3324.t1	chromosome_1	Cre01.g021900
C0004	g3325.t1	chromosome_1	Cre01.g021950
C0014	g6330.t1	chromosome_1	Cre01.g022000
C0014	g6329.t1	chromosome_1	Cre01.g022050
C0014	g6328.t1	chromosome_1	Cre01.g022100
C0014	g6327.t1	chromosome_1	Cre01.g022150
C0014	g6326.t1	chromosome_1	Cre01.g022200
C0014	g6325.t1	chromosome_1	Cre01.g022250
C0014	g6324.t1	chromosome_1	Cre01.g022283
C0014	g6322.t1	chromosome_1	Cre01.g022350
C0014	g6321.t1	chromosome_1	Cre01.g022400
C0014	g6321.t1	chromosome_1	Cre01.g022450
C0014	g6321.t1	chromosome_1	Cre01.g022462
C0014	g6320.t1	chromosome_1	Cre01.g022500
C0014	g6319.t1	chromosome_1	Cre01.g022550
C0014	g6318.t1	chromosome_1	Cre01.g022600
C0014	g6317.t1	chromosome_1	Cre01.g022650
C0014	g6315.t1	chromosome_1	Cre01.g022681
C0014	g6316.t1	chromosome_1	Cre01.g022681
C0014	g6314.t1	chromosome_1	Cre01.g022700
C0014	g6313.t1	chromosome_1	Cre01.g022750
C0014	g6312.t1	chromosome_1	Cre01.g022800
C0014	g6311.t1	chromosome_1	Cre01.g022850
C0014	g6310.t1	chromosome_1	Cre01.g022950
C0014	g6308.t1	chromosome_1	Cre01.g022950
C0014	g6307.t1	chromosome_1	Cre01.g023000
C0014	g6306.t1	chromosome_1	Cre01.g023050
C0014	g6305.t1	chromosome_1	Cre01.g023100
C0014	g6304.t1	chromosome_1	Cre01.g023150
C0014	g6303.t1	chromosome_1	Cre01.g023200
C0014	g6301.t1	chromosome_1	Cre01.g023300
C0014	g6299.t1	chromosome_1	Cre01.g023350
C0014	g6298.t1	chromosome_1	Cre01.g023400
C0014	g6297.t1	chromosome_1	Cre01.g023450
C0014	g6297.t1	chromosome_1	Cre01.g023500
C0014	g6296.t1	chromosome_1	Cre01.g023550
C0014	g6295.t1	chromosome_1	Cre01.g023600
C0014	g6292.t1	chromosome_1	Cre01.g023650
C0014	g6289.t1	chromosome_1	Cre01.g023750
C0014	g6288.t1	chromosome_1	Cre01.g023773
C0014	g6287.t1	chromosome_1	Cre01.g023787
C0014	g6286.t1	chromosome_1	Cre01.g023800
C0014	g6285.t1	chromosome_1	Cre01.g023850
C0014	g6284.t1	chromosome_1	Cre01.g023950
C0014	g6281.t1	chromosome_1	Cre01.g024050
C0014	g6280.t1	chromosome_1	Cre01.g024100
C0014	g6279.t1	chromosome_1	Cre01.g024150
C0014	g6278.t1	chromosome_1	Cre01.g024200
C0014	g6277.t1	chromosome_1	Cre01.g024250
C0014	g6276.t1	chromosome_1	Cre01.g024251
C0014	g6275.t1	chromosome_1	Cre01.g024300
C0014	g6274.t1	chromosome_1	Cre01.g024350
C0014	g6273.t1	chromosome_1	Cre01.g024400
C0014	g6272.t1	chromosome_1	Cre01.g024500
C0014	g6271.t1	chromosome_1	Cre01.g024550
C0014	g6270.t1	chromosome_1	Cre01.g024650
C0014	g6269.t1	chromosome_1	Cre01.g024750
C0014	g6267.t1	chromosome_1	Cre01.g024800
C0014	g6268.t1	chromosome_1	Cre01.g024800
C0014	g6266.t1	chromosome_1	Cre01.g024850
C0014	g6265.t1	chromosome_1	Cre01.g024900
C0014	g6264.t1	chromosome_1	Cre01.g024950
C0014	g6263.t1	chromosome_1	Cre01.g025000
C0014	g6262.t1	chromosome_1	Cre01.g025050
C0014	g6261.t1	chromosome_1	Cre01.g025100
C0014	g6260.t1	chromosome_1	Cre01.g025150
C0014	g6259.t1	chromosome_1	Cre01.g025200
C0014	g6258.t1	chromosome_1	Cre01.g025250
C0014	g6257.t1	chromosome_1	Cre01.g025300
C0014	g6256.t1	chromosome_1	Cre01.g025350
C0014	g6255.t1	chromosome_1	Cre01.g025400
C0014	g6254.t1	chromosome_1	Cre01.g025450
C0014	g6253.t1	chromosome_1	Cre01.g025500
C0014	g6252.t1	chromosome_1	Cre01.g025551
C0014	g6251.t1	chromosome_1	Cre01.g025600
C0014	g6250.t1	chromosome_1	Cre01.g025700
C0014	g6249.t1	chromosome_1	Cre01.g025767
C0014	g6248.t1	chromosome_1	Cre01.g025808
C0014	g6247.t1	chromosome_1	Cre01.g025850
C0014	g6246.t1	chromosome_1	Cre01.g025900
C0014	g6245.t1	chromosome_1	Cre01.g025950
C0014	g6244.t1	chromosome_1	Cre01.g025983
C0014	g6242.t1	chromosome_1	Cre01.g026100
C0014	g6241.t2	chromosome_1	Cre01.g026150
C0014	g6240.t1	chromosome_1	Cre01.g026200
C0014	g6239.t1	chromosome_1	Cre01.g026250
C0014	g6238.t1	chromosome_1	Cre01.g026300
C0014	g6237.t1	chromosome_1	Cre01.g026350
C0014	g6236.t1	chromosome_1	Cre01.g026400
C0014	g6235.t1	chromosome_1	Cre01.g026450
C0014	g6234.t1	chromosome_1	Cre01.g026500
C0014	g6233.t1	chromosome_1	Cre01.g026550
C0014	g6232.t1	chromosome_1	Cre01.g026600
C0014	g6231.t1	chromosome_1	Cre01.g026650
C0014	g6229.t1	chromosome_1	Cre01.g026700
C0014	g6230.t1	chromosome_1	Cre01.g026700
C0014	g6229.t1	chromosome_1	Cre01.g026750
C0014	g6230.t1	chromosome_1	Cre01.g026750
C0014	g6229.t1	chromosome_1	Cre01.g026800
C0014	g6230.t1	chromosome_1	Cre01.g026800
C0014	g6229.t1	chromosome_1	Cre01.g026850
C0014	g6230.t1	chromosome_1	Cre01.g026850
C0014	g6228.t1	chromosome_1	Cre01.g026850
C0014	g6227.t1	chromosome_1	Cre01.g026900
C0014	g6226.t1	chromosome_1	Cre01.g026950
C0014	g6225.t1	chromosome_1	Cre01.g027000
C0014	g6224.t1	chromosome_1	Cre01.g027050
C0014	g6223.t1	chromosome_1	Cre01.g027100
C0014	g6222.t1	chromosome_1	Cre01.g027150
C0014	g6219.t1	chromosome_1	Cre01.g027200
C0014	g6218.t1	chromosome_1	Cre01.g027250
C0014	g6217.t1	chromosome_1	Cre01.g027300
C0014	g6215.t1	chromosome_1	Cre01.g027350
C0014	g6214.t1	chromosome_1	Cre01.g027400
C0014	g6213.t1	chromosome_1	Cre01.g027450
C0014	g6212.t1	chromosome_1	Cre01.g027500
C0014	g6209.t1	chromosome_1	Cre01.g027650
C0014	g6208.t1	chromosome_1	Cre01.g027700
C0014	g6205.t1	chromosome_1	Cre01.g027750
C0014	g6204.t1	chromosome_1	Cre01.g027764
C0014	g6203.t1	chromosome_1	Cre01.g027800
C0014	g6202.t1	chromosome_1	Cre01.g027850
C0014	g6201.t1	chromosome_1	Cre01.g027900
C0014	g6200.t1	chromosome_1	Cre01.g027950
C0014	g6199.t1	chromosome_1	Cre01.g028000
C0014	g6197.t1	chromosome_1	Cre01.g028050
C0014	g6196.t1	chromosome_1	Cre01.g028101
C0014	g6195.t1	chromosome_1	Cre01.g028150
C0014	g6194.t1	chromosome_1	Cre01.g028200
C0014	g6193.t1	chromosome_1	Cre01.g028250
C0014	g6192.t1	chromosome_1	Cre01.g028300
C0014	g6191.t1	chromosome_1	Cre01.g028350
C0014	g6190.t2	chromosome_1	Cre01.g028423
C0014	g6189.t1	chromosome_1	Cre01.g028450
C0014	g6186.t1	chromosome_1	Cre01.g028500
C0014	g6188.t1	chromosome_1	Cre01.g028500
C0014	g6185.t1	chromosome_1	Cre01.g028550
C0014	g6184.t1	chromosome_1	Cre01.g028600
C0014	g6183.t1	chromosome_1	Cre01.g028850
C0014	g6182.t1	chromosome_1	Cre01.g028900
C0014	g6181.t1	chromosome_1	Cre01.g028950
C0014	g6180.t1	chromosome_1	Cre01.g029000
C0014	g6179.t1	chromosome_1	Cre01.g029050
C0014	g6178.t1	chromosome_1	Cre01.g029100
C0014	g6177.t1	chromosome_1	Cre01.g029150
C0014	g6176.t1	chromosome_1	Cre01.g029200
C0014	g6175.t1	chromosome_1	Cre01.g029250
C0014	g6174.t1	chromosome_1	Cre01.g029300
C0014	g6173.t1	chromosome_1	Cre01.g029350
C0014	g6172.t1	chromosome_1	Cre01.g029400
C0014	g6171.t1	chromosome_1	Cre01.g029450
C0014	g6170.t1	chromosome_1	Cre01.g029500
C0014	g6169.t1	chromosome_1	Cre01.g029550
C0014	g6168.t1	chromosome_1	Cre01.g029600
C0014	g6167.t1	chromosome_1	Cre01.g029650
C0014	g6166.t1	chromosome_1	Cre01.g029700
C0014	g6165.t1	chromosome_1	Cre01.g029750
C0014	g6164.t1	chromosome_1	Cre01.g029800
C0014	g6163.t1	chromosome_1	Cre01.g029850
C0014	g6162.t1	chromosome_1	Cre01.g029900
C0014	g6161.t1	chromosome_1	Cre01.g029950
C0014	g6160.t1	chromosome_1	Cre01.g030000
C0014	g6159.t1	chromosome_1	Cre01.g030050
C0014	g6158.t1	chromosome_1	Cre01.g030150
C0014	g6157.t1	chromosome_1	Cre01.g030200
C0014	g6156.t1	chromosome_1	Cre01.g030250
C0014	g6155.t1	chromosome_1	Cre01.g030300
C0014	g6154.t1	chromosome_1	Cre01.g030350
C0014	g6153.t1	chromosome_1	Cre01.g030400
C0014	g6152.t1	chromosome_1	Cre01.g030450
C0014	g6151.t1	chromosome_1	Cre01.g030500
C0014	g6150.t1	chromosome_1	Cre01.g030550
C0014	g6149.t1	chromosome_1	Cre01.g030600
C0014	g6148.t1	chromosome_1	Cre01.g030650
C0014	g6147.t1	chromosome_1	Cre01.g030700
C0014	g6146.t1	chromosome_1	Cre01.g030750
C0014	g6145.t1	chromosome_1	Cre01.g030800
C0014	g6144.t1	chromosome_1	Cre01.g030850
C0014	g6141.t1	chromosome_1	Cre01.g030900
C0014	g6140.t1	chromosome_1	Cre01.g030950
C0014	g6139.t1	chromosome_1	Cre01.g031004
C0014	g6138.t1	chromosome_1	Cre01.g031050
C0014	g6137.t1	chromosome_1	Cre01.g031100
C0014	g6136.t1	chromosome_1	Cre01.g031200
C0014	g6135.t1	chromosome_1	Cre01.g031250
C0014	g6134.t1	chromosome_1	Cre01.g031300
C0014	g6132.t1	chromosome_1	Cre01.g031450
C0014	g6131.t1	chromosome_1	Cre01.g031500
C0014	g6130.t1	chromosome_1	Cre01.g031550
C0014	g6129.t1	chromosome_1	Cre01.g031600
C0014	g6128.t1	chromosome_1	Cre01.g031650
C0014	g6127.t1	chromosome_1	Cre01.g031750
C0014	g6126.t1	chromosome_1	Cre01.g031800
C0014	g6124.t1	chromosome_1	Cre01.g031850
C0014	g6123.t1	chromosome_1	Cre01.g031900
C0014	g6122.t1	chromosome_1	Cre01.g031951
C0014	g6121.t1	chromosome_1	Cre01.g032000
C0014	g6120.t1	chromosome_1	Cre01.g032050
C0014	g6119.t1	chromosome_1	Cre01.g032100
C0014	g6119.t1	chromosome_1	Cre01.g032139
C0014	g6119.t1	chromosome_1	Cre01.g032150
C0014	g6118.t1	chromosome_1	Cre01.g032150
C0014	g6116.t1	chromosome_1	Cre01.g032200
C0014	g6115.t1	chromosome_1	Cre01.g032250
C0014	g6114.t1	chromosome_1	Cre01.g032300
C0014	g6113.t1	chromosome_1	Cre01.g032350
C0014	g6112.t1	chromosome_1	Cre01.g032400
C0014	g6111.t1	chromosome_1	Cre01.g032450
C0014	g6110.t1	chromosome_1	Cre01.g032500
C0014	g6108.t1	chromosome_1	Cre01.g032550
C0014	g6107.t2	chromosome_1	Cre01.g032600
C0014	g6106.t1	chromosome_1	Cre01.g032650
C0014	g6105.t1	chromosome_1	Cre01.g032700
C0014	g6104.t1	chromosome_1	Cre01.g032750
C0014	g6103.t1	chromosome_1	Cre01.g032800
C0014	g6098.t1	chromosome_1	Cre01.g032850
C0014	g6099.t1	chromosome_1	Cre01.g033000
C0014	g6100.t1	chromosome_1	Cre01.g033050
C0014	g6101.t1	chromosome_1	Cre01.g033091
C0014	g6102.t2	chromosome_1	Cre01.g033150
C0014	g6097.t1	chromosome_1	Cre01.g033200
C0014	g6096.t1	chromosome_1	Cre01.g033250
C0014	g6095.t1	chromosome_1	Cre01.g033300
C0014	g6094.t1	chromosome_1	Cre01.g033350
C0014	g6093.t1	chromosome_1	Cre01.g033400
C0014	g6091.t1	chromosome_1	Cre01.g033700
C0014	g6092.t1	chromosome_1	Cre01.g033750
C0016	g4180.t1	chromosome_1	Cre01.g033832
C0016	g4179.t1	chromosome_1	Cre01.g033900
C0016	g4177.t1	chromosome_1	Cre01.g033950
C0016	g4176.t1	chromosome_1	Cre01.g034000
C0016	g4175.t1	chromosome_1	Cre01.g034050
C0016	g4174.t1	chromosome_1	Cre01.g034100
C0016	g4173.t1	chromosome_1	Cre01.g034150
C0016	g4172.t1	chromosome_1	Cre01.g034200
C0016	g4171.t1	chromosome_1	Cre01.g034250
C0016	g4170.t1	chromosome_1	Cre01.g034300
C0016	g4169.t1	chromosome_1	Cre01.g034350
C0016	g4168.t1	chromosome_1	Cre01.g034380
C0016	g4167.t1	chromosome_1	Cre01.g034400
C0016	g4166.t1	chromosome_1	Cre01.g034451
C0016	g4163.t1	chromosome_1	Cre01.g034500
C0016	g4162.t1	chromosome_1	Cre01.g034550
C0016	g4161.t1	chromosome_1	Cre01.g034600
C0016	g4160.t1	chromosome_1	Cre01.g034650
C0016	g4159.t1	chromosome_1	Cre01.g034700
C0016	g4158.t1	chromosome_1	Cre01.g034750
C0016	g4157.t1	chromosome_1	Cre01.g034800
C0016	g4156.t1	chromosome_1	Cre01.g034850
C0016	g4155.t1	chromosome_1	Cre01.g034900
C0016	g4154.t1	chromosome_1	Cre01.g034950
C0016	g4153.t1	chromosome_1	Cre01.g035000
C0016	g4152.t1	chromosome_1	Cre01.g035100
C0016	g4151.t1	chromosome_1	Cre01.g035150
C0016	g4150.t1	chromosome_1	Cre01.g035200
C0016	g4149.t1	chromosome_1	Cre01.g035250
C0016	g4148.t1	chromosome_1	Cre01.g035300
C0016	g4147.t1	chromosome_1	Cre01.g035350
C0016	g4145.t1	chromosome_1	Cre01.g035450
C0016	g4144.t2	chromosome_1	Cre01.g035500
C0016	g4142.t1	chromosome_1	Cre01.g035550
C0016	g4140.t1	chromosome_1	Cre01.g035550
C0016	g4139.t1	chromosome_1	Cre01.g035600
C0016	g4138.t1	chromosome_1	Cre01.g035650
C0016	g4137.t1	chromosome_1	Cre01.g035700
C0016	g4136.t1	chromosome_1	Cre01.g035750
C0016	g4133.t1	chromosome_1	Cre01.g035800
C0016	g4132.t1	chromosome_1	Cre01.g035850
C0016	g4130.t1	chromosome_1	Cre01.g035950
C0016	g4129.t1	chromosome_1	Cre01.g036000
C0016	g4128.t1	chromosome_1	Cre01.g036050
C0016	g4127.t1	chromosome_1	Cre01.g036100
C0016	g4126.t1	chromosome_1	Cre01.g036150
C0016	g4125.t1	chromosome_1	Cre01.g036200
C0016	g4124.t1	chromosome_1	Cre01.g036250
C0016	g4124.t1	chromosome_1	Cre01.g036350
C0016	g4123.t1	chromosome_1	Cre01.g036400
C0016	g4122.t1	chromosome_1	Cre01.g036451
C0016	g4121.t1	chromosome_1	Cre01.g036500
C0016	g4120.t1	chromosome_1	Cre01.g036550
C0016	g4119.t1	chromosome_1	Cre01.g036600
C0016	g4118.t1	chromosome_1	Cre01.g036650
C0016	g4117.t1	chromosome_1	Cre01.g036700
C0016	g4116.t1	chromosome_1	Cre01.g036750
C0016	g4115.t1	chromosome_1	Cre01.g036800
C0016	g4114.t1	chromosome_1	Cre01.g036800
C0016	g4113.t1	chromosome_1	Cre01.g036850
C0016	g4111.t1	chromosome_1	Cre01.g036950
C0016	g4110.t1	chromosome_1	Cre01.g037000
C0016	g4109.t1	chromosome_1	Cre01.g037050
C0016	g4108.t1	chromosome_1	Cre01.g037100
C0016	g4107.t1	chromosome_1	Cre01.g037150
C0016	g4106.t1	chromosome_1	Cre01.g037200
C0016	g4105.t1	chromosome_1	Cre01.g037250
C0016	g4104.t1	chromosome_1	Cre01.g037300
C0016	g4103.t1	chromosome_1	Cre01.g037350
C0016	g4102.t1	chromosome_1	Cre01.g037400
C0016	g4101.t1	chromosome_1	Cre01.g037450
C0016	g4100.t1	chromosome_1	Cre01.g037500
C0016	g4099.t1	chromosome_1	Cre01.g037550
C0016	g4098.t1	chromosome_1	Cre01.g037600
C0016	g4097.t1	chromosome_1	Cre01.g037650
C0016	g4096.t1	chromosome_1	Cre01.g037700
C0016	g4095.t1	chromosome_1	Cre01.g037751
C0016	g4094.t1	chromosome_1	Cre01.g037800
C0016	g4093.t1	chromosome_1	Cre01.g037850
C0016	g4092.t1	chromosome_1	Cre01.g037900
C0016	g4091.t1	chromosome_1	Cre01.g037950
C0016	g4090.t1	chromosome_1	Cre01.g038000
C0016	g4089.t1	chromosome_1	Cre01.g038050
C0016	g4088.t1	chromosome_1	Cre01.g038100
C0016	g4087.t1	chromosome_1	Cre01.g038151
C0016	g4086.t1	chromosome_1	Cre01.g038200
C0016	g4085.t1	chromosome_1	Cre01.g038250
C0016	g4084.t1	chromosome_1	Cre01.g038300
C0016	g4083.t1	chromosome_1	Cre01.g038400
C0016	g4082.t1	chromosome_1	Cre01.g038450
C0016	g4081.t1	chromosome_1	Cre01.g038500
C0016	g4080.t1	chromosome_1	Cre01.g038550
C0016	g4079.t1	chromosome_1	Cre01.g038600
C0016	g4078.t1	chromosome_1	Cre01.g038650
C0016	g4077.t1	chromosome_1	Cre01.g038700
C0016	g4076.t1	chromosome_1	Cre01.g038750
C0016	g4075.t1	chromosome_1	Cre01.g038800
C0016	g4074.t1	chromosome_1	Cre01.g038850
C0016	g4073.t1	chromosome_1	Cre01.g038900
C0016	g4072.t1	chromosome_1	Cre01.g038950
C0016	g4071.t1	chromosome_1	Cre01.g039000
C0016	g4070.t1	chromosome_1	Cre01.g039050
C0016	g4069.t1	chromosome_1	Cre01.g039150
C0016	g4068.t1	chromosome_1	Cre01.g039200
C0016	g4067.t1	chromosome_1	Cre01.g039250
C0016	g4066.t1	chromosome_1	Cre01.g039300
C0016	g4065.t1	chromosome_1	Cre01.g039350
C0016	g4064.t1	chromosome_1	Cre01.g039400
C0016	g4062.t1	chromosome_1	Cre01.g039450
C0016	g4061.t1	chromosome_1	Cre01.g039500
C0016	g4060.t1	chromosome_1	Cre01.g039550
C0016	g4059.t1	chromosome_1	Cre01.g039600
C0016	g4058.t1	chromosome_1	Cre01.g039750
C0016	g4057.t1	chromosome_1	Cre01.g039800
C0016	g4056.t1	chromosome_1	Cre01.g039850
C0016	g4055.t1	chromosome_1	Cre01.g039900
C0016	g4052.t1	chromosome_1	Cre01.g039950
C0016	g4053.t1	chromosome_1	Cre01.g040000
C0016	g4050.t1	chromosome_1	Cre01.g040050
C0016	g4049.t1	chromosome_1	Cre01.g040100
C0016	g4048.t1	chromosome_1	Cre01.g040150
C0016	g4047.t1	chromosome_1	Cre01.g040200
C0016	g4046.t1	chromosome_1	Cre01.g040250
C0016	g4045.t1	chromosome_1	Cre01.g040300
C0016	g4044.t1	chromosome_1	Cre01.g040350
C0016	g4042.t1	chromosome_1	Cre01.g040379
C0016	g4041.t1	chromosome_1	Cre01.g040400
C0016	g4037.t1	chromosome_1	Cre01.g040450
C0016	g4038.t1	chromosome_1	Cre01.g040500
C0016	g4039.t1	chromosome_1	Cre01.g040550
C0016	g4040.t1	chromosome_1	Cre01.g040600
C0016	g4035.t1	chromosome_1	Cre01.g040850
C0016	g4034.t1	chromosome_1	Cre01.g040900
C0016	g4033.t1	chromosome_1	Cre01.g040950
C0016	g4036.t1	chromosome_1	Cre01.g040950
C0016	g4032.t1	chromosome_1	Cre01.g041000
C0016	g4031.t1	chromosome_1	Cre01.g041050
C0016	g4030.t1	chromosome_1	Cre01.g041100
C0016	g4028.t1	chromosome_1	Cre01.g041200
C0016	g4027.t1	chromosome_1	Cre01.g041300
C0016	g4026.t1	chromosome_1	Cre01.g041351
C0016	g4025.t1	chromosome_1	Cre01.g041450
C0016	g4024.t1	chromosome_1	Cre01.g041500
C0016	g4023.t1	chromosome_1	Cre01.g041550
C0016	g4020.t1	chromosome_1	Cre01.g041900
C0016	g4019.t1	chromosome_1	Cre01.g041950
C0016	g4018.t1	chromosome_1	Cre01.g042000
C0016	g4017.t1	chromosome_1	Cre01.g042050
C0016	g4016.t1	chromosome_1	Cre01.g042100
C0016	g4015.t1	chromosome_1	Cre01.g042150
C0016	g4014.t1	chromosome_1	Cre01.g042200
C0016	g4013.t1	chromosome_1	Cre01.g042250
C0016	g4012.t1	chromosome_1	Cre01.g042300
C0016	g4011.t1	chromosome_1	Cre01.g042450
C0016	g4008.t1	chromosome_1	Cre01.g042502
C0016	g4010.t1	chromosome_1	Cre01.g042550
C0016	g4004.t1	chromosome_1	Cre01.g042700
C0016	g4003.t1	chromosome_1	Cre01.g042750
C0016	g4002.t1	chromosome_1	Cre01.g042800
C0016	g4001.t1	chromosome_1	Cre01.g042850
C0016	g4000.t1	chromosome_1	Cre01.g042900
C0016	g3999.t1	chromosome_1	Cre01.g042950
C0016	g3998.t1	chromosome_1	Cre01.g043000
C0016	g3997.t1	chromosome_1	Cre01.g043050
C0016	g3996.t1	chromosome_1	Cre01.g043100
C0016	g3995.t1	chromosome_1	Cre01.g043150
C0016	g3994.t1	chromosome_1	Cre01.g043200
C0016	g3993.t1	chromosome_1	Cre01.g043250
C0016	g3992.t1	chromosome_1	Cre01.g043300
C0016	g3991.t1	chromosome_1	Cre01.g043350
C0016	g3990.t1	chromosome_1	Cre01.g043400
C0016	g3989.t1	chromosome_1	Cre01.g043450
C0016	g3988.t1	chromosome_1	Cre01.g043500
C0016	g3987.t1	chromosome_1	Cre01.g043550
C0016	g3986.t1	chromosome_1	Cre01.g043600
C0016	g3985.t1	chromosome_1	Cre01.g043650
C0016	g3984.t1	chromosome_1	Cre01.g043700
C0016	g3983.t1	chromosome_1	Cre01.g043750
C0016	g3982.t1	chromosome_1	Cre01.g043800
C0016	g3981.t1	chromosome_1	Cre01.g043850
C0016	g3980.t1	chromosome_1	Cre01.g043950
C0016	g3979.t1	chromosome_1	Cre01.g044000
C0016	g3978.t1	chromosome_1	Cre01.g044050
C0016	g3975.t1	chromosome_1	Cre01.g044100
C0016	g3974.t1	chromosome_1	Cre01.g044150
C0016	g3973.t1	chromosome_1	Cre01.g044200
C0016	g3972.t1	chromosome_1	Cre01.g044250
C0016	g3970.t1	chromosome_1	Cre01.g044300
C0016	g3968.t1	chromosome_1	Cre01.g044350
C0016	g3969.t1	chromosome_1	Cre01.g044350
C0016	g3967.t1	chromosome_1	Cre01.g044400
C0016	g3966.t1	chromosome_1	Cre01.g044450
C0016	g3962.t1	chromosome_1	Cre01.g044600
C0016	g3961.t1	chromosome_1	Cre01.g044650
C0016	g3959.t1	chromosome_1	Cre01.g044700
C0016	g3958.t1	chromosome_1	Cre01.g044750
C0016	g3957.t1	chromosome_1	Cre01.g044800
C0016	g3949.t1	chromosome_1	Cre01.g044850
C0016	g3950.t1	chromosome_1	Cre01.g044900
C0016	g3954.t1	chromosome_1	Cre01.g044950
C0016	g3955.t1	chromosome_1	Cre01.g045000
C0016	g3956.t1	chromosome_1	Cre01.g045050
C0016	g3948.t1	chromosome_1	Cre01.g045100
C0016	g3947.t1	chromosome_1	Cre01.g045150
C0016	g3946.t1	chromosome_1	Cre01.g045200
C0016	g3945.t1	chromosome_1	Cre01.g045902
C0016	g3941.t1	chromosome_1	Cre01.g046650
C0016	g3940.t1	chromosome_1	Cre01.g046652
C0016	g3939.t1	chromosome_1	Cre01.g045350
C0016	g3938.t1	chromosome_1	Cre01.g045450
C0016	g3937.t1	chromosome_1	Cre01.g045500
C0016	g3936.t1	chromosome_1	Cre01.g045550
C0016	g3935.t1	chromosome_1	Cre01.g045600
C0016	g3934.t1	chromosome_1	Cre01.g045601
C0016	g3933.t1	chromosome_1	Cre01.g045640
C0016	g3932.t1	chromosome_1	Cre01.g045650
C0016	g3931.t1	chromosome_1	Cre01.g045700
C0016	g3930.t1	chromosome_1	Cre01.g045903
C0016	g3929.t1	chromosome_1	Cre01.g045950
C0016	g3927.t1	chromosome_1	Cre01.g046052
C0016	g3928.t1	chromosome_1	Cre01.g046150
C0016	g3926.t1	chromosome_1	Cre01.g046237
C0016	g3925.t1	chromosome_1	Cre01.g046324
C0016	g3922.t1	chromosome_1	Cre01.g046850
C0016	g3921.t1	chromosome_1	Cre01.g046950
C0016	g3920.t1	chromosome_1	Cre01.g047001
C0016	g3919.t1	chromosome_1	Cre01.g047100
C0016	g3918.t1	chromosome_1	Cre01.g047229
C0016	g3917.t1	chromosome_1	Cre01.g047265
C0016	g3916.t1	chromosome_1	Cre01.g047300
C0016	g3915.t1	chromosome_1	Cre01.g047350
C0075	g1127.t1	chromosome_1	Cre01.g047450
C0075	g1126.t1	chromosome_1	Cre01.g047500
C0075	g1125.t1	chromosome_1	Cre01.g047550
C0075	g1124.t1	chromosome_1	Cre01.g047600
C0075	g1123.t1	chromosome_1	Cre01.g047650
C0075	g1122.t1	chromosome_1	Cre01.g047700
C0075	g1121.t1	chromosome_1	Cre01.g047750
C0075	g1120.t1	chromosome_1	Cre01.g047800
C0075	g1119.t1	chromosome_1	Cre01.g047850
C0075	g1118.t1	chromosome_1	Cre01.g047900
C0075	g1116.t1	chromosome_1	Cre01.g047950
C0075	g1115.t1	chromosome_1	Cre01.g048000
C0075	g1114.t1	chromosome_1	Cre01.g048050
C0075	g1113.t1	chromosome_1	Cre01.g048100
C0075	g1113.t1	chromosome_1	Cre01.g048102
C0075	g1112.t1	chromosome_1	Cre01.g048150
C0075	g1111.t1	chromosome_1	Cre01.g048200
C0075	g1110.t1	chromosome_1	Cre01.g048250
C0075	g1109.t1	chromosome_1	Cre01.g048300
C0075	g1108.t1	chromosome_1	Cre01.g048350
C0075	g1107.t1	chromosome_1	Cre01.g048400
C0075	g1106.t1	chromosome_1	Cre01.g048450
C0075	g1105.t1	chromosome_1	Cre01.g048550
C0075	g1104.t1	chromosome_1	Cre01.g048600
C0075	g1103.t1	chromosome_1	Cre01.g048650
C0075	g1102.t1	chromosome_1	Cre01.g048701
C0075	g1101.t1	chromosome_1	Cre01.g048750
C0075	g1100.t1	chromosome_1	Cre01.g048800
C0075	g1099.t1	chromosome_1	Cre01.g048850
C0075	g1098.t1	chromosome_1	Cre01.g048900
C0075	g1097.t1	chromosome_1	Cre01.g048950
C0075	g1096.t1	chromosome_1	Cre01.g049000
C0075	g1095.t1	chromosome_1	Cre01.g049050
C0075	g1094.t1	chromosome_1	Cre01.g049100
C0075	g1093.t1	chromosome_1	Cre01.g049132
C0075	g1089.t1	chromosome_1	Cre01.g049300
C0075	g1087.t1	chromosome_1	Cre01.g049350
C0075	g1086.t1	chromosome_1	Cre01.g049400
C0075	g1085.t1	chromosome_1	Cre01.g049450
C0075	g1084.t1	chromosome_1	Cre01.g049500
C0075	g1083.t1	chromosome_1	Cre01.g049550
C0075	g1082.t1	chromosome_1	Cre01.g049600
C0075	g1081.t1	chromosome_1	Cre01.g049650
C0075	g1079.t1	chromosome_1	Cre01.g049750
C0075	g1078.t1	chromosome_1	Cre01.g049900
C0075	g1077.t1	chromosome_1	Cre01.g049950
C0075	g1076.t1	chromosome_1	Cre01.g050000
C0075	g1075.t1	chromosome_1	Cre01.g050050
C0075	g1074.t1	chromosome_1	Cre01.g050100
C0075	g1073.t1	chromosome_1	Cre01.g050150
C0075	g1072.t1	chromosome_1	Cre01.g050350
C0075	g1071.t1	chromosome_1	Cre01.g050400
C0075	g1070.t1	chromosome_1	Cre01.g050451
C0075	g1069.t1	chromosome_1	Cre01.g050500
C0075	g1068.t1	chromosome_1	Cre01.g050550
C0075	g1067.t2	chromosome_1	Cre01.g050600
C0075	g1066.t1	chromosome_1	Cre01.g050650
C0075	g1065.t1	chromosome_1	Cre01.g050700
C0075	g1064.t1	chromosome_1	Cre01.g050750
C0075	g1063.t1	chromosome_1	Cre01.g050800
C0075	g1062.t2	chromosome_1	Cre01.g050850
C0075	g1061.t1	chromosome_1	Cre01.g050900
C0075	g1060.t1	chromosome_1	Cre01.g050950
C0075	g1059.t1	chromosome_1	Cre01.g051000
C0075	g1058.t1	chromosome_1	Cre01.g051050
C0075	g1057.t1	chromosome_1	Cre01.g051100
C0075	g1056.t1	chromosome_1	Cre01.g051174
C0075	g1055.t1	chromosome_1	Cre01.g051211
C0075	g1054.t1	chromosome_1	Cre01.g051250
C0075	g1053.t1	chromosome_1	Cre01.g051300
C0075	g1052.t1	chromosome_1	Cre01.g051350
C0075	g1051.t1	chromosome_1	Cre01.g051400
C0075	g1049.t1	chromosome_1	Cre01.g051500
C0075	g1048.t1	chromosome_1	Cre01.g051550
C0064	g13275.t1	chromosome_1	Cre01.g051700
C0064	g13274.t1	chromosome_1	Cre01.g051750
C0064	g13273.t1	chromosome_1	Cre01.g051800
C0064	g13270.t1	chromosome_1	Cre01.g051850
C0064	g13269.t1	chromosome_1	Cre01.g051900
C0064	g13268.t1	chromosome_1	Cre01.g051950
C0064	g13267.t1	chromosome_1	Cre01.g052000
C0064	g13266.t1	chromosome_1	Cre01.g052050
C0064	g13265.t1	chromosome_1	Cre01.g052100
C0064	g13264.t1	chromosome_1	Cre01.g052150
C0064	g13263.t1	chromosome_1	Cre01.g052200
C0064	g13262.t1	chromosome_1	Cre01.g052250
C0064	g13261.t1	chromosome_1	Cre01.g052300
C0064	g13260.t1	chromosome_1	Cre01.g052350
C0064	g13259.t1	chromosome_1	Cre01.g052400
C0064	g13256.t1	chromosome_1	Cre01.g052500
C0064	g13251.t2	chromosome_1	Cre01.g052601
C0064	g13254.t1	chromosome_1	Cre01.g052750
C0064	g13249.t1	chromosome_1	Cre01.g052850
C0064	g13248.t1	chromosome_1	Cre01.g052950
C0064	g13247.t1	chromosome_1	Cre01.g053000
C0064	g13246.t1	chromosome_1	Cre01.g053200
C0064	g13242.t1	chromosome_1	Cre01.g053250
C0064	g13241.t1	chromosome_1	Cre01.g053288
C0064	g13240.t1	chromosome_1	Cre01.g053300
C0064	g13238.t1	chromosome_1	Cre01.g053360
C0064	g13237.t1	chromosome_1	Cre01.g053450
C0064	g13236.t1	chromosome_1	Cre01.g053450
C0064	g13235.t1	chromosome_1	Cre01.g053500
C0064	g13234.t1	chromosome_1	Cre01.g053550
C0064	g13233.t1	chromosome_1	Cre01.g053600
C0064	g13232.t1	chromosome_1	Cre01.g053700
C0064	g13230.t1	chromosome_1	Cre01.g053750
C0064	g13231.t1	chromosome_1	Cre01.g053800
C0064	g13229.t1	chromosome_1	Cre01.g053850
C0064	g13228.t1	chromosome_1	Cre01.g053900
C0064	g13227.t1	chromosome_1	Cre01.g053950
C0064	g13226.t1	chromosome_1	Cre01.g054000
C0064	g13225.t1	chromosome_1	Cre01.g054100
C0064	g13224.t1	chromosome_1	Cre01.g054150
C0064	g13221.t1	chromosome_1	Cre01.g054300
C0078	g2276.t1	chromosome_1	Cre01.g054400
C0078	g2278.t1	chromosome_1	Cre01.g054500
C0078	g2280.t1	chromosome_1	Cre01.g054650
C0078	g2281.t1	chromosome_1	Cre01.g054700
C0078	g2282.t1	chromosome_1	Cre01.g054800
C0078	g2284.t1	chromosome_1	Cre01.g054850
C0078	g2285.t1	chromosome_1	Cre01.g054900
C0078	g2286.t1	chromosome_1	Cre01.g054950
C0078	g2287.t1	chromosome_1	Cre01.g055000
C0078	g2288.t1	chromosome_1	Cre01.g055050
C0078	g2289.t1	chromosome_1	Cre01.g055100
C0078	g2291.t1	chromosome_1	Cre01.g055151
C0078	g2293.t1	chromosome_1	Cre01.g055151
C0078	g2294.t1	chromosome_1	Cre01.g055200
C0078	g2297.t1	chromosome_1	Cre01.g055400
C0078	g2298.t1	chromosome_1	Cre01.g055404
C0078	g2299.t1	chromosome_1	Cre01.g055408
C0078	g2300.t1	chromosome_1	Cre01.g055412
C0078	g2301.t1	chromosome_1	Cre01.g055416
C0078	g2302.t1	chromosome_1	Cre01.g055420
C0078	g2303.t1	chromosome_1	Cre01.g055424
C0078	g2304.t1	chromosome_1	Cre01.g055428
C0078	g2308.t1	chromosome_1	Cre01.g055436
C0078	g2309.t1	chromosome_1	Cre01.g055440
C0078	g2310.t1	chromosome_1	Cre01.g055444
C0078	g2311.t1	chromosome_1	Cre01.g055453
C0078	g2317.t1	chromosome_1	Cre01.g055457
C0078	g2318.t1	chromosome_1	Cre01.g055457
C0078	g2312.t2	chromosome_1	Cre01.g055457
C0078	g2319.t1	chromosome_1	Cre01.g055465
C0078	g2320.t1	chromosome_1	Cre01.g055469
C0113	g11927.t1	chromosome_1	Cre01.g055550
C0113	g11928.t1	chromosome_1	Cre01.g055600
C0113	g11929.t1	chromosome_1	Cre01.g055966
C0113	g11930.t1	chromosome_1	Cre01.g056331
C0064	g13202.t1	chromosome_1	Cre01.g057061
C0064	g13204.t1	chromosome_1	Cre01.g058521
C0064	g13205.t1	chromosome_1	Cre01.g058886
C0064	g13209.t1	chromosome_1	Cre01.g061077
C0064	g13210.t1	chromosome_1	Cre01.g061442
C0064	g13211.t1	chromosome_1	Cre01.g061807
C0064	g13212.t1	chromosome_1	Cre01.g062172
C0064	g13213.t1	chromosome_1	Cre01.g062537
C0064	g13214.t1	chromosome_1	Cre01.g062902
C0064	g13215.t1	chromosome_1	Cre01.g063267
C0064	g13217.t1	chromosome_1	Cre01.g063632
C0064	g13218.t1	chromosome_1	Cre01.g063997
C0064	g13220.t1	chromosome_1	Cre01.g064362
C0064	g13219.t1	chromosome_1	Cre01.g064362
C0064	g13220.t1	chromosome_1	Cre01.g064727
C0078	g2273.t1	chromosome_1	Cre01.g065457
C0078	g2272.t1	chromosome_1	Cre01.g065822
C0078	g2270.t1	chromosome_1	Cre01.g066187
C0078	g2269.t1	chromosome_1	Cre01.g066552
C0078	g2268.t1	chromosome_1	Cre01.g066917
C0078	g2267.t1	chromosome_1	Cre01.g068012
C0078	g2266.t1	chromosome_1	Cre01.g068377
C0078	g2265.t1	chromosome_1	Cre01.g068742
C0078	g2264.t1	chromosome_1	Cre01.g069472
C0078	g2261.t1	chromosome_1	Cre01.g069837
C0078	g2260.t1	chromosome_1	Cre01.g070202
C0078	g2259.t1	chromosome_1	Cre01.g070567
C0078	g2256.t1	chromosome_1	Cre01.g070932
C0078	g2255.t1	chromosome_1	Cre01.g071662
C0086	g9498.t1	chromosome_10	Cre10.g417500
C0086	g9499.t1	chromosome_10	Cre10.g417550
C0086	g9500.t1	chromosome_10	Cre10.g417600
C0086	g9501.t1	chromosome_10	Cre10.g417650
C0086	g9502.t1	chromosome_10	Cre10.g417700
C0086	g9504.t1	chromosome_10	Cre10.g417750
C0086	g9505.t1	chromosome_10	Cre10.g417850
C0086	g9506.t1	chromosome_10	Cre10.g417900
C0086	g9507.t1	chromosome_10	Cre10.g417950
C0086	g9508.t1	chromosome_10	Cre10.g418000
C0086	g9509.t1	chromosome_10	Cre10.g418050
C0086	g9510.t1	chromosome_10	Cre10.g418100
C0086	g9511.t1	chromosome_10	Cre10.g418150
C0086	g9514.t1	chromosome_10	Cre10.g418250
C0086	g9515.t1	chromosome_10	Cre10.g418300
C0086	g9516.t1	chromosome_10	Cre10.g418350
C0086	g9517.t1	chromosome_10	Cre10.g418400
C0086	g9518.t1	chromosome_10	Cre10.g418450
C0086	g9519.t2	chromosome_10	Cre10.g418500
C0086	g9520.t1	chromosome_10	Cre10.g418600
C0086	g9521.t1	chromosome_10	Cre10.g418650
C0086	g9522.t1	chromosome_10	Cre10.g418700
C0086	g9523.t1	chromosome_10	Cre10.g418750
C0086	g9524.t1	chromosome_10	Cre10.g418800
C0086	g9525.t1	chromosome_10	Cre10.g418851
C0086	g9526.t1	chromosome_10	Cre10.g418900
C0086	g9527.t1	chromosome_10	Cre10.g418950
C0086	g9528.t1	chromosome_10	Cre10.g419000
C0086	g9529.t1	chromosome_10	Cre10.g419050
C0086	g9530.t1	chromosome_10	Cre10.g419100
C0086	g9531.t1	chromosome_10	Cre10.g419150
C0086	g9533.t1	chromosome_10	Cre10.g419200
C0086	g9535.t1	chromosome_10	Cre10.g419400
C0086	g9536.t1	chromosome_10	Cre10.g419450
C0086	g9537.t1	chromosome_10	Cre10.g419500
C0086	g9538.t1	chromosome_10	Cre10.g419550
C0086	g9539.t1	chromosome_10	Cre10.g419600
C0086	g9540.t1	chromosome_10	Cre10.g419650
C0086	g9541.t1	chromosome_10	Cre10.g419700
C0086	g9544.t1	chromosome_10	Cre10.g419750
C0086	g9545.t1	chromosome_10	Cre10.g419800
C0086	g9546.t1	chromosome_10	Cre10.g419850
C0086	g9549.t1	chromosome_10	Cre10.g419950
C0086	g9550.t1	chromosome_10	Cre10.g420100
C0086	g9551.t1	chromosome_10	Cre10.g420150
C0086	g9552.t1	chromosome_10	Cre10.g420200
C0086	g9553.t1	chromosome_10	Cre10.g420250
C0086	g9554.t1	chromosome_10	Cre10.g420350
C0086	g9555.t1	chromosome_10	Cre10.g420400
C0062	g4252.t1	chromosome_10	Cre10.g420500
C0062	g4250.t1	chromosome_10	Cre10.g420550
C0062	g4248.t1	chromosome_10	Cre10.g420551
C0062	g4245.t1	chromosome_10	Cre10.g420700
C0062	g4246.t1	chromosome_10	Cre10.g420750
C0062	g4247.t1	chromosome_10	Cre10.g420800
C0062	g4244.t1	chromosome_10	Cre10.g420850
C0062	g4243.t1	chromosome_10	Cre10.g420900
C0062	g4242.t1	chromosome_10	Cre10.g420950
C0062	g4241.t1	chromosome_10	Cre10.g421000
C0062	g4237.t1	chromosome_10	Cre10.g421050
C0062	g4236.t1	chromosome_10	Cre10.g421079
C0062	g4235.t1	chromosome_10	Cre10.g421100
C0062	g4233.t1	chromosome_10	Cre10.g421150
C0062	g4232.t1	chromosome_10	Cre10.g421200
C0062	g4231.t1	chromosome_10	Cre10.g421250
C0062	g4230.t1	chromosome_10	Cre10.g421300
C0062	g4229.t1	chromosome_10	Cre10.g421350
C0062	g4228.t1	chromosome_10	Cre10.g421400
C0062	g4227.t1	chromosome_10	Cre10.g421450
C0062	g4226.t1	chromosome_10	Cre10.g421500
C0062	g4224.t1	chromosome_10	Cre10.g421550
C0062	g4223.t1	chromosome_10	Cre10.g421600
C0062	g4222.t1	chromosome_10	Cre10.g421650
C0062	g4221.t1	chromosome_10	Cre10.g421700
C0062	g4220.t1	chromosome_10	Cre10.g421750
C0062	g4219.t1	chromosome_10	Cre10.g421800
C0062	g4218.t1	chromosome_10	Cre10.g421850
C0062	g4216.t1	chromosome_10	Cre10.g421950
C0062	g4215.t1	chromosome_10	Cre10.g422000
C0062	g4214.t2	chromosome_10	Cre10.g422050
C0062	g4212.t1	chromosome_10	Cre10.g422100
C0062	g4211.t1	chromosome_10	Cre10.g422150
C0062	g4210.t1	chromosome_10	Cre10.g422201
C0062	g4209.t1	chromosome_10	Cre10.g422250
C0062	g4208.t1	chromosome_10	Cre10.g422300
C0062	g4206.t1	chromosome_10	Cre10.g422450
C0062	g4205.t1	chromosome_10	Cre10.g422500
C0062	g4204.t1	chromosome_10	Cre10.g422550
C0062	g4203.t1	chromosome_10	Cre10.g422600
C0062	g4202.t1	chromosome_10	Cre10.g422650
C0062	g4201.t1	chromosome_10	Cre10.g422700
C0062	g4200.t1	chromosome_10	Cre10.g422750
C0062	g4193.t1	chromosome_10	Cre10.g422800
C0062	g4192.t1	chromosome_10	Cre10.g422850
C0062	g4191.t1	chromosome_10	Cre10.g422900
C0062	g4188.t1	chromosome_10	Cre10.g423200
C0062	g4189.t1	chromosome_10	Cre10.g423250
C0038	g5842.t1	chromosome_10	Cre10.g423300
C0062	g4190.t1	chromosome_10	Cre10.g423300
C0038	g5843.t1	chromosome_10	Cre10.g423350
C0038	g5844.t2	chromosome_10	Cre10.g423400
C0038	g5845.t1	chromosome_10	Cre10.g423450
C0038	g5846.t1	chromosome_10	Cre10.g423500
C0038	g5847.t1	chromosome_10	Cre10.g423550
C0038	g5848.t1	chromosome_10	Cre10.g423600
C0038	g5849.t1	chromosome_10	Cre10.g423650
C0038	g5850.t1	chromosome_10	Cre10.g423700
C0038	g5851.t1	chromosome_10	Cre10.g423750
C0038	g5852.t1	chromosome_10	Cre10.g423800
C0038	g5853.t1	chromosome_10	Cre10.g423850
C0038	g5854.t1	chromosome_10	Cre10.g423950
C0038	g5855.t1	chromosome_10	Cre10.g424000
C0038	g5856.t1	chromosome_10	Cre10.g424050
C0038	g5857.t1	chromosome_10	Cre10.g424100
C0038	g5858.t1	chromosome_10	Cre10.g424150
C0038	g5859.t1	chromosome_10	Cre10.g424200
C0038	g5860.t1	chromosome_10	Cre10.g424250
C0038	g5861.t1	chromosome_10	Cre10.g424300
C0038	g5862.t1	chromosome_10	Cre10.g424350
C0038	g5864.t1	chromosome_10	Cre10.g424400
C0038	g5865.t1	chromosome_10	Cre10.g424450
C0038	g5866.t1	chromosome_10	Cre10.g424500
C0038	g5868.t1	chromosome_10	Cre10.g424550
C0038	g5870.t1	chromosome_10	Cre10.g424600
C0038	g5871.t1	chromosome_10	Cre10.g424700
C0038	g5872.t1	chromosome_10	Cre10.g424750
C0038	g5874.t1	chromosome_10	Cre10.g424775
C0038	g5875.t1	chromosome_10	Cre10.g424850
C0038	g5876.t1	chromosome_10	Cre10.g424900
C0038	g5877.t1	chromosome_10	Cre10.g425000
C0038	g5878.t1	chromosome_10	Cre10.g425050
C0038	g5879.t2	chromosome_10	Cre10.g425100
C0038	g5880.t1	chromosome_10	Cre10.g425200
C0038	g5881.t1	chromosome_10	Cre10.g425251
C0038	g5882.t1	chromosome_10	Cre10.g425300
C0038	g5884.t1	chromosome_10	Cre10.g425300
C0038	g5885.t1	chromosome_10	Cre10.g425350
C0038	g5887.t1	chromosome_10	Cre10.g425450
C0038	g5888.t1	chromosome_10	Cre10.g425501
C0038	g5889.t1	chromosome_10	Cre10.g425550
C0038	g5891.t1	chromosome_10	Cre10.g425650
C0038	g5892.t1	chromosome_10	Cre10.g425675
C0038	g5892.t1	chromosome_10	Cre10.g425700
C0038	g5893.t1	chromosome_10	Cre10.g425750
C0038	g5894.t1	chromosome_10	Cre10.g425800
C0038	g5895.t1	chromosome_10	Cre10.g425850
C0038	g5896.t1	chromosome_10	Cre10.g425900
C0038	g5898.t1	chromosome_10	Cre10.g425950
C0038	g5899.t1	chromosome_10	Cre10.g426000
C0038	g5900.t1	chromosome_10	Cre10.g426050
C0038	g5902.t1	chromosome_10	Cre10.g426200
C0038	g5903.t1	chromosome_10	Cre10.g426250
C0038	g5904.t1	chromosome_10	Cre10.g426292
C0038	g5905.t1	chromosome_10	Cre10.g426335
C0038	g5906.t1	chromosome_10	Cre10.g426350
C0038	g5907.t1	chromosome_10	Cre10.g426400
C0038	g5908.t1	chromosome_10	Cre10.g426450
C0038	g5910.t1	chromosome_10	Cre10.g426600
C0038	g5911.t1	chromosome_10	Cre10.g426650
C0038	g5912.t1	chromosome_10	Cre10.g426650
C0038	g5915.t1	chromosome_10	Cre10.g426650
C0038	g5916.t1	chromosome_10	Cre10.g426650
C0038	g5917.t1	chromosome_10	Cre10.g426700
C0038	g5924.t1	chromosome_10	Cre10.g426750
C0038	g5919.t1	chromosome_10	Cre10.g426750
C0038	g5920.t1	chromosome_10	Cre10.g426800
C0038	g5921.t1	chromosome_10	Cre10.g426850
C0038	g5923.t1	chromosome_10	Cre10.g426900
C0038	g5924.t1	chromosome_10	Cre10.g426950
C0038	g5925.t1	chromosome_10	Cre10.g426950
C0038	g5926.t1	chromosome_10	Cre10.g426950
C0038	g5927.t1	chromosome_10	Cre10.g427000
C0038	g5928.t1	chromosome_10	Cre10.g427050
C0038	g5929.t1	chromosome_10	Cre10.g427150
C0038	g5930.t1	chromosome_10	Cre10.g427200
C0038	g5931.t1	chromosome_10	Cre10.g427250
C0038	g5932.t1	chromosome_10	Cre10.g427300
C0038	g5933.t1	chromosome_10	Cre10.g427350
C0038	g5934.t2	chromosome_10	Cre10.g427453
C0038	g5935.t1	chromosome_10	Cre10.g427500
C0038	g5936.t1	chromosome_10	Cre10.g427550
C0038	g5937.t1	chromosome_10	Cre10.g427600
C0038	g5938.t1	chromosome_10	Cre10.g427650
C0038	g5939.t1	chromosome_10	Cre10.g427700
C0038	g5940.t1	chromosome_10	Cre10.g427750
C0038	g5941.t1	chromosome_10	Cre10.g427800
C0038	g5942.t1	chromosome_10	Cre10.g427850
C0038	g5945.t1	chromosome_10	Cre10.g427900
C0038	g5943.t1	chromosome_10	Cre10.g427900
C0038	g5945.t1	chromosome_10	Cre10.g427950
C0038	g5944.t1	chromosome_10	Cre10.g427950
C0038	g5946.t1	chromosome_10	Cre10.g428000
C0038	g5947.t1	chromosome_10	Cre10.g428050
C0038	g5948.t1	chromosome_10	Cre10.g428100
C0038	g5949.t1	chromosome_10	Cre10.g428150
C0038	g5950.t1	chromosome_10	Cre10.g428200
C0038	g5951.t1	chromosome_10	Cre10.g428250
C0038	g5952.t1	chromosome_10	Cre10.g428300
C0038	g5953.t1	chromosome_10	Cre10.g428350
C0038	g5954.t1	chromosome_10	Cre10.g428400
C0038	g5955.t1	chromosome_10	Cre10.g428433
C0038	g5956.t1	chromosome_10	Cre10.g428500
C0038	g5958.t1	chromosome_10	Cre10.g428600
C0038	g5959.t1	chromosome_10	Cre10.g428650
C0038	g5960.t1	chromosome_10	Cre10.g428664
C0038	g5961.t1	chromosome_10	Cre10.g428678
C0038	g5963.t1	chromosome_10	Cre10.g428692
C0038	g5964.t1	chromosome_10	Cre10.g428706
C0038	g5962.t1	chromosome_10	Cre10.g428720
C0038	g5965.t1	chromosome_10	Cre10.g428734
C0038	g5966.t1	chromosome_10	Cre10.g428750
C0038	g5967.t1	chromosome_10	Cre10.g428800
C0038	g5968.t1	chromosome_10	Cre10.g428900
C0038	g5969.t1	chromosome_10	Cre10.g428966
C0038	g5971.t1	chromosome_10	Cre10.g429000
C0038	g5972.t1	chromosome_10	Cre10.g429050
C0038	g5973.t1	chromosome_10	Cre10.g429100
C0038	g5974.t1	chromosome_10	Cre10.g429150
C0038	g5979.t1	chromosome_10	Cre10.g429200
C0038	g5979.t1	chromosome_10	Cre10.g429250
C0038	g5980.t1	chromosome_10	Cre10.g429300
C0038	g5977.t1	chromosome_10	Cre10.g429350
C0038	g5978.t1	chromosome_10	Cre10.g429350
C0038	g5976.t1	chromosome_10	Cre10.g429400
C0038	g5975.t1	chromosome_10	Cre10.g429450
C0038	g5979.t1	chromosome_10	Cre10.g429500
C0038	g5981.t1	chromosome_10	Cre10.g429600
C0038	g5982.t1	chromosome_10	Cre10.g429601
C0038	g5983.t1	chromosome_10	Cre10.g429650
C0179	g9887.t1	chromosome_10	Cre10.g429750
C0179	g9886.t1	chromosome_10	Cre10.g429750
C0179	g9885.t1	chromosome_10	Cre10.g429800
C0179	g9884.t1	chromosome_10	Cre10.g429850
C0179	g9883.t1	chromosome_10	Cre10.g429880
C0015	g394.t1	chromosome_10	Cre10.g430000
C0015	g395.t1	chromosome_10	Cre10.g430050
C0015	g396.t1	chromosome_10	Cre10.g430100
C0015	g397.t1	chromosome_10	Cre10.g430150
C0015	g398.t1	chromosome_10	Cre10.g430200
C0015	g399.t1	chromosome_10	Cre10.g430250
C0015	g400.t1	chromosome_10	Cre10.g430300
C0015	g401.t1	chromosome_10	Cre10.g430350
C0015	g402.t1	chromosome_10	Cre10.g430400
C0015	g403.t1	chromosome_10	Cre10.g430450
C0015	g404.t1	chromosome_10	Cre10.g430501
C0015	g405.t1	chromosome_10	Cre10.g430650
C0015	g406.t1	chromosome_10	Cre10.g430700
C0015	g407.t1	chromosome_10	Cre10.g430750
C0015	g408.t1	chromosome_10	Cre10.g430800
C0015	g409.t1	chromosome_10	Cre10.g430850
C0015	g410.t1	chromosome_10	Cre10.g430900
C0015	g411.t1	chromosome_10	Cre10.g430950
C0015	g413.t1	chromosome_10	Cre10.g431100
C0015	g414.t1	chromosome_10	Cre10.g431150
C0015	g415.t1	chromosome_10	Cre10.g431200
C0015	g416.t1	chromosome_10	Cre10.g431250
C0015	g417.t1	chromosome_10	Cre10.g431350
C0015	g418.t1	chromosome_10	Cre10.g431400
C0015	g419.t1	chromosome_10	Cre10.g431450
C0015	g420.t1	chromosome_10	Cre10.g431500
C0015	g421.t1	chromosome_10	Cre10.g431550
C0015	g423.t1	chromosome_10	Cre10.g431650
C0015	g424.t1	chromosome_10	Cre10.g431700
C0015	g425.t1	chromosome_10	Cre10.g431750
C0015	g426.t1	chromosome_10	Cre10.g431800
C0015	g427.t1	chromosome_10	Cre10.g431850
C0015	g428.t1	chromosome_10	Cre10.g431900
C0015	g429.t1	chromosome_10	Cre10.g431950
C0015	g430.t1	chromosome_10	Cre10.g432000
C0015	g431.t1	chromosome_10	Cre10.g432050
C0015	g433.t1	chromosome_10	Cre10.g432100
C0015	g434.t1	chromosome_10	Cre10.g432150
C0015	g435.t1	chromosome_10	Cre10.g432200
C0015	g436.t1	chromosome_10	Cre10.g432250
C0015	g437.t1	chromosome_10	Cre10.g432301
C0015	g438.t1	chromosome_10	Cre10.g432350
C0015	g439.t1	chromosome_10	Cre10.g432400
C0015	g440.t1	chromosome_10	Cre10.g432450
C0015	g441.t1	chromosome_10	Cre10.g432500
C0015	g442.t1	chromosome_10	Cre10.g432550
C0015	g443.t1	chromosome_10	Cre10.g432600
C0015	g444.t1	chromosome_10	Cre10.g432650
C0015	g445.t1	chromosome_10	Cre10.g432700
C0015	g446.t1	chromosome_10	Cre10.g432750
C0015	g447.t1	chromosome_10	Cre10.g432770
C0015	g448.t1	chromosome_10	Cre10.g432800
C0015	g450.t1	chromosome_10	Cre10.g432850
C0015	g451.t1	chromosome_10	Cre10.g432900
C0015	g453.t1	chromosome_10	Cre10.g433000
C0015	g454.t1	chromosome_10	Cre10.g433050
C0015	g455.t1	chromosome_10	Cre10.g433100
C0015	g456.t1	chromosome_10	Cre10.g433150
C0015	g457.t1	chromosome_10	Cre10.g433200
C0015	g457.t1	chromosome_10	Cre10.g433250
C0015	g458.t1	chromosome_10	Cre10.g433250
C0015	g463.t1	chromosome_10	Cre10.g433300
C0015	g462.t1	chromosome_10	Cre10.g433350
C0015	g461.t1	chromosome_10	Cre10.g433400
C0015	g460.t1	chromosome_10	Cre10.g433450
C0015	g459.t1	chromosome_10	Cre10.g433500
C0015	g464.t1	chromosome_10	Cre10.g433550
C0015	g465.t1	chromosome_10	Cre10.g433600
C0015	g466.t1	chromosome_10	Cre10.g433650
C0015	g467.t1	chromosome_10	Cre10.g433700
C0015	g468.t1	chromosome_10	Cre10.g433750
C0015	g470.t1	chromosome_10	Cre10.g433800
C0015	g472.t1	chromosome_10	Cre10.g433900
C0015	g474.t1	chromosome_10	Cre10.g433950
C0015	g475.t2	chromosome_10	Cre10.g434150
C0015	g476.t1	chromosome_10	Cre10.g434200
C0015	g477.t1	chromosome_10	Cre10.g434250
C0015	g478.t1	chromosome_10	Cre10.g434300
C0015	g481.t1	chromosome_10	Cre10.g434350
C0015	g482.t1	chromosome_10	Cre10.g434400
C0015	g483.t1	chromosome_10	Cre10.g434450
C0015	g484.t1	chromosome_10	Cre10.g434500
C0015	g485.t1	chromosome_10	Cre10.g434600
C0015	g486.t1	chromosome_10	Cre10.g434650
C0015	g487.t1	chromosome_10	Cre10.g434700
C0015	g488.t1	chromosome_10	Cre10.g434750
C0015	g489.t1	chromosome_10	Cre10.g434800
C0015	g490.t1	chromosome_10	Cre10.g434850
C0015	g491.t1	chromosome_10	Cre10.g434900
C0015	g492.t1	chromosome_10	Cre10.g435250
C0015	g493.t1	chromosome_10	Cre10.g435300
C0015	g494.t1	chromosome_10	Cre10.g435350
C0015	g495.t1	chromosome_10	Cre10.g435400
C0015	g496.t1	chromosome_10	Cre10.g435450
C0015	g497.t1	chromosome_10	Cre10.g435500
C0015	g498.t1	chromosome_10	Cre10.g435550
C0015	g499.t1	chromosome_10	Cre10.g435600
C0015	g500.t1	chromosome_10	Cre10.g435650
C0015	g501.t1	chromosome_10	Cre10.g435750
C0015	g502.t1	chromosome_10	Cre10.g435800
C0015	g503.t1	chromosome_10	Cre10.g435850
C0015	g504.t1	chromosome_10	Cre10.g435900
C0015	g505.t1	chromosome_10	Cre10.g435950
C0015	g506.t1	chromosome_10	Cre10.g436000
C0015	g507.t1	chromosome_10	Cre10.g436050
C0015	g508.t1	chromosome_10	Cre10.g436053
C0015	g509.t1	chromosome_10	Cre10.g436100
C0015	g510.t1	chromosome_10	Cre10.g436150
C0015	g512.t1	chromosome_10	Cre10.g436200
C0015	g511.t1	chromosome_10	Cre10.g436200
C0015	g513.t1	chromosome_10	Cre10.g436250
C0015	g514.t1	chromosome_10	Cre10.g436300
C0015	g515.t1	chromosome_10	Cre10.g436350
C0015	g516.t1	chromosome_10	Cre10.g436400
C0015	g517.t1	chromosome_10	Cre10.g436450
C0015	g518.t1	chromosome_10	Cre10.g436500
C0015	g519.t1	chromosome_10	Cre10.g436550
C0015	g520.t1	chromosome_10	Cre10.g436600
C0015	g521.t1	chromosome_10	Cre10.g436650
C0015	g522.t1	chromosome_10	Cre10.g436700
C0015	g525.t1	chromosome_10	Cre10.g436800
C0015	g526.t1	chromosome_10	Cre10.g436850
C0015	g527.t1	chromosome_10	Cre10.g436900
C0015	g528.t1	chromosome_10	Cre10.g436950
C0015	g529.t1	chromosome_10	Cre10.g437000
C0015	g530.t1	chromosome_10	Cre10.g437050
C0015	g531.t1	chromosome_10	Cre10.g437100
C0015	g532.t1	chromosome_10	Cre10.g437150
C0015	g533.t1	chromosome_10	Cre10.g437201
C0015	g534.t1	chromosome_10	Cre10.g437250
C0015	g535.t2	chromosome_10	Cre10.g437300
C0015	g536.t1	chromosome_10	Cre10.g437350
C0015	g537.t1	chromosome_10	Cre10.g437400
C0015	g538.t1	chromosome_10	Cre10.g437450
C0015	g540.t1	chromosome_10	Cre10.g437550
C0015	g539.t1	chromosome_10	Cre10.g437550
C0015	g540.t1	chromosome_10	Cre10.g437650
C0015	g541.t1	chromosome_10	Cre10.g437650
C0015	g542.t1	chromosome_10	Cre10.g437800
C0015	g543.t1	chromosome_10	Cre10.g437850
C0015	g544.t1	chromosome_10	Cre10.g437900
C0015	g545.t1	chromosome_10	Cre10.g437950
C0015	g546.t1	chromosome_10	Cre10.g438000
C0015	g547.t1	chromosome_10	Cre10.g438050
C0015	g548.t1	chromosome_10	Cre10.g438100
C0015	g549.t1	chromosome_10	Cre10.g438200
C0015	g550.t1	chromosome_10	Cre10.g438250
C0015	g551.t1	chromosome_10	Cre10.g438400
C0015	g552.t1	chromosome_10	Cre10.g438500
C0015	g553.t1	chromosome_10	Cre10.g438550
C0015	g554.t1	chromosome_10	Cre10.g438650
C0015	g555.t1	chromosome_10	Cre10.g438700
C0015	g556.t1	chromosome_10	Cre10.g438750
C0015	g557.t1	chromosome_10	Cre10.g438783
C0015	g558.t1	chromosome_10	Cre10.g438850
C0015	g559.t1	chromosome_10	Cre10.g438883
C0015	g560.t1	chromosome_10	Cre10.g438950
C0015	g561.t1	chromosome_10	Cre10.g439000
C0015	g562.t1	chromosome_10	Cre10.g439050
C0015	g563.t1	chromosome_10	Cre10.g439100
C0015	g564.t1	chromosome_10	Cre10.g439150
C0015	g565.t1	chromosome_10	Cre10.g439200
C0015	g566.t1	chromosome_10	Cre10.g439250
C0015	g567.t1	chromosome_10	Cre10.g439350
C0015	g568.t1	chromosome_10	Cre10.g439400
C0015	g569.t1	chromosome_10	Cre10.g439450
C0015	g570.t1	chromosome_10	Cre10.g439550
C0015	g571.t1	chromosome_10	Cre10.g439600
C0015	g572.t1	chromosome_10	Cre10.g439650
C0015	g574.t1	chromosome_10	Cre10.g439700
C0015	g575.t1	chromosome_10	Cre10.g439750
C0015	g576.t1	chromosome_10	Cre10.g439850
C0015	g577.t1	chromosome_10	Cre10.g439900
C0015	g579.t1	chromosome_10	Cre10.g439950
C0015	g580.t1	chromosome_10	Cre10.g440000
C0015	g581.t1	chromosome_10	Cre10.g440050
C0015	g582.t1	chromosome_10	Cre10.g440100
C0015	g583.t1	chromosome_10	Cre10.g440150
C0015	g584.t1	chromosome_10	Cre10.g440200
C0015	g585.t1	chromosome_10	Cre10.g440250
C0015	g587.t1	chromosome_10	Cre10.g440300
C0015	g588.t1	chromosome_10	Cre10.g440350
C0015	g589.t1	chromosome_10	Cre10.g440400
C0015	g590.t1	chromosome_10	Cre10.g440450
C0015	g591.t1	chromosome_10	Cre10.g440500
C0015	g592.t1	chromosome_10	Cre10.g440550
C0015	g593.t1	chromosome_10	Cre10.g440600
C0015	g594.t1	chromosome_10	Cre10.g440650
C0015	g595.t1	chromosome_10	Cre10.g440700
C0015	g596.t1	chromosome_10	Cre10.g440750
C0015	g597.t1	chromosome_10	Cre10.g440800
C0015	g598.t1	chromosome_10	Cre10.g440850
C0015	g599.t1	chromosome_10	Cre10.g440900
C0015	g600.t1	chromosome_10	Cre10.g440950
C0015	g601.t1	chromosome_10	Cre10.g441000
C0015	g602.t1	chromosome_10	Cre10.g441050
C0015	g603.t1	chromosome_10	Cre10.g441100
C0015	g604.t2	chromosome_10	Cre10.g441150
C0015	g605.t1	chromosome_10	Cre10.g441200
C0015	g606.t1	chromosome_10	Cre10.g441250
C0015	g607.t1	chromosome_10	Cre10.g441300
C0015	g608.t1	chromosome_10	Cre10.g441350
C0015	g609.t1	chromosome_10	Cre10.g441400
C0015	g610.t1	chromosome_10	Cre10.g441450
C0015	g611.t1	chromosome_10	Cre10.g441500
C0015	g612.t1	chromosome_10	Cre10.g441550
C0015	g613.t1	chromosome_10	Cre10.g441600
C0015	g614.t1	chromosome_10	Cre10.g441650
C0015	g615.t1	chromosome_10	Cre10.g441700
C0015	g616.t1	chromosome_10	Cre10.g441750
C0015	g617.t1	chromosome_10	Cre10.g441800
C0015	g618.t1	chromosome_10	Cre10.g441850
C0015	g619.t1	chromosome_10	Cre10.g441900
C0015	g620.t1	chromosome_10	Cre10.g441950
C0015	g621.t1	chromosome_10	Cre10.g442000
C0015	g622.t1	chromosome_10	Cre10.g442150
C0015	g623.t1	chromosome_10	Cre10.g442200
C0015	g624.t1	chromosome_10	Cre10.g442250
C0015	g625.t1	chromosome_10	Cre10.g442300
C0015	g626.t1	chromosome_10	Cre10.g442350
C0015	g627.t1	chromosome_10	Cre10.g442400
C0015	g628.t1	chromosome_10	Cre10.g442450
C0015	g629.t1	chromosome_10	Cre10.g442600
C0015	g630.t1	chromosome_10	Cre10.g442600
C0015	g635.t1	chromosome_10	Cre10.g442600
C0015	g631.t1	chromosome_10	Cre10.g442600
C0015	g632.t1	chromosome_10	Cre10.g442650
C0015	g633.t1	chromosome_10	Cre10.g442700
C0015	g634.t2	chromosome_10	Cre10.g442750
C0015	g635.t1	chromosome_10	Cre10.g442800
C0015	g636.t1	chromosome_10	Cre10.g442850
C0015	g637.t1	chromosome_10	Cre10.g442950
C0015	g638.t1	chromosome_10	Cre10.g443000
C0015	g639.t1	chromosome_10	Cre10.g443050
C0015	g640.t1	chromosome_10	Cre10.g443100
C0015	g641.t1	chromosome_10	Cre10.g443150
C0015	g643.t1	chromosome_10	Cre10.g443250
C0015	g644.t1	chromosome_10	Cre10.g443300
C0015	g645.t1	chromosome_10	Cre10.g443350
C0015	g647.t1	chromosome_10	Cre10.g443400
C0015	g646.t1	chromosome_10	Cre10.g443450
C0015	g648.t1	chromosome_10	Cre10.g443500
C0015	g649.t1	chromosome_10	Cre10.g443550
C0015	g650.t1	chromosome_10	Cre10.g443600
C0015	g651.t1	chromosome_10	Cre10.g443650
C0015	g653.t1	chromosome_10	Cre10.g443700
C0015	g654.t1	chromosome_10	Cre10.g443750
C0015	g655.t1	chromosome_10	Cre10.g443801
C0015	g656.t1	chromosome_10	Cre10.g443850
C0015	g657.t1	chromosome_10	Cre10.g443900
C0015	g660.t1	chromosome_10	Cre10.g444216
C0015	g661.t1	chromosome_10	Cre10.g444250
C0015	g662.t1	chromosome_10	Cre10.g444400
C0015	g663.t1	chromosome_10	Cre10.g444450
C0015	g664.t1	chromosome_10	Cre10.g444500
C0015	g665.t1	chromosome_10	Cre10.g444550
C0015	g666.t1	chromosome_10	Cre10.g444600
C0015	g667.t1	chromosome_10	Cre10.g444650
C0015	g668.t1	chromosome_10	Cre10.g444700
C0015	g669.t1	chromosome_10	Cre10.g444750
C0015	g670.t1	chromosome_10	Cre10.g444800
C0015	g671.t1	chromosome_10	Cre10.g444850
C0015	g672.t1	chromosome_10	Cre10.g444900
C0015	g673.t1	chromosome_10	Cre10.g444950
C0015	g674.t1	chromosome_10	Cre10.g445000
C0015	g675.t1	chromosome_10	Cre10.g445050
C0015	g676.t1	chromosome_10	Cre10.g445100
C0015	g677.t1	chromosome_10	Cre10.g445150
C0015	g679.t1	chromosome_10	Cre10.g445150
C0012	g14310.t1	chromosome_10	Cre10.g445600
C0012	g14311.t1	chromosome_10	Cre10.g445650
C0012	g14312.t1	chromosome_10	Cre10.g445700
C0012	g14317.t1	chromosome_10	Cre10.g445800
C0012	g14318.t1	chromosome_10	Cre10.g445850
C0012	g14319.t1	chromosome_10	Cre10.g445900
C0012	g14322.t1	chromosome_10	Cre10.g446000
C0012	g14323.t1	chromosome_10	Cre10.g446050
C0012	g14324.t1	chromosome_10	Cre10.g446100
C0012	g14323.t1	chromosome_10	Cre10.g446150
C0012	g14325.t1	chromosome_10	Cre10.g446150
C0012	g14326.t1	chromosome_10	Cre10.g446200
C0012	g14327.t1	chromosome_10	Cre10.g446250
C0012	g14331.t1	chromosome_10	Cre10.g446300
C0012	g14332.t1	chromosome_10	Cre10.g446350
C0012	g14333.t1	chromosome_10	Cre10.g446400
C0012	g14334.t1	chromosome_10	Cre10.g446450
C0012	g14335.t1	chromosome_10	Cre10.g446500
C0012	g14336.t1	chromosome_10	Cre10.g446550
C0012	g14337.t1	chromosome_10	Cre10.g446650
C0012	g14338.t1	chromosome_10	Cre10.g446700
C0012	g14339.t1	chromosome_10	Cre10.g446750
C0012	g14340.t1	chromosome_10	Cre10.g446800
C0012	g14341.t1	chromosome_10	Cre10.g446850
C0012	g14342.t1	chromosome_10	Cre10.g446900
C0012	g14343.t1	chromosome_10	Cre10.g446950
C0012	g14344.t1	chromosome_10	Cre10.g447000
C0012	g14345.t1	chromosome_10	Cre10.g447100
C0012	g14346.t1	chromosome_10	Cre10.g447300
C0012	g14347.t1	chromosome_10	Cre10.g447350
C0012	g14351.t1	chromosome_10	Cre10.g447400
C0012	g14351.t1	chromosome_10	Cre10.g447450
C0012	g14349.t1	chromosome_10	Cre10.g447500
C0012	g14350.t1	chromosome_10	Cre10.g447550
C0012	g14351.t1	chromosome_10	Cre10.g447600
C0012	g14351.t1	chromosome_10	Cre10.g447650
C0012	g14352.t1	chromosome_10	Cre10.g447700
C0012	g14355.t1	chromosome_10	Cre10.g447735
C0012	g14356.t1	chromosome_10	Cre10.g447767
C0012	g14357.t1	chromosome_10	Cre10.g447850
C0012	g14358.t1	chromosome_10	Cre10.g447900
C0012	g14359.t1	chromosome_10	Cre10.g447950
C0012	g14361.t1	chromosome_10	Cre10.g448000
C0012	g14362.t1	chromosome_10	Cre10.g448051
C0012	g14363.t1	chromosome_10	Cre10.g448100
C0012	g14364.t1	chromosome_10	Cre10.g448150
C0012	g14366.t1	chromosome_10	Cre10.g448250
C0012	g14367.t1	chromosome_10	Cre10.g448300
C0012	g14368.t1	chromosome_10	Cre10.g448350
C0012	g14369.t1	chromosome_10	Cre10.g448400
C0012	g14370.t1	chromosome_10	Cre10.g448450
C0012	g14371.t1	chromosome_10	Cre10.g448500
C0012	g14372.t1	chromosome_10	Cre10.g448550
C0012	g14373.t1	chromosome_10	Cre10.g448600
C0012	g14374.t1	chromosome_10	Cre10.g448650
C0012	g14376.t1	chromosome_10	Cre10.g448700
C0012	g14377.t1	chromosome_10	Cre10.g448750
C0012	g14378.t1	chromosome_10	Cre10.g448800
C0012	g14379.t1	chromosome_10	Cre10.g448850
C0012	g14380.t1	chromosome_10	Cre10.g448900
C0012	g14381.t1	chromosome_10	Cre10.g448950
C0012	g14382.t1	chromosome_10	Cre10.g448977
C0012	g14383.t1	chromosome_10	Cre10.g449000
C0012	g14388.t1	chromosome_10	Cre10.g449020
C0012	g14389.t1	chromosome_10	Cre10.g449050
C0012	g14390.t1	chromosome_10	Cre10.g449100
C0012	g14393.t1	chromosome_10	Cre10.g449150
C0012	g14394.t1	chromosome_10	Cre10.g449200
C0012	g14395.t1	chromosome_10	Cre10.g449250
C0012	g14396.t1	chromosome_10	Cre10.g449350
C0012	g14397.t1	chromosome_10	Cre10.g449400
C0012	g14398.t1	chromosome_10	Cre10.g449550
C0012	g14399.t1	chromosome_10	Cre10.g449600
C0012	g14403.t1	chromosome_10	Cre10.g449700
C0012	g14402.t1	chromosome_10	Cre10.g449750
C0012	g14401.t1	chromosome_10	Cre10.g449800
C0012	g14404.t1	chromosome_10	Cre10.g449850
C0012	g14405.t1	chromosome_10	Cre10.g449901
C0012	g14406.t1	chromosome_10	Cre10.g449950
C0012	g14408.t1	chromosome_10	Cre10.g450000
C0012	g14409.t1	chromosome_10	Cre10.g450050
C0012	g14410.t1	chromosome_10	Cre10.g450100
C0012	g14412.t1	chromosome_10	Cre10.g450150
C0012	g14412.t1	chromosome_10	Cre10.g450200
C0012	g14411.t1	chromosome_10	Cre10.g450200
C0012	g14412.t1	chromosome_10	Cre10.g450254
C0012	g14413.t1	chromosome_10	Cre10.g450300
C0012	g14414.t1	chromosome_10	Cre10.g450350
C0012	g14415.t1	chromosome_10	Cre10.g450400
C0012	g14416.t1	chromosome_10	Cre10.g450450
C0012	g14418.t1	chromosome_10	Cre10.g450550
C0012	g14419.t1	chromosome_10	Cre10.g450600
C0012	g14420.t1	chromosome_10	Cre10.g450650
C0012	g14421.t1	chromosome_10	Cre10.g450750
C0012	g14422.t2	chromosome_10	Cre10.g450850
C0012	g14423.t1	chromosome_10	Cre10.g450879
C0012	g14424.t1	chromosome_10	Cre10.g450900
C0012	g14425.t1	chromosome_10	Cre10.g451000
C0012	g14426.t1	chromosome_10	Cre10.g451050
C0012	g14427.t1	chromosome_10	Cre10.g451100
C0012	g14428.t1	chromosome_10	Cre10.g451150
C0012	g14429.t2	chromosome_10	Cre10.g451250
C0012	g14430.t1	chromosome_10	Cre10.g451300
C0012	g14431.t1	chromosome_10	Cre10.g451350
C0012	g14432.t1	chromosome_10	Cre10.g451400
C0012	g14433.t1	chromosome_10	Cre10.g451450
C0002	g12570.t1	chromosome_10	Cre10.g451700
C0002	g12571.t1	chromosome_10	Cre10.g451752
C0002	g12572.t1	chromosome_10	Cre10.g451850
C0002	g12573.t1	chromosome_10	Cre10.g451900
C0002	g12574.t1	chromosome_10	Cre10.g451950
C0002	g12575.t1	chromosome_10	Cre10.g452000
C0002	g12576.t1	chromosome_10	Cre10.g452050
C0002	g12577.t1	chromosome_10	Cre10.g452100
C0002	g12578.t1	chromosome_10	Cre10.g452150
C0002	g12579.t1	chromosome_10	Cre10.g452200
C0002	g12580.t1	chromosome_10	Cre10.g452300
C0002	g12581.t1	chromosome_10	Cre10.g452350
C0002	g12582.t1	chromosome_10	Cre10.g452400
C0002	g12583.t1	chromosome_10	Cre10.g452400
C0013	g17169.t1	chromosome_10	Cre10.g452450
C0013	g17168.t1	chromosome_10	Cre10.g452500
C0013	g17168.t1	chromosome_10	Cre10.g452550
C0013	g17167.t1	chromosome_10	Cre10.g452600
C0013	g17166.t1	chromosome_10	Cre10.g452650
C0013	g17165.t1	chromosome_10	Cre10.g452750
C0013	g17163.t1	chromosome_10	Cre10.g452800
C0013	g17162.t1	chromosome_10	Cre10.g452850
C0013	g17161.t1	chromosome_10	Cre10.g452900
C0013	g17160.t1	chromosome_10	Cre10.g452950
C0013	g17159.t1	chromosome_10	Cre10.g453000
C0013	g17158.t1	chromosome_10	Cre10.g453050
C0013	g17157.t1	chromosome_10	Cre10.g453100
C0013	g17155.t1	chromosome_10	Cre10.g453250
C0013	g17154.t1	chromosome_10	Cre10.g453300
C0013	g17153.t1	chromosome_10	Cre10.g453350
C0013	g17152.t1	chromosome_10	Cre10.g453400
C0013	g17151.t1	chromosome_10	Cre10.g453450
C0013	g17150.t1	chromosome_10	Cre10.g453500
C0013	g17148.t1	chromosome_10	Cre10.g453600
C0013	g17147.t1	chromosome_10	Cre10.g453650
C0013	g17146.t1	chromosome_10	Cre10.g453807
C0013	g17145.t1	chromosome_10	Cre10.g453850
C0013	g17144.t1	chromosome_10	Cre10.g453900
C0013	g17143.t1	chromosome_10	Cre10.g454000
C0013	g17141.t1	chromosome_10	Cre10.g454100
C0013	g17140.t1	chromosome_10	Cre10.g454150
C0013	g17128.t1	chromosome_10	Cre10.g454200
C0013	g17129.t1	chromosome_10	Cre10.g454250
C0013	g17131.t1	chromosome_10	Cre10.g454300
C0013	g17130.t1	chromosome_10	Cre10.g454300
C0013	g17136.t1	chromosome_10	Cre10.g454350
C0013	g17135.t1	chromosome_10	Cre10.g454400
C0013	g17134.t3	chromosome_10	Cre10.g454450
C0013	g17133.t1	chromosome_10	Cre10.g454550
C0013	g17132.t1	chromosome_10	Cre10.g454600
C0013	g17118.t1	chromosome_10	Cre10.g454650
C0013	g17119.t1	chromosome_10	Cre10.g454700
C0013	g17120.t1	chromosome_10	Cre10.g454734
C0013	g17121.t1	chromosome_10	Cre10.g454734
C0013	g17122.t1	chromosome_10	Cre10.g454800
C0013	g17123.t1	chromosome_10	Cre10.g454850
C0013	g17124.t1	chromosome_10	Cre10.g454900
C0013	g17117.t1	chromosome_10	Cre10.g455100
C0013	g17116.t1	chromosome_10	Cre10.g455190
C0013	g17115.t1	chromosome_10	Cre10.g455231
C0013	g17114.t1	chromosome_10	Cre10.g455250
C0013	g17113.t1	chromosome_10	Cre10.g455300
C0013	g17112.t1	chromosome_10	Cre10.g455350
C0013	g17111.t1	chromosome_10	Cre10.g455400
C0013	g17110.t1	chromosome_10	Cre10.g455451
C0013	g17109.t1	chromosome_10	Cre10.g455500
C0013	g17108.t1	chromosome_10	Cre10.g455551
C0013	g17107.t1	chromosome_10	Cre10.g455600
C0013	g17104.t1	chromosome_10	Cre10.g455650
C0013	g17103.t1	chromosome_10	Cre10.g455700
C0013	g17102.t1	chromosome_10	Cre10.g455750
C0013	g17100.t1	chromosome_10	Cre10.g455800
C0013	g17099.t1	chromosome_10	Cre10.g455850
C0013	g17098.t1	chromosome_10	Cre10.g455900
C0013	g17095.t1	chromosome_10	Cre10.g455950
C0013	g17097.t1	chromosome_10	Cre10.g455950
C0013	g17092.t1	chromosome_10	Cre10.g456000
C0013	g17095.t1	chromosome_10	Cre10.g456000
C0013	g17096.t2	chromosome_10	Cre10.g456000
C0013	g17092.t1	chromosome_10	Cre10.g456050
C0013	g17095.t1	chromosome_10	Cre10.g456050
C0013	g17094.t1	chromosome_10	Cre10.g456050
C0013	g17092.t1	chromosome_10	Cre10.g456100
C0013	g17095.t1	chromosome_10	Cre10.g456100
C0013	g17093.t1	chromosome_10	Cre10.g456150
C0013	g17091.t1	chromosome_10	Cre10.g456200
C0013	g17090.t1	chromosome_10	Cre10.g456250
C0013	g17089.t1	chromosome_10	Cre10.g456300
C0013	g17088.t1	chromosome_10	Cre10.g456350
C0013	g17087.t1	chromosome_10	Cre10.g456400
C0013	g17086.t1	chromosome_10	Cre10.g456500
C0013	g17080.t1	chromosome_10	Cre10.g456600
C0013	g17079.t1	chromosome_10	Cre10.g456650
C0013	g17078.t1	chromosome_10	Cre10.g456700
C0013	g17077.t1	chromosome_10	Cre10.g456750
C0013	g17076.t1	chromosome_10	Cre10.g456800
C0013	g17075.t1	chromosome_10	Cre10.g456851
C0013	g17074.t1	chromosome_10	Cre10.g456900
C0013	g17073.t1	chromosome_10	Cre10.g456950
C0013	g17072.t1	chromosome_10	Cre10.g457000
C0013	g17070.t1	chromosome_10	Cre10.g457100
C0013	g17069.t1	chromosome_10	Cre10.g457150
C0013	g17063.t1	chromosome_10	Cre10.g457331
C0013	g17065.t1	chromosome_10	Cre10.g457331
C0013	g17063.t1	chromosome_10	Cre10.g457400
C0013	g17066.t1	chromosome_10	Cre10.g457400
C0013	g17067.t1	chromosome_10	Cre10.g457450
C0013	g17068.t1	chromosome_10	Cre10.g457500
C0013	g17064.t1	chromosome_10	Cre10.g457550
C0013	g17062.t1	chromosome_10	Cre10.g457600
C0013	g17061.t1	chromosome_10	Cre10.g457650
C0013	g17060.t1	chromosome_10	Cre10.g457700
C0013	g17059.t1	chromosome_10	Cre10.g457750
C0013	g17058.t1	chromosome_10	Cre10.g457850
C0013	g17057.t1	chromosome_10	Cre10.g457900
C0013	g17056.t1	chromosome_10	Cre10.g458000
C0013	g17055.t1	chromosome_10	Cre10.g458050
C0013	g17054.t1	chromosome_10	Cre10.g458100
C0013	g17051.t1	chromosome_10	Cre10.g458216
C0013	g17050.t1	chromosome_10	Cre10.g458250
C0013	g17049.t1	chromosome_10	Cre10.g458300
C0013	g17048.t1	chromosome_10	Cre10.g458350
C0013	g17047.t1	chromosome_10	Cre10.g458450
C0013	g17046.t1	chromosome_10	Cre10.g458550
C0013	g17044.t1	chromosome_10	Cre10.g458600
C0013	g17043.t1	chromosome_10	Cre10.g458650
C0013	g17042.t1	chromosome_10	Cre10.g458700
C0013	g17039.t1	chromosome_10	Cre10.g458800
C0013	g17041.t1	chromosome_10	Cre10.g458800
C0013	g17039.t1	chromosome_10	Cre10.g458850
C0013	g17040.t3	chromosome_10	Cre10.g458850
C0013	g17039.t1	chromosome_10	Cre10.g458900
C0013	g17037.t1	chromosome_10	Cre10.g458900
C0013	g17036.t1	chromosome_10	Cre10.g458950
C0013	g17035.t1	chromosome_10	Cre10.g459000
C0013	g17034.t1	chromosome_10	Cre10.g459050
C0013	g17033.t1	chromosome_10	Cre10.g459200
C0013	g17032.t1	chromosome_10	Cre10.g459250
C0013	g17031.t1	chromosome_10	Cre10.g459300
C0013	g17030.t1	chromosome_10	Cre10.g459350
C0013	g17029.t1	chromosome_10	Cre10.g459400
C0013	g17028.t1	chromosome_10	Cre10.g459450
C0013	g17027.t1	chromosome_10	Cre10.g459500
C0013	g17026.t1	chromosome_10	Cre10.g459550
C0013	g17025.t1	chromosome_10	Cre10.g459600
C0013	g17022.t1	chromosome_10	Cre10.g459650
C0013	g17020.t1	chromosome_10	Cre10.g459700
C0013	g17019.t1	chromosome_10	Cre10.g459800
C0013	g17018.t1	chromosome_10	Cre10.g459900
C0013	g17017.t1	chromosome_10	Cre10.g459950
C0013	g17016.t1	chromosome_10	Cre10.g460000
C0013	g17014.t1	chromosome_10	Cre10.g460050
C0013	g17012.t1	chromosome_10	Cre10.g460100
C0013	g17011.t1	chromosome_10	Cre10.g460150
C0013	g17010.t1	chromosome_10	Cre10.g460250
C0013	g17009.t1	chromosome_10	Cre10.g460300
C0013	g17008.t1	chromosome_10	Cre10.g460350
C0013	g17007.t1	chromosome_10	Cre10.g460466
C0013	g17006.t1	chromosome_10	Cre10.g460532
C0013	g17005.t1	chromosome_10	Cre10.g460600
C0013	g17004.t1	chromosome_10	Cre10.g460650
C0013	g17003.t1	chromosome_10	Cre10.g460901
C0013	g17003.t1	chromosome_10	Cre10.g460950
C0013	g17001.t1	chromosome_10	Cre10.g461000
C0013	g17000.t1	chromosome_10	Cre10.g461050
C0013	g17003.t1	chromosome_10	Cre10.g461100
C0013	g16999.t1	chromosome_10	Cre10.g461100
C0013	g16998.t1	chromosome_10	Cre10.g461200
C0013	g16997.t1	chromosome_10	Cre10.g461250
C0013	g16996.t1	chromosome_10	Cre10.g461350
C0013	g16993.t1	chromosome_10	Cre10.g461400
C0013	g16992.t1	chromosome_10	Cre10.g461450
C0013	g16991.t1	chromosome_10	Cre10.g461500
C0013	g16990.t1	chromosome_10	Cre10.g461650
C0013	g16989.t1	chromosome_10	Cre10.g461700
C0013	g16988.t1	chromosome_10	Cre10.g461750
C0013	g16987.t1	chromosome_10	Cre10.g461850
C0013	g16986.t2	chromosome_10	Cre10.g461851
C0013	g16985.t1	chromosome_10	Cre10.g461900
C0013	g16984.t1	chromosome_10	Cre10.g461950
C0013	g16983.t1	chromosome_10	Cre10.g462000
C0013	g16982.t1	chromosome_10	Cre10.g462100
C0013	g16979.t1	chromosome_10	Cre10.g462150
C0013	g16978.t1	chromosome_10	Cre10.g462200
C0013	g16977.t1	chromosome_10	Cre10.g462250
C0013	g16976.t1	chromosome_10	Cre10.g462300
C0013	g16975.t1	chromosome_10	Cre10.g462350
C0013	g16973.t1	chromosome_10	Cre10.g462450
C0013	g16963.t1	chromosome_10	Cre10.g462600
C0013	g16964.t1	chromosome_10	Cre10.g462700
C0013	g16965.t1	chromosome_10	Cre10.g462750
C0013	g16970.t1	chromosome_10	Cre10.g462901
C0013	g16971.t1	chromosome_10	Cre10.g462950
C0013	g16972.t1	chromosome_10	Cre10.g463026
C0013	g16973.t1	chromosome_10	Cre10.g463100
C0013	g16962.t1	chromosome_10	Cre10.g463100
C0013	g16961.t1	chromosome_10	Cre10.g463150
C0013	g16960.t1	chromosome_10	Cre10.g463200
C0013	g16958.t1	chromosome_10	Cre10.g463250
C0013	g16957.t1	chromosome_10	Cre10.g463300
C0013	g16956.t1	chromosome_10	Cre10.g463370
C0013	g16955.t1	chromosome_10	Cre10.g463450
C0013	g16954.t1	chromosome_10	Cre10.g463500
C0013	g16952.t1	chromosome_10	Cre10.g463600
C0013	g16951.t1	chromosome_10	Cre10.g463700
C0013	g16950.t1	chromosome_10	Cre10.g463750
C0013	g16949.t1	chromosome_10	Cre10.g463800
C0013	g16948.t1	chromosome_10	Cre10.g463850
C0013	g16947.t1	chromosome_10	Cre10.g463900
C0013	g16946.t1	chromosome_10	Cre10.g464037
C0013	g16943.t1	chromosome_10	Cre10.g464050
C0013	g16942.t1	chromosome_10	Cre10.g464100
C0013	g16940.t1	chromosome_10	Cre10.g464200
C0013	g16939.t1	chromosome_10	Cre10.g464250
C0013	g16938.t1	chromosome_10	Cre10.g464264
C0013	g16937.t1	chromosome_10	Cre10.g464325
C0013	g16936.t2	chromosome_10	Cre10.g464350
C0013	g16935.t1	chromosome_10	Cre10.g464400
C0013	g16935.t1	chromosome_10	Cre10.g464450
C0013	g16934.t1	chromosome_10	Cre10.g464500
C0013	g16933.t1	chromosome_10	Cre10.g464550
C0013	g16932.t1	chromosome_10	Cre10.g464600
C0013	g16931.t1	chromosome_10	Cre10.g464650
C0013	g16930.t1	chromosome_10	Cre10.g464700
C0013	g16929.t1	chromosome_10	Cre10.g464750
C0013	g16928.t1	chromosome_10	Cre10.g464776
C0013	g16928.t1	chromosome_10	Cre10.g464800
C0013	g16927.t1	chromosome_10	Cre10.g464800
C0013	g16926.t1	chromosome_10	Cre10.g464850
C0013	g16925.t1	chromosome_10	Cre10.g464900
C0013	g16924.t1	chromosome_10	Cre10.g464950
C0013	g16918.t1	chromosome_10	Cre10.g465250
C0013	g16920.t1	chromosome_10	Cre10.g465300
C0013	g16916.t1	chromosome_10	Cre10.g465400
C0013	g16915.t1	chromosome_10	Cre10.g465450
C0013	g16913.t1	chromosome_10	Cre10.g465550
C0013	g16912.t1	chromosome_10	Cre10.g465650
C0013	g16908.t1	chromosome_10	Cre10.g465850
C0013	g16907.t1	chromosome_10	Cre10.g465900
C0013	g16906.t1	chromosome_10	Cre10.g465950
C0013	g16905.t1	chromosome_10	Cre10.g466050
C0013	g16904.t1	chromosome_10	Cre10.g466150
C0013	g16903.t1	chromosome_10	Cre10.g466200
C0013	g16900.t1	chromosome_10	Cre10.g466250
C0013	g16899.t1	chromosome_10	Cre10.g466300
C0013	g16898.t1	chromosome_10	Cre10.g466350
C0013	g16897.t1	chromosome_10	Cre10.g466400
C0013	g16896.t1	chromosome_10	Cre10.g466450
C0013	g16895.t1	chromosome_10	Cre10.g466500
C0013	g16894.t1	chromosome_10	Cre10.g466550
C0013	g16893.t1	chromosome_10	Cre10.g466600
C0013	g16892.t1	chromosome_10	Cre10.g466650
C0013	g16891.t1	chromosome_10	Cre10.g466700
C0013	g16890.t1	chromosome_10	Cre10.g466750
C0013	g16889.t1	chromosome_10	Cre10.g466800
C0013	g16888.t1	chromosome_10	Cre10.g466850
C0013	g16887.t1	chromosome_10	Cre10.g467000
C0013	g16886.t1	chromosome_10	Cre10.g467050
C0013	g16885.t1	chromosome_10	Cre10.g467100
C0013	g16884.t1	chromosome_10	Cre10.g467150
C0017a	g12587.t1	chromosome_11	Cre11.g467524
C0017a	g12589.t1	chromosome_11	Cre11.g467527
C0017a	g12590.t1	chromosome_11	Cre11.g467528
C0017a	g12591.t1	chromosome_11	Cre11.g467529
C0017a	g12592.t1	chromosome_11	Cre11.g467530
C0017a	g12593.t2	chromosome_11	Cre11.g467531
C0017a	g12595.t1	chromosome_11	Cre11.g467535
C0017a	g12596.t1	chromosome_11	Cre11.g467536
C0017a	g12597.t1	chromosome_11	Cre11.g467537
C0017a	g12598.t1	chromosome_11	Cre11.g467538
C0017a	g12599.t1	chromosome_11	Cre11.g467539
C0017a	g12600.t1	chromosome_11	Cre11.g467540
C0017a	g12602.t1	chromosome_11	Cre11.g467541
C0017a	g12603.t1	chromosome_11	Cre11.g467542
C0017a	g12604.t1	chromosome_11	Cre11.g467544
C0017a	g12607.t1	chromosome_11	Cre11.g467546
C0017a	g12608.t1	chromosome_11	Cre11.g467547
C0017a	g12609.t1	chromosome_11	Cre11.g467548
C0017a	g12614.t1	chromosome_11	Cre11.g467554
C0017a	g12613.t1	chromosome_11	Cre11.g467555
C0017a	g12612.t1	chromosome_11	Cre11.g467556
C0017a	g12611.t1	chromosome_11	Cre11.g467557
C0017a	g12619.t1	chromosome_11	Cre11.g467559
C0017a	g12622.t1	chromosome_11	Cre11.g467560
C0017a	g12623.t1	chromosome_11	Cre11.g467561
C0017a	g12624.t1	chromosome_11	Cre11.g467562
C0017a	g12625.t1	chromosome_11	Cre11.g467563
C0017a	g12626.t1	chromosome_11	Cre11.g467564
C0017a	g12627.t1	chromosome_11	Cre11.g467565
C0017a	g12628.t1	chromosome_11	Cre11.g467566
C0017a	g12629.t1	chromosome_11	Cre11.g467567
C0017a	g12630.t1	chromosome_11	Cre11.g467568
C0017a	g12631.t1	chromosome_11	Cre11.g467569
C0017a	g12633.t1	chromosome_11	Cre11.g467573
C0017a	g12634.t1	chromosome_11	Cre11.g467574
C0017a	g12635.t1	chromosome_11	Cre11.g467575
C0017a	g12636.t1	chromosome_11	Cre11.g467576
C0017a	g12637.t1	chromosome_11	Cre11.g467577
C0017a	g12638.t1	chromosome_11	Cre11.g467578
C0017a	g12640.t1	chromosome_11	Cre11.g467580
C0017a	g12641.t2	chromosome_11	Cre11.g467581
C0017a	g12642.t1	chromosome_11	Cre11.g467582
C0017a	g12643.t1	chromosome_11	Cre11.g467589
C0017a	g12644.t1	chromosome_11	Cre11.g467590
C0017a	g12645.t1	chromosome_11	Cre11.g467591
C0017a	g12646.t1	chromosome_11	Cre11.g467592
C0017a	g12647.t1	chromosome_11	Cre11.g467593
C0017a	g12649.t1	chromosome_11	Cre11.g467593
C0017a	g12647.t1	chromosome_11	Cre11.g467594
C0017a	g12649.t1	chromosome_11	Cre11.g467594
C0017a	g12647.t1	chromosome_11	Cre11.g467595
C0017a	g12649.t1	chromosome_11	Cre11.g467595
C0017a	g12648.t1	chromosome_11	Cre11.g467595
C0017a	g12650.t1	chromosome_11	Cre11.g467596
C0017a	g12652.t1	chromosome_11	Cre11.g467597
C0017a	g12653.t1	chromosome_11	Cre11.g467598
C0017a	g12656.t1	chromosome_11	Cre11.g467599
C0017a	g12655.t1	chromosome_11	Cre11.g467599
C0017a	g12656.t1	chromosome_11	Cre11.g467601
C0017a	g12658.t1	chromosome_11	Cre11.g467605
C0017a	g12660.t1	chromosome_11	Cre11.g467608
C0017a	g12663.t1	chromosome_11	Cre11.g467609
C0017a	g12664.t1	chromosome_11	Cre11.g467610
C0017a	g12665.t1	chromosome_11	Cre11.g467611
C0017a	g12666.t1	chromosome_11	Cre11.g467612
C0017a	g12667.t1	chromosome_11	Cre11.g467612
C0017a	g12668.t2	chromosome_11	Cre11.g467613
C0017a	g12668.t2	chromosome_11	Cre11.g467614
C0017a	g12669.t1	chromosome_11	Cre11.g467614
C0017a	g12668.t2	chromosome_11	Cre11.g467615
C0017a	g12669.t1	chromosome_11	Cre11.g467615
C0017a	g12670.t1	chromosome_11	Cre11.g467616
C0017a	g12671.t1	chromosome_11	Cre11.g467617
C0017a	g12676.t1	chromosome_11	Cre11.g467618
C0017a	g12679.t1	chromosome_11	Cre11.g467620
C0017a	g12680.t1	chromosome_11	Cre11.g467622
C0017a	g12682.t2	chromosome_11	Cre11.g467623
C0017a	g12683.t1	chromosome_11	Cre11.g467626
C0017a	g12681.t1	chromosome_11	Cre11.g467626
C0017a	g12684.t1	chromosome_11	Cre11.g467629
C0017a	g12685.t1	chromosome_11	Cre11.g467630
C0017a	g12686.t1	chromosome_11	Cre11.g467631
C0017a	g12687.t1	chromosome_11	Cre11.g467633
C0017a	g12688.t1	chromosome_11	Cre11.g467634
C0017a	g12689.t1	chromosome_11	Cre11.g467635
C0017a	g12690.t1	chromosome_11	Cre11.g467636
C0017a	g12692.t1	chromosome_11	Cre11.g467637
C0017a	g12693.t1	chromosome_11	Cre11.g467638
C0017a	g12694.t1	chromosome_11	Cre11.g467639
C0017a	g12695.t1	chromosome_11	Cre11.g467640
C0017a	g12696.t1	chromosome_11	Cre11.g467641
C0017a	g12698.t1	chromosome_11	Cre11.g467642
C0017a	g12699.t1	chromosome_11	Cre11.g467643
C0017a	g12697.t1	chromosome_11	Cre11.g467644
C0017a	g12700.t1	chromosome_11	Cre11.g467644
C0017a	g12701.t1	chromosome_11	Cre11.g467647
C0017a	g12702.t1	chromosome_11	Cre11.g467648
C0017a	g12703.t1	chromosome_11	Cre11.g467649
C0017a	g12705.t1	chromosome_11	Cre11.g467651
C0024	g3299.t1	chromosome_11	Cre11.g467652
C0024	g3298.t1	chromosome_11	Cre11.g467653
C0024	g3297.t1	chromosome_11	Cre11.g467654
C0024	g3295.t1	chromosome_11	Cre11.g467655
C0024	g3293.t1	chromosome_11	Cre11.g467657
C0024	g3292.t1	chromosome_11	Cre11.g467659
C0024	g3291.t1	chromosome_11	Cre11.g467660
C0024	g3290.t1	chromosome_11	Cre11.g467663
C0024	g3285.t1	chromosome_11	Cre11.g467665
C0024	g3286.t1	chromosome_11	Cre11.g467666
C0024	g3287.t1	chromosome_11	Cre11.g467667
C0024	g3288.t1	chromosome_11	Cre11.g467668
[truncated: 11,527 more rows]
