# Supplementary material for: Comparative genomics of Chlamydomonas
Source: Plant Cell. 2021 Feb 2;33(4):1016–41. doi: 10.1093/plcell/koab026 (PMC8226300; doi:10.1093/plcell/koab026)
Supplement: koab026_Supplementary_Data [file koab026_supplementary_data.zip › tpc.00468.2020-s21.tsv]

Edeb_contig	Edeb_gene	Crei_chromosome	Crei_gene
C0113	g3498.t1	chromosome_1	Cre01.g000250
C0113	g3499.t1	chromosome_1	Cre01.g000300
C0113	g3500.t1	chromosome_1	Cre01.g000350
C0113	g3501.t1	chromosome_1	Cre01.g000500
C0113	g3501.t1	chromosome_1	Cre01.g000550
C0113	g3502.t1	chromosome_1	Cre01.g000600
C0113	g3504.t1	chromosome_1	Cre01.g000650
C0113	g3505.t1	chromosome_1	Cre01.g000750
C0113	g3506.t1	chromosome_1	Cre01.g000800
C0113	g3507.t1	chromosome_1	Cre01.g000850
C0113	g3508.t1	chromosome_1	Cre01.g000900
C0113	g3514.t1	chromosome_1	Cre01.g001100
C0113	g3521.t1	chromosome_1	Cre01.g001350
C0113	g3520.t1	chromosome_1	Cre01.g001400
C0113	g3523.t1	chromosome_1	Cre01.g001450
C0113	g3538.t1	chromosome_1	Cre01.g001501
C0113	g3539.t1	chromosome_1	Cre01.g001550
C0113	g3554.t1	chromosome_1	Cre01.g001950
C0113	g3549.t2	chromosome_1	Cre01.g002050
C0113	g3547.t1	chromosome_1	Cre01.g002150
C0113	g3548.t1	chromosome_1	Cre01.g002200
C0113	g3544.t1	chromosome_1	Cre01.g002201
C0213	g3060.t1	chromosome_1	Cre01.g002500
C0213	g3061.t1	chromosome_1	Cre01.g002550
C0213	g3062.t1	chromosome_1	Cre01.g002700
C0213	g3063.t1	chromosome_1	Cre01.g002750
C0213	g3065.t1	chromosome_1	Cre01.g002900
C0213	g3067.t2	chromosome_1	Cre01.g003000
C0213	g3072.t1	chromosome_1	Cre01.g003050
C0213	g3071.t1	chromosome_1	Cre01.g003100
C0213	g3074.t1	chromosome_1	Cre01.g003150
C0213	g3073.t1	chromosome_1	Cre01.g003200
C0143	g17356.t1	chromosome_1	Cre01.g004200
C0143	g17355.t1	chromosome_1	Cre01.g004250
C0143	g17349.t1	chromosome_1	Cre01.g004400
C0143	g17350.t1	chromosome_1	Cre01.g004450
C0143	g17351.t1	chromosome_1	Cre01.g004500
C0066	g20054.t1	chromosome_1	Cre01.g004550
C0066	g20055.t1	chromosome_1	Cre01.g004700
C0143	g17347.t1	chromosome_1	Cre01.g004900
C0143	g17347.t1	chromosome_1	Cre01.g004950
C0143	g17348.t1	chromosome_1	Cre01.g005050
C0143	g17354.t1	chromosome_1	Cre01.g005900
C0143	g17353.t1	chromosome_1	Cre01.g005950
C0117	g3144.t1	chromosome_1	Cre01.g007200
C0117	g3140.t1	chromosome_1	Cre01.g007300
C0117	g3139.t1	chromosome_1	Cre01.g007350
C0117	g3158.t1	chromosome_1	Cre01.g007651
C0117	g3145.t1	chromosome_1	Cre01.g007700
C0117	g3156.t1	chromosome_1	Cre01.g007737
C0117	g3150.t1	chromosome_1	Cre01.g007774
C0117	g3151.t1	chromosome_1	Cre01.g007811
C0117	g3152.t1	chromosome_1	Cre01.g007850
C0117	g3153.t1	chromosome_1	Cre01.g007901
C0114	g3563.t1	chromosome_1	Cre01.g008000
C0114	g3564.t1	chromosome_1	Cre01.g008051
C0114	g3558.t1	chromosome_1	Cre01.g008450
C0114	g3559.t1	chromosome_1	Cre01.g008500
C0117	g3170.t1	chromosome_1	Cre01.g008550
C0117	g3169.t1	chromosome_1	Cre01.g008600
C0117	g3135.t1	chromosome_1	Cre01.g008700
C0117	g3137.t1	chromosome_1	Cre01.g008850
C0117	g3138.t1	chromosome_1	Cre01.g008891
C0114	g3574.t2	chromosome_1	Cre01.g009000
C0114	g3575.t1	chromosome_1	Cre01.g009000
C0114	g3574.t2	chromosome_1	Cre01.g009050
C0114	g3573.t1	chromosome_1	Cre01.g009101
C0114	g3569.t1	chromosome_1	Cre01.g009200
C0114	g3570.t1	chromosome_1	Cre01.g009250
C0114	g3571.t1	chromosome_1	Cre01.g009300
C0114	g3579.t1	chromosome_1	Cre01.g009325
C0114	g3587.t1	chromosome_1	Cre01.g009350
C0114	g3583.t1	chromosome_1	Cre01.g009400
C0114	g3582.t1	chromosome_1	Cre01.g009450
C0114	g3578.t1	chromosome_1	Cre01.g009550
C0066	g20034.t1	chromosome_1	Cre01.g009800
C0066	g20033.t1	chromosome_1	Cre01.g009850
C0066	g20032.t1	chromosome_1	Cre01.g009950
C0066	g20031.t1	chromosome_1	Cre01.g010000
C0088	g7308.t1	chromosome_1	Cre01.g010450
C0088	g7307.t1	chromosome_1	Cre01.g010500
C0088	g7306.t1	chromosome_1	Cre01.g010550
C0088	g7285.t1	chromosome_1	Cre01.g010700
C0088	g7271.t1	chromosome_1	Cre01.g010750
C0003	g16149.t1	chromosome_1	Cre01.g010816
C0003	g16144.t1	chromosome_1	Cre01.g010832
C0097	g15199.t1	chromosome_1	Cre01.g010900
C0097	g15200.t1	chromosome_1	Cre01.g010950
C0097	g15201.t1	chromosome_1	Cre01.g011000
C0097	g15198.t1	chromosome_1	Cre01.g011100
C0097	g15196.t1	chromosome_1	Cre01.g011200
C0097	g15197.t1	chromosome_1	Cre01.g011250
C0097	g15207.t1	chromosome_1	Cre01.g011300
C0097	g15202.t1	chromosome_1	Cre01.g011350
C0097	g15206.t1	chromosome_1	Cre01.g011400
C0097	g15203.t1	chromosome_1	Cre01.g011450
C0097	g15205.t1	chromosome_1	Cre01.g011500
C0045	g19249.t1	chromosome_1	Cre01.g011600
C0045	g19248.t1	chromosome_1	Cre01.g011750
C0045	g19239.t1	chromosome_1	Cre01.g012100
C0045	g19241.t1	chromosome_1	Cre01.g012100
C0045	g19239.t1	chromosome_1	Cre01.g012126
C0045	g19245.t1	chromosome_1	Cre01.g012150
C0045	g19244.t1	chromosome_1	Cre01.g012175
C0045	g19246.t1	chromosome_1	Cre01.g012200
C0036	g9729.t1	chromosome_1	Cre01.g012300
C0036	g9730.t1	chromosome_1	Cre01.g012350
C0036	g9723.t1	chromosome_1	Cre01.g012650
C0036	g9723.t1	chromosome_1	Cre01.g012700
C0036	g9724.t1	chromosome_1	Cre01.g012750
C0036	g9723.t1	chromosome_1	Cre01.g012850
C0036	g9724.t1	chromosome_1	Cre01.g012850
C0036	g9736.t1	chromosome_1	Cre01.g012900
C0036	g9735.t1	chromosome_1	Cre01.g012950
C0036	g9733.t1	chromosome_1	Cre01.g013200
C0036	g9732.t1	chromosome_1	Cre01.g013250
C0036	g9731.t1	chromosome_1	Cre01.g013300
C0074	g1654.t1	chromosome_1	Cre01.g013350
C0074	g1652.t1	chromosome_1	Cre01.g013400
C0074	g1650.t1	chromosome_1	Cre01.g013450
C0074	g1648.t1	chromosome_1	Cre01.g013500
C0074	g1649.t1	chromosome_1	Cre01.g013500
C0074	g1650.t1	chromosome_1	Cre01.g013500
C0074	g1651.t1	chromosome_1	Cre01.g013500
C0074	g1647.t1	chromosome_1	Cre01.g013550
C0074	g1646.t1	chromosome_1	Cre01.g013600
C0074	g1645.t1	chromosome_1	Cre01.g013650
C0074	g1644.t1	chromosome_1	Cre01.g013700
C0074	g1643.t1	chromosome_1	Cre01.g013750
C0074	g1641.t1	chromosome_1	Cre01.g013801
C0074	g1637.t1	chromosome_1	Cre01.g014000
C0074	g1636.t1	chromosome_1	Cre01.g014050
C0074	g1678.t1	chromosome_1	Cre01.g014300
C0074	g1677.t1	chromosome_1	Cre01.g014350
C0074	g1655.t1	chromosome_1	Cre01.g014500
C0074	g1656.t1	chromosome_1	Cre01.g014600
C0074	g1657.t1	chromosome_1	Cre01.g014650
C0074	g1658.t1	chromosome_1	Cre01.g014700
C0036	g9874.t1	chromosome_1	Cre01.g014800
C0036	g9872.t1	chromosome_1	Cre01.g014900
C0036	g9871.t1	chromosome_1	Cre01.g015000
C0036	g9870.t1	chromosome_1	Cre01.g015050
C0074	g1667.t1	chromosome_1	Cre01.g015600
C0074	g1668.t1	chromosome_1	Cre01.g015650
C0074	g1666.t1	chromosome_1	Cre01.g015700
C0074	g1665.t1	chromosome_1	Cre01.g015750
C0074	g1664.t1	chromosome_1	Cre01.g015850
C0036	g9866.t1	chromosome_1	Cre01.g016514
C0036	g9867.t1	chromosome_1	Cre01.g016528
C0036	g9841.t1	chromosome_1	Cre01.g016556
C0036	g9840.t1	chromosome_1	Cre01.g016570
C0036	g9842.t1	chromosome_1	Cre01.g016800
C0036	g9843.t1	chromosome_1	Cre01.g016850
C0036	g9844.t1	chromosome_1	Cre01.g016900
C0036	g9845.t1	chromosome_1	Cre01.g016950
C0036	g9846.t1	chromosome_1	Cre01.g017050
C0036	g9847.t1	chromosome_1	Cre01.g017100
C0036	g9858.t1	chromosome_1	Cre01.g017200
C0036	g9857.t1	chromosome_1	Cre01.g017250
C0036	g9856.t1	chromosome_1	Cre01.g017300
C0036	g9855.t1	chromosome_1	Cre01.g017350
C0036	g9854.t1	chromosome_1	Cre01.g017400
C0036	g9850.t1	chromosome_1	Cre01.g017450
C0036	g9849.t1	chromosome_1	Cre01.g017500
C0036	g9828.t1	chromosome_1	Cre01.g018000
C0036	g9829.t1	chromosome_1	Cre01.g018050
C0036	g9830.t1	chromosome_1	Cre01.g018075
C0036	g9831.t1	chromosome_1	Cre01.g018100
C0036	g9832.t1	chromosome_1	Cre01.g018150
C0036	g9833.t1	chromosome_1	Cre01.g018184
C0036	g9819.t1	chromosome_1	Cre01.g018350
C0036	g9820.t1	chromosome_1	Cre01.g018400
C0036	g9821.t1	chromosome_1	Cre01.g018450
C0036	g9822.t1	chromosome_1	Cre01.g018500
C0036	g9812.t1	chromosome_1	Cre01.g018550
C0036	g9813.t1	chromosome_1	Cre01.g018600
C0036	g9823.t1	chromosome_1	Cre01.g018650
C0036	g9825.t1	chromosome_1	Cre01.g018700
C0036	g9824.t1	chromosome_1	Cre01.g018750
C0036	g9804.t1	chromosome_1	Cre01.g018950
C0036	g9803.t2	chromosome_1	Cre01.g019000
C0036	g9808.t1	chromosome_1	Cre01.g019000
C0036	g9806.t1	chromosome_1	Cre01.g019100
C0036	g9807.t1	chromosome_1	Cre01.g019150
C0036	g9801.t1	chromosome_1	Cre01.g019200
C0036	g9778.t1	chromosome_1	Cre01.g019600
C0036	g9777.t1	chromosome_1	Cre01.g019650
C0036	g9792.t1	chromosome_1	Cre01.g019700
C0036	g9793.t1	chromosome_1	Cre01.g019750
C0036	g9781.t1	chromosome_1	Cre01.g019900
C0036	g9785.t1	chromosome_1	Cre01.g019950
C0036	g9795.t1	chromosome_1	Cre01.g020050
C0036	g9794.t1	chromosome_1	Cre01.g020100
C0036	g9797.t1	chromosome_1	Cre01.g020223
C0036	g9798.t1	chromosome_1	Cre01.g020264
C0036	g9775.t1	chromosome_1	Cre01.g020305
C0036	g9774.t1	chromosome_1	Cre01.g020350
C0036	g9773.t1	chromosome_1	Cre01.g020400
C0036	g9772.t1	chromosome_1	Cre01.g020450
C0036	g9771.t1	chromosome_1	Cre01.g020500
C0036	g9766.t1	chromosome_1	Cre01.g020650
C0036	g9767.t1	chromosome_1	Cre01.g020800
C0036	g9769.t1	chromosome_1	Cre01.g020850
C0036	g9762.t1	chromosome_1	Cre01.g020918
C0036	g9761.t1	chromosome_1	Cre01.g020950
C0036	g9764.t1	chromosome_1	Cre01.g021050
C0036	g9751.t1	chromosome_1	Cre01.g021251
C0036	g9752.t1	chromosome_1	Cre01.g021300
C0036	g9753.t1	chromosome_1	Cre01.g021350
C0036	g9754.t1	chromosome_1	Cre01.g021400
C0036	g9755.t1	chromosome_1	Cre01.g021450
C0036	g9756.t1	chromosome_1	Cre01.g021500
C0036	g9758.t1	chromosome_1	Cre01.g021600
C0036	g9759.t1	chromosome_1	Cre01.g021650
C0036	g9738.t1	chromosome_1	Cre01.g021950
C0036	g9739.t1	chromosome_1	Cre01.g022000
C0036	g9741.t1	chromosome_1	Cre01.g022050
C0036	g9742.t1	chromosome_1	Cre01.g022100
C0036	g9748.t1	chromosome_1	Cre01.g022150
C0036	g9746.t1	chromosome_1	Cre01.g022200
C0074	g1631.t1	chromosome_1	Cre01.g022350
C0074	g1632.t1	chromosome_1	Cre01.g022550
C0074	g1633.t1	chromosome_1	Cre01.g022600
C0074	g1635.t1	chromosome_1	Cre01.g022650
C0074	g1630.t2	chromosome_1	Cre01.g022750
C0074	g1627.t1	chromosome_1	Cre01.g023350
C0074	g1626.t1	chromosome_1	Cre01.g023400
C0074	g1608.t1	chromosome_1	Cre01.g023550
C0074	g1606.t1	chromosome_1	Cre01.g023600
C0074	g1603.t1	chromosome_1	Cre01.g023750
C0074	g1604.t1	chromosome_1	Cre01.g023773
C0074	g1605.t1	chromosome_1	Cre01.g023787
C0074	g1597.t1	chromosome_1	Cre01.g024050
C0074	g1596.t1	chromosome_1	Cre01.g024100
C0074	g1595.t1	chromosome_1	Cre01.g024150
C0074	g1613.t1	chromosome_1	Cre01.g024251
C0074	g1614.t1	chromosome_1	Cre01.g024300
C0074	g1615.t1	chromosome_1	Cre01.g024350
C0074	g1616.t1	chromosome_1	Cre01.g024400
C0074	g1612.t1	chromosome_1	Cre01.g024500
C0074	g1609.t1	chromosome_1	Cre01.g024550
C0074	g1610.t1	chromosome_1	Cre01.g024550
C0074	g1611.t1	chromosome_1	Cre01.g024550
C0074	g1610.t1	chromosome_1	Cre01.g024650
C0074	g1609.t1	chromosome_1	Cre01.g024750
C0074	g1609.t1	chromosome_1	Cre01.g024800
C0074	g1610.t1	chromosome_1	Cre01.g024800
C0095	g11006.t1	chromosome_1	Cre01.g024900
C0095	g11004.t1	chromosome_1	Cre01.g024950
C0095	g11026.t1	chromosome_1	Cre01.g025000
C0095	g11025.t1	chromosome_1	Cre01.g025050
C0095	g11023.t1	chromosome_1	Cre01.g025100
C0074	g1587.t1	chromosome_1	Cre01.g025200
C0074	g1594.t1	chromosome_1	Cre01.g025250
C0074	g1593.t1	chromosome_1	Cre01.g025300
C0095	g11009.t1	chromosome_1	Cre01.g025450
C0095	g11007.t1	chromosome_1	Cre01.g025500
C0095	g11018.t1	chromosome_1	Cre01.g025750
C0095	g11017.t1	chromosome_1	Cre01.g025767
C0095	g11021.t1	chromosome_1	Cre01.g025950
C0095	g10984.t2	chromosome_1	Cre01.g026050
C0095	g10982.t1	chromosome_1	Cre01.g026100
C0095	g10983.t1	chromosome_1	Cre01.g026150
C0095	g10986.t1	chromosome_1	Cre01.g026400
C0095	g10985.t1	chromosome_1	Cre01.g026450
C0095	g11003.t1	chromosome_1	Cre01.g026550
C0095	g11002.t1	chromosome_1	Cre01.g026600
C0095	g11001.t1	chromosome_1	Cre01.g026650
C0023	g10537.t1	chromosome_1	Cre01.g026900
C0023	g10539.t1	chromosome_1	Cre01.g027000
C0023	g10540.t1	chromosome_1	Cre01.g027050
C0023	g10541.t1	chromosome_1	Cre01.g027100
C0023	g10542.t1	chromosome_1	Cre01.g027150
C0023	g10523.t1	chromosome_1	Cre01.g027350
C0023	g10522.t1	chromosome_1	Cre01.g027400
C0023	g10520.t1	chromosome_1	Cre01.g027450
C0023	g10519.t1	chromosome_1	Cre01.g027500
C0023	g10518.t1	chromosome_1	Cre01.g027750
C0023	g10525.t1	chromosome_1	Cre01.g027764
C0023	g10526.t1	chromosome_1	Cre01.g027800
C0023	g10527.t1	chromosome_1	Cre01.g027850
C0023	g10528.t1	chromosome_1	Cre01.g027900
C0023	g10529.t1	chromosome_1	Cre01.g027950
C0023	g10530.t1	chromosome_1	Cre01.g028000
C0197	g12053.t2	chromosome_1	Cre01.g028500
C0197	g12054.t1	chromosome_1	Cre01.g028550
C0197	g12058.t1	chromosome_1	Cre01.g028600
C0197	g12060.t1	chromosome_1	Cre01.g028713
C0197	g12059.t1	chromosome_1	Cre01.g028850
C0197	g12061.t1	chromosome_1	Cre01.g028950
C0095	g10989.t1	chromosome_1	Cre01.g029050
C0095	g10990.t1	chromosome_1	Cre01.g029100
C0095	g11013.t1	chromosome_1	Cre01.g029150
C0095	g11012.t1	chromosome_1	Cre01.g029200
C0095	g11011.t1	chromosome_1	Cre01.g029250
C0197	g12069.t1	chromosome_1	Cre01.g029300
C0197	g12070.t1	chromosome_1	Cre01.g029350
C0001	g13858.t1	chromosome_1	Cre01.g029600
C0001	g13859.t1	chromosome_1	Cre01.g029650
C0001	g13849.t1	chromosome_1	Cre01.g029700
C0001	g13850.t1	chromosome_1	Cre01.g029700
C0001	g13850.t1	chromosome_1	Cre01.g029750
C0001	g13851.t1	chromosome_1	Cre01.g029800
C0001	g13853.t1	chromosome_1	Cre01.g029850
C0001	g13854.t1	chromosome_1	Cre01.g029900
C0023	g10584.t1	chromosome_1	Cre01.g030150
C0023	g10583.t1	chromosome_1	Cre01.g030200
C0023	g10568.t1	chromosome_1	Cre01.g030250
C0023	g10567.t1	chromosome_1	Cre01.g030300
C0023	g10566.t1	chromosome_1	Cre01.g030350
C0023	g10565.t1	chromosome_1	Cre01.g030400
C0023	g10564.t1	chromosome_1	Cre01.g030450
C0023	g10563.t1	chromosome_1	Cre01.g030500
C0023	g10562.t1	chromosome_1	Cre01.g030550
C0023	g10561.t1	chromosome_1	Cre01.g030600
C0023	g10545.t1	chromosome_1	Cre01.g030650
C0023	g10546.t1	chromosome_1	Cre01.g030700
C0023	g10543.t1	chromosome_1	Cre01.g030750
C0023	g10571.t1	chromosome_1	Cre01.g030800
C0023	g10572.t1	chromosome_1	Cre01.g030850
C0023	g10569.t1	chromosome_1	Cre01.g030900
C0023	g10570.t1	chromosome_1	Cre01.g030986
C0023	g10570.t1	chromosome_1	Cre01.g031004
C0023	g10577.t1	chromosome_1	Cre01.g031050
C0023	g10578.t1	chromosome_1	Cre01.g031100
C0023	g10579.t1	chromosome_1	Cre01.g031200
C0023	g10580.t1	chromosome_1	Cre01.g031250
C0023	g10582.t1	chromosome_1	Cre01.g031300
C0001	g13844.t1	chromosome_1	Cre01.g031400
C0001	g13845.t1	chromosome_1	Cre01.g031450
C0001	g13883.t1	chromosome_1	Cre01.g031750
C0001	g13882.t1	chromosome_1	Cre01.g031800
C0001	g13891.t1	chromosome_1	Cre01.g032200
C0001	g13890.t1	chromosome_1	Cre01.g032250
C0001	g13889.t2	chromosome_1	Cre01.g032300
C0001	g13888.t1	chromosome_1	Cre01.g032350
C0001	g13887.t1	chromosome_1	Cre01.g032400
C0001	g13878.t1	chromosome_1	Cre01.g032450
C0001	g13879.t1	chromosome_1	Cre01.g032500
C0001	g13867.t1	chromosome_1	Cre01.g032550
C0001	g13868.t2	chromosome_1	Cre01.g032600
C0001	g13869.t1	chromosome_1	Cre01.g032700
C0001	g13871.t1	chromosome_1	Cre01.g032800
C0001	g13875.t1	chromosome_1	Cre01.g032850
C0001	g13905.t1	chromosome_1	Cre01.g033000
C0001	g13904.t1	chromosome_1	Cre01.g033050
C0001	g13903.t1	chromosome_1	Cre01.g033250
C0001	g13900.t1	chromosome_1	Cre01.g033300
C0001	g13901.t1	chromosome_1	Cre01.g033350
C0001	g13902.t1	chromosome_1	Cre01.g033400
C0001	g13913.t1	chromosome_1	Cre01.g033516
C0001	g13898.t1	chromosome_1	Cre01.g033550
C0001	g13915.t1	chromosome_1	Cre01.g033700
C0001	g13899.t1	chromosome_1	Cre01.g033832
C0041	g20415.t1	chromosome_1	Cre01.g034000
C0041	g20414.t2	chromosome_1	Cre01.g034050
C0001	g13928.t1	chromosome_1	Cre01.g034250
C0001	g13929.t1	chromosome_1	Cre01.g034300
C0087	g14514.t1	chromosome_1	Cre01.g034380
C0087	g14512.t1	chromosome_1	Cre01.g034400
C0087	g14511.t1	chromosome_1	Cre01.g034451
C0001	g13908.t1	chromosome_1	Cre01.g034550
C0001	g13909.t1	chromosome_1	Cre01.g034600
C0001	g13912.t1	chromosome_1	Cre01.g034650
C0001	g13924.t1	chromosome_1	Cre01.g034950
C0001	g13925.t1	chromosome_1	Cre01.g035000
C0001	g13926.t1	chromosome_1	Cre01.g035100
C0020	g6775.t1	chromosome_1	Cre01.g035250
C0020	g6780.t1	chromosome_1	Cre01.g035350
C0041	g20416.t1	chromosome_1	Cre01.g035450
C0041	g20417.t1	chromosome_1	Cre01.g035500
C0020	g6717.t1	chromosome_1	Cre01.g035550
C0020	g6720.t1	chromosome_1	Cre01.g035550
C0020	g6721.t1	chromosome_1	Cre01.g035550
C0020	g6719.t1	chromosome_1	Cre01.g035600
C0020	g6718.t1	chromosome_1	Cre01.g035700
C0020	g6719.t1	chromosome_1	Cre01.g035750
C0020	g6735.t1	chromosome_1	Cre01.g035800
C0020	g6734.t1	chromosome_1	Cre01.g035850
C0020	g6741.t1	chromosome_1	Cre01.g035950
C0020	g6742.t1	chromosome_1	Cre01.g036000
C0020	g6710.t1	chromosome_1	Cre01.g036050
C0020	g6709.t1	chromosome_1	Cre01.g036100
C0020	g6761.t1	chromosome_1	Cre01.g036150
C0020	g6762.t1	chromosome_1	Cre01.g036200
C0020	g6749.t1	chromosome_1	Cre01.g036350
C0020	g6751.t1	chromosome_1	Cre01.g036400
C0020	g6752.t1	chromosome_1	Cre01.g036451
C0020	g6752.t1	chromosome_1	Cre01.g036500
C0020	g6753.t1	chromosome_1	Cre01.g036550
C0020	g6765.t1	chromosome_1	Cre01.g036750
C0020	g6766.t1	chromosome_1	Cre01.g036800
C0020	g6771.t1	chromosome_1	Cre01.g037100
C0020	g6772.t1	chromosome_1	Cre01.g037100
C0020	g6770.t1	chromosome_1	Cre01.g037150
C0020	g6769.t1	chromosome_1	Cre01.g037200
C0020	g6767.t1	chromosome_1	Cre01.g037250
C0020	g6768.t1	chromosome_1	Cre01.g037300
C0020	g6680.t1	chromosome_1	Cre01.g037350
C0020	g6679.t1	chromosome_1	Cre01.g037400
C0020	g6678.t1	chromosome_1	Cre01.g037450
C0020	g6702.t1	chromosome_1	Cre01.g037500
C0020	g6707.t1	chromosome_1	Cre01.g037550
C0020	g6613.t1	chromosome_1	Cre01.g037700
C0020	g6614.t1	chromosome_1	Cre01.g037751
C0020	g6649.t1	chromosome_1	Cre01.g037850
C0020	g6650.t1	chromosome_1	Cre01.g037900
C0020	g6663.t1	chromosome_1	Cre01.g038000
C0020	g6660.t2	chromosome_1	Cre01.g038100
C0020	g6652.t1	chromosome_1	Cre01.g038151
C0020	g6653.t1	chromosome_1	Cre01.g038200
C0020	g6662.t1	chromosome_1	Cre01.g038250
C0020	g6689.t1	chromosome_1	Cre01.g038300
C0020	g6684.t1	chromosome_1	Cre01.g038400
C0020	g6687.t1	chromosome_1	Cre01.g038500
C0020	g6686.t1	chromosome_1	Cre01.g038550
C0020	g6692.t1	chromosome_1	Cre01.g038650
C0020	g6693.t2	chromosome_1	Cre01.g038700
C0020	g6647.t1	chromosome_1	Cre01.g038800
C0020	g6648.t1	chromosome_1	Cre01.g038850
C0020	g6636.t1	chromosome_1	Cre01.g038950
C0020	g6635.t1	chromosome_1	Cre01.g039150
C0020	g6634.t1	chromosome_1	Cre01.g039200
C0020	g6633.t1	chromosome_1	Cre01.g039250
C0020	g6632.t1	chromosome_1	Cre01.g039300
C0020	g6630.t1	chromosome_1	Cre01.g039350
C0020	g6629.t1	chromosome_1	Cre01.g039400
C0020	g6597.t1	chromosome_1	Cre01.g039900
C0020	g6595.t1	chromosome_1	Cre01.g039950
C0020	g6594.t1	chromosome_1	Cre01.g040000
C0023	g10510.t1	chromosome_1	Cre01.g040150
C0023	g10509.t1	chromosome_1	Cre01.g040200
C0023	g10508.t1	chromosome_1	Cre01.g040250
C0023	g10511.t1	chromosome_1	Cre01.g040450
C0023	g10512.t1	chromosome_1	Cre01.g040500
C0023	g10513.t1	chromosome_1	Cre01.g040550
C0023	g10514.t1	chromosome_1	Cre01.g040600
C0050	g11525.t1	chromosome_1	Cre01.g040850
C0050	g11524.t1	chromosome_1	Cre01.g040900
C0214	g3082.t1	chromosome_1	Cre01.g041300
C0214	g3083.t1	chromosome_1	Cre01.g041351
C0040	g8584.t1	chromosome_1	Cre01.g041450
C0040	g8585.t1	chromosome_1	Cre01.g041500
C0040	g8588.t1	chromosome_1	Cre01.g041550
C0040	g8616.t1	chromosome_1	Cre01.g041850
C0040	g8619.t1	chromosome_1	Cre01.g041950
C0040	g8618.t1	chromosome_1	Cre01.g042000
C0040	g8617.t1	chromosome_1	Cre01.g042050
C0040	g8607.t1	chromosome_1	Cre01.g042352
C0040	g8606.t1	chromosome_1	Cre01.g042450
C0040	g8603.t1	chromosome_1	Cre01.g042502
C0040	g8607.t1	chromosome_1	Cre01.g042502
C0040	g8604.t1	chromosome_1	Cre01.g042550
C0040	g8603.t1	chromosome_1	Cre01.g042650
C0040	g8605.t1	chromosome_1	Cre01.g042650
C0040	g8605.t1	chromosome_1	Cre01.g042700
C0214	g3079.t1	chromosome_1	Cre01.g042800
C0214	g3080.t1	chromosome_1	Cre01.g042850
C0214	g3081.t1	chromosome_1	Cre01.g042900
C0214	g3077.t1	chromosome_1	Cre01.g042950
C0214	g3076.t1	chromosome_1	Cre01.g043000
C0040	g8596.t1	chromosome_1	Cre01.g043050
C0040	g8597.t1	chromosome_1	Cre01.g043100
C0040	g8598.t1	chromosome_1	Cre01.g043150
C0040	g8599.t1	chromosome_1	Cre01.g043200
C0040	g8552.t1	chromosome_1	Cre01.g043300
C0040	g8551.t1	chromosome_1	Cre01.g043350
C0040	g8560.t1	chromosome_1	Cre01.g043400
C0040	g8561.t1	chromosome_1	Cre01.g043450
C0040	g8562.t1	chromosome_1	Cre01.g043500
C0040	g8567.t1	chromosome_1	Cre01.g043650
C0040	g8564.t1	chromosome_1	Cre01.g043700
C0040	g8565.t1	chromosome_1	Cre01.g043750
C0040	g8572.t1	chromosome_1	Cre01.g043950
C0040	g8571.t1	chromosome_1	Cre01.g044000
C0040	g8570.t1	chromosome_1	Cre01.g044050
C0040	g8569.t1	chromosome_1	Cre01.g044100
C0040	g8568.t1	chromosome_1	Cre01.g044150
C0029	g10435.t1	chromosome_1	Cre01.g044300
C0029	g10434.t1	chromosome_1	Cre01.g044350
C0040	g8538.t1	chromosome_1	Cre01.g044400
C0040	g8539.t1	chromosome_1	Cre01.g044450
C0040	g8541.t1	chromosome_1	Cre01.g044550
C0040	g8544.t1	chromosome_1	Cre01.g044600
C0040	g8543.t1	chromosome_1	Cre01.g044650
C0040	g8549.t1	chromosome_1	Cre01.g044700
C0040	g8547.t1	chromosome_1	Cre01.g044750
C0040	g8546.t1	chromosome_1	Cre01.g044800
C0040	g8536.t1	chromosome_1	Cre01.g044850
C0040	g8535.t1	chromosome_1	Cre01.g044900
C0040	g8532.t1	chromosome_1	Cre01.g045100
C0040	g8535.t1	chromosome_1	Cre01.g045150
C0040	g8530.t1	chromosome_1	Cre01.g046652
C0040	g8529.t1	chromosome_1	Cre01.g045350
C0040	g8526.t1	chromosome_1	Cre01.g045450
C0040	g8527.t1	chromosome_1	Cre01.g045500
C0040	g8514.t1	chromosome_1	Cre01.g045550
C0002	g18397.t3	chromosome_1	Cre01.g045601
C0002	g18398.t1	chromosome_1	Cre01.g045640
C0002	g18399.t1	chromosome_1	Cre01.g045650
C0034	g6042.t1	chromosome_1	Cre01.g046052
C0034	g6041.t1	chromosome_1	Cre01.g046150
C0034	g6045.t4	chromosome_1	Cre01.g046237
C0034	g6046.t3	chromosome_1	Cre01.g046324
C0034	g6053.t1	chromosome_1	Cre01.g046950
C0034	g6054.t1	chromosome_1	Cre01.g047001
C0034	g6107.t1	chromosome_1	Cre01.g047218
C0034	g6108.t1	chromosome_1	Cre01.g047229
C0034	g6096.t1	chromosome_1	Cre01.g047450
C0034	g6097.t1	chromosome_1	Cre01.g047500
C0034	g6098.t1	chromosome_1	Cre01.g047550
C0034	g6099.t1	chromosome_1	Cre01.g047600
C0034	g6103.t1	chromosome_1	Cre01.g047650
C0034	g6088.t1	chromosome_1	Cre01.g047700
C0034	g6087.t1	chromosome_1	Cre01.g047750
C0034	g6086.t1	chromosome_1	Cre01.g047800
C0034	g6085.t1	chromosome_1	Cre01.g047850
C0034	g6084.t1	chromosome_1	Cre01.g047900
C0034	g6121.t1	chromosome_1	Cre01.g047950
C0034	g6124.t1	chromosome_1	Cre01.g048000
C0034	g6123.t1	chromosome_1	Cre01.g048050
C0034	g6120.t1	chromosome_1	Cre01.g048200
C0034	g6119.t1	chromosome_1	Cre01.g048250
C0034	g6117.t2	chromosome_1	Cre01.g048300
C0034	g6114.t2	chromosome_1	Cre01.g048350
C0034	g6115.t2	chromosome_1	Cre01.g048400
C0034	g6136.t1	chromosome_1	Cre01.g048701
C0034	g6137.t1	chromosome_1	Cre01.g048750
C0034	g6138.t1	chromosome_1	Cre01.g048800
C0034	g6139.t1	chromosome_1	Cre01.g048850
C0034	g6141.t1	chromosome_1	Cre01.g048900
C0034	g6142.t1	chromosome_1	Cre01.g048950
C0034	g6149.t1	chromosome_1	Cre01.g049000
C0034	g6147.t1	chromosome_1	Cre01.g049050
C0034	g6146.t1	chromosome_1	Cre01.g049100
C0034	g6146.t1	chromosome_1	Cre01.g049117
C0162	g18544.t1	chromosome_1	Cre01.g049300
C0162	g18545.t1	chromosome_1	Cre01.g049350
C0162	g18546.t2	chromosome_1	Cre01.g049400
C0034	g6135.t1	chromosome_1	Cre01.g049650
C0034	g6132.t1	chromosome_1	Cre01.g049750
C0162	g18548.t1	chromosome_1	Cre01.g049900
C0162	g18549.t1	chromosome_1	Cre01.g049950
C0162	g18552.t1	chromosome_1	Cre01.g050000
C0162	g18554.t1	chromosome_1	Cre01.g050050
C0034	g6157.t1	chromosome_1	Cre01.g050100
C0034	g6158.t1	chromosome_1	Cre01.g050150
C0162	g18556.t1	chromosome_1	Cre01.g050316
C0162	g18556.t1	chromosome_1	Cre01.g050350
C0162	g18557.t1	chromosome_1	Cre01.g050400
C0162	g18558.t1	chromosome_1	Cre01.g050451
C0162	g18559.t1	chromosome_1	Cre01.g050500
C0018	g22.t1	chromosome_1	Cre01.g050624
C0018	g22.t1	chromosome_1	Cre01.g050650
C0018	g21.t1	chromosome_1	Cre01.g050700
C0018	g20.t1	chromosome_1	Cre01.g050750
C0018	g23.t1	chromosome_1	Cre01.g050800
C0018	g19.t1	chromosome_1	Cre01.g050850
C0018	g18.t1	chromosome_1	Cre01.g050900
C0018	g27.t1	chromosome_1	Cre01.g050950
C0018	g28.t1	chromosome_1	Cre01.g051000
C0018	g44.t1	chromosome_1	Cre01.g051050
C0018	g45.t1	chromosome_1	Cre01.g051100
C0018	g45.t1	chromosome_1	Cre01.g051137
C0018	g62.t1	chromosome_1	Cre01.g051250
C0018	g63.t1	chromosome_1	Cre01.g051300
C0018	g61.t1	chromosome_1	Cre01.g051350
C0018	g60.t1	chromosome_1	Cre01.g051400
C0018	g59.t2	chromosome_1	Cre01.g051450
C0018	g58.t1	chromosome_1	Cre01.g051500
C0018	g57.t1	chromosome_1	Cre01.g051550
C0018	g34.t2	chromosome_1	Cre01.g051800
C0018	g37.t1	chromosome_1	Cre01.g051850
C0018	g41.t1	chromosome_1	Cre01.g051900
C0018	g42.t1	chromosome_1	Cre01.g051950
C0018	g43.t1	chromosome_1	Cre01.g052000
C0018	g54.t1	chromosome_1	Cre01.g052200
C0018	g53.t1	chromosome_1	Cre01.g052250
C0018	g52.t1	chromosome_1	Cre01.g052300
C0018	g50.t1	chromosome_1	Cre01.g052400
C0018	g75.t1	chromosome_1	Cre01.g052650
C0018	g76.t1	chromosome_1	Cre01.g052750
C0018	g65.t1	chromosome_1	Cre01.g053250
C0018	g66.t1	chromosome_1	Cre01.g053288
C0018	g67.t1	chromosome_1	Cre01.g053300
C0018	g91.t2	chromosome_1	Cre01.g053450
C0018	g90.t1	chromosome_1	Cre01.g053500
C0018	g71.t1	chromosome_1	Cre01.g053550
C0018	g72.t1	chromosome_1	Cre01.g053600
C0018	g70.t1	chromosome_1	Cre01.g053700
C0018	g105.t1	chromosome_1	Cre01.g053750
C0018	g104.t1	chromosome_1	Cre01.g053800
C0018	g103.t1	chromosome_1	Cre01.g053850
C0018	g102.t1	chromosome_1	Cre01.g053900
C0018	g101.t1	chromosome_1	Cre01.g053950
C0018	g100.t1	chromosome_1	Cre01.g054000
C0018	g148.t1	chromosome_1	Cre01.g054300
C0018	g142.t1	chromosome_1	Cre01.g054400
C0081	g13521.t1	chromosome_1	Cre01.g054500
C0081	g13522.t1	chromosome_1	Cre01.g054650
C0018	g122.t1	chromosome_1	Cre01.g054800
C0018	g119.t1	chromosome_1	Cre01.g054850
C0018	g120.t1	chromosome_1	Cre01.g054900
C0018	g118.t1	chromosome_1	Cre01.g054950
C0018	g117.t1	chromosome_1	Cre01.g055000
C0018	g116.t1	chromosome_1	Cre01.g055050
C0018	g115.t1	chromosome_1	Cre01.g055100
C0018	g149.t1	chromosome_1	Cre01.g055200
C0018	g152.t1	chromosome_1	Cre01.g055400
C0018	g128.t1	chromosome_1	Cre01.g055408
C0018	g129.t1	chromosome_1	Cre01.g055412
C0018	g130.t1	chromosome_1	Cre01.g055416
C0018	g131.t1	chromosome_1	Cre01.g055420
C0018	g132.t1	chromosome_1	Cre01.g055424
C0018	g133.t1	chromosome_1	Cre01.g055428
C0018	g134.t1	chromosome_1	Cre01.g055432
C0018	g136.t1	chromosome_1	Cre01.g055436
C0018	g154.t1	chromosome_1	Cre01.g055444
C0018	g165.t1	chromosome_1	Cre01.g055453
C0018	g155.t1	chromosome_1	Cre01.g055465
C0018	g156.t2	chromosome_1	Cre01.g055469
C0081	g13475.t2	chromosome_1	Cre01.g058521
C0081	g13476.t3	chromosome_1	Cre01.g058886
C0081	g13480.t1	chromosome_1	Cre01.g061077
C0081	g13493.t1	chromosome_1	Cre01.g061442
C0081	g13494.t1	chromosome_1	Cre01.g061807
C0081	g13467.t1	chromosome_1	Cre01.g062537
C0081	g13464.t1	chromosome_1	Cre01.g063632
C0081	g13465.t1	chromosome_1	Cre01.g063997
C0081	g13455.t1	chromosome_1	Cre01.g065822
C0081	g13466.t1	chromosome_1	Cre01.g066187
C0081	g13453.t1	chromosome_1	Cre01.g068377
C0081	g13450.t1	chromosome_1	Cre01.g068742
C0236	g9621.t1	chromosome_1	Cre01.g069107
C0236	g9620.t1	chromosome_1	Cre01.g069472
C0236	g9630.t1	chromosome_1	Cre01.g069837
C0236	g9629.t1	chromosome_1	Cre01.g070202
C0236	g9627.t1	chromosome_1	Cre01.g070567
C0236	g9628.t1	chromosome_1	Cre01.g070932
C0017	g2213.t1	chromosome_10	Cre10.g417500
C0017	g2214.t1	chromosome_10	Cre10.g417550
C0017	g2205.t1	chromosome_10	Cre10.g417600
C0017	g2206.t1	chromosome_10	Cre10.g417650
C0017	g2207.t1	chromosome_10	Cre10.g417700
C0178	g3934.t1	chromosome_10	Cre10.g417750
C0017	g2203.t1	chromosome_10	Cre10.g417900
C0178	g3927.t1	chromosome_10	Cre10.g417950
C0178	g3928.t1	chromosome_10	Cre10.g418000
C0178	g3915.t1	chromosome_10	Cre10.g418200
C0178	g3935.t1	chromosome_10	Cre10.g418250
C0178	g3936.t1	chromosome_10	Cre10.g418350
C0178	g3937.t1	chromosome_10	Cre10.g418400
C0017	g2196.t1	chromosome_10	Cre10.g418450
C0017	g2197.t1	chromosome_10	Cre10.g418500
C0017	g2199.t1	chromosome_10	Cre10.g418550
C0044	g19821.t1	chromosome_10	Cre10.g418950
C0044	g19820.t1	chromosome_10	Cre10.g419000
C0044	g19816.t1	chromosome_10	Cre10.g419050
C0044	g19804.t1	chromosome_10	Cre10.g419450
C0044	g19803.t1	chromosome_10	Cre10.g419500
C0044	g19800.t1	chromosome_10	Cre10.g419550
C0044	g19796.t1	chromosome_10	Cre10.g419600
C0044	g19799.t1	chromosome_10	Cre10.g419650
C0044	g19798.t1	chromosome_10	Cre10.g419700
C0044	g19807.t1	chromosome_10	Cre10.g419750
C0044	g19805.t1	chromosome_10	Cre10.g419800
C0044	g19806.t1	chromosome_10	Cre10.g419850
C0044	g19828.t1	chromosome_10	Cre10.g420250
C0044	g19827.t1	chromosome_10	Cre10.g420350
C0044	g19826.t1	chromosome_10	Cre10.g420400
C0044	g19775.t1	chromosome_10	Cre10.g420700
C0044	g19777.t1	chromosome_10	Cre10.g420750
C0044	g19778.t2	chromosome_10	Cre10.g420800
C0044	g19793.t1	chromosome_10	Cre10.g420900
C0044	g19776.t1	chromosome_10	Cre10.g421000
C0044	g19763.t1	chromosome_10	Cre10.g421079
C0044	g19771.t1	chromosome_10	Cre10.g421200
C0044	g19761.t1	chromosome_10	Cre10.g421250
C0044	g19770.t1	chromosome_10	Cre10.g421350
C0044	g19768.t1	chromosome_10	Cre10.g421576
C0044	g19768.t1	chromosome_10	Cre10.g421650
C0044	g19767.t1	chromosome_10	Cre10.g421750
C0044	g19766.t1	chromosome_10	Cre10.g421800
C0044	g19746.t1	chromosome_10	Cre10.g422050
C0044	g19748.t1	chromosome_10	Cre10.g422150
C0044	g19744.t1	chromosome_10	Cre10.g422300
C0044	g19743.t1	chromosome_10	Cre10.g422450
C0044	g19749.t1	chromosome_10	Cre10.g422500
C0044	g19750.t1	chromosome_10	Cre10.g422600
C0044	g19758.t1	chromosome_10	Cre10.g422650
C0044	g19738.t1	chromosome_10	Cre10.g422800
C0044	g19739.t1	chromosome_10	Cre10.g422850
C0044	g19737.t1	chromosome_10	Cre10.g422900
C0044	g19735.t1	chromosome_10	Cre10.g423200
C0044	g19729.t1	chromosome_10	Cre10.g423250
C0044	g19731.t1	chromosome_10	Cre10.g423300
C0044	g19705.t1	chromosome_10	Cre10.g423500
C0044	g19708.t1	chromosome_10	Cre10.g423550
C0044	g19707.t1	chromosome_10	Cre10.g423650
C0044	g19706.t1	chromosome_10	Cre10.g423700
C0012	g4032.t1	chromosome_10	Cre10.g423900
C0012	g4031.t1	chromosome_10	Cre10.g424000
C0012	g4033.t1	chromosome_10	Cre10.g424100
C0012	g4034.t1	chromosome_10	Cre10.g424200
C0012	g4041.t1	chromosome_10	Cre10.g424250
C0012	g4042.t1	chromosome_10	Cre10.g424300
C0012	g4043.t2	chromosome_10	Cre10.g424350
C0012	g4040.t1	chromosome_10	Cre10.g424400
C0012	g4039.t1	chromosome_10	Cre10.g424450
C0012	g4038.t1	chromosome_10	Cre10.g424500
C0012	g4048.t1	chromosome_10	Cre10.g424850
C0012	g4049.t1	chromosome_10	Cre10.g424900
C0012	g4050.t1	chromosome_10	Cre10.g425000
C0012	g4056.t1	chromosome_10	Cre10.g425050
C0012	g4055.t1	chromosome_10	Cre10.g425100
C0012	g4099.t1	chromosome_10	Cre10.g425450
C0012	g4094.t1	chromosome_10	Cre10.g425501
C0012	g4098.t1	chromosome_10	Cre10.g425550
C0012	g4090.t1	chromosome_10	Cre10.g425600
C0012	g4085.t1	chromosome_10	Cre10.g425650
C0012	g4084.t1	chromosome_10	Cre10.g425675
C0012	g4084.t1	chromosome_10	Cre10.g425700
C0012	g4083.t1	chromosome_10	Cre10.g425750
C0012	g4077.t1	chromosome_10	Cre10.g425800
C0012	g4075.t1	chromosome_10	Cre10.g425900
C0012	g4089.t1	chromosome_10	Cre10.g425950
C0012	g4088.t1	chromosome_10	Cre10.g426000
C0012	g4087.t2	chromosome_10	Cre10.g426050
C0012	g4103.t1	chromosome_10	Cre10.g426200
C0012	g4104.t1	chromosome_10	Cre10.g426292
C0012	g4105.t1	chromosome_10	Cre10.g426335
C0012	g4106.t1	chromosome_10	Cre10.g426350
C0012	g4107.t1	chromosome_10	Cre10.g426400
C0012	g4112.t1	chromosome_10	Cre10.g426600
C0012	g4112.t1	chromosome_10	Cre10.g426700
C0012	g4113.t1	chromosome_10	Cre10.g426700
C0012	g4114.t1	chromosome_10	Cre10.g426700
C0012	g4114.t1	chromosome_10	Cre10.g426750
C0012	g4116.t1	chromosome_10	Cre10.g426800
C0012	g4116.t1	chromosome_10	Cre10.g426850
C0012	g4147.t1	chromosome_10	Cre10.g427000
C0012	g4148.t1	chromosome_10	Cre10.g427050
C0012	g4149.t1	chromosome_10	Cre10.g427200
C0012	g4150.t1	chromosome_10	Cre10.g427250
C0012	g4151.t1	chromosome_10	Cre10.g427300
C0012	g4145.t1	chromosome_10	Cre10.g427600
C0012	g4144.t1	chromosome_10	Cre10.g427650
C0012	g4143.t1	chromosome_10	Cre10.g427700
C0007	g14603.t1	chromosome_10	Cre10.g427800
C0007	g14604.t1	chromosome_10	Cre10.g427850
C0007	g14605.t1	chromosome_10	Cre10.g427900
C0007	g14605.t1	chromosome_10	Cre10.g427950
C0007	g14606.t1	chromosome_10	Cre10.g428050
C0007	g14607.t1	chromosome_10	Cre10.g428100
C0007	g14597.t1	chromosome_10	Cre10.g428150
C0007	g14598.t1	chromosome_10	Cre10.g428200
C0007	g14599.t1	chromosome_10	Cre10.g428250
C0007	g14600.t1	chromosome_10	Cre10.g428300
C0007	g14601.t1	chromosome_10	Cre10.g428350
C0007	g14602.t1	chromosome_10	Cre10.g428400
C0007	g14593.t1	chromosome_10	Cre10.g428433
C0007	g14592.t1	chromosome_10	Cre10.g428500
C0007	g14586.t1	chromosome_10	Cre10.g428650
C0007	g14587.t1	chromosome_10	Cre10.g428664
C0007	g14588.t1	chromosome_10	Cre10.g428678
C0012	g4201.t1	chromosome_10	Cre10.g428750
C0012	g4202.t1	chromosome_10	Cre10.g428800
C0012	g4203.t1	chromosome_10	Cre10.g428850
C0012	g4204.t1	chromosome_10	Cre10.g428900
C0012	g4206.t1	chromosome_10	Cre10.g429100
C0012	g4205.t1	chromosome_10	Cre10.g429150
C0012	g4172.t1	chromosome_10	Cre10.g429200
C0012	g4174.t1	chromosome_10	Cre10.g429250
C0012	g4173.t1	chromosome_10	Cre10.g429400
C0012	g4171.t1	chromosome_10	Cre10.g429550
C0012	g4189.t1	chromosome_10	Cre10.g429600
C0012	g4190.t1	chromosome_10	Cre10.g429601
C0012	g4192.t1	chromosome_10	Cre10.g429702
C0012	g4192.t1	chromosome_10	Cre10.g429750
C0012	g4198.t1	chromosome_10	Cre10.g429800
C0012	g4195.t1	chromosome_10	Cre10.g429850
C0012	g4194.t1	chromosome_10	Cre10.g429880
C0012	g4188.t2	chromosome_10	Cre10.g430000
C0012	g4187.t1	chromosome_10	Cre10.g430050
C0012	g4186.t1	chromosome_10	Cre10.g430100
C0012	g4185.t1	chromosome_10	Cre10.g430150
C0012	g4182.t1	chromosome_10	Cre10.g430200
C0012	g4181.t1	chromosome_10	Cre10.g430250
C0012	g4179.t1	chromosome_10	Cre10.g430300
C0012	g4178.t1	chromosome_10	Cre10.g430350
C0012	g4177.t1	chromosome_10	Cre10.g430400
C0012	g4168.t1	chromosome_10	Cre10.g430501
C0012	g4170.t1	chromosome_10	Cre10.g430626
C0012	g4169.t1	chromosome_10	Cre10.g430650
C0012	g4170.t1	chromosome_10	Cre10.g430700
C0012	g4167.t1	chromosome_10	Cre10.g430750
C0012	g4166.t1	chromosome_10	Cre10.g430800
C0089	g9034.t1	chromosome_10	Cre10.g431350
C0089	g9036.t1	chromosome_10	Cre10.g431400
C0141	g19069.t1	chromosome_10	Cre10.g431650
C0141	g19070.t1	chromosome_10	Cre10.g431700
C0089	g9031.t1	chromosome_10	Cre10.g431800
C0089	g9030.t1	chromosome_10	Cre10.g431850
C0163	g16748.t1	chromosome_10	Cre10.g432000
C0163	g16747.t1	chromosome_10	Cre10.g432050
C0163	g16743.t1	chromosome_10	Cre10.g432100
C0089	g9033.t2	chromosome_10	Cre10.g432600
C0089	g9032.t2	chromosome_10	Cre10.g432650
C0089	g9020.t1	chromosome_10	Cre10.g432700
C0089	g9021.t1	chromosome_10	Cre10.g432750
C0089	g9025.t1	chromosome_10	Cre10.g432770
C0089	g9024.t1	chromosome_10	Cre10.g432800
C0089	g9023.t1	chromosome_10	Cre10.g432850
C0051	g7865.t1	chromosome_10	Cre10.g433050
C0051	g7864.t1	chromosome_10	Cre10.g433150
C0150	g15093.t1	chromosome_10	Cre10.g433350
C0150	g15094.t1	chromosome_10	Cre10.g433400
C0150	g15095.t1	chromosome_10	Cre10.g433450
C0150	g15096.t1	chromosome_10	Cre10.g433476
C0150	g15088.t1	chromosome_10	Cre10.g433950
C0150	g15091.t1	chromosome_10	Cre10.g434250
C0010	g656.t1	chromosome_10	Cre10.g434400
C0010	g655.t2	chromosome_10	Cre10.g434450
C0010	g654.t1	chromosome_10	Cre10.g434500
C0010	g650.t1	chromosome_10	Cre10.g434600
C0061	g11680.t2	chromosome_10	Cre10.g435250
C0061	g11679.t1	chromosome_10	Cre10.g435300
C0061	g11678.t1	chromosome_10	Cre10.g435350
C0002	g18339.t1	chromosome_10	Cre10.g435450
C0002	g18338.t3	chromosome_10	Cre10.g435500
C0002	g18337.t2	chromosome_10	Cre10.g435550
C0002	g18336.t1	chromosome_10	Cre10.g435600
C0002	g18335.t1	chromosome_10	Cre10.g435650
C0002	g18332.t1	chromosome_10	Cre10.g435800
C0002	g18340.t1	chromosome_10	Cre10.g435850
C0002	g18341.t1	chromosome_10	Cre10.g435900
C0002	g18295.t1	chromosome_10	Cre10.g435950
C0002	g18294.t1	chromosome_10	Cre10.g436000
C0002	g18293.t1	chromosome_10	Cre10.g436050
C0002	g18292.t1	chromosome_10	Cre10.g436053
C0002	g18291.t1	chromosome_10	Cre10.g436100
C0002	g18290.t1	chromosome_10	Cre10.g436150
C0002	g18289.t1	chromosome_10	Cre10.g436200
C0002	g18289.t1	chromosome_10	Cre10.g436250
C0002	g18316.t1	chromosome_10	Cre10.g436300
C0002	g18315.t1	chromosome_10	Cre10.g436350
C0002	g18314.t1	chromosome_10	Cre10.g436400
C0002	g18310.t1	chromosome_10	Cre10.g436500
C0002	g18309.t1	chromosome_10	Cre10.g436550
C0002	g18308.t4	chromosome_10	Cre10.g436600
C0002	g18307.t1	chromosome_10	Cre10.g436650
C0002	g18325.t1	chromosome_10	Cre10.g437050
C0002	g18324.t1	chromosome_10	Cre10.g437100
C0002	g18322.t1	chromosome_10	Cre10.g437150
C0002	g18320.t1	chromosome_10	Cre10.g437250
C0002	g18278.t1	chromosome_10	Cre10.g437350
C0002	g18282.t1	chromosome_10	Cre10.g437450
C0002	g18283.t1	chromosome_10	Cre10.g437500
C0002	g18283.t1	chromosome_10	Cre10.g437550
C0002	g18284.t1	chromosome_10	Cre10.g437550
C0002	g18286.t1	chromosome_10	Cre10.g437829
C0002	g18287.t1	chromosome_10	Cre10.g437850
C0002	g18265.t3	chromosome_10	Cre10.g437950
C0002	g18266.t1	chromosome_10	Cre10.g438000
C0002	g18258.t1	chromosome_10	Cre10.g438150
C0002	g18258.t1	chromosome_10	Cre10.g438200
C0002	g18263.t1	chromosome_10	Cre10.g438250
C0002	g18263.t1	chromosome_10	Cre10.g438300
C0002	g18274.t1	chromosome_10	Cre10.g438500
C0002	g18273.t1	chromosome_10	Cre10.g438550
C0002	g18272.t1	chromosome_10	Cre10.g438650
C0002	g18271.t1	chromosome_10	Cre10.g438700
C0002	g18270.t1	chromosome_10	Cre10.g438750
C0002	g18269.t1	chromosome_10	Cre10.g438783
C0002	g18250.t1	chromosome_10	Cre10.g438850
C0002	g18252.t1	chromosome_10	Cre10.g438950
C0002	g18251.t1	chromosome_10	Cre10.g439000
C0002	g18234.t1	chromosome_10	Cre10.g439050
C0002	g18235.t1	chromosome_10	Cre10.g439100
C0002	g18236.t1	chromosome_10	Cre10.g439150
C0002	g18237.t1	chromosome_10	Cre10.g439200
C0002	g18238.t1	chromosome_10	Cre10.g439250
C0002	g18239.t1	chromosome_10	Cre10.g439350
C0002	g18240.t1	chromosome_10	Cre10.g439400
C0002	g18223.t1	chromosome_10	Cre10.g439600
C0002	g18222.t1	chromosome_10	Cre10.g439650
C0002	g18221.t1	chromosome_10	Cre10.g439700
C0002	g18224.t1	chromosome_10	Cre10.g439750
C0002	g18225.t1	chromosome_10	Cre10.g439850
C0002	g18226.t1	chromosome_10	Cre10.g439900
C0002	g18233.t1	chromosome_10	Cre10.g439950
C0002	g18243.t1	chromosome_10	Cre10.g440050
C0002	g18242.t1	chromosome_10	Cre10.g440100
C0002	g18241.t1	chromosome_10	Cre10.g440150
C0002	g18212.t1	chromosome_10	Cre10.g440200
C0002	g18211.t1	chromosome_10	Cre10.g440250
C0002	g18215.t1	chromosome_10	Cre10.g440300
C0002	g18216.t1	chromosome_10	Cre10.g440350
C0002	g18217.t1	chromosome_10	Cre10.g440400
C0002	g18218.t1	chromosome_10	Cre10.g440450
C0002	g18206.t1	chromosome_10	Cre10.g440700
C0002	g18207.t1	chromosome_10	Cre10.g440750
C0002	g18200.t1	chromosome_10	Cre10.g440850
C0002	g18201.t1	chromosome_10	Cre10.g440900
C0002	g18203.t1	chromosome_10	Cre10.g440950
C0002	g18204.t1	chromosome_10	Cre10.g441000
C0002	g18184.t1	chromosome_10	Cre10.g441100
C0002	g18186.t1	chromosome_10	Cre10.g441200
C0002	g18187.t1	chromosome_10	Cre10.g441250
C0002	g18188.t1	chromosome_10	Cre10.g441300
C0002	g18189.t1	chromosome_10	Cre10.g441350
C0002	g18190.t1	chromosome_10	Cre10.g441400
C0002	g18194.t1	chromosome_10	Cre10.g441450
C0002	g18195.t1	chromosome_10	Cre10.g441500
C0002	g18170.t1	chromosome_10	Cre10.g441600
C0002	g18169.t1	chromosome_10	Cre10.g441650
C0002	g18177.t1	chromosome_10	Cre10.g441750
C0002	g18178.t1	chromosome_10	Cre10.g441800
C0002	g18179.t1	chromosome_10	Cre10.g441850
C0002	g18180.t1	chromosome_10	Cre10.g441900
C0002	g18181.t1	chromosome_10	Cre10.g441950
C0002	g18182.t1	chromosome_10	Cre10.g442000
C0002	g18179.t1	chromosome_10	Cre10.g442041
C0002	g18107.t1	chromosome_10	Cre10.g442250
C0002	g18106.t1	chromosome_10	Cre10.g442300
C0002	g18105.t1	chromosome_10	Cre10.g442350
C0002	g18104.t1	chromosome_10	Cre10.g442400
C0002	g18103.t1	chromosome_10	Cre10.g442450
C0002	g18098.t1	chromosome_10	Cre10.g442650
C0002	g18100.t1	chromosome_10	Cre10.g442700
C0002	g18101.t1	chromosome_10	Cre10.g442750
C0002	g18111.t1	chromosome_10	Cre10.g442850
C0002	g18112.t1	chromosome_10	Cre10.g442950
C0127	g15726.t1	chromosome_10	Cre10.g443250
C0127	g15727.t1	chromosome_10	Cre10.g443300
C0127	g15728.t1	chromosome_10	Cre10.g443350
C0127	g15709.t1	chromosome_10	Cre10.g443500
C0127	g15710.t3	chromosome_10	Cre10.g443550
C0127	g15715.t1	chromosome_10	Cre10.g443600
C0127	g15719.t1	chromosome_10	Cre10.g443700
C0127	g15708.t1	chromosome_10	Cre10.g443750
C0127	g15707.t1	chromosome_10	Cre10.g443801
C0127	g15706.t3	chromosome_10	Cre10.g443850
C0024	g10773.t1	chromosome_10	Cre10.g443950
C0024	g10774.t1	chromosome_10	Cre10.g444000
C0024	g10773.t1	chromosome_10	Cre10.g444100
C0024	g10774.t1	chromosome_10	Cre10.g444100
C0127	g15698.t1	chromosome_10	Cre10.g444400
C0127	g15703.t1	chromosome_10	Cre10.g444450
C0127	g15694.t2	chromosome_10	Cre10.g444500
C0127	g15695.t1	chromosome_10	Cre10.g444550
C0024	g10717.t1	chromosome_10	Cre10.g444700
C0024	g10715.t1	chromosome_10	Cre10.g444750
C0024	g10716.t1	chromosome_10	Cre10.g444800
C0024	g10718.t1	chromosome_10	Cre10.g444900
C0024	g10731.t1	chromosome_10	Cre10.g445700
C0024	g10734.t1	chromosome_10	Cre10.g445750
C0024	g10733.t1	chromosome_10	Cre10.g445850
C0024	g10732.t1	chromosome_10	Cre10.g445900
C0024	g10735.t2	chromosome_10	Cre10.g446000
C0024	g10729.t1	chromosome_10	Cre10.g446050
C0024	g10730.t1	chromosome_10	Cre10.g446100
C0024	g10729.t1	chromosome_10	Cre10.g446150
C0024	g10728.t1	chromosome_10	Cre10.g446200
C0024	g10727.t1	chromosome_10	Cre10.g446250
C0024	g10756.t1	chromosome_10	Cre10.g446350
C0024	g10757.t1	chromosome_10	Cre10.g446400
C0024	g10742.t1	chromosome_10	Cre10.g446450
C0024	g10740.t1	chromosome_10	Cre10.g446500
C0024	g10739.t1	chromosome_10	Cre10.g446550
C0024	g10752.t1	chromosome_10	Cre10.g446650
C0024	g10753.t1	chromosome_10	Cre10.g446700
C0024	g10754.t2	chromosome_10	Cre10.g446750
C0024	g10771.t1	chromosome_10	Cre10.g446900
C0024	g10770.t1	chromosome_10	Cre10.g446950
C0024	g10769.t1	chromosome_10	Cre10.g447000
C0024	g10761.t1	chromosome_10	Cre10.g447300
C0024	g10760.t1	chromosome_10	Cre10.g447350
C0024	g10809.t1	chromosome_10	Cre10.g447735
C0024	g10808.t1	chromosome_10	Cre10.g447767
C0024	g10810.t1	chromosome_10	Cre10.g447900
C0024	g10812.t1	chromosome_10	Cre10.g448000
C0024	g10813.t1	chromosome_10	Cre10.g448051
C0024	g10814.t1	chromosome_10	Cre10.g448100
C0024	g10815.t1	chromosome_10	Cre10.g448150
C0024	g10816.t1	chromosome_10	Cre10.g448200
C0024	g10802.t1	chromosome_10	Cre10.g448350
C0024	g10804.t1	chromosome_10	Cre10.g448450
C0024	g10805.t1	chromosome_10	Cre10.g448500
C0024	g10831.t1	chromosome_10	Cre10.g448650
C0024	g10835.t1	chromosome_10	Cre10.g448700
C0024	g10837.t1	chromosome_10	Cre10.g448800
C0024	g10836.t1	chromosome_10	Cre10.g448850
C0024	g10839.t1	chromosome_10	Cre10.g448950
C0024	g10827.t1	chromosome_10	Cre10.g449200
C0024	g10828.t1	chromosome_10	Cre10.g449250
C0024	g10829.t1	chromosome_10	Cre10.g449350
C0024	g10830.t1	chromosome_10	Cre10.g449450
C0024	g10845.t1	chromosome_10	Cre10.g449700
C0024	g10844.t1	chromosome_10	Cre10.g449750
C0055	g5360.t1	chromosome_10	Cre10.g450350
C0055	g5359.t1	chromosome_10	Cre10.g450400
C0055	g5355.t1	chromosome_10	Cre10.g450500
C0055	g5356.t2	chromosome_10	Cre10.g450550
C0061	g11658.t2	chromosome_10	Cre10.g450850
C0061	g11655.t1	chromosome_10	Cre10.g450879
C0061	g11656.t1	chromosome_10	Cre10.g450900
C0055	g5340.t1	chromosome_10	Cre10.g451000
C0055	g5338.t1	chromosome_10	Cre10.g451100
C0061	g11651.t1	chromosome_10	Cre10.g451250
C0061	g11648.t1	chromosome_10	Cre10.g451300
C0061	g11647.t1	chromosome_10	Cre10.g451400
C0061	g11646.t1	chromosome_10	Cre10.g451450
C0061	g11645.t1	chromosome_10	Cre10.g451477
C0033	g5977.t1	chromosome_10	Cre10.g451900
C0033	g5976.t1	chromosome_10	Cre10.g451950
C0033	g5975.t1	chromosome_10	Cre10.g452000
C0033	g5978.t1	chromosome_10	Cre10.g452050
C0033	g5979.t1	chromosome_10	Cre10.g452100
C0105	g15130.t1	chromosome_10	Cre10.g452300
C0105	g15129.t1	chromosome_10	Cre10.g452350
C0208	g6552.t1	chromosome_10	Cre10.g452450
C0208	g6553.t1	chromosome_10	Cre10.g452500
C0105	g15133.t1	chromosome_10	Cre10.g452550
C0105	g15131.t1	chromosome_10	Cre10.g452700
C0105	g15131.t1	chromosome_10	Cre10.g452800
C0057	g8242.t1	chromosome_10	Cre10.g453900
C0057	g8243.t1	chromosome_10	Cre10.g454000
C0167	g15017.t1	chromosome_10	Cre10.g454400
C0167	g15016.t1	chromosome_10	Cre10.g454450
C0167	g15022.t1	chromosome_10	Cre10.g454550
C0167	g15021.t1	chromosome_10	Cre10.g454600
C0206	g18620.t1	chromosome_10	Cre10.g454650
C0206	g18623.t1	chromosome_10	Cre10.g454700
C0206	g18622.t1	chromosome_10	Cre10.g454734
C0206	g18621.t1	chromosome_10	Cre10.g454800
C0112	g3745.t1	chromosome_10	Cre10.g455250
C0112	g3744.t1	chromosome_10	Cre10.g455300
C0167	g15014.t1	chromosome_10	Cre10.g455600
C0167	g15012.t1	chromosome_10	Cre10.g455650
C0057	g8219.t1	chromosome_10	Cre10.g455700
C0057	g8220.t1	chromosome_10	Cre10.g455750
C0033	g5969.t1	chromosome_10	Cre10.g455950
C0033	g5970.t1	chromosome_10	Cre10.g455950
C0033	g5971.t1	chromosome_10	Cre10.g455950
C0033	g5970.t1	chromosome_10	Cre10.g456000
C0033	g5969.t1	chromosome_10	Cre10.g456050
C0033	g5969.t1	chromosome_10	Cre10.g456100
C0033	g5970.t1	chromosome_10	Cre10.g456100
C0033	g5971.t1	chromosome_10	Cre10.g456100
C0033	g5972.t1	chromosome_10	Cre10.g456150
C0057	g8248.t1	chromosome_10	Cre10.g456200
C0057	g8249.t1	chromosome_10	Cre10.g456250
C0057	g8250.t1	chromosome_10	Cre10.g456300
C0057	g8252.t1	chromosome_10	Cre10.g456350
C0057	g8253.t2	chromosome_10	Cre10.g456400
C0057	g8244.t1	chromosome_10	Cre10.g456600
C0057	g8247.t1	chromosome_10	Cre10.g456700
C0016	g4360.t3	chromosome_10	Cre10.g457100
C0016	g4361.t2	chromosome_10	Cre10.g457150
C0016	g4346.t1	chromosome_10	Cre10.g457331
C0016	g4351.t2	chromosome_10	Cre10.g457400
C0016	g4353.t1	chromosome_10	Cre10.g457450
C0016	g4354.t1	chromosome_10	Cre10.g457500
C0016	g4352.t1	chromosome_10	Cre10.g457550
C0016	g4355.t1	chromosome_10	Cre10.g457600
C0016	g4356.t1	chromosome_10	Cre10.g457650
C0016	g4357.t1	chromosome_10	Cre10.g457700
C0016	g4358.t1	chromosome_10	Cre10.g457750
C0016	g4359.t1	chromosome_10	Cre10.g457850
C0016	g4315.t1	chromosome_10	Cre10.g458100
C0016	g4313.t1	chromosome_10	Cre10.g458250
C0016	g4314.t1	chromosome_10	Cre10.g458300
C0016	g4340.t1	chromosome_10	Cre10.g458650
C0016	g4339.t1	chromosome_10	Cre10.g458700
C0016	g4338.t1	chromosome_10	Cre10.g458750
C0016	g4340.t1	chromosome_10	Cre10.g458750
C0016	g4326.t1	chromosome_10	Cre10.g458950
C0016	g4325.t1	chromosome_10	Cre10.g459000
C0016	g4324.t1	chromosome_10	Cre10.g459050
C0016	g4323.t1	chromosome_10	Cre10.g459200
C0016	g4324.t1	chromosome_10	Cre10.g459250
C0016	g4319.t1	chromosome_10	Cre10.g459300
C0016	g4316.t1	chromosome_10	Cre10.g459400
C0016	g4317.t1	chromosome_10	Cre10.g459450
C0016	g4318.t1	chromosome_10	Cre10.g459500
C0092	g18715.t1	chromosome_10	Cre10.g459750
C0092	g18716.t1	chromosome_10	Cre10.g459800
C0092	g18717.t1	chromosome_10	Cre10.g459900
C0016	g4399.t1	chromosome_10	Cre10.g459950
C0016	g4398.t1	chromosome_10	Cre10.g460000
C0092	g18711.t1	chromosome_10	Cre10.g460050
C0092	g18703.t1	chromosome_10	Cre10.g460250
C0092	g18704.t1	chromosome_10	Cre10.g460250
C0092	g18705.t1	chromosome_10	Cre10.g460300
C0092	g18706.t1	chromosome_10	Cre10.g460466
C0092	g18690.t1	chromosome_10	Cre10.g460532
C0092	g18696.t1	chromosome_10	Cre10.g460600
C0092	g18696.t1	chromosome_10	Cre10.g460650
C0092	g18674.t1	chromosome_10	Cre10.g460950
C0092	g18677.t1	chromosome_10	Cre10.g461000
C0092	g18676.t1	chromosome_10	Cre10.g461050
C0092	g18674.t1	chromosome_10	Cre10.g461100
C0092	g18671.t1	chromosome_10	Cre10.g461250
C0092	g18670.t1	chromosome_10	Cre10.g461350
C0051	g7932.t1	chromosome_10	Cre10.g461900
C0051	g7929.t1	chromosome_10	Cre10.g461950
C0051	g7928.t1	chromosome_10	Cre10.g462000
C0051	g7923.t1	chromosome_10	Cre10.g462200
C0051	g7915.t1	chromosome_10	Cre10.g462250
C0051	g7914.t1	chromosome_10	Cre10.g462300
C0051	g7937.t1	chromosome_10	Cre10.g462950
C0051	g7936.t1	chromosome_10	Cre10.g463026
C0051	g7919.t1	chromosome_10	Cre10.g463250
C0051	g7918.t2	chromosome_10	Cre10.g463300
C0051	g7896.t1	chromosome_10	Cre10.g463450
C0051	g7894.t1	chromosome_10	Cre10.g463600
C0051	g7900.t1	chromosome_10	Cre10.g463800
C0051	g7898.t1	chromosome_10	Cre10.g463900
C0051	g7912.t1	chromosome_10	Cre10.g464050
C0051	g7911.t1	chromosome_10	Cre10.g464100
C0051	g7877.t1	chromosome_10	Cre10.g464350
C0051	g7870.t1	chromosome_10	Cre10.g464450
C0051	g7881.t1	chromosome_10	Cre10.g464500
C0051	g7879.t1	chromosome_10	Cre10.g464600
C0051	g7878.t1	chromosome_10	Cre10.g464650
C0051	g7888.t1	chromosome_10	Cre10.g464850
C0051	g7890.t1	chromosome_10	Cre10.g464900
C0051	g7891.t1	chromosome_10	Cre10.g464950
C0089	g8993.t1	chromosome_10	Cre10.g465450
C0089	g8997.t1	chromosome_10	Cre10.g465500
C0089	g8986.t1	chromosome_10	Cre10.g465550
C0089	g8981.t1	chromosome_10	Cre10.g465650
C0212	g4412.t1	chromosome_10	Cre10.g465900
C0212	g4413.t1	chromosome_10	Cre10.g465950
C0212	g4414.t1	chromosome_10	Cre10.g466050
C0212	g4419.t1	chromosome_10	Cre10.g466200
C0212	g4416.t1	chromosome_10	Cre10.g466250
C0212	g4417.t1	chromosome_10	Cre10.g466300
C0212	g4418.t1	chromosome_10	Cre10.g466350
C0212	g4406.t1	chromosome_10	Cre10.g466400
C0212	g4404.t1	chromosome_10	Cre10.g466500
C0212	g4405.t1	chromosome_10	Cre10.g466550
C0212	g4420.t1	chromosome_10	Cre10.g466600
C0212	g4421.t1	chromosome_10	Cre10.g466650
C0212	g4411.t1	chromosome_10	Cre10.g466700
C0212	g4410.t1	chromosome_10	Cre10.g466750
C0139	g17292.t1	chromosome_10	Cre10.g466800
C0139	g17291.t1	chromosome_10	Cre10.g466850
C0139	g17290.t1	chromosome_10	Cre10.g467000
C0139	g17289.t1	chromosome_10	Cre10.g467050
C0207	g15070.t1	chromosome_11	Cre11.g467524
C0207	g15074.t1	chromosome_11	Cre11.g467526
C0207	g15073.t1	chromosome_11	Cre11.g467527
C0207	g15064.t1	chromosome_11	Cre11.g467528
C0207	g15067.t1	chromosome_11	Cre11.g467530
C0207	g15066.t1	chromosome_11	Cre11.g467531
C0207	g15064.t1	chromosome_11	Cre11.g467534
C0207	g15066.t1	chromosome_11	Cre11.g467534
C0207	g15067.t1	chromosome_11	Cre11.g467534
C0155	g7799.t1	chromosome_11	Cre11.g467535
C0155	g7798.t1	chromosome_11	Cre11.g467537
C0155	g7794.t1	chromosome_11	Cre11.g467538
C0155	g7796.t1	chromosome_11	Cre11.g467538
C0155	g7797.t1	chromosome_11	Cre11.g467538
C0155	g7794.t1	chromosome_11	Cre11.g467539
C0155	g7796.t1	chromosome_11	Cre11.g467539
C0155	g7797.t1	chromosome_11	Cre11.g467539
C0155	g7794.t1	chromosome_11	Cre11.g467540
C0155	g7801.t1	chromosome_11	Cre11.g467543
C0155	g7802.t1	chromosome_11	Cre11.g467544
C0155	g7805.t1	chromosome_11	Cre11.g467546
C0155	g7806.t1	chromosome_11	Cre11.g467547
C0155	g7811.t1	chromosome_11	Cre11.g467555
C0155	g7809.t1	chromosome_11	Cre11.g467556
C0094	g17280.t1	chromosome_11	Cre11.g467559
C0094	g17284.t1	chromosome_11	Cre11.g467560
C0094	g17283.t1	chromosome_11	Cre11.g467561
C0155	g7783.t1	chromosome_11	Cre11.g467563
C0155	g7782.t1	chromosome_11	Cre11.g467564
C0094	g17275.t1	chromosome_11	Cre11.g467567
C0094	g17272.t1	chromosome_11	Cre11.g467568
C0094	g17273.t1	chromosome_11	Cre11.g467569
C0094	g17275.t1	chromosome_11	Cre11.g467570
C0094	g17274.t2	chromosome_11	Cre11.g467573
C0094	g17270.t1	chromosome_11	Cre11.g467574
C0094	g17271.t1	chromosome_11	Cre11.g467575
C0094	g17268.t1	chromosome_11	Cre11.g467576
C0094	g17269.t1	chromosome_11	Cre11.g467577
C0094	g17266.t1	chromosome_11	Cre11.g467578
C0094	g17261.t1	chromosome_11	Cre11.g467581
C0094	g17259.t1	chromosome_11	Cre11.g467582
C0009	g8780.t1	chromosome_11	Cre11.g467590
C0009	g8779.t1	chromosome_11	Cre11.g467591
C0009	g8785.t1	chromosome_11	Cre11.g467596
C0080	g5513.t1	chromosome_11	Cre11.g467609
C0080	g5514.t1	chromosome_11	Cre11.g467610
C0080	g5515.t1	chromosome_11	Cre11.g467611
C0080	g5517.t1	chromosome_11	Cre11.g467617
C0080	g5511.t1	chromosome_11	Cre11.g467620
C0080	g5505.t1	chromosome_11	Cre11.g467624
C0084	g15780.t2	chromosome_11	Cre11.g467630
C0084	g15781.t1	chromosome_11	Cre11.g467631
C0084	g15785.t1	chromosome_11	Cre11.g467633
C0084	g15786.t1	chromosome_11	Cre11.g467635
C0084	g15784.t1	chromosome_11	Cre11.g467637
C0084	g15777.t1	chromosome_11	Cre11.g467638
C0084	g15777.t1	chromosome_11	Cre11.g467639
C0084	g15778.t1	chromosome_11	Cre11.g467640
C0084	g15777.t1	chromosome_11	Cre11.g467642
C0084	g15773.t1	chromosome_11	Cre11.g467643
C0084	g15775.t1	chromosome_11	Cre11.g467644
C0084	g15764.t1	chromosome_11	Cre11.g467651
C0084	g15756.t1	chromosome_11	Cre11.g467654
C0084	g15759.t1	chromosome_11	Cre11.g467655
C0084	g15758.t1	chromosome_11	Cre11.g467656
C0084	g15767.t1	chromosome_11	Cre11.g467659
C0084	g15768.t1	chromosome_11	Cre11.g467660
C0084	g15754.t1	chromosome_11	Cre11.g467666
C0084	g15755.t1	chromosome_11	Cre11.g467667
C0084	g15751.t1	chromosome_11	Cre11.g467669
C0084	g15746.t1	chromosome_11	Cre11.g467670
C0002	g18461.t1	chromosome_11	Cre11.g467679
C0002	g18460.t1	chromosome_11	Cre11.g467680
C0002	g18455.t1	chromosome_11	Cre11.g467687
C0002	g18454.t1	chromosome_11	Cre11.g467689
C0002	g18456.t1	chromosome_11	Cre11.g467690
C0002	g18453.t1	chromosome_11	Cre11.g467691
C0002	g18447.t1	chromosome_11	Cre11.g467701
C0002	g18446.t1	chromosome_11	Cre11.g467702
C0002	g18445.t1	chromosome_11	Cre11.g467703
C0002	g18412.t1	chromosome_11	Cre11.g467706
C0002	g18413.t1	chromosome_11	Cre11.g467707
C0002	g18415.t2	chromosome_11	Cre11.g467708
C0106	g19391.t1	chromosome_11	Cre11.g467719
C0106	g19390.t1	chromosome_11	Cre11.g467720
C0115	g2510.t1	chromosome_11	Cre11.g467722
C0115	g2509.t1	chromosome_11	Cre11.g467723
C0009	g8895.t1	chromosome_11	Cre11.g467737
C0009	g8896.t1	chromosome_11	Cre11.g467738
C0009	g8909.t1	chromosome_11	Cre11.g467739
C0009	g8906.t1	chromosome_11	Cre11.g467740
C0009	g8905.t1	chromosome_11	Cre11.g467741
C0009	g8903.t1	chromosome_11	Cre11.g467743
C0009	g8886.t1	chromosome_11	Cre11.g467747
C0009	g8885.t1	chromosome_11	Cre11.g467749
C0009	g8884.t1	chromosome_11	Cre11.g467751
C0009	g8893.t1	chromosome_11	Cre11.g467752
C0009	g8894.t1	chromosome_11	Cre11.g467753
C0009	g8897.t1	chromosome_11	Cre11.g467754
C0009	g8898.t1	chromosome_11	Cre11.g467755
C0009	g8866.t1	chromosome_11	Cre11.g467758
C0009	g8867.t1	chromosome_11	Cre11.g467759
C0009	g8844.t1	chromosome_11	Cre11.g467766
C0009	g8849.t1	chromosome_11	Cre11.g467767
C0009	g8833.t1	chromosome_11	Cre11.g467770
C0009	g8834.t1	chromosome_11	Cre11.g467771
C0009	g8836.t1	chromosome_11	Cre11.g467772
C0009	g8835.t1	chromosome_11	Cre11.g467773
C0009	g8834.t1	chromosome_11	Cre11.g467774
C0009	g8855.t1	chromosome_11	Cre11.g467792
C0009	g8855.t1	chromosome_11	Cre11.g467793
C0009	g8855.t1	chromosome_11	Cre11.g467794
C0009	g8860.t5	chromosome_11	Cre11.g467795
C0009	g8824.t1	chromosome_11	Cre11.g467450
C0009	g8827.t1	chromosome_11	Cre11.g467500
C0009	g8826.t1	chromosome_11	Cre11.g467550
C0009	g8793.t2	chromosome_11	Cre11.g467850
C0009	g8794.t1	chromosome_11	Cre11.g467950
C0009	g8795.t1	chromosome_11	Cre11.g468000
C0009	g8796.t1	chromosome_11	Cre11.g468050
C0009	g8797.t1	chromosome_11	Cre11.g468300
C0009	g8807.t1	chromosome_11	Cre11.g468350
C0009	g8806.t1	chromosome_11	Cre11.g468353
C0009	g8788.t2	chromosome_11	Cre11.g468356
C0009	g8792.t1	chromosome_11	Cre11.g468359
C0009	g8812.t1	chromosome_11	Cre11.g468400
C0009	g8811.t1	chromosome_11	Cre11.g468450
C0009	g8803.t1	chromosome_11	Cre11.g468500
C0009	g8804.t1	chromosome_11	Cre11.g468550
C0009	g8805.t1	chromosome_11	Cre11.g468600
C0009	g8768.t1	chromosome_11	Cre11.g468700
C0009	g8769.t1	chromosome_11	Cre11.g468750
C0009	g8764.t1	chromosome_11	Cre11.g468800
C0009	g8763.t1	chromosome_11	Cre11.g468850
C0009	g8762.t1	chromosome_11	Cre11.g468900
C0009	g8761.t1	chromosome_11	Cre11.g469000
C0009	g8754.t1	chromosome_11	Cre11.g469033
C0009	g8753.t1	chromosome_11	Cre11.g469187
C0009	g8753.t1	chromosome_11	Cre11.g469224
C0009	g8751.t1	chromosome_11	Cre11.g469300
C0009	g8750.t1	chromosome_11	Cre11.g469350
C0009	g8749.t1	chromosome_11	Cre11.g469400
C0009	g8748.t1	chromosome_11	Cre11.g469450
C0009	g8747.t1	chromosome_11	Cre11.g469600
C0029	g10395.t2	chromosome_11	Cre11.g474700
C0029	g10388.t1	chromosome_11	Cre11.g474800
C0029	g10384.t1	chromosome_11	Cre11.g475000
C0029	g10385.t1	chromosome_11	Cre11.g475050
C0029	g10380.t1	chromosome_11	Cre11.g475150
C0029	g10406.t1	chromosome_11	Cre11.g475576
C0029	g10406.t1	chromosome_11	Cre11.g475600
C0029	g10412.t1	chromosome_11	Cre11.g475750
C0029	g10413.t1	chromosome_11	Cre11.g475800
C0029	g10415.t1	chromosome_11	Cre11.g475850
C0029	g10416.t1	chromosome_11	Cre11.g475900
C0029	g10417.t1	chromosome_11	Cre11.g475950
C0029	g10462.t1	chromosome_11	Cre11.g476800
C0029	g10461.t2	chromosome_11	Cre11.g476850
C0029	g10466.t1	chromosome_11	Cre11.g476900
C0029	g10465.t1	chromosome_11	Cre11.g476950
C0029	g10464.t1	chromosome_11	Cre11.g477000
C0029	g10482.t1	chromosome_11	Cre11.g477250
C0029	g10481.t1	chromosome_11	Cre11.g477300
C0029	g10478.t1	chromosome_11	Cre11.g477400
C0029	g10475.t1	chromosome_11	Cre11.g477500
C0052	g9329.t1	chromosome_11	Cre11.g478128
C0052	g9327.t1	chromosome_11	Cre11.g478156
C0005	g11743.t1	chromosome_11	Cre11.g478240
C0005	g11740.t1	chromosome_11	Cre11.g478350
C0027	g12415.t1	chromosome_11	Cre11.g478700
C0027	g12415.t1	chromosome_11	Cre11.g478750
C0027	g12414.t1	chromosome_11	Cre11.g478800
C0027	g12413.t1	chromosome_11	Cre11.g478850
C0042	g12786.t1	chromosome_11	Cre11.g479000
C0042	g12785.t1	chromosome_11	Cre11.g479050
C0027	g12426.t1	chromosome_11	Cre11.g479300
C0027	g12427.t2	chromosome_11	Cre11.g479350
C0052	g9353.t1	chromosome_11	Cre11.g479500
C0052	g9352.t1	chromosome_11	Cre11.g479550
C0052	g9347.t1	chromosome_11	Cre11.g479650
C0052	g9346.t1	chromosome_11	Cre11.g479700
C0052	g9363.t3	chromosome_11	Cre11.g479750
C0052	g9362.t1	chromosome_11	Cre11.g479850
C0052	g9357.t1	chromosome_11	Cre11.g479900
C0052	g9358.t1	chromosome_11	Cre11.g479950
C0052	g9359.t1	chromosome_11	Cre11.g480000
C0042	g12795.t1	chromosome_11	Cre11.g480060
C0042	g12794.t1	chromosome_11	Cre11.g480150
C0027	g12418.t1	chromosome_11	Cre11.g480600
C0027	g12420.t1	chromosome_11	Cre11.g480650
C0005	g11753.t1	chromosome_11	Cre11.g480750
C0005	g11752.t1	chromosome_11	Cre11.g480800
C0005	g11757.t1	chromosome_11	Cre11.g480851
C0005	g11755.t1	chromosome_11	Cre11.g480950
C0005	g11761.t2	chromosome_11	Cre11.g480950
C0005	g11760.t1	chromosome_11	Cre11.g481000
C0005	g11759.t1	chromosome_11	Cre11.g481126
C0005	g11762.t1	chromosome_11	Cre11.g481400
C0005	g11763.t1	chromosome_11	Cre11.g481450
C0005	g11771.t1	chromosome_11	Cre11.g481500
C0005	g11772.t1	chromosome_11	Cre11.g481550
C0005	g11768.t1	chromosome_11	Cre11.g481600
C0005	g11776.t1	chromosome_11	Cre11.g481650
C0005	g11778.t1	chromosome_11	Cre11.g481700
C0005	g11784.t1	chromosome_11	Cre11.g481800
C0157	g5801.t1	chromosome_11	Cre11.g482050
C0157	g5802.t1	chromosome_11	Cre11.g482101
C0157	g5806.t1	chromosome_11	Cre11.g482150
C0157	g5807.t1	chromosome_11	Cre11.g482200
C0157	g5813.t2	chromosome_11	Cre11.g482483
C0157	g5815.t1	chromosome_11	Cre11.g482600
C0157	g5817.t1	chromosome_11	Cre11.g482700
C0157	g5819.t1	chromosome_11	Cre11.g482850
C0157	g5822.t1	chromosome_11	Cre11.g482900
C0256	g9187.t1	chromosome_11	Cre11.g483150
C0256	g9186.t1	chromosome_11	Cre11.g483200
C0256	g9189.t1	chromosome_11	Cre11.g483250
C0050	g11535.t1	chromosome_12	Cre12.g483500
C0050	g11532.t1	chromosome_12	Cre12.g483550
C0050	g11469.t1	chromosome_12	Cre12.g483650
C0050	g11465.t1	chromosome_12	Cre12.g483700
C0050	g11465.t1	chromosome_12	Cre12.g483720
C0050	g11464.t1	chromosome_12	Cre12.g483750
C0050	g11463.t1	chromosome_12	Cre12.g483800
C0050	g11462.t1	chromosome_12	Cre12.g483900
C0050	g11461.t1	chromosome_12	Cre12.g483950
C0050	g11470.t1	chromosome_12	Cre12.g484000
C0050	g11471.t1	chromosome_12	Cre12.g484050
C0050	g11472.t1	chromosome_12	Cre12.g484100
C0050	g11473.t1	chromosome_12	Cre12.g484150
C0050	g11474.t1	chromosome_12	Cre12.g484200
C0050	g11475.t1	chromosome_12	Cre12.g484250
C0050	g11476.t1	chromosome_12	Cre12.g484300
C0050	g11478.t1	chromosome_12	Cre12.g484350
C0050	g11475.t1	chromosome_12	Cre12.g484375
C0050	g11479.t1	chromosome_12	Cre12.g484375
C0050	g11492.t1	chromosome_12	Cre12.g484700
C0050	g11491.t1	chromosome_12	Cre12.g484750
C0050	g11541.t1	chromosome_12	Cre12.g484900
C0050	g11539.t1	chromosome_12	Cre12.g485000
C0050	g11537.t1	chromosome_12	Cre12.g485050
C0050	g11539.t1	chromosome_12	Cre12.g485100
C0050	g11545.t1	chromosome_12	Cre12.g485150
C0050	g11543.t1	chromosome_12	Cre12.g485500
C0047	g20675.t1	chromosome_12	Cre12.g485550
C0047	g20674.t1	chromosome_12	Cre12.g485600
C0050	g11550.t1	chromosome_12	Cre12.g494550
C0050	g11549.t1	chromosome_12	Cre12.g494500
C0050	g11548.t1	chromosome_12	Cre12.g494450
C0050	g11546.t1	chromosome_12	Cre12.g494400
C0050	g11547.t1	chromosome_12	Cre12.g494350
C0050	g11543.t1	chromosome_12	Cre12.g494300
C0050	g11523.t1	chromosome_12	Cre12.g494100
C0050	g11522.t1	chromosome_12	Cre12.g494050
C0050	g11521.t1	chromosome_12	Cre12.g494000
C0050	g11520.t1	chromosome_12	Cre12.g493950
C0047	g20668.t1	chromosome_12	Cre12.g493550
C0047	g20658.t1	chromosome_12	Cre12.g493500
C0047	g20660.t1	chromosome_12	Cre12.g493500
C0047	g20661.t1	chromosome_12	Cre12.g493450
C0047	g20664.t1	chromosome_12	Cre12.g493400
C0047	g20656.t1	chromosome_12	Cre12.g493350
C0047	g20655.t1	chromosome_12	Cre12.g493250
C0047	g20654.t1	chromosome_12	Cre12.g493150
C0047	g20653.t1	chromosome_12	Cre12.g493050
C0047	g20637.t1	chromosome_12	Cre12.g493000
C0047	g20638.t1	chromosome_12	Cre12.g492950
C0047	g20576.t1	chromosome_12	Cre12.g492900
C0047	g20577.t1	chromosome_12	Cre12.g492850
C0047	g20579.t1	chromosome_12	Cre12.g492700
C0047	g20579.t1	chromosome_12	Cre12.g492650
C0047	g20579.t1	chromosome_12	Cre12.g492600
C0047	g20625.t1	chromosome_12	Cre12.g492350
C0047	g20628.t1	chromosome_12	Cre12.g492300
C0047	g20632.t1	chromosome_12	Cre12.g492250
C0047	g20633.t1	chromosome_12	Cre12.g492200
C0047	g20631.t1	chromosome_12	Cre12.g492150
C0047	g20634.t1	chromosome_12	Cre12.g492150
C0047	g20631.t1	chromosome_12	Cre12.g492151
C0047	g20634.t1	chromosome_12	Cre12.g492151
C0050	g11513.t1	chromosome_12	Cre12.g494750
C0050	g11512.t1	chromosome_12	Cre12.g494800
C0050	g11511.t1	chromosome_12	Cre12.g494850
C0050	g11510.t1	chromosome_12	Cre12.g494900
C0050	g11556.t1	chromosome_12	Cre12.g495000
C0050	g11557.t1	chromosome_12	Cre12.g495050
C0050	g11555.t1	chromosome_12	Cre12.g495100
C0050	g11558.t1	chromosome_12	Cre12.g495250
C0050	g11507.t1	chromosome_12	Cre12.g495300
C0050	g11508.t2	chromosome_12	Cre12.g495350
C0050	g11562.t1	chromosome_12	Cre12.g495550
C0050	g11561.t1	chromosome_12	Cre12.g495650
C0050	g11566.t1	chromosome_12	Cre12.g495750
C0050	g11565.t1	chromosome_12	Cre12.g495800
C0047	g20682.t1	chromosome_12	Cre12.g495950
C0047	g20683.t1	chromosome_12	Cre12.g495951
C0047	g20631.t1	chromosome_12	Cre12.g491550
C0047	g20630.t1	chromosome_12	Cre12.g491500
C0047	g20629.t1	chromosome_12	Cre12.g491450
C0047	g20621.t1	chromosome_12	Cre12.g491150
C0047	g20622.t1	chromosome_12	Cre12.g491100
C0047	g20623.t1	chromosome_12	Cre12.g491050
C0047	g20587.t1	chromosome_12	Cre12.g490750
C0047	g20588.t1	chromosome_12	Cre12.g490700
C0047	g20590.t1	chromosome_12	Cre12.g490650
C0047	g20591.t1	chromosome_12	Cre12.g490600
C0047	g20607.t1	chromosome_12	Cre12.g490550
C0047	g20597.t1	chromosome_12	Cre12.g490500
C0047	g20605.t1	chromosome_12	Cre12.g490350
C0047	g20643.t1	chromosome_12	Cre12.g490150
C0047	g20642.t1	chromosome_12	Cre12.g490100
C0047	g20640.t1	chromosome_12	Cre12.g490050
C0047	g20642.t1	chromosome_12	Cre12.g490050
C0047	g20641.t1	chromosome_12	Cre12.g490000
C0030	g16896.t1	chromosome_12	Cre12.g489800
C0030	g16898.t1	chromosome_12	Cre12.g489750
C0030	g16899.t1	chromosome_12	Cre12.g489700
C0030	g16900.t1	chromosome_12	Cre12.g489650
C0030	g16865.t1	chromosome_12	Cre12.g489250
C0030	g16871.t1	chromosome_12	Cre12.g489150
C0030	g16872.t1	chromosome_12	Cre12.g489153
C0030	g16873.t1	chromosome_12	Cre12.g489050
C0030	g16876.t1	chromosome_12	Cre12.g489000
C0030	g16877.t1	chromosome_12	Cre12.g488850
C0030	g16878.t1	chromosome_12	Cre12.g488800
C0030	g16859.t1	chromosome_12	Cre12.g488500
C0030	g16855.t1	chromosome_12	Cre12.g488400
C0030	g16856.t1	chromosome_12	Cre12.g488350
C0030	g16864.t1	chromosome_12	Cre12.g488050
C0030	g16863.t1	chromosome_12	Cre12.g488000
C0030	g16890.t1	chromosome_12	Cre12.g487850
C0030	g16888.t1	chromosome_12	Cre12.g487700
C0030	g16893.t1	chromosome_12	Cre12.g487600
C0030	g16854.t1	chromosome_12	Cre12.g487500
C0030	g16853.t1	chromosome_12	Cre12.g487450
C0030	g16852.t1	chromosome_12	Cre12.g487400
C0030	g16851.t2	chromosome_12	Cre12.g487350
C0030	g16849.t1	chromosome_12	Cre12.g487250
C0030	g16848.t1	chromosome_12	Cre12.g487200
C0030	g16845.t1	chromosome_12	Cre12.g487150
C0030	g16844.t1	chromosome_12	Cre12.g487100
C0030	g16840.t1	chromosome_12	Cre12.g486900
C0030	g16841.t1	chromosome_12	Cre12.g486750
C0030	g16824.t1	chromosome_12	Cre12.g486650
C0030	g16825.t1	chromosome_12	Cre12.g486600
C0030	g16826.t1	chromosome_12	Cre12.g486550
C0030	g16827.t1	chromosome_12	Cre12.g486551
C0030	g16814.t1	chromosome_12	Cre12.g486400
C0030	g16815.t1	chromosome_12	Cre12.g486350
C0030	g16823.t1	chromosome_12	Cre12.g486300
C0030	g16822.t1	chromosome_12	Cre12.g486250
C0030	g16819.t1	chromosome_12	Cre12.g486208
C0030	g16807.t1	chromosome_12	Cre12.g486209
C0030	g16821.t1	chromosome_12	Cre12.g486100
C0030	g16820.t1	chromosome_12	Cre12.g486050
C0030	g16798.t1	chromosome_12	Cre12.g485950
C0030	g16799.t1	chromosome_12	Cre12.g485900
C0030	g16787.t1	chromosome_12	Cre12.g485850
C0030	g16786.t1	chromosome_12	Cre12.g485800
C0030	g16783.t1	chromosome_12	Cre12.g485750
C0030	g16780.t1	chromosome_12	Cre12.g512850
C0030	g16780.t1	chromosome_12	Cre12.g512750
C0030	g16770.t1	chromosome_12	Cre12.g512700
C0030	g16776.t1	chromosome_12	Cre12.g512650
C0030	g16769.t1	chromosome_12	Cre12.g512600
C0030	g16768.t1	chromosome_12	Cre12.g512550
C0002	g18484.t1	chromosome_12	Cre12.g512250
C0002	g18494.t1	chromosome_12	Cre12.g512200
C0195	g14925.t1	chromosome_12	Cre12.g512000
C0195	g14924.t1	chromosome_12	Cre12.g511950
C0195	g14923.t1	chromosome_12	Cre12.g511900
C0195	g14922.t1	chromosome_12	Cre12.g511850
C0195	g14921.t1	chromosome_12	Cre12.g511800
C0195	g14920.t1	chromosome_12	Cre12.g511750
C0195	g14919.t1	chromosome_12	Cre12.g511700
C0002	g18503.t1	chromosome_12	Cre12.g511650
C0002	g18507.t1	chromosome_12	Cre12.g511640
C0002	g18508.t1	chromosome_12	Cre12.g511600
C0002	g18509.t1	chromosome_12	Cre12.g511400
C0002	g18496.t1	chromosome_12	Cre12.g511300
C0002	g18498.t1	chromosome_12	Cre12.g511250
C0002	g18499.t1	chromosome_12	Cre12.g511200
C0002	g18500.t1	chromosome_12	Cre12.g511150
C0002	g18501.t1	chromosome_12	Cre12.g511100
C0002	g18506.t1	chromosome_12	Cre12.g511050
C0002	g18505.t1	chromosome_12	Cre12.g511000
C0195	g14918.t1	chromosome_12	Cre12.g510950
C0195	g14917.t1	chromosome_12	Cre12.g510900
C0195	g14913.t1	chromosome_12	Cre12.g510850
C0195	g14912.t1	chromosome_12	Cre12.g510800
C0195	g14911.t1	chromosome_12	Cre12.g510750
C0195	g14910.t1	chromosome_12	Cre12.g510650
C0195	g14909.t1	chromosome_12	Cre12.g510600
C0237	g4568.t1	chromosome_12	Cre12.g510400
C0237	g4566.t1	chromosome_12	Cre12.g510250
C0237	g4567.t1	chromosome_12	Cre12.g510200
C0237	g4564.t1	chromosome_12	Cre12.g510150
C0237	g4563.t1	chromosome_12	Cre12.g510100
C0237	g4565.t1	chromosome_12	Cre12.g510050
C0195	g14900.t1	chromosome_12	Cre12.g510034
C0195	g14899.t1	chromosome_12	Cre12.g510000
C0003	g16155.t1	chromosome_12	Cre12.g509950
C0003	g16158.t1	chromosome_12	Cre12.g509900
C0003	g16157.t1	chromosome_12	Cre12.g509850
C0003	g16167.t1	chromosome_12	Cre12.g509800
C0003	g16166.t1	chromosome_12	Cre12.g509750
C0003	g16165.t1	chromosome_12	Cre12.g509700
C0003	g16164.t1	chromosome_12	Cre12.g509650
C0003	g16163.t1	chromosome_12	Cre12.g509600
C0003	g16162.t1	chromosome_12	Cre12.g509550
C0003	g16161.t1	chromosome_12	Cre12.g509500
C0003	g16169.t1	chromosome_12	Cre12.g509450
C0003	g16159.t1	chromosome_12	Cre12.g509400
C0003	g16160.t1	chromosome_12	Cre12.g509350
C0003	g16171.t1	chromosome_12	Cre12.g509300
C0003	g16172.t1	chromosome_12	Cre12.g509250
C0003	g16173.t1	chromosome_12	Cre12.g509150
C0003	g16174.t1	chromosome_12	Cre12.g509100
C0003	g16153.t1	chromosome_12	Cre12.g508750
C0003	g16152.t1	chromosome_12	Cre12.g508700
C0003	g16155.t1	chromosome_12	Cre12.g508642
C0003	g16232.t1	chromosome_12	Cre12.g508550
C0003	g16237.t1	chromosome_12	Cre12.g508500
C0003	g16239.t1	chromosome_12	Cre12.g508500
C0003	g16240.t1	chromosome_12	Cre12.g508450
C0003	g16245.t1	chromosome_12	Cre12.g508350
C0003	g16244.t1	chromosome_12	Cre12.g508300
C0003	g16223.t1	chromosome_12	Cre12.g508200
C0003	g16222.t1	chromosome_12	Cre12.g508150
C0003	g16199.t1	chromosome_12	Cre12.g508100
C0003	g16200.t1	chromosome_12	Cre12.g508050
C0003	g16201.t1	chromosome_12	Cre12.g508000
C0003	g16208.t1	chromosome_12	Cre12.g507800
C0003	g16210.t1	chromosome_12	Cre12.g507750
C0003	g16198.t1	chromosome_12	Cre12.g507550
C0003	g16192.t1	chromosome_12	Cre12.g507558
C0003	g16191.t1	chromosome_12	Cre12.g507559
C0003	g16184.t1	chromosome_12	Cre12.g507450
C0003	g16187.t1	chromosome_12	Cre12.g507400
C0003	g16186.t1	chromosome_12	Cre12.g507350
C0003	g16181.t1	chromosome_12	Cre12.g507300
C0003	g16180.t1	chromosome_12	Cre12.g507250
C0003	g16177.t1	chromosome_12	Cre12.g507150
C0003	g16180.t1	chromosome_12	Cre12.g507100
C0003	g16178.t1	chromosome_12	Cre12.g507050
C0003	g16179.t1	chromosome_12	Cre12.g507051
C0003	g16175.t1	chromosome_12	Cre12.g507000
C0195	g14903.t1	chromosome_12	Cre12.g506700
C0195	g14904.t1	chromosome_12	Cre12.g506650
C0195	g14907.t1	chromosome_12	Cre12.g506600
C0003	g16275.t1	chromosome_12	Cre12.g506400
C0003	g16266.t1	chromosome_12	Cre12.g506050
C0003	g16265.t1	chromosome_12	Cre12.g506000
C0003	g16264.t1	chromosome_12	Cre12.g505950
C0003	g16262.t1	chromosome_12	Cre12.g505850
C0003	g16258.t1	chromosome_12	Cre12.g505800
C0003	g16257.t1	chromosome_12	Cre12.g505750
C0003	g16256.t1	chromosome_12	Cre12.g505700
C0003	g16259.t1	chromosome_12	Cre12.g505650
C0003	g16255.t1	chromosome_12	Cre12.g505400
C0003	g16261.t1	chromosome_12	Cre12.g505350
C0003	g16254.t1	chromosome_12	Cre12.g505300
C0003	g16260.t1	chromosome_12	Cre12.g505250
C0003	g16252.t1	chromosome_12	Cre12.g505200
C0003	g16253.t1	chromosome_12	Cre12.g505150
C0003	g16251.t1	chromosome_12	Cre12.g505151
C0003	g16279.t1	chromosome_12	Cre12.g504350
C0003	g16278.t1	chromosome_12	Cre12.g504300
C0003	g16277.t1	chromosome_12	Cre12.g504200
C0003	g16283.t1	chromosome_12	Cre12.g504150
C0003	g16282.t1	chromosome_12	Cre12.g504100
C0010	g598.t1	chromosome_12	Cre12.g504050
C0010	g595.t1	chromosome_12	Cre12.g504000
C0010	g594.t1	chromosome_12	Cre12.g503950
C0010	g614.t1	chromosome_12	Cre12.g503600
C0010	g615.t1	chromosome_12	Cre12.g503550
C0010	g616.t1	chromosome_12	Cre12.g503500
C0010	g610.t1	chromosome_12	Cre12.g503450
C0010	g609.t1	chromosome_12	Cre12.g503400
C0010	g603.t1	chromosome_12	Cre12.g503350
C0010	g602.t1	chromosome_12	Cre12.g503300
C0010	g620.t1	chromosome_12	Cre12.g503250
C0010	g634.t1	chromosome_12	Cre12.g503050
C0010	g636.t2	chromosome_12	Cre12.g503000
C0010	g637.t1	chromosome_12	Cre12.g502950
C0010	g638.t1	chromosome_12	Cre12.g502901
C0010	g639.t1	chromosome_12	Cre12.g502800
C0010	g640.t1	chromosome_12	Cre12.g502750
C0010	g641.t1	chromosome_12	Cre12.g502700
C0053	g7425.t1	chromosome_12	Cre12.g502500
C0053	g7425.t1	chromosome_12	Cre12.g502450
C0053	g7424.t1	chromosome_12	Cre12.g502400
C0053	g7423.t1	chromosome_12	Cre12.g502350
C0053	g7422.t1	chromosome_12	Cre12.g502300
C0053	g7421.t1	chromosome_12	Cre12.g502250
C0053	g7418.t2	chromosome_12	Cre12.g502200
C0154	g4891.t1	chromosome_12	Cre12.g502150
C0154	g4895.t1	chromosome_12	Cre12.g502050
C0154	g4890.t1	chromosome_12	Cre12.g502000
C0154	g4889.t1	chromosome_12	Cre12.g501950
C0154	g4916.t1	chromosome_12	Cre12.g501900
C0154	g4917.t1	chromosome_12	Cre12.g501850
C0154	g4918.t1	chromosome_12	Cre12.g501800
C0154	g4915.t1	chromosome_12	Cre12.g501600
C0154	g4914.t1	chromosome_12	Cre12.g501550
C0154	g4912.t1	chromosome_12	Cre12.g501450
C0154	g4909.t1	chromosome_12	Cre12.g501350
C0154	g4910.t1	chromosome_12	Cre12.g501351
C0154	g4907.t1	chromosome_12	Cre12.g501200
C0154	g4906.t1	chromosome_12	Cre12.g501150
C0154	g4908.t1	chromosome_12	Cre12.g501050
C0154	g4903.t1	chromosome_12	Cre12.g501000
C0154	g4905.t1	chromosome_12	Cre12.g500950
C0154	g4904.t1	chromosome_12	Cre12.g500900
C0154	g4901.t1	chromosome_12	Cre12.g500650
C0154	g4923.t1	chromosome_12	Cre12.g500500
C0154	g4922.t1	chromosome_12	Cre12.g500450
C0154	g4921.t1	chromosome_12	Cre12.g500400
C0121	g15290.t1	chromosome_12	Cre12.g500250
C0121	g15289.t1	chromosome_12	Cre12.g500200
C0121	g15288.t1	chromosome_12	Cre12.g500150
C0121	g15287.t1	chromosome_12	Cre12.g500050
C0121	g15285.t1	chromosome_12	Cre12.g499850
C0121	g15286.t1	chromosome_12	Cre12.g499800
C0121	g15283.t1	chromosome_12	Cre12.g499750
C0121	g15282.t1	chromosome_12	Cre12.g499700
C0121	g15281.t1	chromosome_12	Cre12.g499650
C0121	g15292.t1	chromosome_12	Cre12.g499600
C0121	g15293.t1	chromosome_12	Cre12.g499500
C0121	g15294.t1	chromosome_12	Cre12.g499451
C0121	g15296.t1	chromosome_12	Cre12.g499450
C0121	g15307.t1	chromosome_12	Cre12.g499400
C0121	g15306.t1	chromosome_12	Cre12.g499350
C0121	g15305.t1	chromosome_12	Cre12.g499352
C0121	g15308.t1	chromosome_12	Cre12.g499000
C0121	g15309.t1	chromosome_12	Cre12.g498950
C0121	g15311.t1	chromosome_12	Cre12.g498900
C0121	g15298.t1	chromosome_12	Cre12.g498850
C0121	g15299.t1	chromosome_12	Cre12.g498800
C0121	g15300.t1	chromosome_12	Cre12.g498750
C0121	g15301.t1	chromosome_12	Cre12.g498700
C0121	g15302.t1	chromosome_12	Cre12.g498650
C0121	g15313.t1	chromosome_12	Cre12.g498550
C0121	g15312.t1	chromosome_12	Cre12.g498500
C0121	g15305.t1	chromosome_12	Cre12.g498450
C0121	g15304.t1	chromosome_12	Cre12.g498400
C0121	g15322.t1	chromosome_12	Cre12.g498300
C0121	g15323.t1	chromosome_12	Cre12.g498250
C0121	g15316.t1	chromosome_12	Cre12.g498100
C0121	g15314.t1	chromosome_12	Cre12.g498050
C0121	g15321.t1	chromosome_12	Cre12.g497900
C0037	g4935.t1	chromosome_12	Cre12.g497450
C0037	g4931.t1	chromosome_12	Cre12.g497400
C0121	g15334.t1	chromosome_12	Cre12.g497250
C0121	g15335.t1	chromosome_12	Cre12.g497200
C0121	g15338.t1	chromosome_12	Cre12.g497101
C0121	g15340.t2	chromosome_12	Cre12.g497000
C0121	g15341.t1	chromosome_12	Cre12.g496950
C0121	g15342.t1	chromosome_12	Cre12.g496800
C0121	g15343.t1	chromosome_12	Cre12.g496750
C0037	g4944.t2	chromosome_12	Cre12.g496200
C0037	g4942.t1	chromosome_12	Cre12.g496150
C0037	g4951.t1	chromosome_12	Cre12.g496100
C0037	g4949.t1	chromosome_12	Cre12.g513000
C0037	g4948.t1	chromosome_12	Cre12.g513100
C0037	g4952.t1	chromosome_12	Cre12.g513150
C0037	g4956.t1	chromosome_12	Cre12.g513200
C0037	g4958.t1	chromosome_12	Cre12.g513254
C0037	g4970.t1	chromosome_12	Cre12.g513300
C0037	g4957.t1	chromosome_12	Cre12.g513350
C0037	g4968.t1	chromosome_12	Cre12.g513450
C0037	g4960.t1	chromosome_12	Cre12.g513550
C0037	g4959.t1	chromosome_12	Cre12.g513600
C0054	g7566.t1	chromosome_12	Cre12.g513650
C0054	g7565.t1	chromosome_12	Cre12.g513701
C0054	g7564.t1	chromosome_12	Cre12.g513750
C0054	g7562.t1	chromosome_12	Cre12.g513800
C0054	g7563.t1	chromosome_12	Cre12.g513852
C0054	g7561.t1	chromosome_12	Cre12.g513900
C0054	g7567.t1	chromosome_12	Cre12.g514400
C0054	g7571.t1	chromosome_12	Cre12.g514450
C0054	g7572.t1	chromosome_12	Cre12.g514500
C0054	g7577.t1	chromosome_12	Cre12.g514550
C0054	g7578.t1	chromosome_12	Cre12.g514600
C0180	g7832.t1	chromosome_12	Cre12.g514650
C0180	g7831.t1	chromosome_12	Cre12.g514700
C0032	g10023.t1	chromosome_12	Cre12.g514800
C0032	g10022.t1	chromosome_12	Cre12.g514850
C0032	g10018.t1	chromosome_12	Cre12.g514900
C0032	g10019.t1	chromosome_12	Cre12.g514950
C0180	g7833.t1	chromosome_12	Cre12.g515150
C0180	g7834.t1	chromosome_12	Cre12.g515200
C0180	g7835.t1	chromosome_12	Cre12.g515250
C0180	g7816.t1	chromosome_12	Cre12.g515650
C0180	g7815.t1	chromosome_12	Cre12.g515700
C0180	g7818.t1	chromosome_12	Cre12.g515750
C0180	g7817.t1	chromosome_12	Cre12.g515850
C0229	g10140.t1	chromosome_12	Cre12.g516100
C0229	g10139.t1	chromosome_12	Cre12.g516150
C0229	g10138.t1	chromosome_12	Cre12.g516200
C0229	g10137.t1	chromosome_12	Cre12.g516250
C0229	g10136.t1	chromosome_12	Cre12.g516300
C0229	g10135.t1	chromosome_12	Cre12.g516350
C0229	g10144.t1	chromosome_12	Cre12.g516400
C0229	g10143.t1	chromosome_12	Cre12.g516450
C0229	g10142.t1	chromosome_12	Cre12.g516500
C0229	g10141.t1	chromosome_12	Cre12.g516550
C0008	g7262.t1	chromosome_12	Cre12.g516900
C0008	g7261.t1	chromosome_12	Cre12.g516950
C0008	g7265.t1	chromosome_12	Cre12.g517000
C0182	g19300.t1	chromosome_12	Cre12.g517050
C0182	g19299.t1	chromosome_12	Cre12.g517100
C0182	g19298.t1	chromosome_12	Cre12.g517150
C0182	g19297.t1	chromosome_12	Cre12.g517200
C0182	g19295.t1	chromosome_12	Cre12.g517250
C0182	g19293.t1	chromosome_12	Cre12.g517350
C0182	g19290.t1	chromosome_12	Cre12.g517400
C0008	g7245.t1	chromosome_12	Cre12.g517451
C0008	g7244.t1	chromosome_12	Cre12.g517500
C0008	g7250.t1	chromosome_12	Cre12.g517550
C0008	g7251.t1	chromosome_12	Cre12.g517600
C0008	g7253.t1	chromosome_12	Cre12.g517650
C0008	g7256.t1	chromosome_12	Cre12.g517900
C0008	g7259.t1	chromosome_12	Cre12.g518050
C0008	g7239.t1	chromosome_12	Cre12.g518200
C0008	g7238.t1	chromosome_12	Cre12.g518300
C0008	g7236.t1	chromosome_12	Cre12.g518350
C0008	g7236.t1	chromosome_12	Cre12.g518500
C0008	g7233.t1	chromosome_12	Cre12.g518550
C0008	g7234.t1	chromosome_12	Cre12.g518650
C0008	g7232.t1	chromosome_12	Cre12.g518800
C0008	g7231.t1	chromosome_12	Cre12.g518851
C0008	g7230.t1	chromosome_12	Cre12.g518900
C0008	g7228.t1	chromosome_12	Cre12.g518950
C0008	g7217.t1	chromosome_12	Cre12.g519000
C0008	g7218.t1	chromosome_12	Cre12.g519050
C0008	g7219.t1	chromosome_12	Cre12.g519100
C0008	g7220.t1	chromosome_12	Cre12.g519150
C0008	g7224.t1	chromosome_12	Cre12.g519180
C0008	g7225.t1	chromosome_12	Cre12.g519300
C0008	g7226.t1	chromosome_12	Cre12.g519350
C0008	g7227.t1	chromosome_12	Cre12.g519450
C0008	g7213.t1	chromosome_12	Cre12.g519500
C0008	g7214.t1	chromosome_12	Cre12.g519550
C0008	g7212.t1	chromosome_12	Cre12.g519700
C0008	g7211.t1	chromosome_12	Cre12.g519750
C0008	g7209.t1	chromosome_12	Cre12.g519900
C0008	g7210.t1	chromosome_12	Cre12.g519950
C0008	g7181.t2	chromosome_12	Cre12.g520200
C0008	g7182.t1	chromosome_12	Cre12.g520250
C0008	g7183.t1	chromosome_12	Cre12.g520300
C0008	g7184.t1	chromosome_12	Cre12.g520350
C0008	g7185.t1	chromosome_12	Cre12.g520400
C0008	g7186.t1	chromosome_12	Cre12.g520450
C0008	g7189.t1	chromosome_12	Cre12.g520500
C0008	g7190.t1	chromosome_12	Cre12.g520550
C0008	g7191.t1	chromosome_12	Cre12.g520600
C0008	g7192.t1	chromosome_12	Cre12.g520650
C0008	g7193.t1	chromosome_12	Cre12.g520850
C0008	g7200.t1	chromosome_12	Cre12.g520950
C0008	g7199.t1	chromosome_12	Cre12.g521000
C0008	g7198.t1	chromosome_12	Cre12.g521050
C0008	g7197.t1	chromosome_12	Cre12.g521100
C0008	g7194.t1	chromosome_12	Cre12.g521150
C0008	g7175.t1	chromosome_12	Cre12.g521200
C0008	g7176.t1	chromosome_12	Cre12.g521250
C0008	g7177.t1	chromosome_12	Cre12.g521300
C0008	g7202.t1	chromosome_12	Cre12.g521350
C0008	g7203.t1	chromosome_12	Cre12.g521400
C0008	g7204.t1	chromosome_12	Cre12.g521450
C0008	g7205.t1	chromosome_12	Cre12.g521500
C0008	g7173.t1	chromosome_12	Cre12.g521650
C0008	g7172.t1	chromosome_12	Cre12.g521700
C0008	g7166.t1	chromosome_12	Cre12.g521750
C0008	g7167.t1	chromosome_12	Cre12.g521800
C0008	g7165.t1	chromosome_12	Cre12.g521950
C0008	g7151.t1	chromosome_12	Cre12.g522050
C0008	g7150.t1	chromosome_12	Cre12.g522100
C0008	g7143.t1	chromosome_12	Cre12.g522150
C0008	g7144.t1	chromosome_12	Cre12.g522200
C0008	g7145.t1	chromosome_12	Cre12.g522250
C0008	g7158.t1	chromosome_12	Cre12.g522300
C0008	g7159.t1	chromosome_12	Cre12.g522350
C0008	g7154.t1	chromosome_12	Cre12.g522400
C0008	g7155.t1	chromosome_12	Cre12.g522450
C0008	g7156.t1	chromosome_12	Cre12.g522500
C0008	g7157.t1	chromosome_12	Cre12.g522550
C0008	g7104.t1	chromosome_12	Cre12.g522850
C0008	g7105.t1	chromosome_12	Cre12.g522900
C0008	g7125.t1	chromosome_12	Cre12.g523100
C0008	g7124.t1	chromosome_12	Cre12.g523150
C0008	g7119.t1	chromosome_12	Cre12.g523200
C0008	g7120.t1	chromosome_12	Cre12.g523250
C0008	g7121.t1	chromosome_12	Cre12.g523300
C0008	g7122.t1	chromosome_12	Cre12.g523320
C0008	g7121.t1	chromosome_12	Cre12.g523340
C0008	g7122.t1	chromosome_12	Cre12.g523400
C0008	g7131.t1	chromosome_12	Cre12.g523832
C0008	g7130.t1	chromosome_12	Cre12.g523850
C0008	g7129.t1	chromosome_12	Cre12.g523900
C0008	g7128.t1	chromosome_12	Cre12.g523950
C0008	g7132.t1	chromosome_12	Cre12.g524000
C0008	g7135.t1	chromosome_12	Cre12.g524100
C0008	g7091.t1	chromosome_12	Cre12.g524250
C0008	g7095.t1	chromosome_12	Cre12.g524300
C0008	g7096.t1	chromosome_12	Cre12.g524350
C0008	g7097.t1	chromosome_12	Cre12.g524400
C0008	g7098.t1	chromosome_12	Cre12.g524450
C0008	g7099.t1	chromosome_12	Cre12.g524500
C0008	g7100.t1	chromosome_12	Cre12.g524550
C0008	g7087.t1	chromosome_12	Cre12.g524600
C0008	g7088.t1	chromosome_12	Cre12.g524650
C0008	g7089.t1	chromosome_12	Cre12.g524700
C0008	g7077.t1	chromosome_12	Cre12.g524900
C0008	g7073.t1	chromosome_12	Cre12.g524950
C0008	g7086.t1	chromosome_12	Cre12.g525050
C0008	g7085.t1	chromosome_12	Cre12.g525100
C0008	g7084.t1	chromosome_12	Cre12.g525150
C0008	g7083.t1	chromosome_12	Cre12.g525200
C0008	g7066.t1	chromosome_12	Cre12.g525500
C0008	g7071.t1	chromosome_12	Cre12.g525650
C0008	g7072.t1	chromosome_12	Cre12.g525700
C0008	g7057.t1	chromosome_12	Cre12.g526701
C0008	g7058.t1	chromosome_12	Cre12.g526750
C0008	g7059.t1	chromosome_12	Cre12.g526800
C0008	g7060.t1	chromosome_12	Cre12.g526850
C0008	g7069.t1	chromosome_12	Cre12.g526950
C0008	g7034.t1	chromosome_12	Cre12.g527000
C0008	g7035.t1	chromosome_12	Cre12.g527050
C0008	g7036.t1	chromosome_12	Cre12.g527100
C0008	g7047.t1	chromosome_12	Cre12.g527200
C0008	g7047.t1	chromosome_12	Cre12.g527250
C0008	g7045.t1	chromosome_12	Cre12.g527300
C0008	g7044.t1	chromosome_12	Cre12.g527350
C0008	g7040.t1	chromosome_12	Cre12.g527450
C0008	g7041.t1	chromosome_12	Cre12.g527500
C0008	g7042.t1	chromosome_12	Cre12.g527550
C0008	g7043.t1	chromosome_12	Cre12.g527600
C0008	g7027.t1	chromosome_12	Cre12.g527650
C0008	g7029.t1	chromosome_12	Cre12.g527750
C0008	g7030.t1	chromosome_12	Cre12.g527800
C0008	g7031.t1	chromosome_12	Cre12.g527850
C0008	g7055.t1	chromosome_12	Cre12.g527950
C0008	g7054.t1	chromosome_12	Cre12.g528000
C0008	g7053.t1	chromosome_12	Cre12.g528050
C0008	g7052.t1	chromosome_12	Cre12.g528100
C0008	g7049.t1	chromosome_12	Cre12.g528150
C0008	g7018.t1	chromosome_12	Cre12.g528250
C0008	g7019.t1	chromosome_12	Cre12.g528300
C0008	g7020.t1	chromosome_12	Cre12.g528350
C0008	g7021.t1	chromosome_12	Cre12.g528450
C0008	g7022.t1	chromosome_12	Cre12.g528500
C0008	g7023.t1	chromosome_12	Cre12.g528550
C0008	g7024.t1	chromosome_12	Cre12.g528614
C0008	g7025.t1	chromosome_12	Cre12.g528650
C0008	g7026.t1	chromosome_12	Cre12.g528700
C0008	g7010.t1	chromosome_12	Cre12.g528750
C0008	g7011.t1	chromosome_12	Cre12.g528800
C0008	g7012.t1	chromosome_12	Cre12.g528850
C0008	g7013.t1	chromosome_12	Cre12.g528900
C0008	g7014.t1	chromosome_12	Cre12.g528950
C0008	g7015.t1	chromosome_12	Cre12.g529000
C0008	g7017.t1	chromosome_12	Cre12.g529050
C0008	g7009.t1	chromosome_12	Cre12.g529100
C0008	g7008.t1	chromosome_12	Cre12.g529150
C0008	g7007.t1	chromosome_12	Cre12.g529200
C0008	g7006.t1	chromosome_12	Cre12.g529250
C0008	g7005.t1	chromosome_12	Cre12.g529301
C0008	g7004.t1	chromosome_12	Cre12.g529350
C0008	g6997.t1	chromosome_12	Cre12.g529400
C0008	g6996.t2	chromosome_12	Cre12.g529450
C0008	g6995.t1	chromosome_12	Cre12.g529500
C0008	g6998.t1	chromosome_12	Cre12.g529600
C0008	g6999.t1	chromosome_12	Cre12.g529651
C0008	g7000.t1	chromosome_12	Cre12.g529700
C0008	g7001.t1	chromosome_12	Cre12.g529725
C0008	g6979.t1	chromosome_12	Cre12.g529800
C0008	g6975.t1	chromosome_12	Cre12.g529850
C0008	g6976.t1	chromosome_12	Cre12.g529950
C0008	g6986.t1	chromosome_12	Cre12.g530050
C0008	g6985.t1	chromosome_12	Cre12.g530100
C0008	g6983.t1	chromosome_12	Cre12.g530150
C0008	g6984.t1	chromosome_12	Cre12.g530150
C0008	g6988.t1	chromosome_12	Cre12.g530150
C0008	g6973.t1	chromosome_12	Cre12.g530300
C0008	g6971.t1	chromosome_12	Cre12.g530350
C0008	g6972.t1	chromosome_12	Cre12.g530350
C0008	g6971.t1	chromosome_12	Cre12.g530400
C0008	g6970.t1	chromosome_12	Cre12.g530450
C0008	g6969.t1	chromosome_12	Cre12.g530500
C0008	g6968.t2	chromosome_12	Cre12.g530550
C0008	g6967.t1	chromosome_12	Cre12.g530600
C0008	g6966.t1	chromosome_12	Cre12.g530650
C0008	g6965.t1	chromosome_12	Cre12.g530700
C0008	g6964.t1	chromosome_12	Cre12.g530750
C0018	g222.t1	chromosome_12	Cre12.g530800
C0018	g221.t1	chromosome_12	Cre12.g530850
C0018	g221.t1	chromosome_12	Cre12.g530876
C0018	g218.t1	chromosome_12	Cre12.g530934
C0018	g217.t1	chromosome_12	Cre12.g530950
C0018	g213.t1	chromosome_12	Cre12.g531000
C0018	g179.t1	chromosome_12	Cre12.g531350
C0018	g180.t1	chromosome_12	Cre12.g531400
C0018	g182.t1	chromosome_12	Cre12.g531450
C0018	g181.t1	chromosome_12	Cre12.g531500
C0018	g183.t1	chromosome_12	Cre12.g531550
C0018	g184.t1	chromosome_12	Cre12.g531600
C0018	g199.t1	chromosome_12	Cre12.g531700
C0018	g197.t1	chromosome_12	Cre12.g531800
C0018	g178.t1	chromosome_12	Cre12.g531850
C0018	g177.t1	chromosome_12	Cre12.g531900
C0018	g212.t1	chromosome_12	Cre12.g531950
C0018	g210.t1	chromosome_12	Cre12.g532100
C0018	g209.t1	chromosome_12	Cre12.g532151
C0018	g208.t1	chromosome_12	Cre12.g532200
C0018	g185.t1	chromosome_12	Cre12.g532450
C0018	g186.t1	chromosome_12	Cre12.g532500
C0018	g187.t1	chromosome_12	Cre12.g532550
C0018	g188.t1	chromosome_12	Cre12.g532600
C0067	g12152.t1	chromosome_12	Cre12.g533000
C0067	g12151.t2	chromosome_12	Cre12.g533050
C0067	g12155.t1	chromosome_12	Cre12.g533100
C0067	g12154.t1	chromosome_12	Cre12.g533150
C0067	g12145.t1	chromosome_12	Cre12.g533300
C0067	g12144.t2	chromosome_12	Cre12.g533351
C0067	g12149.t1	chromosome_12	Cre12.g533650
C0067	g12150.t1	chromosome_12	Cre12.g533700
C0067	g12134.t1	chromosome_12	Cre12.g533800
C0067	g12135.t4	chromosome_12	Cre12.g533900
C0067	g12139.t1	chromosome_12	Cre12.g533950
C0067	g12122.t1	chromosome_12	Cre12.g534200
C0067	g12117.t1	chromosome_12	Cre12.g534250
C0067	g12126.t1	chromosome_12	Cre12.g534302
C0067	g12125.t2	chromosome_12	Cre12.g534350
C0067	g12123.t1	chromosome_12	Cre12.g534400
C0081	g13542.t1	chromosome_12	Cre12.g534500
C0081	g13541.t1	chromosome_12	Cre12.g534550
C0081	g13539.t1	chromosome_12	Cre12.g534600
C0081	g13538.t1	chromosome_12	Cre12.g534650
C0081	g13537.t1	chromosome_12	Cre12.g534700
C0023	g10605.t1	chromosome_12	Cre12.g534750
C0023	g10603.t1	chromosome_12	Cre12.g534800
C0023	g10619.t1	chromosome_12	Cre12.g535450
C0023	g10617.t1	chromosome_12	Cre12.g535500
C0023	g10627.t1	chromosome_12	Cre12.g535550
C0023	g10616.t1	chromosome_12	Cre12.g535650
C0023	g10626.t1	chromosome_12	Cre12.g535700
C0023	g10625.t1	chromosome_12	Cre12.g535750
[truncated: 5,893 more rows]
