# Supplementary material for: Comparative genomics of Chlamydomonas
Source: Plant Cell. 2021 Feb 2;33(4):1016–41. doi: 10.1093/plcell/koab026 (PMC8226300; doi:10.1093/plcell/koab026)
Supplement: koab026_Supplementary_Data [file koab026_supplementary_data.zip › tpc.00468.2020-s22.fa]

>ZeppL-1_eud
MSRQPRAPTLRLLTVNVNGLKGERTPRLLCYLKQVARNPDVTFVQEAKLG
SKEDLQAALQRGEGPGAPWKGRWAYSPGSAHSRGTAILVRPGLALPGLVQ
QGSKQDDAGRVVCWDWDVLHLRLRLLSVYAPPAAAEKPDFFTGLQPYLDT
DRHIILGGDLNCTLGPSEEAELSRNRAAGRQQLQHLISAADLVDPWPTGR
PDRGYTYPAAANRAATARLDRWLISRPLAAYVAHIQLAPGAPGDHHGVLL
ELALPGLPPLGRSGWMFPTYLLYHPSLLPRLKAAVQSELQAAQQRVPPVD
ARETWEWVKGRLRLVADQLHRQHLREQVADLRAAQQAAAAALAAQHGSAP
GSPVSLDAARACKQLADSVAQASTRRNAALDAAYTRHGDKGTGWFHQLGR
EAKVREPITHLLAPGQPEPVPLTSANAGETITTAAHAMYSSDSPTGLFRV
GEVDPAAQDLLLSHLRRRLPDDLRDSSDGAGAQGELQLEELMVALASCQN
GKAPGSDGVPYEVYRVLWEQLGPPLLAAANEAFHQGSVASGAAAAASLPR
SWREGIISLIYKGKRLPRPDLSSYRPITLLQCDYKIVCKVVSNRLQPALD
YLVDPLQTAFIAGRDIRDNILYHLALAEHVQQSQQSAALLFLDIEKAYDR
VHRPWLYRVVESKGFGPNMQRWIRLLTSDGSSRVVVNGQLSAPFPVRNGL
EQGSTLSPVLWVLQLEPLTAYLHHLCASGQLRTPTLPSGQPAPPVSHHAD
DTVLTVRDVDEDGPVAKAAVQLFCRASNAKENASKSKGLVLGTHRVVWGV
NEATGAKFPLPGEEPPRHLGVPLTTDTTLAANLCYASRIQRLNNIGQVWR
RHGLSFVGRVHVAKQVLGNALAFHFSFVQPSPPQLAALRKCIDGFTAWSL
LPEDATLVCNGRALLKPDPVVACQDHECGGVGHIDLDSFLAALHGKTLAQ
LAQPGRQPWKLIMRSLFANWAPRGTAGWGWVYGTVDPPANLPPYLASLVT
SFRASQPCRLPYPEGTDARALLHEPLYYNAALRDPVTGQPFQPPGMPEGG
PIDAPCTVAALRAAPALAQRDPQLQAVLAAVPPDWHQLLPGGLLTAELPE
AANWQVSLDSNWVRSPSGALLAALPSGRLVTPEPTAAGPAAPDAWLAACV
LPGKKPRRFWSLAERLAYQAAPPAERPALWPTENQLLGPWSEVQCHPLSH
GHGTLPLVHYTVCETRRRLTAARLALGDHGPGPLTPAAWPTLPGNRSALT
VLEEEWRRQHAANRAPSHSSWFRMHPVQPAAWMRPRCNPLSPFTASVTQL
PATQRRPHSRGDPGAGPSTAGPSAFINHHPAGPLQGSPPDLPDQLAPVDP
PAPPDPPDLPDPPDPPEPPDPPGLGAPTAAQKHKTWQRLWDSPASNRAKA
LVWRLQHARLPCGLYLATKGRPDRAACSHPPCQQPQQQPQQQQPRRWRPE
LCMDSLTHIFVACPAYKGAREWLVALWRAITGGPGPPMMSVELLLGDWAA
AWGQYPTSPGLQTLWTALRATWLWAVWCHHQAADTEPCPSEAVVTQVVSE
LQRLMWAHFRMAALPDDTMAGLPLSHITAQLKTAPLDAFEASWAHEGVLC
SVERAEGQAPRLRVHLSLAHPVPAPQAAAAVMSD
>L1-1A_VC
MPPATNGNRQRGATRGHPLRIATHNVQGMTAKHTAK
IHAAAKLWTEMGLDVVCLQETHHTNAHDQSRLEKELNMASQAMHTRGWKV
AAHSWSNSSHTAGVLILVRRDLTAIVENPPPIPVVRGRFASCILRWGGHR
IHICNIYGPTGTSAHVNPLRQQLFTTTLPATTKHAAENSDTMLVWAGDFN
FVEDPGLDSTAGPGGRRGDGPTVDLLRAAGPTMVDSHRQLHPHSCDYTHF
YRAPCVGASRLDRIYVDHGTMPYIAKTEIAVQTPSDHKPMVMHLLPCRPE
SKGPGNRRVRLAFTSHQDLAASMEAWITSQCATAPSAEDNPLGLIAWWPV
FKRRLSTLALQLNKAAQHRKLRPGARAREVLPQVQLARQAVDAAPTAQQP
LQQLVEAQAMLARAHREDCRKDAMEARTHWLRAGERPSPSLTAFLQAQAI
DQQPAPVALQALSGRLVTNPAQLPQVVADFWKDVSKAPDFICPQARQAVL
NSLTAANIKFPAEADEQLGAKKITATELRKALKKSAPGKAPGWDGIPADI
YRKFWSAIGNTMAGLFTAIGTTGQVPAGFLEGIITVLYKKGDPKLPGNYR
PITLLCSDYRLLAKVLANRLGPALGRVITPEQSAFLPKRLIGASVLFLRH
LSHLLRKQNRQGLLAFLDFAKAYDTVDRGFLLAAMEAMGAGPQLCAWVRL
LLSETRARAMVNGYKSRLVDMEAGVRQGCPLAPLLYLFVAQALQCWLRSQ
EVGIKLQPSDPNPVTACQYADDTEVALDGAESVPSFLQAMETFARASGQR
LNLEKVELLWIGQQRQQQQQPAPAAGPQLTAPQQETIGGLKVVTTATALN
LPIDNQVTPPQPDWTKRMGEAKRRMQRLSRFPLSAFGRATAASAYGLQTV
TWHMEHGGLAPDRVLDEIERLTARLVDRQQGPDDPGRRLTGVPKELLIGH
PSTGGFGLLPLRQHIQARHAVWAARFVIATLGLRTGNTRSDTGATDTDMQ
VGGGIHPWVRTLSAYLLLTNPAFQPWALTTASPTGPWLGTRDLPKDISRI
VGALGHLPPPEDIGTNPLTPGDWCWATALWGNPLFPNAGGTDPTDRGRRP
GLEYQYPGLATCRKLQTVGDLVRVWTLAESSDLATLPRTVWLEWARTHLD
PLTPISTRDKPVTRAALAALHSSINPAWLEAARTVETRRQQQQQQQQRGL
TEPMAAATEGEEAVIPSPAPLLTSMQAMGMIAGRIGWRIPGMAEATPLAR
LTVRLATQLQCGPMEERRRRLVAEFVREATDPQGPSPPPPSEISLFRATQ
ARVWSGVRWENENKETLWRLAVDGVALPGNTHLARMTPERCGCGGFGGAA
GQPCSPRMHHFWECPVAQAVRAQIDRHLQSSQEAAVGGVTRKQLWLLLAP
TGCEQAVWDIIALSALSAMEVGRCCLRAAGRRQERAGSQGPQNREHAQQV
QVPGPRQRRITDFFIQADGAGPQTGPALNAPGDEDETQERNTATGAVAAT
AGAAAAAPAATPLERACARAVVDFWARLRSFTALGTPRRGWDRVGPDHPI
LSVSEGALRCAEAVEIIA
>L1-1_VC
MAQPTHPFSNMSCPRANNGTRQRGATRGHPLRIATH
NVQGMTARHRPKVHAAVKLWAEMGLDVVCLQETHHTNAHDQGRLENELNL
ATQAAHTQGWKVAAYSWSDSPHKAGVLILVRRDLATNLEKPPPTPGVRGR
FTSCVLRWGGHRIHICNIYGPTGTSAHVNPLRQQLFTTTLPATTKHAAEN
SDTMLVWAGDFNFVEDPGLDSTAGPGGRRGDGPTVDLLRAAGPTMVDSHR
QLHPHSCDYTHFYRAPCVGASRLDRIYVDHGTMPYIAKTEIAVQTPSDHK
PMVMHLLPCRPESKGPGNRRVRLAFTSHQDLAASMEAWITSQCATAPSAE
DNPLGLIAWWPGFKRRLSTLALQLNKAAQHRKLRPGARAREVLPQVQLAR
QAVDAAPTAQQPLQQLVEAQAMLARAHREDCRKDAMEARTHWLRAGERPS
PSLTAFLQAQAIDQQPAPVALQALSGRLVTNPAQLPQVVADFWKDVSKAP
DFICPQARQAVLNSLTAANIKFPAEADEQLGAKKITATELRKALKKSAPG
KAPGWDGIPADIYRKFWSAIGNTMAGLFTAIGTTGQVPAGFLEGIITVLY
KKGDPKLPGNYRPITLLCSDYRLLAKVLANRLGPALGRVITPEQSAFLPK
RLIGASVLFLRHLSHLLRKQNRQGLLAFLDFAKAYDTVDRGFLLAAMEAM
GAGPQLCAWVRLLLSETRARAMVNGYKSRLVDMEAGVRQGCPLAPLLYLF
VAQALQCWLRSQEVGIKLQPSDPNPVTACQYADDTEVALDGAESVPSFLQ
AMETFARASGQRLNLEKVELLWIGQQRQQQQQPAPAAGPQLTAPQQETIG
GLKVVTTATALNLPIDNQVTPPQPDWTKRMGEAKRRMQRLSRFPLSAFGR
ATAASAYGLQTVTWHMEHGGLAPDRVLDEIERLTARLVDRQQGPDDPGRR
LTGVPKELLIGHPSTGGFGLLPLRQHIQARHAVWAARFVIATLGLRTGNT
RSDTGATDTDMQVGGGIHPWVRTLSAYLLLTNPAFQPWALTTASPTGPWL
GTRDLPKDISRIVGALGHLPPPEDIGTNPLTPGDWCWATALWGNPLFPNA
GGTDPTDRGRRPGLEYQYPGLATCRKLQTVGDLVRVWTLAESSDLATLPR
TVWLEWARTHLDPLTPISTRDKPVTRAALAALHSSINPAWLEAARTVETR
RQQQQQQQQRGLTEPMAAATEGEEAVIPSPAPLLTSMQAMGMIAGRIGWR
IPGMAEATPLARLTVRLATQLQCGPMEERRRRLVAEFVREATDPQGPSPP
PPSEISLFRATQARVWSGVRWENENKETLWRLAVDGVALPGNTHLARMTP
ERCGCGGFGGAAGQPCSPRMHHFWECPVAQAVRAQIDRHLQSSQEAAVGG
VTRKQLWLLLAPTGCEQAVWDIIALSALSAMEVGRCCLRAAGRRQERAGS
QGPQNREHAQQVQVPGPRQRRITDFFIQADGAGPQTGPALNAPGDEDQTQ
ERNTATGAVAATAGAAAAAPAATPLERACARAVVDFWARLRSFTALGTPR
RGWDRVGPDHPILSVSEGALRCAEAVEIIA
>L1-2_VC
MEATTTIKRQQGAMQGRPLRIATQNMQGLLAKHKDK
IHAAAKQWIEMGLDVICLQETHHTNAHHQSLFERELSMAAATAHSQGWRV
VASSWSNSIHTGGVLTLVRQGLTATVETKPNKPSVQGRLTSCLLRWGGHC
IEVCNIYVPTGTTHRAAALRQELISNILAATATQADTNNDTTLIWAGDFN
FVENPALDSTAGEDGRRGDGPIAEMLRTAGPAMMDSHRQLHPLRHDYTHL
YRAPRPGGSRLDRIYVNQAVMPYVARTEIIQHTPSDHQPMVLHLLPRRVE
QRGPGIRRVRMAFTAHEDLATSLEAWITDQCAAAPSVEDNPAGLIEWWPA
FKRRLATRAHQLNKTAQHRRLRPGARVQAALPAVQQARQRVDTDPGAQQP
LQQLVDAQAALARAHREDCSKEAMEARIHWLRAGERPSPAMTAFIQAQSA
DQQPAPVALQAQSGRLVTNPSQLPQVVADFWSEVSRAPNYICPQAQQEVL
NSLAAANISLPAEADEQLGSRTITATELRKALKKSQPGKAPGWDGIPADI
YRKFWSAIGTTMAGLLTAIGLTGQVPKGFLEGVLTVIYKKGDPKLPGNYR
PITLLCSDYRLLTKVLANRLGPALGQVITPEQSAFLPRRLIGASVLFLRH
LSHLLRKQNRRGLLAFLDFAKAYDTVDRGFLLAAMETMGAGPQLCAWVRL
LLSETRARAMVNGYKSKLVNMEAGVRQGCPLAPLLYLFVAQALQCWLRSQ
DVGIKLQPADSQPVTACQYADDTEVALQGEDSVPSFLQAMDTFARASGQR
LNLDKVELLWIGQLNQQQAQPATQAGPQSAAPQQESIGGLKVVTTATALN
LPIDNQPSPPQPDWMKRLGEAKRRLQRLSRFPLSAFGRATAASVYGMQTV
TWHMEHGGPPPNRTLDEIERLTARLVDRQQGPEDPGRRLTGVPKDLLTGH
PSAGGFGLLPLQQHIQARHAVWAVRFIIAALGLSNASCGPGTGGAAGTTG
GTGGHGRADGGLHPWVRTLSAYMLLTHPAFQPWALTTASQAGPRLGGSDL
PTDISRIVGALGHLPPLRDIETSPLSPGPWCWATALWGNPLLPNTGEADP
DSLNRRPGLETHFVGIATCRKLQTVGDLVRVWDLVVHTRVASLPRSTWPE
WVRTHLDPSTPAPTRDRSATLAALKTLHGAINPAWLEAARAVETQQQQQP
HRRHSCSHSRSQPQPQPQPQPQPQPQPQLQPQPQPQPQPQVQPQQLQTQP
QLQTQHQPQPQQPQQQLQTQPHEQQPQQQQPERPTAGDMAAPSTPNSTQA
MAMILKRVGWQIRAAQQPSHSHA
>L1-3_VC
MPSRGTRRSQQQNAVQGHPLRIATHNMHGLLATHGN
RLQAAVRQWAEMRLDVVCLQETHHTNIQHQCLFERDLRQAAMRVHSQGWR
VAAHSWSSSTHTAGVLILVRQGLAAALEPPPNTTRQACMQGRFTECVLRW
GGHRLHICNVYLPTGSSTVAADARRLLFSKVLAATSTKAAAPDSDTTLIW
AGDFNFVENPELDSSAGPEGRRGDGPIADMRRQAGPTMVDTHRHFHPTRR
DFTHLYRAPTPGGSRIDRIYINQPKLTYVCHTSVTFHTPSDHRIATLHLL
PCRSEERGPGVRRVRLAFTAHEDLSSSMDTWIRSQCMEAPSAEDNPAGLI
AWWPGFKRRLATLAHRLNKAAQQRRRRPGTRAREAIAAVQRAQQAVDAAP
TAPQPLQQLADAQAALARAHQEDGSMAAKEARAHWLRAGERTGPALTAFL
KAQAAEQQPAPVALQAHSGRLVTNPAQLPQVVADYWAEISRAPDFISPSA
RQEVLAQLSAANISLPANADEQLGSKTITAAELRVALVKSQPGKAPGWDG
IPADLYRKFWSTIGNTMAGLFTAIGATGQVPTGFLEGIITVLYKKGDPKQ
PGNYRPITLLCADYRLLAKVLANRLGPALGRIITPEQSAFLPKRLIGASV
MFLRHLSHLLRKQNRRGLLAFLDFAKAYDTVDRDFLLAAMEAMGAGPQLC
SWVRLLLSNTQARAMVNGFKSRLVGMEAGVRQGCPLAPLLYLFIAQALLC
WLRSRDVGVKLRPNDQDRVTACQFADDTEVALEGEESVPSFLEAMETFAR
ASGQRLNVEKVELLRVGAENQQQQQQPQPAGRQQLQQPLHQQPQQETIGG
LKVVTTATALNLPVDNRPTPPQPEWPKMLAGAYKRMQRLARFPLSAFGRA
TATSAYGLQTVTWHMEHGGPPPDSTLDHIERLTARLVDRQQGPEDPGQRL
TGVPSSLLVGHPSTGGFGLLPLRQHIHARHAVWAVRFIAQALPAAGCEGR
GAGGEVTGGAGGDEEVAAATNSEARGLHPWVRTLSAYLELTHPALQPWAL
TTARATGPWLGSSDLPADISRIVGALGHLPPLEDIGRTPLEPGDWCWAAA
LWGNPLLPNATNAASTEGPSRRPGLEAYHAALTPCRKLRTVGDLVRVWEA
VNTSQATTLQGAAWHSWAREHLDPATDPAQLQDKDAALAALGALHSDISP
AWLAAAHAVEIRLRQQQQVEEEGPQQQPPAPAATLPDCAQVMAMIIGRLG
WRLPGATDAVPLRRLTVSLATQLQNGHVDERRIRLMTDFVHEALNTPEAQ
AQPDNSAEVSRFQATLARLWHGVRWENENKETMWRLAVDGVPLPGNTHLA
RVPTEPCGCGTYGGAAGRPCPPRLHHFWECPVARAVREQIDRHLPHTQTT
VGATTTRQQLWLAQAPPGCEQGPWDVIALAALSAMEVGRCCLRAATRRQG
RMGATATAGQQQQQQQRQQQRQMMGQPQQQRSRQRAITDFFTPAGGAMQQ
EGPTLNAPADDGPTQEAGAGGGEAVAAAATAGATGASPLARARARAVADF
WARLRSFAMLETPRHGWDRVGPQHPILAVVEERMRCAAPVEITA
>L1-4_VC
MGRRTRCRRPNNRPLRIASHNVAGLFTHSAFTRIHA
AARVWAQHRLDVICLQETHHMGDGDLTILTRELQFAAQKIGIPGWDIIAQ
SPTTNARTAGVLVLVRKDLYRDFKIIQTPARLLPANIPQGRSASVSFTWC
GHRIHLINLYLMTSSYSIDQRKACVHSLGDVVNRIGQDDHLLWAGDFNFV
HNPMLDSTTGEGSRPADLSLAKAFSECCPDMVDTYRYLHPTRRDLSFFYK
TSVSGGSRLDRIYTSTNLTPFIASSTIPVCTSTDHRLAIIALLPRLVRKR
GPGLPRLHTHFLDFPDLKGSFLQWIGDECAQRPAETDTVAMLQWWPLFKH
RMFNEVNVLNRQARERCFPPGGQLRLAIEHATRALEDVQTEHMSAQRIQA
AIDAQVAVVQAARAEGAQEAERVRLQWIREGERPSRGLTALVHPSKTLQV
IPALQDRTGRLITDTMKLPQMVADFWGEICSSPTHVTEEARMAVIEALRN
RHLVIPEEDAYHVGRSEVSDAEVEAVLKEATPGKAPGLDGIPIELYKVCR
NEIAPVLAQLYTAMGQTQMHPDGFLQGAITVIYKNRGSPTSPGSYRPITL
LNTDYRIFTKILTRRLSPILGRIITLEQSAFLPERLIGANVLFLRHLPQL
MSTTGQSCLLAFLDIAKAYDSLDRNFLFEAMDAMGAGAGLISWTKILLSD
TASKAVVNGFFSREVALTAGVRQGCPLAPLLYLFVAQALLCWLQYNQVGI
HLPQNNSEMVTGVQFADDTEVVLEGIQAIPAFLDCMRVYAQASGQQLNLD
KVELLPLGTHPHHITINHDMKVVHMATALNLPFTDVGETTGRDWDVQLDK
VWARFRRISVLNLSIFGRAHAAAAYGLHRFTWHMEHGGFPPEAQLMNIEA
KAAKLIDRNLGPVAQERRLTGVPKYLLYGHPTLGGLGALAVRQHVQARWA
CWAVRFVRALLQPVLVRPPWVMVMHSFLHSLYPKYNPMCIFTSQVGVPWF
GLIVLPPDVQRIVTALAYLPPVEDVDDHPLVPNAWCWNLPLWGNPVLPEK
KLNVQLDNIRPGLEFRHQALLGCKALHTLGDVLCAREALDGVMNATDQAG
LAIRKAWHQIVDKYLQPQTPLAKSLCTYRKWQECMDAIAALLDDIPANWR
QAASLLLPLSVESREAMVPPIESVTQTLVSRLGWRWGVGPPIRFQQLSVK
IATNMQLSPFSMARRVAHTLFIKEATGSSEILDEAILLLQRTFHRLWFHL
RWENEQKEIWWRLAVDGVPMLGNSHLRMSRPTICGCGGYPIGSVGGVSPR
YHHFWACPVAQAIADQLTLSIGLPVSREQLWLIQAPQSVQQCVWDVVALA
AVSAMEHGRRYMAANMKTNPALLPGPSLTEEAICRVIVDFWGRIQGFAAL
GIPRKGWESVGAHHPFLRIISGKLICSRERLPMRG
>L1-5_VC
MPRNRHSNRRAVQLLRIGSHNVRSLLGSGYNNASER
TAQLIRQWARQRLDIVCLQETRVTAHRVPQARTILHNLSRAFHLGQWVSW
WDPALDSRRGGGTAILIRSALLTSGALTFPGTQAQPTMSGDGRLLRLPIC
WGDHTFTLISAYLPSADPPAQRTFIQQRLRPLMADAGLHIWAADFNFVNN
PDLDASTPSARRNDVNTTAEFNVTCPGMIDTFRLIHPRRRAYTYVHPAGA
SRIDRIMVSQALEMAVYGSDTASGTPADHRITHTTIRAANSTHTPGPGLP
RTRLHFLDHDDLCANLNMWVNNTAESAPTHPDDLIQWWPGFKRALALSAG
RLNQQARMRQLIGAADEAAAQAQADSILAEAEEGDASALPRAVLARSAQA
DAAHRAVAGVTRRTRYNWIRTGERPSPALTNQLRPPLATRRITALRRPNG
TLCSNLQQLPNIMADYWQQIGAQPHTDPVARSRVLQALRARGRTCSPEEA
ARAGAQVVTAEEVQAALQAAAPGRAPGPDGIPVELYQRTNCAPLLAAVFT
AMGELDRVPTGFLDGIISSFFKADDPTVPGNYRPITLLGTDYRTLARVLK
QRLLPLFNRVIDTEQTAFLTGRRIADSVLLLQLLPALLHMERRTCVAAFL
DFYKAYDTLDRDFLFACLDELGVGVGFIAWVRRLHTSTQSAAIVNGYLSY
WVIIAAGVRQGCPLAPILYLAPAQALLTWLQYQQIGISLRDIHLAASQYA
DDCGAFLRRLADIPRFKAVMDVFHAASGQRLNNRKVELLPLGTFTRNTRP
ADLPPANAIGNHLIIPVTNLTHMANSVGNEQVADEVEQQPIVGSVVGDFR
VLSVATTLGIRVADRPSLEQQSVSLSPVRNSLQLVAGMHLSAFGRAFAVS
GYSISRVLYHLEFMGAPSNTSMNNLLGDCAAVIDRRQPPSVRDNAERRRA
PGVGVAYMPFPPAIGGFGLIPLHEHLRARFACLSCRAILGMAGMLETNPM
WTRVLLAILRHIHPAAHPLCLLAVRGDVRDGRVTTILGRPVPNDCPALTR
ILSAMTSLPQPVLLDAQHLAPGPWCYHIPLWGNPLLNDAQLDEHFGDLRN
LRGLDTVGMAVRCHTAMSSTWNLVRMVGAQGLTEAQHFHCTNLFRTIVVR
GILGLTPRHPLPASCQSGATAITRISQLIDRLPPQWTIAAIVAINDRNHE
IPPPQEAWKRIVKSLGWRFGQVLLHFSQVTVKFATTLLMAPSLRTLDIKH
EDFILDAVDIVLSPENLANTLLDFRRTLSRMWRLRWDNEHKEAFWRLALD
GFPAFPMHRAQRQRGIPAAMCPCGVRMLCGDRRHHFWDCTVALALREALQ
NELEFPDLFNRANLWLGIPPTWICSCVWEVVCLAAISSLNLGRRLLFKEG
LQTNMPISTPSLNRITYEVISDFWARLTAFAARDYLPKHWDHVPHNHPFL
YVNDADMVACRLPIYNDEV
>Zepp
MTRSRSPSLRLLSLNVNGLRDRDKRRCLFNLLERDR
WDIILLQETHHSSTEEGTAWAQEGPAGVRCNWSGPAFWCHFTSQSRGVAV
LLRPTASTAAITVRHCSTTGRTLLVDFTYCGQPYTVASVYAPAAAADRQQ
YYTQELLPSLPAARCLLVGGDFNCIAGQQDMAAGQPGQRTHGYWTGLRLV
ETEHQLYDVWRDLNPSSRAFTHVATTGQSAARLDRWLVSETLRARVSREP
RAIGQVLGYPGDHLGVSLSLTAPASTLYGSAAWRLPLHLLDDQPFCDRVT
AAIPEYLAAHPLGEGVTQGSRWVELKWQVKDMAMQRSWALAAERRASQRA
LESDSRAALAAFTRRPAPDTLLAWQNAHQLLQGLNVEAAKGAALQAGIVW
QFYGEQSTFWFHHLARGRQGRTELMALRTGPAPDSPRVVLDHPAGRDRGG
AVLREYYSGDEAAGLFAAQPVSLAAQDELLQAVDKRLSPQAAAAAEGERG
DGSVSVAELETALRSLPRGKAPGLDGLPYEFYLRFWPVVGLELAGMLQEA
FGGGRRCPPLTQGRITLLYKGKGADRESLASYRPITLLNTDYKLAARAIA
SRIGPLLNQVVDATQTGFLPKRWAGDNVLAHLEEISYLEATHQPGVQVFL
DFEKAFDRLDRAWIERCMAAVGFGPGVQRWVHILHSGTTSRVAFNGWHTD
AFPVAAGVFQGSPLSPLLFVLARAPMAAHARMLAGQLAFQPIRLPSGEPA
PVMHQHADDTSVHARTPGMLRSCWGPSVGLHCAATGARLQRSKSQALGLA
ASAISPGPIQSRGVTFAASSDGVKHLGIPLSTQPAAAATALYTAIIEKVE
ARIARWSGFRLSLLGRAYVAKQVLASMVTYHATFIPVPQDLLQRLCRAIH
TFVAANRPVTPGAAAALFPSKDVCFRAAAHGGIALVDIKAQILALQAKVV
GRLLEPEQLAWKANFDHWLYRSTAWLAAQEPGTCQRGGSTSGSWEDSCSS
PPSQRSMWRPRSAYGSTCMPTSSCGPITCGSRKRSATTQSWVSHCSSTGS
SRMQSAALCLGGLGQAWPGQDQPPARCRARPGASGSDGARARAHPSGCLA
SSLESANPGAATGRYVVRISDPSDRRVCLAQPKVAPTSQPHSKQHRSLLC
QWTKALQPCTHSFLRPRSLHWFSTGTSPGPGIHAAAHVSSASTQSSCTQS
STCRWSSRQGSSSQGSSWSGSSSCRSHCHHRRPHLYFLCLWGSQVQDPQA
WGLGTRPAHEFVVREATARRQVLHRISKGEASPAGPLRPAIWADTTDDQR
TPSGARGAMGGQGCSCWYLRRRS
>L1-1_CR
MRPPVGAANLRLLTVNVNGLGSPFKARALVSHLQQVGADVAMVQETHATD
TTALESCLRAAQGACLPWRHCLAASPAASPHSCGAAILARSRLSLPGCVL
QPPSTDAAGRVVCWDWDVGHLRLRFVCVYAPTAVADKPAFFAGLHPHLAT
DRVLVVGGDWNCVTDASQEAAPSPSRAAGAPQLASLLAQFSLVDPWASKR
GGAKGYTHPATPKPATPARLDRWYVSATAAPWVVDVARTYGAPGDHNGVL
LTLSLPDLPHAHREQWRFPTYLLFHPSLRLELEQRLEAHVAANPVASTGD
GACTQWEADKFFLREAATSIHRRHARQTRDGLHGVVLAADAAAALADRPG
ASAAQRQAAAMANLAVREERAAAAAASHNARAALMEEHGERGTRWFHRQA
DEPAAGAQEPITHLKVPGQPAPVALTGPGTRNTVSAAAAAMYSSTSPTGL
FRVQPVCTASQQQLLAAIDRKVPADLQAAAEGSGDGALSDAELMAALAGS
ANGKAPGSDGVPYEVYKVFWALLGPRLCAAAAAAFAAAADAHDGGEMAAA
LPASWREGIITLIYKGKSLDRAELASYRPITLLNCDFKMVSKAVSARLQP
ALDAVVDELQTAFITGRWIGDNALYLQGLIEWMRLDVGADGTPRQGGALY
FLDIEKAYDRVHRQWLYASAEGLGFGPRMLRWIRLLTANGSARVCVNGML
SDAFPVLNGLPQGSTASPPLWVIQMQPLTSFLRRQVEQGALRTPLLPSGE
QAPPAAHHADDTTLTARDPAVDGPVLMAAVQLFCRASNARVHPDKSKAMG
LGRFAHLTGPCPHTGVPFTTGAVTHLGVPLSWDSDAAAADLYTRRARGMA
FVARLWAALSLTLVGRVHIAKQVLAAKLAYHFSFLNPSPAQLKELTDLVD
HFAARSMHAEDASLVSHGNPLLLPKRETACLPYKDGGVNHVDLPAFLSAL
QAKTFALLAQPGRQPWKMLTRALLTHVRPDSATTWAWVYSDAPAPAGLPA
RLAAAVGHVRSAGVEQHPPQPATQPPAAPPQWRVSLDQLWVANAAGAVSY
VHYTGRLLEPGPGVLPPAVDGAWQPACVLQHRKPRHLWTFEERAAYDAAS
PGERAGAWPRAPYFLAPEAGVVVHPEHCRIAGVSLADYTVRDVRRAITAA
NPAAPPAPARPAAMPCPAPAQQAGGSGTQPAAQSRLAEREAEWQRAAAQL
TTTAAQHFHNNPVALDPWLHRTSAAAGLQNTPARELQSYASPSQQSGEGP
RRSARLQEQAAGGAGPSTGPATAAAAAAAAVEGDPRMPPPDASLLRGTWR
RLWDSHASRGAKVLVYRLQHAYLPCGLYRAGKGIRPRVTTGCGGLGAHCP
HPACGPPGPRAWASLTHIFLECPAYAQARTWLQQLWACVAPQAAAPPVTD
AGFMLGDRMGMWASGPRGAGALLWSTLRATFLYAVWCAYWSREPAKQTSE
HVVREVVSELRRVMQLRFTAATLTPETLSALPTQLLTAQLKAAKLEHFVA
IWSAGGALCEVEEVQGGSPKLNLRLTLASPVQAP
>L1-2_CR
MRRPKQAAPGPRPLRVGSHNVRGLRKRVPHLGCSRLHALLSCWERQRLDV
VCLQETHVLDSDIDLVTADLAAAAQRLHAREWTAWWAPAQKPEGRRVTGG
TAILIRSSLLQQGAMVLAGGAAAVSVAAGAWAGRGVSLQLQWGGHTFTLT
SAYFPLASTAQQAFIREWVGLRASGSGEHLLAADFNFVADVALDTVTGRA
RSDGPAAAALAAACPGLIDVLRRRHPARRVCTFFHPHGASRLDRILCSGG
LEPQVLECGVAAGVPSDHMLVTVALAASPEAAPPARSLPRAHLGFRDFKD
LDRDYRAWLGTALAARPTDPVELLEWWPALKRAAATSANRLSREAVTRRV
AASQREAAALDAAAAAAAAVEAGGDVQVAAQAAVRARCTAAEAAVAAAAG
AARRTRHAWLRGGEKPCPLLTRMLRPAGGPRVIAKLKQPNGTTTSDPTVM
GQVMARYWRDVSAAPPPAPDARTQVLDALQQHGRRCTAEEADQLGRVAVS
AAEVRAALAAAPAGRAAGPDGIPVELYQHYDSDFAPVLADVFTAVGEGAG
VPDGLLDGVWSFFFKSGDPTEPSNYRPITLTDTDYRTLARVLCLRLQPVF
GRVIDPEQTAFLTDRRIADNVLLLQLTPGLLKAAKKAPAVAAFLDFYKAY
DTVDRSFLLACLERMGVGAGFLTWVSRLLTDTRGAALVNGRVSGWVPLMA
GVRQGCPLAPLLYLAVAQALLSWLRSRGHGVLANLASVLASQYADDCTPF
LEGFQAVPGFLADMDVFRRASGQRLNMTKVELMVMGTVGGAGALPAGMAG
PPLPPGWRVVPAAKSLGVHYGDWGACSPPVTFEAVMGVLSKIARMPVSMF
GRAAAASAYALGKVLYHLEFAGLPQLYVVDRLLARVAAVVDRRLSPAQFD
ASPHARPVGLSIDLMQLPPAVGGAGLLPLVPHVKARQAGLAVRCVLGVCG
LLPYVPPWTRVAAAWLRQVHPAATPLRFLVRGAADRVLNKPLTPAGKPFA
RLLKAMTALPAVTLVAPPEPGAWVSHVPLWANPALCVDGRTWELAFADLF
ALPGLACVGQLVAAHDGLNELRQALTSPWAEGSRSGEACADMYVTAVWRR
VLHWSTRARLPSPLPGPASPQEAADRFAAAVALLPAGWAAAARAAQLARG
PAAALPLPVADVVSATAESVQRVVRGLGWLQCGGPPILLTAYTVKAGTVL
QMAPQLAALKAKHLQYVCDAGVSGVGAALAAGAFVCTLARLWSLKWENHH
KEALWRVAANACWAFPRHASERARGVTVDPCWACGVDMQDGDRRHWFWDC
TVALSLRESMGMAMGFLPEEALSAFSREELWLVRPPAGLAPPVWDVVCLA
AMSALDFGRQRVVMAGLAARAKLPSARVLSIGLAVVADFWGRLQTFVTLG
IRPKGWDAVPFAHPFISRAVGDGMVLRLPYDADSPPPSP
>L1-6_CR
MLRPSGGPRTIARLKRPDGSATSDPTVMGQVMATYWQDVCAAPPPAPAAR
AQVLAALQQHGRRCTTEEAAQLGQLAVTAAEVRAALAAAPAGRAAGPDGI
PVELYQYYESDFSPVLADVFTAVGEGAGVPGGFLDGVWTFFYKAGDPLEP
SNYRPITLTDTDYRTLARVLCRRLQPVFGRVIDPEQTAFLSDRRIADNVL
LLQLTPGLLKAAGQNSGVAAFLDFYKAYDTVDRSFLLACLERMGVGAGFL
TWVSRLLTDTRGAALVNGRVSGWVPLAAGVRQGCPLAPLLYLAIAQALLS
WLRSKGHGVLAGLASALASQYADDCTPFLAGMQAVPGFLADMDVFRCASG
QRLNMSKVELLVLGTSAGLGVAPAAVAGPPLPPGWRVVNTAKSLGVHFGD
WKTATPPVAFDGVVGVLGLIVRMPVSMFGRAAAASAYALSKVLYHLEFAG
FPSPWAPVGKLLGQVAAVVDRRLSPAKYAVAPHARPVGVSLDIMQVPPAL
GGVGLLPLQLHVQARQAGLAVRCVLGACGLLAFVPPWTKVAEAWLRARHP
AATPLRLLVRCDPSRVLDKLVTPECKPFLRLLGAVAHLPPITLVAPPAAG
DWVYHVPLWANPALCDGAQTFDVAFADLFALPGLVYVGQLVAAHDQLEAV
RAAHTRPGGWGTRFGEAMLDLYLTSVWRPVLGWGPRRHLPSPLLGPASPL
AAAERIAAAVALLPGGWEAAARAARLARGRAWVMPLPADAVRQAAAGALT
QVVRGLGWVLDGGPPLLLLNYSVKAGTAMQLGPQVAALRSKHLLYVRDAG
VSADGALAAAGAFAGTLARLWALKWENYHKEALWRVAANACWSFPKNAAQ
RAAGVAMPLCRACGRDMCDGDRRHYFWDCVVARALRENMAVAMLGSPPDT
ADDCFSRADLWLVQPPAGLAPPVWDVVCLAALSALDSGRQQVIMTGLRVR
RALTSAEVMRISVSVIADFWGRLQSYVSLGLRPKAWATVPAHHPFLSRGA
GDCVLLVLPDDVGSPPPSP
>L1-7_CR
MPRHSRRGAQALLAPLRVGSHNVRGLLGGGSDTPVRLAALLRCWAQQRLD
IVCLQETHTTVDVISEAQVKLRLASQQLRLGGWYAWWGPADSSRTGGVAI
LIRASLISRGVVTPATPPALDPAAASRLLLLPLAWGGHSLVLASVYLPSG
DPAAQRRFIADHLAPAATLPGLKVWAGDYNFVCNAAIDTLHRGGRLLDPG
TTSLFASTCASPVDSFRHLHPTRRSFTFINHMGASRIDRIMLSPELLSSL
RACAHVPGRPSDHRLVVATLAPVDGAVSPGPGLRRLSDAYLAFPDLRRSL
LDWNRGACAAAPEAPAPLLRWFVAYKRDLVRTVGRLNRIARGRILEETAE
EAAARAAEAAALAVVEAGGPDAAQAAAAAVAARSAAAAAAQRAVARHARA
ARLQWLRTRETASPAITRLVRPPGGAARIAAIRRPDGSVCDSLPEIPTHI
VDYWRRISAAVATDPDACDRVLAALAAFGRRCTDEDAVRLGADTVSSAEV
EAALAAAPAGSTPGRDGIPAELYRELGGPTARVLARVFTASLAAGAPPRG
FLDGVITCFSKPGDPLQPSSYRPITLLGTDYRTLARVLARRLIPVFSNVI
HPAQTAFLPGRRIADNVLLLQLLPELMRVAEGGGPGGGGGGGGGGAAGST
ADADRGVVAFLDFYKAYDTLDRNFLYRCLAVMGVGSGFLAWVKLLLTGTR
SAALANGYLSAFVLIIAGVRQGCPLAPPLYLAPAQALFAYLDRAGFGVSW
ADIRLVATAYADDAAPFLRRMANVPGFLAAMETFRAASGQRLNLDKVELL
PIGARRRATPAPARAVAAGLAAGGAAAGNMAAHGVAATSVAAAGGMAAGG
AAAGGAVAGGGPGASHSGGGILAAGGAVPSRAGAVWAAAGVVVTGGVTAG
GSAAGAGGAVAAPAPPNTVAMAHGLRVVSHSRTLGVVFYDLPLGTAAAQG
APSLSPAIGTLGTLCGLPLTAFGRGFCASSYAVSRVLYHMEFAGLPPQTV
LADFLKTLVRFVDRRIIVATPQGAGRARXPGLPSDCVALPPRDGGFGLLP
VVEHVRARHAVLAVRWLQHMHGSAAGTYVPPWTAAATALVQQLHTAAHPL
CVLTMQRAAGGVGPAADGCAIFGQPVAATCPALVRLLGALSYLPPVTILR
PAVLVPGPWCFALPLWGNPVLPCAAGLQAGGLERDFPALMALPGLLTLGT
AVRCWEALAAVRQLVASKPAGALGPRLARRCTIQYKRSVLRPILRITDMA
RVPPELQSGPDAAAQFSALLARVPAAWRVAASATLHAPGGAASAPPAPQV
WLLLAQSLGWRHGAADVPLLTLTVKQATQLQLAPAYDALRVRHLAFIQEA
YSGAAPPAEAIHALRAALARLWALVWEPRHKEPLWRLAVNGFTGFGMLAA
WAADGRVEKCPCGTQMTAGARVHHFWDCVVAEALRDVMREHANVDITRNQ
LWLVQAPPGLSQAVWDIVCLAAVAALEYGRQRLYACRDAADRTAEVAVVR
RIGVEVIADFWSRLAAFVSLRRPPRRWDLVPNQHPFLASDDVGGVILVGP
TADSPPASP
>LINE-8_CR
MQSLRLPGAARRVAAAARIWAELRLDIICLQETHWTCRADQAAFEQTLQL
IAYELHLSGWKVTGAQWSTSRATAGVAFLVRQELWESSTITAPALSPVPT
AMLAGRLAVLKLRWGGRSITIANTYFPAASTQAAEQAKRELISQLRTQAA
LSAAATAGEVVIWAGDFNFVENPALDSSAGPGGRPGDAPLAALLRAADQP
QMVDMYRHRHPTARRYSHLYRAPVKGGSRLDRIYVSAAAAAAVCHADIAL
VSSSDHRPAFIDLLPAPSPGPGKGRARRRMRLFFHQHPDLRQQLEGWLEA
EAGTAPTEDDQRQALLAWWPLFKMRLSVKVAQLNRVAQMRRLEHGQRTRT
AQAAQAAAEAAHQSNPTEATRMALVDAASEVQAATRADAAHPAHKARVAW
LHSGERPSRVLTRVLAHDRPSGSNAGPPALRTAHGALVGDPIQKAQRLAD
FFAGISAQPPTTVAARTAVLQTVRDHGAQLTTEDDTTAGGLTVTCEEVQK
ALKQTQPGKAPGWDGIPADLYKAYRAQLGPLLATLYTAIGHTGQMPHRFT
EGVISVIYKKGDVTEPGNYRPITLLGSDYRILAKALATRLGPALARVIDP
EQTAFLPKRLIGNGALFLRLLPHLLRQQGRQGLIAFLDFEKAYDTVDRTF
LSEAMEAAGAGPNLRGWVHTLLADTRARAQVQGAHSQPVSMMAGVRQGCP
LSPLLYLFVAHALLCWLRHKGVGLRLDPTDLQRVAAVQYADDTKALLEGE
QEVVAFLAAMHTFQHASGQRLNLSKVQLLRIGAGGTPAGAGTAGGQPPPP
AGEQERICGLAVVTTATALNLPISNTSEQPQLDWATKAVDAQRRMQVLAH
LPLSAFGRAAGVSGYALSMLTWHAEHAGMPGDTIDQLERLAARAADRRLG
PNDTERRLTGIPSSMLAGPPVVGGFGMLPLRAHLRGREALWAARLVQAEA
AAPTEQHHPLHRVVALSLQRHHPSLRPWTMLTARPDVRPMGCQLPGDLQR
IYEALGHLPPVRAVRTPPPAPGDWCWAAPLWGNPLLPEGDHTRRPGLEAH
HTRLAACRHLRTVGDLVQALTAAAAWRATRPVGATGGVAWEEWVRQHLDP
ETQLREQPALEGLNSLAADIPETWLAAARAVQERLQAGLGPAPPSESAVV
RLIMPCLGWRIPGMQQPLALEKLSVRVATVMQLGDVGVARSQLHTAYAAE
ARETPPAAPPQRWIPPFDRLWRIRWENAHKETAWRVSIDGIGIAGNTHLT
HAPGPVPCGCGVTPTHSPRLHAFWQCAVAQAVVQQLAAQLAAPPTREQVW
LFEAPAGVQQAVWDVVAMAALAAMERGRCALYAARRRGLANAATAPLPQQ
PLQQGQLPQQQPQQQPQQQPQQQQQQQAQIQTDTQQAIDTAVIDLWGRLK
AFTALGVPRKGWDQVGAQHPFLRVVNGQLRCHTGMNAGQPAQAITDSDED
>L1-2_cInc
MRRPKQSAAASRPLRVGTHNVRGLRGQAQDLGSPRLHALLRCWERQQLDV
VCLQETHVLEDALDLASTDLRAAAQRLRIREWTAYWSPAQKPAGRRVTGG
TAILVRSSLIQHGAVSFPGGTAAPTLASGAWAGRGVSLPLRWGGHDFVLT
SAYFPLTSSTQQAFIRDWVAPQVSRGGQAHILAADFNFVADVAMDTVRGV
DRGDRTAAAALAAACPDLVDVLRRRHPERRVCTYLHNTGGTRLDRILCSS
VLAVQVVECGVAPGAPADHKLVTLSLGACPGALPAARGLPKARTGFWDFK
DLDAAYCQWLRAALAARPSTAADLLVWWPALKRAAAASANRFSREAVRRR
VVASQHEAAALAAEAAAVALVEAGGAVQAAAPAAVRARCAAAAAAVAAAA
GAARQTRHAWLRGGEQPCPLLTRMLRPAGGPCTIARLKRPDGRVTTDATA
MGTVMAQYWRDVSAVPPPAPAARAQVLGAMQQHGRRCTDAEAEQLGQLAV
TAAEVRAALAAAPPGRSPGPDGIPVELYQHYESEFAPVLADVFTAVGQGV
GVPGGFLDGVWTFFYKGGDASEPSNYRPITLTDTDYRTLARVLCRRLQPV
FGRIIDPEQTAFLSERRIADNVMLLQLTPGLLKAAGQSPGVAAFLDFYKA
YDTVDRSFLLACLEQLGVGPGFVAWVSRLLSDTRGAALVNGHVSGWVPLA
AGVRQGCPLAPLLYLAVAQALLAWLRSRGHGVLAGIASVLASQYADDCTP
LLAGVQAVPAFLADMDVFRYASGQRLNMSKVELLVMGTSAGTGVVAAAVS
GPPLPPGWRVVKQAKSLGVHFGDWRADTPPVDFAGVVTVLGKIARMPVSM
FGRASAASAYALGKCLYHLEFAGFPTPVRLVHELLAKVAAVVDRRLSPAQ
YADRPHARPTGVSLEIMQLPPVCGGLGLLPLVPHIRARHAGLAVRCVLGA
CGLLSYVPPWVTVVAAWLRRRHPAATVLCVLCPGGGSRVLDKPVAPASRP
LIRLLGAVSELPPIALVAPPAPGAWVYNVPLWGNPALRDGARTFYDAFPD
LFALPGLLCVGVLVAVHDGLTRVRDAYACLGGGCPNVXSECTRVYVDEVW
RRVLGWPPRRPLPAPLPGPASAHLAAARVAAAVALLPGGWEAAARTARSD
PGGVAAAPPPDASVQHVVRGLGWVPVAGPPVLLLEYTVKIGTLMQLAPQL
ERLGAKHLEYVREAGVIGVPDADQLLAAGAFRATLARLWALKWENRHKEA
LWRLSANACWAFPKRASERAAGVVHVCQACGEGMAHGDRRHYFWDCVVAR
ALREAIGMAMGALPCDSLDALARSELWLVQPPVGLCQPVWDVVCLAALSA
MDLGRQRVVMAGHGLPVSATLPSARVLAIGVAVITDFWGRLQAFSSLGVR
PGGWDAVPSGHPFLARGSGGGVALVPPWDDASPPPSP
>ZeppL-1-cInc
MRPPVGAANLRLLTVNVNGLGSPXKARALVSHLQQVGADVAMVQETHATD
TTALESCLRAAQGACLPWRHCLAASPAASPHSCGTAVLARSRLSLPGCVL
QPPSTDAAGRVVCWDWDVGHLRLRFVCVYAPTAVADKPAFFAGLQPHLAT
DRVLVVGGDWNCVTDASQEAAPSPSRAAGAPQLASLLAQFSLVDPWASKR
GGAKGYTHPATPKPATPARLDRWYVSATAVPWVVDVARTYGAPGDHHGVL
LTLSLPDLPHAHREQWRFPTYLLFHPSLRLELEQRLEAHVAANPVASTGD
GACTQWEADKFFLREAATSIHRRHARQTRDGLHGVVLAADAAAALADRPG
ASAAQRQAAAMANLAVREERAAAAAASHNARAALMEEHGERGTRWFHRQA
DEPAAGAQEPITHLKVPGQPAPVALTGPGTRNTVSAAATAMYSGTSPTGL
FRVQPVCTASQQQLLAAIDRKVPADLQAAAEGAGDGALSDTELMAALAGS
ANGKAPGSDGVPYEVYKVFWALLGPRLCAAAAAAFAAAADAHDGGEMAAA
LPASWREGIITLIYKGKSLDRAELASYRPITLLNCDFKMVSKAVSARLQP
ALDAVVDELQTAFITGRWIGDNALYLQGLIEWMRLDVGADGTPRQGGALY
FLDIEKAYDRVHRQWLYASAEGLGFGPRMLRWIRLITANGSARVCVNGML
SDAFPVLNGLPQGSTASPPLWVIQLQPLTSFLRRQVEQGALRTPLLPSGE
QAPPAAHHADDTTLTARDPAVDGPVLMAAVQLFCRASNARVHPDKSKAMG
LGRFAHLTGPCPHTGVPFTTGAVTHLGVPLSWDSDAAAADLYTRRARGMA
FVARLWAALSLTLVGRVHIAKQVLAAKLAYHFSFLNPSPAQLKELTGLVD
HFAARSMHAEDASLVSHGNPLLLPKRETACLPYKDGGVNHVDLPAFLSAL
QAKTFALLAQPGRQPWKTLTRALLTHVRPDSATTWAWVYSDAPAPAGLPA
RLAAAVGHVRSAGVELHPPQPAAQPPAAPPQWRVSLDQLWVANAAGAVSY
VHYTGRLLEPGPGALPPPVDGAWQPACVLQQRKPRHLWTFEERAAYDAAA
PGERAGAWPRAPYFLAPEAGVVVHPEHCRIAGVSLADYTVRDVRRAITAA
NPAAPPAPARPAAMPCPAPAQQAGGSGTPPAAQSRLAAREAEWQRAAAQL
TTTAAQHFHNNPVALDPWLHRTSAAAGQQNTPARALQSYASPSQQSGEGP
RRSARLQEQAANGAGPSTGPATAAAAAAAAVEGDPRTPPPDASLLRGTWR
RLWESHASRGAKVLVYRLQHAYLPCGLYRAGKGIRPRVTTGCGGLGAHCP
YPACGPPGPRAWASLTHIFLECPAYAQARTWLQQLWACVAPQAAAPPVTD
AAFMLGDDMGVWASGPRGAGALLWSTLRATFLYAVWCAYWSREPAKQTSE
HVVREVVSELRRVMQLRFTAATLTPETLSALPTQLLTAQLKAAKLEHFVA
IWTAGGAFCEVEEVQGGSPKLNLRLTLASPVQAP
>L1-4_cInc
MPPAPAAGGQPAAAGTQPDAAARQRRAHRPLRIGTHNMGGLRLEQGSRAE
KRLQAAVRQWGSAGLDVVCVQETHHTGEDDHTALQVALNAAAEYCHIPGW
QVAAHSWSHSAHTAGVVTLVRSDLCRAAAPAAIPAPEGVPPGRSAACMLR
WGGHVLRICNLYLPTASSDNAAAVRAELLSLSLAPAVAAAEAAGDTLVVA
GDFNFVEQPALDATSARPADAGITQQFRQVAGGLVDSYRHCHPTKQAFTF
CYKAPQPGRSRLDRIYVSPAAADYTVSATISRLAPSDHQYACMDLVAKTV
AKSGRGLRRVRLHFLKHRDLKQQMREWITSECEAAPQQPGDPPESILAWW
PSFQRRWTTLCQALNREARARRLTPGARTVLQQANAEQAEAAVAAQPADP
GALTALATALADLAAAMRADASYAVHERRMQQLQEGERPSRGLTALIQNL
AESHGPAPVALKDPATGSLISNPHKVPQVVANFWRDVSRAPDTTAEAQET
VLTALRESGISLPATADTSVGSLDVSEGEVRAALGKMEPGKAPGKDGLPI
DLYKAFRGPLSPVLATLFSAVGKTGQAPAGFLHGVISVLYKKGDVTAPGN
YRPITLLGTDYRILAKVLANRLAPALGKVVSLEQTAFLPGRLIGANIQLL
RLLPHLLKQQHRSAIIAFLDFAKAYDTIDRSFLLAAMEAMGAGPQLRGWV
HTLLQHTTAQAVVNGHWSAPVTMEAGVRQGCPLAPLLYLFVAQALLCWLQ
RQQVGIRLQPDKAELTTAAQFADDTKVLLESEAAVPSFLATMDTFSRASG
QWLNLTKVEMLRIGELQGAPAATPAAAPAAAPAAAPAAAPAAAATAAPAA
AATAAPAAAPATAPAATPAAAPAAAPAAAAAPAAPATAPAAAPTEAAADA
PTEAPAATAAAAPAAAPAAAPTAAPAAAPAAAAPAGHPGPGPGEPEQIHG
LRVVAAATALSVRFSNDPMRLRLDWQARLREAMRRLRRVAHLGLSAFGRA
NAASAYCTSMVTWHMEHSGLPEDIAQELERLVARVVDRKLAPESTEQRLT
GIPTELLYGHPTAGGFGALPIRQHVRARHATWAARLAAHDATPTTPKPQP
WCVAYDAFLRQHHPSLRPSSALTAVPALCGAGDVVPEHPLPEDAERTVTA
LGWLPPVQALDPAPTPGTWCVAAPLWGNPLLTPSPSTAGEGSEGEDADSD
AEPAGEPALAEVAQCTRGRGIDYRHRQLRACARLVTIRDLVRAWDLRPAD
GDAVDWPEWVRINLAPTDRRQRRRGPTLRALASLLQDVPQAWLDAARAHA
TQPAPSTREVIRTIIMPRMGWRLPGMESITVPLEKLSVRMATAMQLDSIS
TRRAGLHEDYERAAQGLPLRTEVRREDLPEAAVNSLGNIRGTLERVWQKV
RWERRHFETLWRLAIDAVPLPGNSHMPTARRERCGCGQCGLGGAAAAGPA
VATPQPPPRQHHFWDCAVAKAVVAQINANSPEAPPISQAQLWLVQAPPGY
QQCVWDVVALAALSAIEHGRVRLRGMTRDAAAQGDAAAATAAVNVEAVAA
AAEAVGVDPDPDEVPPTQLTPPPPGVTPVQLVCARAVADFWSRLMQFAQL
GVPRKGWDDVDATHPMLAVVGGELLCALPQAVELEFEMEA
>L1-1-cInc
MCAGCGLGFSTWAARACTPCSAAGSGSNWTWSACRRLTSAHKILTSSLQT
CVQPRCGCASGTGQRGGLRPPRPTAGSLAALLSSFEHVYWSAVQSRSPAV
SPPRRSRMVSGRGAASASRFGGGGHEFTLASAYYPLASPDQRAFTQQWVQ
AAVGGAGDHMLAADFNFVGDVSLDTASGAPRTGDLAAAAALAAACPGLVD
VLRARRPGQRVCTYVHSHGASRLDRILCSGSLVPQVVACAVAEGVPSDHR
LVTLALAASPAACPPAPGLPKARLGFLDFKDLAADYRSWLQTELGARPAD
PAGLLEWWPRLKRAAAASATRLSRVAVARRIIATEEEARALADAAAATAA
VEAGVDLPHAAAAAVRARCAAAAAAVAAAAGAARRTRHEWLRGGEKPCPV
LTRMLRPPGGPRAITQLKRPDGSATTDPTAMGQVMARYWQDVSAAPPPAP
GPRAQVLAALQQHGRRCTPAEADELGNLVVSAAEVRAALAAAPAGRSPGP
DGIPVELYQHYESDFSPVLADVFTAVGAGQGVPGGFLDGVWTFFYKAGDP
TEPSNYRPITLTDTDYRTLARVLCRRLQPVFGRIIDPEQTAFLSDRRIAD
NVMLLQLTPGLLKAAKQSPGVAAFLDFYKAYDTVDRSFLLDCLTRMGVGA
GFLSWVSRLLTDTRGAALVNGHVSGWVPLAAGVRQGCPLAPLLYLAVAQA
LLAWLRSRGHGVLATLASVLASQYADDCAPLLAGLQAVPGFLADMEVFRC
ASGQRLNMTKVELLMLGTPEGVGLVPGGVAGPPLPPGWRVVRSAKSLGVH
FGDWKAATPPVEFAAVVGVLGMIVRMPVSMFGRAAAVSAYALGKVLYHLE
FAGLPSEGAVGALLGQVAAVVDRRLSPARYAAKPHARPVGMSLEIMQLPP
VCGGVGLLPLRQHVQARHAGLAVRCVLGACGLLSYVPPWTKVAVAWLGQR
HELATPLRLLVRGDDSRVLNRPATPGSAPFRRLLGAMSHLPPVTLVVPPV
PGTWVCHVPLWANPALCEQGRTFEVAFADLFALPGLRHVGQLVAASDQLE
EVRWAYPRRAEWGAEFGPAMLEVYRLKVWRLVLRRWVLPSPLVGPASAVL
AAERFAAAVALLPAGWEEAARAARLARGVDAFKPLPAADVQCAAAEALAQ
VVRGLGWALDGGPPLLLLEYSVRAGTEMQMAPHLAALRAKHLLFVRDAGV
PAEGAPLAVGAFGCTLARLWALKWENRQKEALWRVAANACWAFPKNADRR
ASGIRMPLCRACEMDMCDGDRRHRFWDCVVARALRENMALAMGAVPGSGE
ECFTRVDLWLVQPPAGLAPPVWDVVCLAALSALDLGRQLVVMAGLRAGRA
LSSAHVMGISVSVVSDFWGRLQSFVSLGVRPKDWDTVPSVHPFLARGAGD
CLXLVLPDDVDSPPPSP
>L1-5_cInc
MTRRRARQGWRLPFRPLRIGTHNLGGIEFPTQLAKLAAAAKTWVTLRLDV
VCVQETHHRSLSDRGRFEAALQTVAKQLHVPGWRLAAYRATPVEDPYAGV
AILVRADLLASHILSPVTTPPPAQLPTPSRDATPPPPSPESGTPGNDPYV
APDGSSPPFSAPAASPSPSYAAAAPAAAPAAPRASPTGRLATYSFSWLGH
TIHLTNAYLPAHSPTARAQFVQQHVSPRMSSPGMHVLVGDFNFVVNAALD
STSPSRAQRDGHVASLFTALCPDLVDAHRHLHPASRDYTHLQKLTHGEAS
GARLDRMYVSRALLPYVPSTTVEASSPSDHRVATMLLLPRRPPTRGPGTR
RSGIAFVDHEDLVDHLQLWLTGQQAAMPSPGVEFLQWYSAFKRRLTAVLA
TLNSTAKRRVLRMSQDVCVARTHLEATRAAADASQQPTAHASAMAAAQAA
LAAALRAEAAATAHRMRVDWIRSGERPNPRITEAIHPPQDATVIAALRDT
HGRLVTDPAPMAQVMADFWAAIGQAPPDLNPADKSAVLAAVAAHSAQLPA
DRMQAAGASAVSQEEVLAVIAASKPGKSPGWDGIPTDVYKAAPGAFAPLL
ARLFTSIGTTQHTPLDFTKGIITVIYKGRGDRINAGSYRPITLLCSDYRL
LTKALANRISPALAAXIPLEQSAFLPGRDIGSNALFLRSLPLLLSQQRRS
AILAFLDFAKAYDTIDRSFLYEVMATMGAGAGFISWVRLLLTDTTSMARV
NGFLSRPAKICAGVRQGCPLAPLLYLFIAHALFCWLKECGVGIPLDPADP
HSTAVEAAFADDTEAALASAEDVPAFLGHMDRFARATGQKLNLDKVELLL
VGHTAVGSPASAPTPAAGHAPAVAVAPVAATIPALAPSTAPAAVPAAIQA
PAAAAAPVTAAIPAPAPASAGIPATASPAVATTATAPSAVATPAVCAAVR
TPASAPASAPAAAPAPTPVPAAGPAPALAAAATPAASPSVVAAPATIPAV
RTSVPAPAAAPAPATVPAPAPAPAAGPAPALVAAATPATSPSVAAALAAN
SAVRTRTPATAAAPAPATVPAPAPPPAAGPAPALVAAETPATSSDSVAAA
PAGNPAVRTPAPATAAIVHAPTATASPSVAPAPATAPSTAATHAVSAAIR
TPAPAARPATAHVPAPAIRAASPAAVTTANAAASVPAPSPGPAVATVTAT
TITANPAAAVPTPGPAAGPIPARVHTLAFAAASTLAPAAAPAVIPVPAPV
LATVSAAAPPPATAPPPAPASAIAGIRVVTSATALGVPFTNPPCRPDLDW
KQRTDEAVRRLDKISHMHLSMFGRASTAAAYGTHMATYHMEHSGLPPPDT
LAAWEAAVAKLVDRSQGPSQHDRRLTGVPARLLPGHPVSGGFGSLPLQQH
IYARWAKRAAAYAGRDGSGVAPAAQAPWQRVFGYLLRSYHPCFRPMALLT
ARADGPWLGTPSLPPDVHRIVTALSHLPPAVDIGTSSLTPGAWCVNTPLW
GNPLLPNAPPSGRRPGLEAYHLQLTECRRLRTLGDAVRVYDAFAAYETSW
RHRLASTPGIHIFTLLATEWAQLVREQLQPSSAVAGAFADRVQAIAAINA
LLLDINPSWAAAARLHLPAPPAPPAPPCLAPTPSARPPAPATDPLGPAAA
QPAPAPVHPPTHAATPAAALPTEDQVVEMIVSRMGWFIQGHQRPVPLTAL
AVRDGTAMQLTGVNEDRTRLHHAYVAEALGATLPPAPGRQRLVQFRRHMA
SVWQVRWELKHKEVLWRLAVDGVGMLGNTHIHGSSPEPCVCGAYASPPSP
AVMPPSPRLHHFWECPVAQSVVELLQDTINAGRTDAGCPVRRHHVWLLES
PDPTQIQQCVWEVVALAALNAMESARRYMRARKPFTEGALARAKAVALAS
IRGLLADFASLGLPRPAG
>L1-3_cInc
MRKRRQEGRESLRPLRIATHNVRGLLSHRGGSPDAKRLIALMKSWEAAQL
DIICLQETRVTADCIDTARKQIFIAASAIRGSEYISFWGPAGTGPNGSPA
GGVAILIRTSLAEQLTATDTTECSISEDSRMLQLPLEWGGHSFNLVCTYL
PSGSPTGQRNFIQQQLALLSSNGKQSIICGDFNFVMDPQLDCTNPDARTA
DSITASQFTSACPGLVDVFRHLHPALRSFTYFYRTASSAGASRLDRIMAS
ASISENMISCRVENGAPSDHRMVISRLAPSPSAAMQHQPGKGLRRCKLYF
MDYGDLRQHFKEWIDTNAATIPSSPAAIIDWWPLFKSAMITSIHTLNTES
VRRHHTATEQLAQANRSATQAFASVERAATRGQPLHDLANNAVSARAAVA
KAAVEASVSTERRTRHTWLRMGEQPNPVMTKLLRPPATSRRIQALKCSDG
ATTSDPVKLAQEMITFWSGISNMATTNPEARATVLEALRAAGRRCPPALA
AEMGSLVVSSEEVAKALSAAPAGRAPGADGIPADLYKRFSDKFSAILASV
LSAAAQQQRLPKGFLDGVICCLHKAGDPTVIANYRPITLLDTDYRTLARI
LATRVSKAFSQTISPEQTAFLPLRRIADNIALLQLAPHILKGAEETGVVA
FLDFHKAYDTVNREFMFECLQALGVGDGFLDWVRMLHNGTRAAALVNGHL
SQFMELTAGVRQGCPLAPLLYLAIAQALLSWLNSKGFGIDVHKLKASQYA
DDYSQFLRKLAEIPTFIDAMVTFGKASGQQLNITKSEAITIGATYSTANP
TAAATQPQSALRLVASAKTLGIHFNNNAGPPPALNMAPTLEKANACMNRI
AGMSLTTFGRAAAVSGYALSKTLYKLEFDGIPNDGSLEKIISNAAALVDR
GISPAAYRNNPHARLPGVSNTILSLPVKCGGFGMLPAIQHVRARHALLGI
RGIAGGGRTMLKFNPPWSHNLKNAVCLHHPAAQPLALLTARKHPTTGRPI
VLGKVVDTGCALIERVCSALMNLPELVILDANLLQAGPWVSQAPLWGNPT
LTFRQRNGVNVSLEGGFSDIVALGSITTVGDAVRAIDTFARVKEKLQDVP
ANTRAPPRIRSECTRAYKEDVIDAGIFGGLGIDLMPRPLRNGIDAFRRMQ
NLINHLPAGWTEAARTGMGLNQDQAYTEMIDHIVGCLGWKMNNQPIPLAT
VSVKQATYLQMREAFGKLAEKHADFVHEAKGGNVGDIVMAIEDKERISST
YERLWKLKWEAEQKEAFWRLAVDGFPGFSMHRGQGHKCPCGVTDAQSDRA
HHFSTCTIASTLRLHIQEATDIGDEDHIIELIVERKNLWLVIPPHEAIQQ
PIWDVVCLAAISAMEYGRRLLFASRGEQGKVEETAISRIKTQVIADFWER
LQTYVSLGIKPRGWDEIPPGHPWIERREDGSMWINKPTFITVEEEGD
>L1-2_cSch
MRRPKLPAVGPRPLRVGTHNVRGLRSQVRDLGCPRLHALLRCWERQQLDV
VCLQETHVLSSAIDLVTTDLRAAAQRLRVREWTAFWSPASKPDGRRVTGG
TAILVRSALLHSGAVSIPGGAAAVAVAGERWAGRGVSLPLRWGGHSFVLT
AAYFPLDGPDQQAFIREWVGPSASGGDGTHMLAADFNFVDDVALDTVTGV
PRSGDRASAAALAVACPGMIDVMRQRHPARRVCTFLHPKGGARLDRVLCS
AGLASQVVECGVAPGAPADHRLVTMSLAASPGALPAPRGLPKARLGFLDF
KDLDAAYGRWLRAAVAARPATAVDLLVWWPALKKAAATSATRFSREAVRR
RVEASQQEAAALAAEAAAVAAVEEGGDVQAAAPVAVAARCAAAAAAVGAA
AGAARRTRHDWLRGGERPCPLLTRMLRPAGGPCAIARLKQPDGRVTTDSA
TMGKVMAHYWRDVSAAPPPDSAARDQVLGALQQRGRQCTAAEAERLGCAA
VTAAEVRAALMAAPPGRSPGPDGIPVELYQHYAAEFAPALAEVFTAVGEG
VGVPDGLLDGVWTFFYKGGDASEPSNYRPITLTDTDYRTLARVLCSRLQP
VFGRIIDPEQTAFLADRRIADNVLLLQLTPGLLKAAGRAPGVAAFLDFYK
AYDTVDRSFLLACLQRLGVGAGFLTWVSRLLTDTRGAALVNGRVSGWVPL
AAGVRQGCPLAPLLYLAVAQALLSWLRHRGHGVLADLASVLASQYADDCA
PLLAGLQAVPGFLADMDVFRRASGQRLNMSKVELLVVGSGNGQGGTVAGP
ALPPGLQVVQAAKSLGVRFGDWSTPVPPVAFDGVLSVLGNVARMPVSMFG
RAAAVSAYALGKVLYHLEFAGFPKPKRLVEDLLKRVAAVVDRRMSPAQYD
ARATKRLPGMSLEVMQLPPACGGAGLLPLAAHVQARHAGLAVRCVLGACE
LLPFVPPWTAVVAAWLRQRHAGATVLCLLCGGDGTRVLDTPVTPASPPFK
RVLKAISKLPAVTLVAPPAPGPWVYNVPLWGNPALRDGARTLDAAFPDLL
ALPNLRCVGELVAIDGALQEVRDAYERGAYGTRIHAECEKLYLTGVWRKV
LQWGPRRPLPVPLKGPPSAQAAAARVAAAMALLPEGWAAAARAARAPRSG
RVTAPDQAASVRELARGLGWAQAGGPPLLVLEYTVKAGTLMQLAAPLAQL
RAKHRTYVAAAFDPDVTESDCVLAAGAFAAVLLRLWNLKWENRHKEALWR
VAADACWAFPMRARERAGGVVHVCQACGADMTFGDRRHYYWDCVVARGLR
ESMGMAMGALPEDSLGVFTRAALWLVRPPPGLAPPVWDVVCLAALSAMDM
GRQRVVMAGQGLPAEAPLPSRRVLAIGLEVVADFWGRLQAFASLGVRPSG
WDAVPSGHVFLSRGAGDRIDVVLPYDAASPPPSP
>L1-5_cSch
MPQQQQTPGGRGGRPQPLRVATHNVAGLRLSTAAARRKLEAAVQSWAELD
LDVVVLTETHHENHDDQAALEHALQASAAWRHIRGWAVAASSFSSSGPHT
AGVTILARTSLATTALQVPEDVPEGWMASCSLDWCGHKLWVTGTYLPQRA
RADADTIRTAVLSQGIHAVAADATAAGSTLILAGDFNFVENPSLDASGPR
PLDAVLTQQLRDSTAPAQLVDSFRALHAARREYTYLYRGAGDTRGGARLD
RIYIPSNALPATQRAFIATGSPSDHRIPVLHLQPIAPRRRSDAPRRTRTH
FTAHEDLKDRFTSWLQLATAAAPVGPDQHPQALIQWWPGFKRRMTAELAG
LNREAQMRRRRPGATVQQLRTAAAEATAALAAAPGNTSRLATAVDAEAEL
AAAMRAEAKPAYLAARQAFIRSGERPNGNLTALIHPGRSNNNGPTALRLP
SQPHTLVTTPAAVAQVVAEYWRDVSRKPTPPPPTPLPDADPLSRVLSALD
AHPRRLAPEADDIVGNSAVSPAEVAAALKRTPPGKAPGWDGLPADVYKVG
RTRLSPLLAALYSAIGESGVMPPRFTDGIITVLYKKGDPKLAGNYRPITL
LNSDYRMLAKILATRLGNELGRVIDVEQTAFLSGRLIGYNIHTLRHIPHL
LKQQGRSAVIAFLDFAKAYDTVDRSFLLQAMEHLGAGPKLRGWVSLLLSS
TVAQALVNGSLSRPVSMELGVRQGCPLAPVLYLFVAQALLCWLRSQGIGI
RLDLNSADVTTAVQFADDCQVLLDSMAALGPFLTAMDVFASASGQRLNLD
KVQLLKVGADTADQPNAQTQHHNAQQPPQPPTATAPTQLQQPALVTVAVA
LNVPVDNSPQPAQPDWAARLKEAKRRMGCISRLPLSTFGRAASTSGYALQ
TVTWHMEHAGMPGDDTVELLERAAAGVVDRRTDPNHPTQRMTGVPRTLLY
GHPRTGGFGLLPLTLHLRARNARWAARLASAAAQAEPARHPWEQVVTCYL
QRHHPHLSLASVTTLSADADSRPGPAHGLPTDMARFITALGYLPPLEDVE
EQPMAAGDWCWAAPLWANALLPNNQRAAEAEENSADPDFSPEGAEPPAPP
RPGMEQRHVRLSTCHALKTVGDAVRLGALVAAGTPPADTEEWRQWVSQHL
SPTAPEGFRRSPTLQAIQLLLADISPEWRAAAEQVEQQLSAGGQPPAQTT
EAVRAQIVGRLGWRRGLLMPIRLQRLTVSQATAMLMRPIEQRRTQLHADF
AREARGEAAATTTNAAVTTATTPTGTNPVRAMLSRMWHIRWEREHVEVLW
RLAVDGVPLAGNSHVSGAQQQEACGCGAHGGTHGAPCSPRAHHFWECPVA
QAVLEQINAAMANTITRQQLWLAEPPHGVQQAVWDVVVIAALSAMERART
RLRAVTNAGPPEGMETEPVEIAKAEAVTGFWRRLQDFARLGVPRKGWREV
GTAHPLLAVQGGRIKVQQPA
>L1-1_cSch
MRRPKQRAAGPRPLRVGSHNVRGLRKRTPHMGCARLHALLCCWERQRLDV
VCLQETHVLESDIDLVTADLAAAAQRLRVREWTAWWAPAQKPPGRRVTGG
TAILVRSCLLQQGVVTLPGGDAAVAVATGAWAGRGVSVPMQWGGHTFTLT
SAYFPLASSQQQAFIRDWVGPQAAAAGEHILAADFNFVDDLALDTVTGVE
RGDRPASAALAAACPGLADVLRQRHPARRVCTFFHPTGASRLDRILCSGG
VAPHVQECGVAAGVPSDHMLVTVAVAASAEVTRPARGLPKAHLGFRDFKD
LDGAYRTWLCAELAARPTDPVELLAWWPALKRVAATSANRLSRIAVSRRV
AAGQREAAALAAAAAATAAVEAGGDVQAAAPAAVRARCTAAAAAVAAAAG
AARSTRHAWLRGGEKPCPLLTRMLRPAGGPRTIARLKQPNGSYTSDPTVM
GQVMARYWQDVCAAPLPDPAARAQVLAALQHHGRRCTAEDAEQLGRPAVT
AAEVRAALLAAPAGRAAGPDGIPVELYQHYESDFAPVLAEVFTAVGEGHG
VSGGFLDGVWTFFYKGGDASEPSNYRPITLTDTDYRTLARVLCRRLQPVF
GRVIDPEQTAFLTERRIADNILLLQLTPGLLKAAGKAPGVAAFLDFYKAY
DTVDRSFLLACLERMGVGAGFLSWVSRLLTDTRGAALVNGRVSRWVPLEA
GVRQGCPLAPLLYLAVAQALLSWLRSRGHGVLADLASVLASQYADDCTPL
LAGFQMVPQFLADMDVFRRASGQRLNMTKVELLLLGAAGGGGGGLPAGVA
GPPLPPGWRAVPTSKSLGVHFGDWATATPPVAFEGVISVLGKIVRMPVSM
FGRAAAVSAYALGKVLYHLEFAGLPRTQAPVQGLLKRVAAVVDRRLSPAK
YEANARARPPGVSLDIMQLPPVVGGVGLLPLVQHVQARQAGLAVRCVLGA
CGLLPYVPPWTRVVVAWLRQLCLDVTPLRLLVHGGGSAVLGRPLSPACPP
FVRLLGALSHLPPLSLVAPPPPGAWVAHVPLWANPALCVGSSTWDVAFAD
LYALPGLLRVGQLVDAHDGLDEYREASQHPGRWGTRFAEAFDEMYLNNVW
RRVLRYRWRTLPSPLRGPASVQDAADRFAEAVALLPPGWAAAARAARLAR
GRAAALPLEGAALAQATAESVRQVVQGLGWSQEAGPPLLLTEYTVKAGTV
LQMAPQLAALHAKHRAYILDAGVLDTDVPLAAGAFSGTLARLWGLKWENQ
HKEALWRVAANACWAFPLHARELAAGNAAPCHACGVRMQDGDRRHWFWEC
RVAQALRESMGMALGWHPEEALSAFSREELWLVRPPAGLRQPVWDVVCLA
AMSAMDLGRQRVVMAGLAARQTLPSALVLSIGLAVVADFWGRLQTYVSLG
IRPKGWDTVSPGHPFLARGHDDGMLLVLPYDFESPPPSP
>L1-3_cSch
MRKRRQGGRVLLRPLRIATHNVRGLLSHRGGTPDAKRLIALMKSWEIAQL
DIICLQETRVTADLIDTARKQLFIAATAIRGSEYLSFWGPASTGPNGSPA
GGVAILVRSSLAEQLTATETVEARSDDGRLVQLPLEWGGHSFNLVCAYLP
SGSAAGQRNFIQQQLAPLASNGKHNIICADFNFVMQPQLDCTNPDARSAD
SVTANQLASAYPGLVDVFRQLHPTLRSYTYFYRTRNIAGASRLDRIMASA
AISENITSCRVENGAPSDHRMVICRLAPSSSAAVQQQPGKGLRRCKLYFM
DHGDLRQRFMDWFDENATTMPSNPTAIIDWWPLFKSSMVTTIYHLNKESI
RRHHAATEQLTQANIAAAQAFAAVERAATRGQQVHDLAHNAVSARTAAAH
AAVEASVSTERRTRHTWLRMGEQPNPIMTKLLRPPATSRRIHALKCGNGA
TTSDPVKLAQEMITFWSGISNTATTNSEARATVLQALRAAGRRCPPGVAP
EMGSPVVTREEVAKALKAAPAGRAPGADGIPADLYKRFDNKFAPILASVF
SAAAQQQRLPKGFLDGVICCLHKAGDPTVTANYRPITLLDTDYRTLARVL
ATRLSKAFSQTISPEQTAFLPLRRIADNIALLQLAPHVLRGSNESGVVAF
LDFHKAYDTVNREFMLECLEALGVGDGFLEWVRLLHDGTRSAALVNGHLS
QFIEFTAGVRQGCPLAPLLYLAIAQALLAWLSSQGFGIDIHKLKASQYAD
DYSQFLRNLAEIPAFINAMEQFGKASGQRLNVTKSETIIIGATDTTAGAE
QPQSSLRMVESAKTLGVHFNNNKGPTPVQSLAPSLDKANACMNRIAGMSL
STFGRAAAVSGYALSKALYKLEFEGIPSDGSLEKIISNATALVDRGISPA
AYSNNPHARLPGVSNAILSLPIKCGGFGMLPMLQHVRARHAVLGIRGVAG
GGCTLLKFNPPWALNLKNAVRLHHPAAQPLALLTARKHPTTGKPTVMGKI
IDTDCALIERVCLAITHLPEPTIIDASRLTAEPWVSEAPLWGNPILKCRQ
RNGNEVTLENGFSDVVQLGSINTVGDAVRALDSFARMKEKLGGLRTTDRA
PPRIRSECTRIYKEDVIDTGLFGGQGIEMMPRALRNGIDALRRLESLIGH
LPEGWEEAARQAGNANAVERYAVMIDHIVGCLGWKLSNIPIPLATVTVKQ
ATYLQMNEAFDKLKVKHEEFIREAKDMGNTEVVATEDRNYISSTYKRLWK
IKWEADQKEAYWRLAVGGFSGFSMHRGQGHNCPCGRADACSDRVHHFSTC
TIAKALRTHIQDSADIGDEDSLFEIIVERRNLWLLAPPHQTIQQAIWDVV
CLAAISAMDYGRRLLFASRNEQGYVGNGATLARVKTQVIADFWARLQSYV
SLGIKPRGWDKTPPGHPWIERREDGSMRLNKPAYITFEEDLDE
>ZeppL-1_cSch
MRPPVGAASLRLLTLNVNGLGSLPKAQALVSHLRQTQADVVLLQETHATD
TQALESCLRAAQGPCLPWRHRLSASPAVSPHSCGAAILARTQLSLPGCVL
HSPSADAAGRVVCWDWDVGHLRLRLVCVYAPTNGADKAAFFAGLQSHLAT
DRALVVGGDWNCVTDASQEAAPSPSRAVGGPHLSSLLAQFNLVDPWASKR
GSAKGYTHPATPKPATPARLDRWYVSAAALPWVSDVARTFGAPGDHHGVL
LTLSLPDLPSAHREQWRFPTYLLFHPVLCAELKQRLEAHIAAHPATSAGA
DATAMWEADKGFLREAATDIHRRHARQARDGLHDVVLAADLAATLADQPG
ASAAQRQAAAMANLAVREQQAASAAASHNARAALMEEHGERGTSWFHRQA
DEPTAGAQEPITHLKVPGQPAPVALTGPNTRSTISAAATAMYSSTSATGL
FRVQPVCSDAQQQLLATIDRKVPADLQAAAEGAADGDGALSATELMAALA
SSANGKAPGSDGVPYEVYKVFWALLGPRLCAAAAAAFAAAADAQDGGEMA
AVLPTSWREGIITLIYKGKSLDRTELASYRPITLLNCDFKMVSKAISNRL
QPALDAVVDELQTAFITGRWIGDNALYHQALIEWMRLDVDADGAPRQGGA
LYFLDIEKAYDRVHRQWLYASAEGLGFGPRMLRWIRLLTANGSARVCVNG
MLSDPFPVLNGLPQGSTASPPLWVIQLQPLTSYLRRQVEQGALHTPLLPD
GTPAPPAGHHADDTTLTARDPAVDGPKLMAAVQLFCRASNARVHPAKSRA
IGLGRFAHLTGTCPHTGVPFVTDAVTHLGVPLSWDSEGAAVALYDKRSRS
MAYVARLWAALSLTLVGRVHIAKQVLAAKLAYHFSFLNPAPAQLKELTDV
VDRFAARSLHAEDASLVSQGNPLLLPKREVACLPRKDGGVNHVDLPAFLA
ALQAKMLALLAQPGRQPWKVLTRALLTHVRPDAASNWAWVYSDALAPEAL
PARLAAAIGHLRRAGVELRPAPPATQPPAGPPQWRVSQDQLWVASATGAV
SYVHYTGRLLQPGPGVTPPAXDTAWQPACVLQHRKPRHLWTFDERAAYDA
AAPGERAGAWPRAPYFLAPEAGVVAHPEHYRVAGISLADYTVREVRRAIT
RANPAAPPAPVRPAAMPSPAAVAAAAAQPSGSASPPTATSRLAEKEAEWQ
RAATQLAASQAQHFRNNPVALDPWLHRTSAAAGQQSTPARELRSYASPTQ
LSGEGPRRSARLQEQAAGGAGPSMGQATAAAAAAAAVDGTPRPPPPDGAL
LRASWQRLWDSHATRAAKVLVYRLQHAYLPCGLYRAGKGIRPRVATGRGG
LGPHCPHPACGPPGPQAWASLTHVFLECPAYAQARAWLQQLWACVAPQAA
PLPVTDAAFMLGDHMGAWASSPRGAGALLWSTLRATFLYALWCAYWSREP
AKQTSEHVVREVVSELRRVMQLRFTAATLTPDTLSALPTQLLTAQLKAAK
LESFVAIWTAGGALCEVEDTEGGSPQLRIRLTLASPVQAP
>ZeppL-2_cSch
MRPRGAAATLRLVTVNVNGLGSPLKARALWSYLQQVGADFTLLQETHAVD
TTALESCLRAGRGPCLQWRYCLAASPAVSPQSCGAAILARTRLGLPGCVP
QAPSADAAGRVVCWDWDMGHVRVRFVCVYAPTEVAAKPAFFAGLQSHLAT
DRVLIVGGDWNCITDASQEAAPSHSRAAGGSQLASLLAQHNLVDPWSSKR
AGAKGYTHPATPKPASAARLDRWYVSAAALPWVCDIARTYGAPGDHNGVL
LTLSLPDLPCAHREQWRFPTYLLFHPSLRQELTQRLEAHVAAQPMPPAGS
SACTQQWEADKGFLREVATELHRQHSRRTHDALHDVILTAEVAAALADQP
GAPAGQRQAAAAANLAVREVQDAAAAASHNARSALMEEHGERGTRWFHRL
AEEPASGAQEPITHLKVPGQSEPVALTGPGTRSTISAAATAMYSSASPTG
LFRVEPVCQASQQQLLAAVQQKVPLDLQAAAEGPDDGALSPLELFAALGS
SANGKAPGSDGLPYEVYKVFWALLGPRLCAAAAAAFAAAAGATDGAEMAA
VLPSSWREGIITLIYKGKSLDRAELPSYRPITLLNCDFKVVSKAISSRLQ
PALDAVVDPLQTAFITGRWIGDNALYHQGLIEWLRLDVDAGGAPRQGGAL
YFLDIEKAYDRVHRQWLYAAVEGLGLGPQMLRWIRLLTADSSARVCVNGV
LSDAFPVHNGLPQGSTLSPPLWVIQLQPLTAYLRRQVEIGALRTPLLPNG
EQAPPAGHHADDTALTVRDPAVDGPVAMAAVELFCRASNARVHPAKSKAI
GLGQLAHLTGPCPHTGVPFTQDAVIHLGVPLSWASEAAAKTLYDKRSKGM
SHVARLWAALSLTLVGRVHIAKQVLAAKLAYHFSFLNPSPAQLKELTAIV
DRFAAHSLHAEDASLWSHGSAVLLPKRGTACLPYKDGGVNHVDLPAFLTA
LQAKMLALLAQPGRQPWKTLTRALLNHVRPAVASNWAWIYGDTPVPEALP
ARLAAAVGHLRQAGVEQRQPPAIAQPPPTNPPEWRVSLDQLWVVDAAGAV
SYVHYSGRLMRPSPGMAPPAVSALWPPACVLPTRKPRHLWTLDERAAYDA
AAPHERGAAWPRVPSFLAPAAEVVAHPERCRVAGISLADYTVREVRRAVT
RANPAAPPAPTRPAAMPSPEAVAAAAAQPGGSASPPAATSRLAEKEAEWQ
RAATQLTASQAQHFRNNPVALEPWLHRTSAAAQQQNTPARELQGYGSASQ
PSSEGQRRSSRLLAQAAAGAVATGAGPSTGPPAAAAAGAIPAVPTPATPP
PDAGALHRTWQRLWDSHASRGAKVLVYRLQHAYLPCGLYRAGKGIFPRAS
AAGRRGLGPYCPYHACGPPGPRAWASLTHVFLECPAYTQARTWLQQLWAH
IAPQAVPPPVSNAAFMLGDDMGIWASSPQGAGALLWSTLRATFLNAIWSA
YWSREPAQQTSVYVVREVITELRRVMQLRFTAATLTPETLSALPTQLLTA
QLKAAKLERFVAIWSASGALCEVDQVDGGSPQLRLKLTFSSPVQAP
>L1-4_cSch
MPPADAVGGQLAAAGAPPAAAARPRLASRPLRIGTHNMGGLRLEKPRAQA
RLAAAVQHWSAMGLDIVCVQETHHTCEEDHTALLRELHASAQYRHIPQWE
VAAYSWSHSAHTAGVVTLVRSDLCRAAAPKALPVVPAAPPGRSTCCTLQW
GGHTLRVCNVYLPTASSDHAAATRAALFDLCLAPAAAAAEAAGDTLVLAG
DFNFVEEPALDATGTRPADAAITQLFRTAVGGLVDSFRHCHPTKQAFTFC
YKAPQPGRSRLDRIYISPAAANYVVSAAISRLAPSDHQIFFAELVAKQAE
KTGRGLRRVRLHFLKHRDLKAQMREWVTGECESAPQPEDPPDSILAWWPG
FQQRWTTYCHALNRTARARRLSPGARTVQQQAVAEQAEAAVTAQPTSPDA
LAALATAMADLAQALRADARDEVHERRLQQLQDGERPSRGLTALLQSLTE
SHGPAPVALKDPASGALVSNPHKVPQVVANFWRDISRAPDTTAEAQETVL
AALRESGISLPADADTSVGAVEVSAGEVRSALGRMEPGKAPGKDGLPIDL
YKAFRGPLSPVLATLFSAVGKTGQAPVGFLHGVISVLYKKGDVTEPGNYR
PITLLGTAYRILAKVLANRLAPALGKVVSLEQTAFLPGRLIGANIQLLRL
LPHLLKQQQRSAIIAFLDFAKAYDTIDRNFLLSAMEAMGAGPQLRGWIST
LLQHTTAQAVVNGHWSAPVTMVAGVRQGCPLAPLLYLFVAQALLCWLQRQ
QVGIRLHPDSTELTTAAQFADDTKVLLESDAAVPNFLAAMDTFSRASGQR
LNLTKVELLRVGCLPAAAGLGAAAADGATAEGAATAAAPAAAAGPPAPGT
APAPTAPAAATIHAAPTPAAAHPGAAPGPGPTPAPGATVPDAAAQDRICG
LKVVAAATALSVPFSNDPARLQLDWTARLREAKRRLRRVAHLGLSAFGRA
SNASAYCTSMVTWHMEHSGMPDGVARELERLVARVVDRRLAPEAAEQRLT
GIPTELLYGHPTAGGFGALPLIQHVRGRHATWAARLAAHDAAPATTLPQP
WCVAYATFLHHHHPSMRPSSALTAVPAATGAGDVVPSLPLPEDAERTATA
LGWLPPVQALEPAPEPGAWCYTAPLWGNPLLSPPPLAEGGEADPDLEAEE
EPAPEAALAGAAQCTQGRGLDYRHRALRACAQLLTIGDLVRAYDARPLDT
AAVIDWDGWLRAHLAPTDARQRRRGPTLAALQGLADDIPPAWLNAARAHA
AQLAGPGPAPPPAPSTPSVISTIIMPRMGWVLPGTESVKIPLEKLSVRMA
TALQLDSIATRRAGLHEDYERAALGLPPRSEARREDLPEDAAAALGAFRG
TLARLWQRVRWERRHFETLWRLAIDAVPLPGNTHMPTARREPCGCGQYGH
GSATTGPAAATPPEPRQHHFWGCAVAKAVVAQINAHTPGPQPISQAQLWL
VQAPSGVQQCVWDVVAMAALAAIEHGRVRLRGMTRAAAAQGDQAAAAAAA
PTEAAAAAAAGADADPDEVPPTQLTPPQPGVNHTELACARAVADFWSRLL
QFAQLGVPRKGWEGVDATHPILAVVDGMLLCALPQAMELELEE
>L1-2_eDeb
MPGRRPRERAGLPPLRVATHNVRGILGGGNRQLDRLTALMQQWARQRLDV
VCLQETKLPAAQTNWVQTQMSVIAAQLHVGDWQSFWSPAGQGPRGGPAGG
VAILIRKALITGGALQVPVAPSTTDTEGRLVQLPVRWGGHSFTLTCAYLP
SANPSAQRCFIETVLGPSLSATSTHLLAADFNFVPNPALDSISAHGRPDD
AATTATFSTFCPGLVDVYRALHPEQRAYTFTNGASAARLDRLLASSPLAA
HVPTCRVESGRPSDHRLVSIYINPLDTARPPGRGLPRARLHFLDHPDLRD
QFGDWLIQASAARPTTPAECLQWWTRFKRSLLISCNRLNRMARQRRLQAT
AEAEAAAQAEAAAFAAVAAGDLSAASAAAAARAAAAAASLRAAAPWARRA
RQAWLRTGERPCPAITRLIRPVSGGCVIRQLQRPDGSQATNPEELPEVMA
EFWSRVSTAAAADPEARAQVLHALRAAGNRCPPSRVAEMGAAEVLAKEVA
TAIAGARPGTAPGADGIPMDLYKAYAAQLTPILVDVFTAIGTTESTPAGF
LDAVISCFHKGGDPAVAAMYRPIALLDTDYRLLARVLARRLLPAFVEAID
NEQTAFLTLRLISDNILLMQLLAESLRKSGESGLIAFLDFHKAYDTVDRP
FLLACLDALGVGDGFLRWVRLIYTGTRSAALVNGQLSSYKAVTAGVRQGC
PLAPLLYLAPGQALLSFLKRLELGFALANTRLTASQYADDYGQILRSTAL
VSALMSAMDTFAAASGQRLNVGKCELLRIGTPPPPALQQHPPPGPQAAEQ
VAGLHLAASARTLGVTFSTQPTAATPLPPPLLDKFLSRLTLIARMGLSAF
GVASCLSAYGLGTLLYHCQHNGLPPRTATEHLVGTVAALTDRNMTPARYR
DNPNALPAGAPTSCMYLSPAVGGFGLLPLVEHTGARHASAAVRGILGACG
LLRYRPPWTAPLVSLLRSTHPAAHPLCLLTMRRPTSSIGLRILGATVQRA
TSPALVRVAGALALLPRAQVIAPMPAGAWVYNAPLWGNPALPAGNIDNNA
PSWGLEGEFTDLFAVPGLRTVGTAVRCLDELERIRGMHGLEGSIGRALAR
ARAQINRSYTERVVQSILGTQVGALPQALRNGLDMGQRLGALISRLPAGW
AEAARGVDDQAAAPGEEEAWANIARGIGWEDVSLAKMTVSLATHLQLGPA
RVKLARKHALYIQEAYGTDTASAEAVASLKAVWPRLWGIKWDPGNKEPLW
RLAMDGFPGFGMHRSQLGTENVARCPCGRAMEQGDRLHHFWYCPAAVAVR
MRLSHGIGRAVKRHEVWLAVPPEGTGIHARVWDVVCLAAICAMDRARRYK
YAHRDAQDHSLMMAQALAVARGEFEGRLQCFAEVGLTHRGWDEVPTDHPF
LAARADGSVQYAGPDAP
>L1-3_eDeb
MPWWQARTARRRPATKPSDPLRVGSLNVRGLTSGTESLDQPRLSAYLRLW
AQQRLDVVCLQETRVTAALISGVETQIQAISNTLRLSGWLAFWGPAQLGD
NGGAAGGTAILVRSALVTSGALQVAGAHSATEDGRAVRVPVQWGGHSFTL
LSTYLPSGQPTQQRLFIQQQLAPIAANAETHVWAGDFNFVMDPALDCSSG
PNSRREDTATAGVFSAACPGLTDAFRSLHPTVRSFTFFYPSGASRLDRFH
VSSDLAANVASCRIECGRPADHRLVLLRLSPSPAAQPPGKGLPRVRMHFL
DFTDLRESFCEWIDSQRASMPTDSRQVLSWWPAVKAGINRELRALNQIAQ
QRSVSATAAEQTAAQSAEAAMAAVEAGDEAAAAQAVAARSAAARAACRAS
ARAARKTRHTWIHAGERPSPLLSRLLRPPAACRRICALRRADGTLTSTPR
EMAHSVARFWQRVSTPSPVDHTARAQVLQALREAALNCPEESVTKMGEPT
VTATEVAAAISAAPQGKAPGADGIPMELYKAYSGQFSSILAAVFSAAMAA
GTAPRGFLDGVISCFFKSGDPTQPANYRPITLLDTDYRTLARVLAARLQP
AFAAIISPEQTAFLSGRRIADNIMLMQLTPELLRVAGEEGLMAFLDFHKA
YDTLDRGFLFECLEALGVGNGFLAWVRLLHQGTRSAALVNGDVSGHLEIT
AGVRQGCPLAPLLYLAAAQALLSWLAKQGFQIALSPNGRQLVLRASQYAD
DYTQFLRPNTAAAFAAAMETFAQASGQRLNASKSELLPVGLIPPPAPLPA
PLPGPPPAPPHGPPPAPALDPPPDPPPTLPPGLPPALPPGLPPAPPPGLL
PAPPPGLPPAPPPGLPPAPPPGLPPAPPPGLLPAPPPGLPPAPPPGLPPA
PPPGLPPAPPPGPPPAPPPGLPPAPPPGLPPAPPPGLPPAPPPEPPPAPP
PGLPPAPPPGLPPAPPPEPPPGPPPAPPPPDTSLRTVVKAKTLGVTVANT
AALCKPAIALDGVYSALTKLVSLNLSAFGRASTASGYAISKVLYHLEFAF
PPPPELQRLCSTVAAMVDRSMTPAAHASNPHARLPGIGYKAMCVPPEDGG
LGLLPVVEHVRARQAVLATRCVLGSCPNLLRFRPVWPTVAMELLRRTHPA
VHPLCLFTAQRAGPNAATKVLGTTANSPCPTLNMITGALLHLPRVELIKS
PAVGPWVHSAPVWGNPALRPAAAGRGGLESMYADLMGINELRTVGQLVRA
YRAGAGARAGLSGAQGGRLPPMARSECSRKVKENIVVGLWGRGGYESLPA
ALRNGPALLGRIDSLMGHIPVPWVQAATEVEENPDLACPEEEAWKELLGC
IGWRIGQTLVSAARLSVSLATALQMEPAFEYVKGKHLNFVAEALSGGVGD
ESDLLDLQATLRRLWALRWENVWKEAFWRLALNGFTGFSAHEGTATCPCE
IAMHGGDRLHHFWKCYLAEGLVDEMCACLGGEQGMPWTWPLRRFNLWLAR
PTEGVDQRVWDVVCLAATTAMEKGRRYLYATRENGNRLGVLNRGRVLVSA
EFWGALHSFAALRPPSGWETIPADHPFLRVSGGRLTVQEPPGVLALIDDD
>ZeppL-1_eDeb
MSAPGAARPLKLLTVNVNGLGVAGRALGLWGYQLQAAGNPDLTFIQEAKL
STQAEFESVLQRGRGPGDPWKGKWAYSPGTEKSRGTAVLARPGLSLPGIV
RQAATCDSDGRVVCWDWDVVHLRLRLLCIYAPADANERPAFFESLRPYLE
TDRHIIMGGDFNCVVSAKEEQRKSAHRKKGAHELLRLQTEFSLVDPWVTK
GLGAGFTHLATNERNSSARLDRWLISAGALPWVVGVELVPGAPADHMGVL
LSLSLPDLPALGHKGWSFPTYLLYHPRLKPALEAALTAAAQAQDGAAPTA
DPRDAWEVLKRRLHVIADDLHRQHTRQQAAEISSALLSAKAALAAQVNTP
PGSAAYRAAALASHRLADALQRQAARSQAALDAAYHQHGDRGTAWFHRLG
QEARSRELITHLSVPGSPDPVPLSRPDALNTISTAARAMYSSDSPTGLFR
AGEVKVEAQEALLQRLQRRLPPSLRDSVDAVDLDGKLTLDELAAALSSCA
NGKAPGSDGLPYEVYKVLWATLGPRLLAAANAAFEGGSVGDGAAAAASLP
SSWREGHISLIYKGKGLPRHALPSYRPITLLQCDYKLVCKAISNRLQPAL
ALLVDPLQTAFLAGRWIGDNVLYHLAMAHWLERTGAPAACIMLDIEKAYD
RVDRGWLYRVVEAMGFGPRMQRWLRLLTSDGAARVMVNGHLSDAFPVRNG
LEQGSTLSPVLWVLQLEPLTSYLHHLCSTGALRTPALPTGAPAPPASHHA
DDTVLLVENLDRDGPIAKAAVQLYCDASNAKENATKAKGFVLGSHPPVHG
AHAATGASFPQPGEDPPRHLGIPLTTDTDRAASLSYGSRVGRLHCLARTW
RQHGLNLVARTHVAKQVLGNTLTYHLAFVPLPPTQLAAVRKCVNDFVASS
FLPEDATLVSRGLAALLPKAATACLGRAQGGIGHLDLDAFSTALHGKAIA
QLAQPGRQPWKQLLQALYGAWAPPGTGGWGWVYGTAQAPAGLPSWLAGLL
AAYRATRPEPCPLPPDTDPRAILQEPLFFNAALVDPSTRQPFQPPSPLPA
DLPLTVAQLHQASEDVRQQPLFIAIASAAPPSWLRLLPAGLGAPQPLAAA
AWETSGDGGWVRDAVGGLFAVSRDGSLEALASHLPGPGAAAAWSPACVLP
ARKPRSLWTLEERMVYNAAAPQERHAAWPVRRFLLGPWPTLQCNPLGHGH
GLVPLVHYTVSHTRQRMTEWAAQQQLGAGALPLTPVAWPGGGGGQTGSVL
AREERDWEARRPHSGTARFAQLPPEPVLWMQPRARPTGTQDSPSQDPAPS
VADGRRRSPRLRRAHQHHPAAAPARAANPGRATSPAPAAAAAPATPAGNA
AGPDPAAPASPVAPAAPPAGAPPSPLQRKQVWQRLWECPASNRAKALAYR
LQHGRLACGLYVAAHQNRGQGHLCPNPTCAAQPGRRHVPRDSLTHIFLEC
PAYAPARDWVGALWAAVSGGPDPPSRVPPSCLAIAQPHGRRTPTSRGYVC
CGRRCASLGSTPCGVRTATWTPGNGLQPRLCSTPYRRYSALCGPSTACPH
CPMTCSPACRAASSPPSFAPRSCQRSSPRGRTEASSAPWRQPLRASRDYV
CAST
>L1-1_eDeb
MLRLRPVFALVIGPEQTAFLAGRRIADNVLLLQLLPELLRSAGQAGAAVF
LDFYKAYDTVDRSFLFDCLEALGVGSGFLAWVRCLHTGTRASALVNGHLS
NPVSISAGVRQGCPLAPLLYLAVAQALSCWLRRCRVGLVAAGVPVLASQY
ADDCTPLLDGPHCAPAFLQAMEVFRQASGQRLNVDKTELMPLGPAAAAPV
LERVASSEAGTAASGAPAPAPPVSAAPTTSPPPLGAAASSVALAGASAPA
TAADTPHAGAAAAVTLVVAAAAAPAPALRTVSSARTLGVLFWGAPPSTLP
VVDFAPVYAVLQRVAHLPLSAFGRAFAASSYALSKVLYHLEFSRLPSASA
LSTLGSRVAALVDRGLAPDADADTRRTRLPGLPSDCLVLPPVVGGFGLLP
LREHVQARHACLASRFIQGALGFLPSVPTWVAVAMAQLRRLHPAAHPLAL
LTAAAGGRLFGCPIPSDCPALKRLVSAFTTLPPPAVLAWDLLAAGPWCYH
APLWGNPALDAGGEPLHVAFPDLFDVPSLRCVGMAVAVVDAFRRFNRQWE
RRPGGRPSPRWARRCLPLYRSDVVLGVLGVSEWFTLPSELHCGVRAAGLF
AALLQRIPPAWVEAARAARLAPGGPAAAPPLLAACRIIAPAVGWTLPPGA
PCRVIQLTVRAATQLQLSASVESLARRHRAFVAEALSLPAAPPESLSAFA
AALRRLWAVRWEPEHKEPLWRLALNGFAGFGMHAADIARGVGPAMCPCGV
WMDEGDRTHHFWSCCVAGALREALEEELYRWTPSYALGKQHLWLVTPPVG
VSGVTWDVVCLAAVAALERGRQWLYAARPETGAPLGRATLSRLGLQVVAE
FWARVRSFAEDCGQGFSKKWRDVPPEHPFLGGVAGKPRFNPPADVEPPSP
>ZeppL-2_eDeb
MRAPRTAASITLVTLNVNGLGSRPKAQRLHACLQHQHPTAVFLQETKQQS
TAALQQLLQHSQGPGLPWHDSVVASAARSTHSTGVAIAGRPPPGCQAAGH
GADEQGRVVWWDWDAGGLRLRLVSVYAPADGGDRPAFFQQLEQCFSTDRQ
LVVGGDWNCVVEPRDEATRCTARAAGRFELAALLGRHNLVDPWPRHQPHD
PGYTHPATPKPASYARLDRWYVSAPLLQHVSLISRVFGAPADHHGVLLRL
LLPGLPQPCRSHPRFPTYLLFHPRLLGQLQGRLDAFLADLPQGDARHRWE
CAKSLLMEAGRDIHLQHQRAQRRAYLAAVAAASRAARKAEAPGAPLHLRQ
AAAAAAAAVAAVQNSAFAGSLEARAALMEEHGEQGTRWFHQLGAEAGERQ
PITALRVPGQPEPVSLAGPGAAEAISAAAHATYSSDAPAGLFRPGVVCPD
AQRQLLAAVEQRVPDELREAAEGEGVTGGELSEQELRAALAASANGKAPG
PDGLPYEVYKVLWGRLGPLLVAAVGEVFRAGEGAEADGGRAMAGCLPPSW
RVGIIILIYKGKGLDITVLTSYRPITLLNTDLKLVSRAVSNRLQPGLDAC
IDPLQTAFVDGRWIGDNVLYHHALLDWMELDESPEGQPCQGAVLATLDIE
KAYDRVDRGWLYAVTGGLGFGPRMQRWVRLLTADSHARVAVNGVLSDPFP
VRNGLPQGSTLSPVLWVMQLQPFTAYMHRLVACGRLRTPLLPGGSPAPPA
AHHADDTQLLYCDPATDGPVVRDALALFGRASNARVHPDKSKALALGRLA
GLLSGTCPYTGFPYVTEPPKHLGVLLTRDPAALAAAAYEQRAGRLRGLSL
RWRGLGLSLVGRVHIAKQVLASALAYHFSFVAPAPEQLRALCSLVDEFVA
GGLRPEDATLVCHGHPQLRPRHPVACLDRKDGGVGHVDLRAFLAALQAKP
LAMLGQPGRAPWKLLTRALLARMRPEGARSWEWVFSDAPLPPRLPPRLAA
AVQHLRSARPHLSPPPPPSPEDPPWQVSPDGLWVADGLGRTFAVMHTGRL
VAPGPGVSPPQPDARWRPACVLMYPKHRRHWTAAERVEYEAASPRERRAK
RPRAPHLLAAREEVVVHPAACTVAGVRLDNYTVREVRRALTASNAEVPAV
PVRPAAWPPAPAPEVGASGGTGGAGSGAAAGPGTAGAQHSDDGDSAGDSG
RREGQGFGGGGDGGARASIGGGTALGGTAATAAAGRRVGSGTAASPRAGG
QVGGTLLAQREMAWQLEALARHLPPSRAQHFSDNPVALDPWLHRTSAAAA
QQQGTPIRASARYRSSPSNTPLGARRSPRLQAAAEVGAGPSAPSSGGSQG
GTGGAAATAGGEGAPPGAPATPPRPLPPDASALRAAWQRLWGCPAGRPAK
VLLWRVQHASLACGLYRAAKGLEPPVARGQLPRAAQCQLPCCLDAQPPPW
AHLTHVFCECPTYDAARSWLRNLWGALAPAAEPPPVANSALMLGDCSSAW
ASYPSGRLADLWTALRATFLHALWAAYWSREPEQQTSEAVVREVVAELQR
LIRLRFVAAALPPAALDALPTAFLTAQLKPANLADFCAVWAAGGVLCTVH
AAEGVPPRLELRLSLQHPVAAPGP
>CIN4E_ZM
MWQCLFKWRNGYYPMNTNCCIFSWNVRGLNDPAKRE
SVRQTILSTHATSVCLQETKIMNWTNDLLKDTVGYKLAKQTAHLPSIGAS
GGILIACDEDFFDITPVTYASTYSLSVRVSSRLEDVVWDLTAVYGPQQEN
EKMCFLSELCSISNLMKPEWLILGDFNMIRRVGEKNKGAINKRVMRKFNQ
TIDALQLLELDLIGKKFTWSNEQDDPTMSRIDRLMATTEWHGLYPAANLQ
ALCSMTSDHSPLLMQGHSPCNFYKGFRFESYWVHIDGFKDVVQQAWTTTV
NSSDAILRLHVKMVRTAKALKAWRRRTVGNIKVQLAIIKIVLTMLEKAQE
NRTLSSEELDFRRRLKIKILGLAGIQLSIARQHSRQTWVRLGDANTKFFH
LMANHRKRKNFIRSLNCGDCLLTSQEDKLQEAHRHFLEILGTRGGRTSVV
RWENLGYSPFELSELDTMINDDEIRNAVMGMHSEKAPGPDGFIGLFYKEC
FEVIREDLSKAINDFYHHKCKSLHLVNEANIVLLPKRENPDRIDLFRPIS
LINSCMKIITKIMATRLAPRMNEIVSTTQNAFIQKRSIHDNFLYVQKVIK
KLHKSKQAALFVKLDISKAFDSLNWAYLLDVLKALGFTQKWRDWIATILG
SSSSKIIINGQQTKEIKHMRGVRQGDPLSPFLFILAMDPLQRMIERAAHE
GLLGQVLPNGAKFRCSLYADDAGVFVRADKLDLKVLKRILEAFEWCSGLK
INFEKTEIFPIRYPESLWSNLMEVFPGKYSNFPGKYLGLPLHFRNIKRIE
FQPLIEKINKRLAGWKGRLLSKAGRETLVKSVLTAQPIYLLTVFPAQKWL
LKRIDKIRRNFLWKGENLDSCSGGHCLINWATTCLPKNKGGLGILDLERF
ARALRLRWLWLRWTNRDKAWTGLQLPCDKADVDLFNASTIVTIGDGKMAD
FWRSSWIQGQAPKNIAPTLFMKAKRKNISVCQALTNNRWMHFCSPYTHED
EIKEFISLWQGINNTHKLNDFDDTILWRWTTDGSYSSSSAYKIQFTTNFC
KIKISPIWKARIEPKCRFFAWTMLHNRILTADNLQKRGWPCNPICCLCNL
SQETMPHLGKDCPFSVEVWNMILSWVNLSFLSGVSNLGSLYDWWKRLRNR
CCKESKKIFDGLIISF
>ATLINE1_1
MNCLLWNFQGANKPHFRRSIRYIVKKFPTEILAIFETHASGDRAGSICQGLGFDKSFRVDAVGQSGGIWL
LWRSEIGEVTIVQSTDQFIFATVDTGDEVLNLIVVYAAPSISRRSGLWDQLRDVIREAIGPIVIVGDFNS
IVRLDERTGGNGQLSPDSLAFGDWINTSSLIDMGFRGNKFTWKRGKTESNFVAKRLDRVLCCAHSCLKWQ
EAIVTHLPFLSSDHAPLYVQLSPTVRGDPRRRPFRFEAAWLSHEGFKELLNVSWNRNLSTPIALQELQKI
LKKWNKEVFGDIQQRKEKLVVEIKEVQDLLDVTQTDELLQKEEQLIKEFDIVLEQEETLWYQKSRERWIV
LGDRNTTYFHTSTVIRRRRNRIEMLKNNEDQWVSDSRELEXLALDYYSKLYSLDDVEPVVTKLPPEGFMS
LSQADKTELLRCFSAGEVEKAVRCMGKFKAPGPDGYQPVFYQECWEVVGESVVKLVLEFFETSVLPSRLN
DALVVLLPKVGKPEKITQFRPISLCNVLFKIITKTMVERLKPLMTNLIGPAQASFIPGRVSTDNIVLVQE
AVHSMRRKKGVKGWMLLKLDLEKAYDTIRWDYLEDTLISAGFPEVWVRWIMCCVSGPEMSLLWNGERTDS
FKPLRGLRQGDPLSPYLFVLCMERLCHLIERSIDNKQWKPISLSQGGPKLSHICFADDLILFAEASVMQI
RVIRKVLETFCIASGQKISLEKSKIFFSGNVSRDPSKLISEESGIKATNDLGKYLGMPVLHKRINKDTFS
ELLEKVSSRLSGWKERTLSFAGRMTLTKAVLSSIPVHTMSSIALPQSTITRLDKASRSFLWGSTAEKRKQ
HLVSWKKVCLPKKDGGLGIRNAKLMNKALIAKVGWRLLQDQSSLWAEVFRKKYKIGDLRDCQWLRKKGTW
SSTWRSIVTGLVDVISRGTCWVPGDGHHIRFWRDIWVSGKPLWEDGQGVVPANLETESVRSLWKDDSGWD
ISRISPYVSESRCLELRAIVLDHETVARDRISWNESQNGQFSVSSAYNMLSWDDSPRPNMEKFFNRIWRV
KVPERVRAFFWLVVNQGIMTDAERYRRHIGESEICQICKGGVETTLHILRDCPAMSGIWTRIVPQRKRRA
FFDKTLFEWVFDNLHEETPFQESSWSTVFAMAVWWGWKWRCGNIFGEKRKCRDRVQFIKDVAKEVFVANA
RATVLNGIPTRVERQIGWVAPSTGWYKVNTDGASRGNPGLATAGGVIRDGAGNWCGGFALNIGRCSAPLA
ELWGVYYGLYLAWTKALTRVELEVDSELVVGFLKTGIGDQHPLSFLVRLCHGLLSKDWIVRITRVYREAN
RLADGLANYAFSLPLGFHSLIDVPDDLEVILHEDSLGSTRPRRVRL
>OSLINE-2
MKGIFWNCNGFADPKKYKFLSDLTKEQNLDFIALSET
GRASFPQSTLNNICAGRDFIWHCMAPRGRSGGMILGVNLLFLDIGEIEEGD
FFIRFKLRQRADDFKFNLISVYGPAQSDLKGHFLSELVRVCSKETIPTVVG
GDFNILRNPQEKNNDTFNDRWPFLFNAVIDTLNLRELESSGRSFTWANHLQ
NQTFEKLDRILVSTEFETKFPLSTVSILTREISDHTPLLYNSGGASAAYQP
QFKFELGWLRRDGFSDIVKEVWQGVSIEGTPLERWQRKIRRLRQFLRGWAK
NITGAYKKEKKELLDKLDTLDKKAEHTILNEFELNVKHVLNDRLAELLREE
EIKWYQRAKVKHLLEGDANTKYYHLLANGRHRKTRIFQLQDGNEVITGDAQ
LKEHITKYFKTLFGPSQTSSIFLDESQVDDIRQVSAEENESLTADFTEEEI
KCAIFQMKHNTAPGPDGFPPEFYQAFWTIIKDDLLALFSDFQQGSLPLNSL
NFGTIILLPKQKDVRTIQQYRPICLLNVSFKIFTKVATNRLTSVAQKVIKP
TQTAFLPGRNIMEGAIILHETLHELHTKKQDGVIFKIDFEKAYDKVRWSFL
QQTLRMKGFSHKWCSWVEKFTQGGNVSIKVNDQVGNYFQSKKGLRQGDPMS
PVLFNIVVDMLAILIARAKNADRVEGVIPHLIQDGLSILQYADDTVIFMSH
DVAKAINMKLILTTFEQLSGLKINFHKSEIFCFGRAKENEAFYSQLFGCKI
GSFPFRYLGLPMHTRKLNNKDWQEIKNRIEKKLGGWKGKLLTAGGRLVLIN
SVLSSLPMFMLSFFEIPKGVLEKIDCYRSRFYWQNDQHKKKYRLAKWTVMC
QPKIQGGLGIPNLEIQNKCLLSKWLFKLLNEDGLWQELIRNKYLKEKPLGC
CQKRATDSHFWKGLMSIKDTFLGLGSFKIKDGSQTRFWCDTWLGNKPLKDR
FPSLFNIVRRKNDSVAKVLSSSPLNISFRRNLVGANLSRWNRVLASIQEVL
LQDGGDSFVWSLQASGNFTVKSMYAALISNGIRVSQDIWQIKVPSKIKIFL
WYLKKGVILTKDNLARRNWHGDLKCAFCHQPESIQHLFFDCYIAKFLWRAV
HILFGISTPSNLVELFQQWSKGGNKKQNTLLLTAAAALFWTVWLTRNELVF
DNYGPKSFLQVLFRGTHWLRQWAKLQRHEDLRSQLIAASQHLESSALQFFS
SNGWLSARHIGL
