# Supplementary material for: Comparative genomics of Chlamydomonas
Source: Plant Cell. 2021 Feb 2;33(4):1016–41. doi: 10.1093/plcell/koab026 (PMC8226300; doi:10.1093/plcell/koab026)
Supplement: koab026_Supplementary_Data [file koab026_supplementary_data.zip › tpc.00468.2020-s23.fa]

>ZeppL-1_eud
P-TLRLLTVNVNGLRTPRLLCYLKQNPDVTFVQEAKLGKEDLQAALQSRGTAILVRPGLA
GRVVLHLRLRLLSVYAPPAAAKPDFFTG-LQPYLILGGDLNCTLGPSEEAELSAAGRQQL
QHLISDLVDPGRPD-RGYTYATARLDRWLISRPLAAYVQLAPGAPGDHHGVLLELALMFP
TYLLYHPSLLQAAQQPVDA-RETWEWVKGRLRLVADQLHRQHLREQADLRAAAAAALAAQ
HGSLDAARACKQLA-DSVAQAS-TALDAAYTRHGDKGTGWFHQLGRE--AKPLT-SANAG
ETITTAAHAMYSSDSPTGLFRVGAAQDLLLSHLRRLPDDLRDSSGELQLEELMVALASCQ
NGKAPGSDGVPYEVYRVLWEQLGPPLLAAANEAFHQASLPRSWREGIISLIYKGKRLPRP
DLSSYRPITLLQCDYKIVCKVVSNRLQPALDYLVDPLQTAFIAGRDIRDNILYHLALAEH
VQQSQ--QS-AALLFLDIEKAYDRVHRPWLYRVVESKGFGPNMQRWIRLLTSDGSSRVVV
NGQLSAPFPVRNGLEQGSTLSPVLWVLQLEPLTAYLHHLCASGQLPPVSHHADDTVLTVR
DVDEDGPVAKAAVQLFCRASNAKENASKSKGLVLGTPGEEPPRHLGVPLASRIQRLGQVW
RRHGLSFVGRVHVAKQVLGNALAFHFSFVQPSPLAALRKCIDGFTAWSLLPECNGRALLK
PDPVVACQDHECGGVGHIDLDSFLAALHGKTLAQLAPWKLIMRSLFYLASLVTSFPYPEG
TDSNWVRSPSGALLAALPSGFWSLAERLAYQAAPPAERPAVCETRRRLPGNRSA----LT
VLEEEWRRQH-AANRA----------------SQLPATQRRPAPTAAQKHKTWQRLWD-S
PASNRAKALVWRLQHARLDSLTHIFVACPAYKGAREWLSPGLQTLWTALRATWLWAVWCH
VVTQVVSELQRFRM--AALPDDTMAGLPLSHAFEASWAHEGVLC
>L1-1A_VC
H-PLRIATHNVQGMKIHAAAKLWTEGLDVVCLQETHHTEKELNMASQTAGVLILVRRDLR
GRFAGGHRIHICNIYGPTGTSRQQLFTTTLPATTVWAGDFNFVEDPGLDSTAGRRGDGPT
VDLLRTMVDSLHPHSCDYTHGASRLDRIYVDHGTMPYIEIAVQTPSDHKPMVMHLLPRVR
LAFTSHQDLCATAPSPLGL-IAWWPVFKRRLSTLALQLNKAAQHRKARAREVVQLARQAV
DAALQQLVEAQAMLARAHREDC-REARTHWLRAGERPSPSLTAFLQA--QAALQ-ALSGR
LVTNPAQLPQVVADFWKDVSKAPQARQAVLNSLTKFPAEADEQLKKITATELRKALKKSA
PGKAPGWDGIPADIYRKFWSAIGNTMAGLFTAIGTTGQVPAGFLEGIITVLYK-KG-DPK
LPGNYRPITLLCSDYRLLAKVLANRLGPALGRVITPEQSAFLPKRLIGASVLFLRHLSHL
LRKQN--RQ-GLLAFLDFAKAYDTVDRGFLLAAMEAMGAGPQLCAWVRLLLSETRARAMV
NGYKSRLVDMEAGVRQGCPLAPLLYLFVAQALQCWLRSQEVGIKLVTACQYADDTEVALD
GAE-SVPSFLQAMETFARASGQRLNLEKVELLWIGQKVVTTATALNLPITKRMGEAMQRL
SRFPLSAFGRATAASAYGLQTVTWHMEHGGLAPLDEIERLTARLVDRQQGPDPGRRLTGV
PK-ELLIGHPSTGGFGLLPLRQHIQARHAVWAARFVPWVRTLSAYLRIVGALGHLPPPED
IGGDWCWATALWGNPLFPNALQTVGDLVRVWTLAESSDLAARTHLDPLPVTRAALAALHS
SINPAWLEAARTVETRPLARLTVRLATQLQCGPLVAEFVREAPSEISLFRATQARVWSGV
RWENENKETLWRLAVDGVSPRMHHFWECPVAQAVRAQIGCEQ-AVWDIIALSALSAMEVG
AVVDFWARLRSFTA--LGTPRRGWDRVGPDHPILSV-SEGALRC
>L1-1_VC
H-PLRIATHNVQGMKVHAAVKLWAEGLDVVCLQETHHTENELNLATQKAGVLILVRRDLR
GRFTGGHRIHICNIYGPTGTSRQQLFTTTLPATTVWAGDFNFVEDPGLDSTAGRRGDGPT
VDLLRTMVDSLHPHSCDYTHGASRLDRIYVDHGTMPYIEIAVQTPSDHKPMVMHLLPRVR
LAFTSHQDLCATAPSPLGL-IAWWPGFKRRLSTLALQLNKAAQHRKARAREVVQLARQAV
DAALQQLVEAQAMLARAHREDC-REARTHWLRAGERPSPSLTAFLQA--QAALQ-ALSGR
LVTNPAQLPQVVADFWKDVSKAPQARQAVLNSLTKFPAEADEQLKKITATELRKALKKSA
PGKAPGWDGIPADIYRKFWSAIGNTMAGLFTAIGTTGQVPAGFLEGIITVLYK-KG-DPK
LPGNYRPITLLCSDYRLLAKVLANRLGPALGRVITPEQSAFLPKRLIGASVLFLRHLSHL
LRKQN--RQ-GLLAFLDFAKAYDTVDRGFLLAAMEAMGAGPQLCAWVRLLLSETRARAMV
NGYKSRLVDMEAGVRQGCPLAPLLYLFVAQALQCWLRSQEVGIKLVTACQYADDTEVALD
GAE-SVPSFLQAMETFARASGQRLNLEKVELLWIGQKVVTTATALNLPITKRMGEAMQRL
SRFPLSAFGRATAASAYGLQTVTWHMEHGGLAPLDEIERLTARLVDRQQGPDPGRRLTGV
PK-ELLIGHPSTGGFGLLPLRQHIQARHAVWAARFVPWVRTLSAYLRIVGALGHLPPPED
IGGDWCWATALWGNPLFPNALQTVGDLVRVWTLAESSDLAARTHLDPLPVTRAALAALHS
SINPAWLEAARTVETRPLARLTVRLATQLQCGPLVAEFVREAPSEISLFRATQARVWSGV
RWENENKETLWRLAVDGVSPRMHHFWECPVAQAVRAQIGCEQ-AVWDIIALSALSAMEVG
AVVDFWARLRSFTA--LGTPRRGWDRVGPDHPILSV-SEGALRC
>L1-2_VC
R-PLRIATQNMQGLKIHAAAKQWIEGLDVICLQETHHTERELSMAAATGGVLTLVRQGLQ
GRLTGGHCIEVCNIYVPTGTTRQELISNILAATAIWAGDFNFVENPALDSTAGRRGDGPI
AEMLRAMMDSLHPLRHDYTHGGSRLDRIYVNQAVMPYVEIIQHTPSDHQPMVLHLLPRVR
MAFTAHEDLCAAAPSPAGL-IEWWPAFKRRLATRAHQLNKTAQHRRARVQAAVQQARQRV
DTDLQQLVDAQAALARAHREDC-SEARIHWLRAGERPSPAMTAFIQA--QSALQ-AQSGR
LVTNPSQLPQVVADFWSEVSRAPQAQQEVLNSLASLPAEADEQLRTITATELRKALKKSQ
PGKAPGWDGIPADIYRKFWSAIGTTMAGLLTAIGLTGQVPKGFLEGVLTVIYK-KG-DPK
LPGNYRPITLLCSDYRLLTKVLANRLGPALGQVITPEQSAFLPRRLIGASVLFLRHLSHL
LRKQN--RR-GLLAFLDFAKAYDTVDRGFLLAAMETMGAGPQLCAWVRLLLSETRARAMV
NGYKSKLVNMEAGVRQGCPLAPLLYLFVAQALQCWLRSQDVGIKLVTACQYADDTEVALQ
GED-SVPSFLQAMDTFARASGQRLNLDKVELLWIGQKVVTTATALNLPIMKRLGEALQRL
SRFPLSAFGRATAASVYGMQTVTWHMEHGGPPPLDEIERLTARLVDRQQGPEPGRRLTGV
PK-DLLTGHPSAGGFGLLPLQQHIQARHAVWAVRFIPWVRTLSAYMRIVGALGHLPPLRD
IEGPWCWATALWGNPLLPNTLQTVGDLVRVWDLVVHTRVAVRTHLDPSSATLAALKTLHG
AINPAWLEAARAVETQ---------QPQLQ------------------------------
----------------------------PQVQPQQLQT----------------------
-------------------KRVGWQIRAAQQPSHSHA-------
>L1-3_VC
H-PLRIATHNMHGLRLQAAVRQWAERLDVVCLQETHHTERDLRQAAMTAGVLILVRQGLQ
GRFTGGHRLHICNVYLPTGSSRRLLFSKVLAATSIWAGDFNFVENPELDSSAGRRGDGPI
ADMRRTMVDTFHPTRRDFTHGGSRIDRIYINQPKLTYVSVTFHTPSDHRIATLHLLPRVR
LAFTAHEDLCMEAPSPAGL-IAWWPGFKRRLATLAHRLNKAAQQRRTRAREAVQRAQQAV
DAALQQLADAQAALARAHQEDG-SEARAHWLRAGERTGPALTAFLKA--QAALQ-AHSGR
LVTNPAQLPQVVADYWAEISRAPSARQEVLAQLSSLPANADEQLKTITAAELRVALVKSQ
PGKAPGWDGIPADLYRKFWSTIGNTMAGLFTAIGATGQVPTGFLEGIITVLYK-KG-DPK
QPGNYRPITLLCADYRLLAKVLANRLGPALGRIITPEQSAFLPKRLIGASVMFLRHLSHL
LRKQN--RR-GLLAFLDFAKAYDTVDRDFLLAAMEAMGAGPQLCSWVRLLLSNTQARAMV
NGFKSRLVGMEAGVRQGCPLAPLLYLFIAQALLCWLRSRDVGVKLVTACQFADDTEVALE
GEE-SVPSFLEAMETFARASGQRLNVEKVELLRVGAKVVTTATALNLPVPKMLAGAMQRL
ARFPLSAFGRATATSAYGLQTVTWHMEHGGPPPLDHIERLTARLVDRQQGPEPGQRLTGV
PS-SLLVGHPSTGGFGLLPLRQHIHARHAVWAVRFIPWVRTLSAYLRIVGALGHLPPLED
IGGDWCWAAALWGNPLLPNALRTVGDLVRVWEAVNTSQATAREHLDPADAALAALGALHS
DISPAWLAAAHAVEIRPLRRLTVSLATQLQNGHLMTDFVHEASAEVSRFQATLARLWHGV
RWENENKETMWRLAVDGVPPRLHHFWECPVARAVREQIGCEQ-GPWDVIALAALSAMEVG
AVADFWARLRSFAM--LETPRHGWDRVGPQHPILAV-VEERMRC
>L1-4_VC
R-PLRIASHNVAGLRIHAAARVWAQRLDVICLQETHHMTRELQFAAQTAGVLVLVRKDLQ
GRSACGHRIHLINLYLMTSSYQRKACVHSLGDVVLWAGDFNFVHNPMLDSTTGRPADLSL
AKAFSDMVDTLHPTRRDLSFGGSRLDRIYTSTNLTPFITIPVCTSTDHRLAIIALLPRLH
THFLDFPDLCAQRPATVAM-LQWWPLFKHRMFNEVNVLNRQARERCGQLRLAATRALEDV
QTEIQAAIDAQVAVVQAARAEG-ARVRLQWIREGERPSRGLTALVHP--SKALQ-DRTGR
LITDTMKLPQMVADFWGEICSSPEARMAVIEALRVIPEEDAYHVSEVSDAEVEAVLKEAT
PGKAPGLDGIPIELYKVCRNEIAPVLAQLYTAMGQTQMHPDGFLQGAITVIYKNRG-SPT
SPGSYRPITLLNTDYRIFTKILTRRLSPILGRIITLEQSAFLPERLIGANVLFLRHLPQL
MSTTG--QS-CLLAFLDIAKAYDSLDRNFLFEAMDAMGAGAGLISWTKILLSDTASKAVV
NGFFSREVALTAGVRQGCPLAPLLYLFVAQALLCWLQYNQVGIHLVTGVQFADDTEVVLE
GIQ-AIPAFLDCMRVYAQASGQQLNLDKVELLPLGTKVVHMATALNLPFDVQLDKVFRRI
SVLNLSIFGRAHAAAAYGLHRFTWHMEHGGFPPLMNIEAKAAKLIDRNLGPVQERRLTGV
PK-YLLYGHPTLGGLGALAVRQHVQARWACWAVRFVPWVMVMHSFLRIVTALAYLPPVED
VDNAWCWNLPLWGNPVLPEKLHTLGDVLCAREALDGVMNAVDKYLQPQQECMDAIAALLD
DIPANWRQAASSVESRRFQQLSVKIATNMQLSPAHTLFIKEADEAILLLQRTFHRLWFHL
RWENEQKEIWWRLAVDGVSPRYHHFWACPVAQAIADQLSVQQ-CVWDVVALAAVSAMEHG
VIVDFWGRIQGFAA--LGIPRKGWESVGAHHPFLRI-ISGKLIC
>L1-5_VC
Q-LLRIGSHNVRSLRTAQLIRQWARRLDIVCLQETRVTRTILHNLSRGGGTAILIRSALD
GRLLGDHTFTLISAYLPSADPQRTFIQQRLRPLMIWAADFNFVNNPDLDASTPRRNDVNT
TAEFNGMIDTIHPRRRAYTYGASRIDRIMVSQALEMAVDTASGTPADHRITHTTIRARTR
LHFLDHDDLAESAPTPDDL-IQWWPGFKRALALSAGRLNQQARMRQADEAAAADSILAEA
EEGLPRAVLARSAQADAAHRAV-ARTRYNWIRTGERPSPALTNQLRP--PLALR-RPNGT
LCSNLQQLPNIMADYWQQIGAQPVARSRVLQALRTCSPEEAARAQVVTAEEVQAALQAAA
PGRAPGPDGIPVELYQ--RTNCAPLLAAVFTAMGELDRVPTGFLDGIISSFFK-AD-DPT
VPGNYRPITLLGTDYRTLARVLKQRLLPLFNRVIDTEQTAFLTGRRIADSVLLLQLLPAL
LHMER--RT-CVAAFLDFYKAYDTLDRDFLFACLDELGVGVGFIAWVRRLHTSTQSAAIV
NGYLSYWVIIAAGVRQGCPLAPILYLAPAQALLTWLQYQQIGISLLAASQYADDCGAFLR
RLA-DIPRFKAVMDVFHAASGQRLNNRKVELLPLGTRVLSVATTLGIRVSVSLSPVLQLV
AGMHLSAFGRAFAVSGYSISRVLYHLEFMGAPSMNNLLGDCAAVIDRRQPPSERRRAPGV
GV-AYMPFPPAIGGFGLIPLHEHLRARFACLSCRAIMWTRVLLAILRILSAMTSLPQPVL
LDGPWCYHIPLWGNPLLNDALDTVGMAVRCHTAMSSTWNLTNLFRTIVATAITRISQLID
RLPPQWTIAAIVAINDHFSQVTVKFATTLLMAPKHEDFILDAANTLLDFRRTLSRMWR-L
RWDNEHKEAFWRLALDGFGDRRHHFWDCTVALALREALWICS-CVWEVVCLAAISSLNLG
VISDFWARLTAFAA--RDYLPKHWDHVPHNHPFLYVNDADMVAC
>Zepp
P-SLRLLSLNVNGLKRRCLFNLLERRWDIILLQETHHSTEEGTAWAQSRGVAVLLRPTAT
GRTLCGQPYTVASVYAPAAAARQQYYTQELLPSLLVGGDFNCIAGQQDMAAGQRTHGYWT
GLRLVQLYDVLNPSSRAFTHSAARLDRWLVSETLRARVGQVLGYPGDHLGVSLSLTARLP
LHLLDDQPFLAAHPLGVTQ-GSRWVELKWQVKDMAMQRSWALAAERASQRALSRAALAAF
TRRLLAWQNAHQLLQGLNVEAA-KQAGIVWQFYGEQSTFWFHHLARG--RQVLD-HPAGR
DRGGAVLREYYSGDEAAGLFAAQAAQDELLQAVDRLSPQAAAAAGSVSVAELETALRSLP
RGKAPGLDGLPYEFYLRFWPVVGLELAGMLQEAFGGGRRCPPLTQGRITLLYKGKGADRE
SLASYRPITLLNTDYKLAARAIASRIGPLLNQVVDATQTGFLPKRWAGDNVLAHLEEISY
LEATH--QP-GVQVFLDFEKAFDRLDRAWIERCMAAVGFGPGVQRWVHILHSGTTSRVAF
NGWHTDAFPVAAGVFQGSPLSPLLFVLARAPMAAHARMLAGQLAFPVMHQHADDTSVHAR
TPGMLRSCWGPSVGLHCAATGARLQRSKSQALGLAAASSDGVKHLGIPLTAIIEKVIARW
SGFRLSLLGRAYVAKQVLASMVTYHATFIPVPQLQRLCRAIHTFVAAN----PGAAAALF
PSKDVCFRAAAHGGIALVDIKAQILALQAKVVGRLLHWLYRSTAWLRPRSAYGSTPT---
--QSWVSHCSSTGSSRMQSALGGLGQAWPGQDQPPARCRA--------GAATGRYSKQHR
SLLCQWTKALQ-------------------------------ASTQSSCTQSSTCRWS-S
RQGSSSQGSSWS------HRRPHLYFLC---------------QAW--------------
VVREATARRQVEASPAGPLRPAIWADTTDDQPSGARGAMGGQGC
>L1-1_CR
A-NLRLLTVNVNGLKARALVSHLQQGADVAMVQETHATTTALESCLRSCGAAILARSRLA
GRVVGHLRLRFVCVYAPTAVAKPAFFAG-LHPHLVVGGDWNCVTDASQEAAPSAAGAPQL
ASLLASLVDPKRGGAKGYTHTPARLDRWYVSATAAPWVARTYGAPGDHNGVLLTLSLRFP
TYLLFHPSLVAANPVGDGA-CTQWEADKFFLREAATSIHRRHARQTDGLHGVLAADAAAA
LADQRQAAAMANLAVREERAAAAAARAALMEEHGERGTRWFHRQADEPAAGALT-GPGTR
NTVSAAAAAMYSSTSPTGLFRVQASQQQLLAAIDKVPADLQAAAGALSDAELMAALAGSA
NGKAPGSDGVPYEVYKVFWALLGPRLCAAAAAAFAAAALPASWREGIITLIYKGKSLDRA
ELASYRPITLLNCDFKMVSKAVSARLQPALDAVVDELQTAFITGRWIGDNALYLQGLIEW
MRTPR--QG-GALYFLDIEKAYDRVHRQWLYASAEGLGFGPRMLRWIRLLTANGSARVCV
NGMLSDAFPVLNGLPQGSTASPPLWVIQMQPLTSFLRRQVEQGALPPAAHHADDTTLTAR
DPAVDGPVLMAAVQLFCRASNARVHPDKSKAMGLGR-TTGAVTHLGVPLTRRARGMARLW
AALSLTLVGRVHIAKQVLAAKLAYHFSFLNPSPLKELTDLVDHFAARSMHAESHGNPLLL
PKRETACLPYKDGGVNHVDLPAFLSALQAKTFALLAPWKMLTRALLRLAAAVGHVPPQPA
TQQLWVANAAGAVSYVHYTGLWTFEERAAYDAASPGERAGVRDVRRAIPAAQSR----LA
EREAEWQRA--AAQLTGLQNTPARELQSYASPSRRSARLQEQPPDASLLRGTWRRLWD-S
HASRGAKVLVYRLQHAYLASLTHIFLECPAYAQARTWLGAGA-LLWSTLRATFLYAVWCA
VVREVVSELRRFTA--ATLTPETLSALPTQLHFVAIWSAGGALC
>L1-2_CR
R-PLRVGSHNVRGLRLHALLSCWERRLDVVCLQETHVLTADLAAAAQTGGTAILIRSSLA
GRGVGGHTFTLTSAYFPLASTQQAFIREWVGLRALLAADFNFVADVALDTVTGR-SDGPA
AAALAGLIDVRHPARRVCTFGASRLDRILCSGGLEPQVGVAAGVPSDHMLVTVALAARAH
LGFRDFKDLLAARPTPVEL-LEWWPALKRAAATSANRLSREAVTRRQREAAAAAAAAAAV
EAGAQAAVRARCTAAEAAVAAA-ARTRHAWLRGGEKPCPLLTRMLRP--AGKLK-QPNGT
TTSDPTVMGQVMARYWRDVSAAPDARTQVLDALQRCTAEEADQLVAVSAAEVRAALAAAP
AGRAAGPDGIPVELYQHYDSDFAPVLADVFTAVGEGAGVPDGLLDGVWSFFFK-SG-DPT
EPSNYRPITLTDTDYRTLARVLCLRLQPVFGRVIDPEQTAFLTDRRIADNVLLLQLTPGL
LKAAK--KAPAVAAFLDFYKAYDTVDRSFLLACLERMGVGAGFLTWVSRLLTDTRGAALV
NGRVSGWVPLMAGVRQGCPLAPLLYLAVAQALLSWLRSRGHGVLAVLASQYADDCTPFLE
GFQ-AVPGFLADMDVFRRASGQRLNMTKVELMVMGTRVVPAAKSLGVHYPVTFEAVLSKI
ARMPVSMFGRAAAASAYALGKVLYHLEFAGLPQVDRLLARVAAVVDRRLSPAPHARPVGL
SI-DLMQLPPAVGGAGLLPLVPHVKARQAGLAVRCVPWTRVAAAWLRLLKAMTALPAVTL
VAGAWVSHVPLWANPALCVDLACVGQLVAAHDGLNELRQAADMYVTAVQEAADRFAAAVA
LLPAGWAAAARAAQLALLTAYTVKAGTVLQMAPKHLQYVCDAALAAGAFVCTLARLWS-L
KWENHHKEALWRVAANACGDRRHWFWDCTVALSLRESMGLAP-PVWDVVCLAAMSALDFG
VVADFWGRLQTFVT--LGIRPKGWDAVPFAHPFISRAVGDGMVL
>L1-6_CR
------------------------------------------------------------
------------------------------------------------------------
------------------------------------------------------------
------------------------------------------------------------
-------------------------------------------MLRP--SGRLK-RPDGS
ATSDPTVMGQVMATYWQDVCAAPAARAQVLAALQRCTTEEAAQLLAVTAAEVRAALAAAP
AGRAAGPDGIPVELYQYYESDFSPVLADVFTAVGEGAGVPGGFLDGVWTFFYK-AG-DPL
EPSNYRPITLTDTDYRTLARVLCRRLQPVFGRVIDPEQTAFLSDRRIADNVLLLQLTPGL
LKAAG--QNSGVAAFLDFYKAYDTVDRSFLLACLERMGVGAGFLTWVSRLLTDTRGAALV
NGRVSGWVPLAAGVRQGCPLAPLLYLAIAQALLSWLRSKGHGVLAALASQYADDCTPFLA
GMQ-AVPGFLADMDVFRCASGQRLNMSKVELLVLGTRVVNTAKSLGVHFPVAFDGVLGLI
VRMPVSMFGRAAAASAYALSKVLYHLEFAGFPSVGKLLGQVAAVVDRRLSPAPHARPVGV
SL-DIMQVPPALGGVGLLPLQLHVQARQAGLAVRCVPWTKVAEAWLRLLGAVAHLPPITL
VAGDWVYHVPLWANPALCDGLVYVGQLVAAHDQLEAVRAALDLYLTSVLAAAERIAAAVA
LLPGGWEAAARAARLALLLNYSVKAGTAMQLGPKHLLYVRDALAAAGAFAGTLARLWA-L
KWENYHKEALWRVAANACGDRRHYFWDCVVARALRENMGLAP-PVWDVVCLAALSALDSG
VIADFWGRLQSYVS--LGLRPKAWATVPAHHPFLSRGAGDCVLL
>L1-7_CR
A-PLRVGSHNVRGLRLAALLRCWAQRLDIVCLQETHTTQVKLRLASQTGGVAILIRASLA
SRLLGGHSLVLASVYLPSGDPQRRFIADHLAPAAVWAGDYNFVCNAAIDTLHRRLLDPGT
TSLFASPVDSLHPTRRSFTFGASRIDRIMLSPELLSSLAHVPGRPSDHRLVVATLAPRLS
DAYLAFPDLCAAAPEPAPL-LRWFVAYKRDLVRTVGRLNRIARGRIAEEAAAEAAALAVV
EAGAAAAVAARSAAAAAAQRAV-AAARLQWLRTRETASPAITRLVRP--PGAIR-RPDGS
VCDSLPEIPTHIVDYWRRISAAVDACDRVLAALARCTDEDAVRLDTVSSAEVEAALAAAP
AGSTPGRDGIPAELYRELGGPTARVLARVFTASLAAGAPPRGFLDGVITCFSK-PG-DPL
QPSSYRPITLLGTDYRTLARVLARRLIPVFSNVIHPAQTAFLPGRRIADNVLLLQLLPEL
MRADA--DR-GVVAFLDFYKAYDTLDRNFLYRCLAVMGVGSGFLAWVKLLLTGTRSAALA
NGYLSAFVLIIAGVRQGCPLAPPLYLAPAQALFAYLDRAGFGVSWLVATAYADDAAPFLR
RMA-NVPGFLAAMETFRAASGQRLNLDKVELLPIGARVVSHSRTLGVVFAPSLSPALGTL
CGLPLTAFGRGFCASSYAVSRVLYHMEFAGLPPLADFLKTLVRFVDRRIIVAGRARXPGL
PS-DCVALPPRDGGFGLLPVVEHVRARHAVLAVRWLPWTAAATALVRLLGALSYLPPVTI
LRGPWCFALPLWGNPVLPCALLTLGTAVRCWEALAAVRQLTIQYKRSVPDAAAQFSALLA
RVPAAWRVAASATLHAPLLTLTVKQATQLQLAPRHLAFIQEAAEAIHALRAALARLWA-L
VWEPRHKEPLWRLAVNGFGARVHHFWDCVVAEALRDVMGLSQ-AVWDIVCLAAVAALEYG
VIADFWSRLAAFVS--LRRPPRRWDLVPNQHPFLASDDVGGVIL
>LINE-8_CR
-----------QSLRVAAAARIWAERLDIICLQETHWTEQTLQLIAYTAGVAFLVRQELA
GRLAGGRSITIANTYFPAASTKRELISQLRTQAAIWAGDFNFVENPALDSSAGRPGDAPL
AALLRQMVDMRHPTARRYSHGGSRLDRIYVSAAAAAAVDIALVSSSDHRPAFIDLLPRMR
LFFHQHPDLAGTAPTRQAL-LAWWPLFKMRLSVKVAQLNRVAQMRRQRTRTAQAAAEAAH
QSNM-ALVDAASEVQAATRADA-AKARVAWLHSGERPSRVLTRVLRP--SGALR-TAHGA
LVGDPIQKAQRLADFFAGISAQPAARTAVLQTVRQLTTEDDTTALTVTCEEVQKALKQTQ
PGKAPGWDGIPADLYKAYRAQLGPLLATLYTAIGHTGQMPHRFTEGVISVIYK-KG-DVT
EPGNYRPITLLGSDYRILAKALATRLGPALARVIDPEQTAFLPKRLIGNGALFLRLLPHL
LRQQG--RQ-GLIAFLDFEKAYDTVDRTFLSEAMEAAGAGPNLRGWVHTLLADTRARAQV
QGAHSQPVSMMAGVRQGCPLSPLLYLFVAHALLCWLRHKGVGLRLVAAVQYADDTKALLE
GEQ-EVVAFLAAMHTFQHASGQRLNLSKVQLLRIGAAVVTTATALNLPIATKAVDAMQVL
AHLPLSAFGRAAGVSGYALSMLTWHAEHAGMPGIDQLERLAARAADRRLGPNTERRLTGI
PS-SMLAGPPVVGGFGMLPLRAHLRGREALWAARLVPLHRVVALSLRIYEALGHLPPVRA
VRGDWCWAAPLWGNPLLPEGLRTVGDLVQALTAAAAWRATVRQHLDPEPA-LEGLNSLAA
DIPETWLAAARAVQERALEKLSVRVATVMQLGDLHTAYAAEA--PPQRWIPPFDRLWR-I
RWENAHKETAWRVSIDGISPRLHAFWQCAVAQAVVQQLGVQQ-AVWDVVAMAALAAMERG
AVIDLWGRLKAFTA--LGVPRKGWDQVGAQHPFLRV-VNGQLRC
>L1-2_cInc
R-PLRVGTHNVRGLRLHALLRCWERQLDVVCLQETHVLSTDLRAAAQTGGTAILVRSSLA
GRGVGGHDFVLTSAYFPLTSSQQAFIRDWVAPQVILAADFNFVADVAMDTVRGR-GDRTA
AAALADLVDVRHPERRVCTYGGTRLDRILCSSVLAVQVGVAPGAPADHKLVTLSLGAKAR
TGFWDFKDLLAARPSAADL-LVWWPALKRAAAASANRFSREAVRRRQHEAAAEAAAVALV
EAGAPAAVRARCAAAAAAVAAA-AQTRHAWLRGGEQPCPLLTRMLRP--AGRLK-RPDGR
VTTDATAMGTVMAQYWRDVSAVPAARAQVLGAMQRCTDAEAEQLLAVTAAEVRAALAAAP
PGRSPGPDGIPVELYQHYESEFAPVLADVFTAVGQGVGVPGGFLDGVWTFFYK-GG-DAS
EPSNYRPITLTDTDYRTLARVLCRRLQPVFGRIIDPEQTAFLSERRIADNVMLLQLTPGL
LKAAG--QSPGVAAFLDFYKAYDTVDRSFLLACLEQLGVGPGFVAWVSRLLSDTRGAALV
NGHVSGWVPLAAGVRQGCPLAPLLYLAVAQALLAWLRSRGHGVLAVLASQYADDCTPLLA
GVQ-AVPAFLADMDVFRYASGQRLNMSKVELLVMGTRVVKQAKSLGVHFPVDFAGVLGKI
ARMPVSMFGRASAASAYALGKCLYHLEFAGFPTVHELLAKVAAVVDRRLSPAPHARPTGV
SL-EIMQLPPVCGGLGLLPLVPHIRARHAGLAVRCVPWVTVVAAWLRLLGAVSELPPIAL
VAGAWVYNVPLWGNPALRDGLLCVGVLVAVHDGLTRVRDATRVYVDEVHLAAARVAAAVA
LLPGGWEAAARTARSDLLLEYTVKIGTLMQLAPKHLEYVREALLAAGAFRATLARLWA-L
KWENRHKEALWRLSANACGDRRHYFWDCVVARALREAIGLCQ-PVWDVVCLAALSAMDLG
VITDFWGRLQAFSS--LGVRPGGWDAVPSGHPFLARGSGGGVAL
>ZeppL-1-cInc
A-NLRLLTVNVNGLKARALVSHLQQGADVAMVQETHATTTALESCLRSCGTAVLARSRLA
GRVVGHLRLRFVCVYAPTAVAKPAFFAG-LQPHLVVGGDWNCVTDASQEAAPSAAGAPQL
ASLLASLVDPKRGGAKGYTHTPARLDRWYVSATAVPWVARTYGAPGDHHGVLLTLSLRFP
TYLLFHPSLVAANPVGDGA-CTQWEADKFFLREAATSIHRRHARQTDGLHGVLAADAAAA
LADQRQAAAMANLAVREERAAAAAARAALMEEHGERGTRWFHRQADEPAAGALT-GPGTR
NTVSAAATAMYSGTSPTGLFRVQASQQQLLAAIDKVPADLQAAAGALSDTELMAALAGSA
NGKAPGSDGVPYEVYKVFWALLGPRLCAAAAAAFAAAALPASWREGIITLIYKGKSLDRA
ELASYRPITLLNCDFKMVSKAVSARLQPALDAVVDELQTAFITGRWIGDNALYLQGLIEW
MRTPR--QG-GALYFLDIEKAYDRVHRQWLYASAEGLGFGPRMLRWIRLITANGSARVCV
NGMLSDAFPVLNGLPQGSTASPPLWVIQLQPLTSFLRRQVEQGALPPAAHHADDTTLTAR
DPAVDGPVLMAAVQLFCRASNARVHPDKSKAMGLGR-TTGAVTHLGVPLTRRARGMARLW
AALSLTLVGRVHIAKQVLAAKLAYHFSFLNPSPLKELTGLVDHFAARSMHAESHGNPLLL
PKRETACLPYKDGGVNHVDLPAFLSALQAKTFALLAPWKTLTRALLRLAAAVGHVPPQPA
AQQLWVANAAGAVSYVHYTGLWTFEERAAYDAAAPGERAGVRDVRRAIPAAQSR----LA
AREAEWQRA--AAQLTGQQNTPARALQSYASPSRRSARLQEQPPDASLLRGTWRRLWE-S
HASRGAKVLVYRLQHAYLASLTHIFLECPAYAQARTWLGAGA-LLWSTLRATFLYAVWCA
VVREVVSELRRFTA--ATLTPETLSALPTQLHFVAIWTAGGAFC
>L1-4_cInc
R-PLRIGTHNMGGLRLQAAVRQWGSGLDVVCVQETHHTQVALNAAAETAGVVTLVRSDLP
GRSAGGHVLRICNLYLPTASSRAELLSLSLAPAVVVAGDFNFVEQPALDAT--RPADAGI
TQQFRGLVDSCHPTKQAFTFGRSRLDRIYVSPAAADYTTISRLAPSDHQYACMDLVARVR
LHFLKHRDLCEAAPQPESI-LAWWPSFQRRWTTLCQALNREARARRARTVLQAEQAEAAV
AAQLTALATALADLAAAMRADA-SERRMQQLQEGERPSRGLTALIQN--LAALKDPATGS
LISNPHKVPQVVANFWRDVSRAPEAQETVLTALRSLPATADTSVLDVSEGEVRAALGKME
PGKAPGKDGLPIDLYKAFRGPLSPVLATLFSAVGKTGQAPAGFLHGVISVLYK-KG-DVT
APGNYRPITLLGTDYRILAKVLANRLAPALGKVVSLEQTAFLPGRLIGANIQLLRLLPHL
LKQQH--RS-AIIAFLDFAKAYDTIDRSFLLAAMEAMGAGPQLRGWVHTLLQHTTAQAVV
NGHWSAPVTMEAGVRQGCPLAPLLYLFVAQALLCWLQRQQVGIRLTTAAQFADDTKVLLE
SEA-AVPSFLATMDTFSRASGQWLNLTKVEMLRIGERVVAAATALSVRFQARLREALRRV
AHLGLSAFGRANAASAYCTSMVTWHMEHSGLPEAQELERLVARVVDRKLAPETEQRLTGI
PT-ELLYGHPTAGGFGALPIRQHVRARHATWAARLAPWCVAYDAFLRTVTALGWLPPVQA
LDGTWCVAAPLWGNPLLTPSLVTIRDLVRAWDLRPADGDAVRINLAPTPT-LRALASLLQ
DVPQAWLDAARAHATQPLEKLSVRMATAMQLDSLHEDYERAAVNSLGNIRGTLERVWQKV
RWERRHFETLWRLAIDAVPPRQHHFWDCAVAKAVVAQIGYQQ-CVWDVVALAALSAIEHG
AVADFWSRLMQFAQ--LGVPRKGWDDVDATHPMLAV-VGGELLC
>L1-1-cInc
RCGCASGTGQRGGLSLAALLSSFE-----------HVY---------------------S
GRGAGGHEFTLASAYYPLASPQRAFTQQWVQAAVMLAADFNFVGDVSLDTASGRTGDLAA
AAALAGLVDVRRPGQRVCTYGASRLDRILCSGSLVPQVAVAEGVPSDHRLVTLALAAKAR
LGFLDFKDLLGARPAPAGL-LEWWPRLKRAAAASATRLSRVAVARREEEARAAAAATAAV
EAGAAAAVRARCAAAAAAVAAA-ARTRHEWLRGGEKPCPVLTRMLRP--PGQLK-RPDGS
ATTDPTAMGQVMARYWQDVSAAPGPRAQVLAALQRCTPAEADELLVVSAAEVRAALAAAP
AGRSPGPDGIPVELYQHYESDFSPVLADVFTAVGAGQGVPGGFLDGVWTFFYK-AG-DPT
EPSNYRPITLTDTDYRTLARVLCRRLQPVFGRIIDPEQTAFLSDRRIADNVMLLQLTPGL
LKAAK--QSPGVAAFLDFYKAYDTVDRSFLLDCLTRMGVGAGFLSWVSRLLTDTRGAALV
NGHVSGWVPLAAGVRQGCPLAPLLYLAVAQALLAWLRSRGHGVLAVLASQYADDCAPLLA
GLQ-AVPGFLADMEVFRCASGQRLNMTKVELLMLGTRVVRSAKSLGVHFPVEFAAVLGMI
VRMPVSMFGRAAAVSAYALGKVLYHLEFAGLPSVGALLGQVAAVVDRRLSPAPHARPVGM
SL-EIMQLPPVCGGVGLLPLRQHVQARHAGLAVRCVPWTKVAVAWLRLLGAMSHLPPVTL
VVGTWVCHVPLWANPALCEQLRHVGQLVAASDQLEEVRWALEVYRLKVVLAAERFAAAVA
LLPAGWEEAARAARLALLLEYSVRAGTEMQMAPKHLLFVRDAPLAVGAFGCTLARLWA-L
KWENRQKEALWRVAANACGDRRHRFWDCVVARALRENMGLAP-PVWDVVCLAALSALDLG
VVSDFWGRLQSFVS--LGVRPKDWDTVPSVHPFLARGAGDCLXL
>L1-5_cInc
R-PLRIGTHNLGGIKLAAAAKTWVTRLDVVCVQETHHREAALQTVAKYAGVAILVRADLT
GRLALGHTIHLTNAYLPAHSPRAQFVQQHVSPRMVLVGDFNFVVNAALDSTSPAQRDGHV
ASLFTDLVDALHPASRDYTHSGARLDRMYVSRALLPYVTVEASSPSDHRVATMLLLPRSG
IAFVDHEDLQAAMPSGVEF-LQWYSAFKRRLTAVLATLNSTAKRRVQDVCVALEATRAAA
DASASAMAAAQAALAAALRAEA-ARMRVDWIRSGERPNPRITEAIHP--PQALR-DTHGR
LVTDPAPMAQVMADFWAAIGQAPADKSAVLAAVAQLPADRMQAASAVSQEEVLAVIAASK
PGKSPGWDGIPTDVYKAAPGAFAPLLARLFTSIGTTQHTPLDFTKGIITVIYKGRG-DRI
NAGSYRPITLLCSDYRLLTKALANRISPALAAXIPLEQSAFLPGRDIGSNALFLRSLPLL
LSQQR--RS-AILAFLDFAKAYDTIDRSFLYEVMATMGAGAGFISWVRLLLTDTTSMARV
NGFLSRPAKICAGVRQGCPLAPLLYLFIAHALFCWLKECGVGIPLAVEAAFADDTEAALA
SAE-DVPAFLGHMDRFARATGQKLNLDKVELLLVGHRVVTSATALGVPFKQRTDEALDKI
SHMHLSMFGRASTAAAYGTHMATYHMEHSGLPPLAAWEAAVAKLVDRSQGPSHDRRLTGV
PA-RLLPGHPVSGGFGSLPLQQHIYARWAKRAAAYAPWQRVFGYLLRIVTALSHLPPAVD
IGGAWCVNTPLWGNPLLPNALRTLGDAVRVYDAFAAYETSVREQLQPSVQAIAAINALLL
DINPSWAAAARAPTPSPLTALAVRDGTAMQLTGLHHAYVAEARQRLVQFRRHMASVWQ-V
RWELKHKEVLWRLAVDGVSPRLHHFWECPVAQSVVELLQIQQ-CVWEVVALAALNAMESA
ALASIRGLLADFAS--LGLPR-----------------------
>L1-3_cInc
R-PLRIATHNVRGLRLIALMKSWEAQLDIICLQETRVTRKQIFIAASAGGVAILIRTSLD
SRMLGGHSFNLVCTYLPSGSPQRNFIQQQLALLSIICGDFNFVMDPQLDCTNPRTADSIT
ASQFTGLVDVLHPALRSFTYGASRLDRIMASASISENMRVENGAPSDHRMVISRLAPRCK
LYFMDYGDLAATIPSPAAI-IDWWPLFKSAMITSIHTLNTESVRRHEQLAQAATQAFASV
ERAANNAVSARAAVAKAAVEAS-VRTRHTWLRMGEQPNPVMTKLLRP--PAALK-CSDGA
TTSDPVKLAQEMITFWSGISNMAEARATVLEALRRCPPALAAEMLVVSSEEVAKALSAAP
AGRAPGADGIPADLYKRFSDKFSAILASVLSAAAQQQRLPKGFLDGVICCLHK-AG-DPT
VIANYRPITLLDTDYRTLARILATRVSKAFSQTISPEQTAFLPLRRIADNIALLQLAPHI
LKGAE--ET-GVVAFLDFHKAYDTVNREFMFECLQALGVGDGFLDWVRMLHNGTRAAALV
NGHLSQFMELTAGVRQGCPLAPLLYLAIAQALLSWLNSKGFGIDVLKASQYADDYSQFLR
KLA-EIPTFIDAMVTFGKASGQQLNITKSEAITIGARLVASAKTLGIHFAPTLEKAMNRI
AGMSLTTFGRAAAVSGYALSKTLYKLEFDGIPNLEKIISNAAALVDRGISPAPHARLPGV
SN-TILSLPVKCGGFGMLPAIQHVRARHALLGIRGIPWSHNLKNAVRVCSALMNLPELVI
LDGPWVSQAPLWGNPTLTFRITTVGDAVRAIDTFARVKEKTRAYKEDVIDAFRRMQNLIN
HLPAGWTEAARTGMGLPLATVSVKQATYLQMREKHADFVHEAIEDKERISSTYERLWK-L
KWEAEQKEAFWRLAVDGFSDRAHHFSTCTIASTLRLHIAIQQ-PIWDVVCLAAISAMEYG
VIADFWERLQTYVS--LGIKPRGWDEIPPGHPWIERREDGSMWI
>L1-2_cSch
R-PLRVGTHNVRGLRLHALLRCWERQLDVVCLQETHVLTTDLRAAAQTGGTAILVRSALA
GRGVGGHSFVLTAAYFPLDGPQQAFIREWVGPSAMLAADFNFVDDVALDTVTGRSGDRAS
AAALAGMIDVRHPARRVCTFGGARLDRVLCSAGLASQVGVAPGAPADHRLVTMSLAAKAR
LGFLDFKDLVAARPAAVDL-LVWWPALKKAAATSATRFSREAVRRRQQEAAAEAAAVAAV
EEGAPVAVAARCAAAAAAVGAA-ARTRHDWLRGGERPCPLLTRMLRP--AGRLK-QPDGR
VTTDSATMGKVMAHYWRDVSAAPAARDQVLGALQQCTAAEAERLAAVTAAEVRAALMAAP
PGRSPGPDGIPVELYQHYAAEFAPALAEVFTAVGEGVGVPDGLLDGVWTFFYK-GG-DAS
EPSNYRPITLTDTDYRTLARVLCSRLQPVFGRIIDPEQTAFLADRRIADNVLLLQLTPGL
LKAAG--RAPGVAAFLDFYKAYDTVDRSFLLACLQRLGVGAGFLTWVSRLLTDTRGAALV
NGRVSGWVPLAAGVRQGCPLAPLLYLAVAQALLSWLRHRGHGVLAVLASQYADDCAPLLA
GLQ-AVPGFLADMDVFRRASGQRLNMSKVELLVVGSQVVQAAKSLGVRFPVAFDGVLGNV
ARMPVSMFGRAAAVSAYALGKVLYHLEFAGFPKVEDLLKRVAAVVDRRMSPAATKRLPGM
SL-EVMQLPPACGGAGLLPLAAHVQARHAGLAVRCVPWTAVVAAWLRVLKAISKLPAVTL
VAGPWVYNVPLWGNPALRDGLRCVGELVAIDGALQEVRDAEKLYLTGVQAAAARVAAAMA
LLPEGWAAAARAARAPLVLEYTVKAGTLMQLAAKHRTYVAAAVLAAGAFAAVLLRLWN-L
KWENRHKEALWRVAADACGDRRHYYWDCVVARGLRESMGLAP-PVWDVVCLAALSAMDMG
VVADFWGRLQAFAS--LGVRPSGWDAVPSGHVFLSRGAGDRIDV
>L1-5_cSch
Q-PLRVATHNVAGLKLEAAVQSWAEDLDVVVLTETHHEEHALQASAATAGVTILARTSLE
GWMACGHKLWVTGTYLPQRARRTAVLSQGIHAVAILAGDFNFVENPSLDAS--RPLDAVL
TQQLRQLVDSLHAARREYTYGGARLDRIYIPSNALPATFIATGSPSDHRIPVLHLQPRTR
THFTAHEDLTAAAPVPQAL-IQWWPGFKRRMTAELAGLNREAQMRRATVQQLAAEATAAL
AAALATAVDAEAELAAAMRAEA-KAARQAFIRSGERPNGNLTALIHP-GRSRLP-SQPHT
LVTTPAAVAQVVAEYWRDVSRKPDPLSRVLSALDRLAPEADDIVSAVSPAEVAAALKRTP
PGKAPGWDGLPADVYKVGRTRLSPLLAALYSAIGESGVMPPRFTDGIITVLYK-KG-DPK
LAGNYRPITLLNSDYRMLAKILATRLGNELGRVIDVEQTAFLSGRLIGYNIHTLRHIPHL
LKQQG--RS-AVIAFLDFAKAYDTVDRSFLLQAMEHLGAGPKLRGWVSLLLSSTVAQALV
NGSLSRPVSMELGVRQGCPLAPVLYLFVAQALLCWLRSQGIGIRLTTAVQFADDCQVLLD
SMA-ALGPFLTAMDVFASASGQRLNLDKVQLLKVGAALVTVAVALNVPVAARLKEAMGCI
SRLPLSTFGRAASTSGYALQTVTWHMEHAGMPGVELLERAAAGVVDRRTDPNPTQRMTGV
PR-TLLYGHPRTGGFGLLPLTLHLRARNARWAARLAPWEQVVTCYLRFITALGYLPPLED
VEGDWCWAAPLWANALLPNNLKTVGDAVRLGALVAA----VSQHLSPTPT-LQAIQLLLA
DISPEWRAAAEQVEQQRLQRLTVSQATAMLMRPLHADFAREAPTGTNPVRAMLSRMWH-I
RWEREHVEVLWRLAVDGVSPRAHHFWECPVAQAVLEQIGVQQ-AVWDVVVIAALSAMERA
AVTGFWRRLQDFAR--LGVPRKGWREVGTAHPLLAV-QGGRIKV
>L1-1_cSch
R-PLRVGSHNVRGLRLHALLCCWERRLDVVCLQETHVLTADLAAAAQTGGTAILVRSCLA
GRGVGGHTFTLTSAYFPLASSQQAFIRDWVGPQAILAADFNFVDDLALDTVTGR-GDRPA
SAALAGLADVRHPARRVCTFGASRLDRILCSGGVAPHVGVAAGVPSDHMLVTVAVAAKAH
LGFRDFKDLLAARPTPVEL-LAWWPALKRVAATSANRLSRIAVSRRQREAAAAAAATAAV
EAGAPAAVRARCTAAAAAVAAA-ASTRHAWLRGGEKPCPLLTRMLRP--AGRLK-QPNGS
YTSDPTVMGQVMARYWQDVCAAPAARAQVLAALQRCTAEDAEQLPAVTAAEVRAALLAAP
AGRAAGPDGIPVELYQHYESDFAPVLAEVFTAVGEGHGVSGGFLDGVWTFFYK-GG-DAS
EPSNYRPITLTDTDYRTLARVLCRRLQPVFGRVIDPEQTAFLTERRIADNILLLQLTPGL
LKAAG--KAPGVAAFLDFYKAYDTVDRSFLLACLERMGVGAGFLSWVSRLLTDTRGAALV
NGRVSRWVPLEAGVRQGCPLAPLLYLAVAQALLSWLRSRGHGVLAVLASQYADDCTPLLA
GFQ-MVPQFLADMDVFRRASGQRLNMTKVELLLLGARAVPTSKSLGVHFPVAFEGVLGKI
VRMPVSMFGRAAAVSAYALGKVLYHLEFAGLPRVQGLLKRVAAVVDRRLSPAARARPPGV
SL-DIMQLPPVVGGVGLLPLVQHVQARQAGLAVRCVPWTRVVVAWLRLLGALSHLPPLSL
VAGAWVAHVPLWANPALCVGLLRVGQLVDAHDGLDEYREADEMYLNNVQDAADRFAEAVA
LLPPGWAAAARAARLALLTEYTVKAGTVLQMAPKHRAYILDAPLAAGAFSGTLARLWG-L
KWENQHKEALWRVAANACGDRRHWFWECRVAQALRESMGLRQ-PVWDVVCLAAMSAMDLG
VVADFWGRLQTYVS--LGIRPKGWDTVSPGHPFLARGHDDGMLL
>L1-3_cSch
R-PLRIATHNVRGLRLIALMKSWEIQLDIICLQETRVTRKQLFIAATAGGVAILVRSSLD
GRLVGGHSFNLVCAYLPSGSAQRNFIQQQLAPLAIICADFNFVMQPQLDCTNPRSADSVT
ANQLAGLVDVLHPTLRSYTYGASRLDRIMASAAISENIRVENGAPSDHRMVICRLAPRCK
LYFMDHGDLATTMPSPTAI-IDWWPLFKSSMVTTIYHLNKESIRRHEQLTQAAAQAFAAV
ERAAHNAVSARTAAAHAAVEAS-VRTRHTWLRMGEQPNPIMTKLLRP--PAALK-CGNGA
TTSDPVKLAQEMITFWSGISNTAEARATVLQALRRCPPGVAPEMPVVTREEVAKALKAAP
AGRAPGADGIPADLYKRFDNKFAPILASVFSAAAQQQRLPKGFLDGVICCLHK-AG-DPT
VTANYRPITLLDTDYRTLARVLATRLSKAFSQTISPEQTAFLPLRRIADNIALLQLAPHV
LRGSN--ES-GVVAFLDFHKAYDTVNREFMLECLEALGVGDGFLEWVRLLHDGTRSAALV
NGHLSQFIEFTAGVRQGCPLAPLLYLAIAQALLAWLSSQGFGIDILKASQYADDYSQFLR
NLA-EIPAFINAMEQFGKASGQRLNVTKSETIIIGARMVESAKTLGVHFAPSLDKAMNRI
AGMSLSTFGRAAAVSGYALSKALYKLEFEGIPSLEKIISNATALVDRGISPAPHARLPGV
SN-AILSLPIKCGGFGMLPMLQHVRARHAVLGIRGVPWALNLKNAVRVCLAITHLPEPTI
IDEPWVSEAPLWGNPILKCRINTVGDAVRALDSFARMKEKTRIYKEDVIDALRRLESLIG
HLPEGWEEAARQAGNAPLATVTVKQATYLQMNEKHEEFIREATEDRNYISSTYKRLWK-I
KWEADQKEAYWRLAVGGFSDRVHHFSTCTIAKALRTHITIQQ-AIWDVVCLAAISAMDYG
VIADFWARLQSYVS--LGIKPRGWDKTPPGHPWIERREDGSMRL
>ZeppL-1_cSch
A-SLRLLTLNVNGLKAQALVSHLRQQADVVLLQETHATTQALESCLRSCGAAILARTQLA
GRVVGHLRLRLVCVYAPTNGAKAAFFAG-LQSHLVVGGDWNCVTDASQEAAPSAVGGPHL
SSLLANLVDPKRGSAKGYTHTPARLDRWYVSAAALPWVARTFGAPGDHHGVLLTLSLRFP
TYLLFHPVLIAAHPAGADA-TAMWEADKGFLREAATDIHRRHARQADGLHDVLAADLAAT
LADQRQAAAMANLAVREQQAASAAARAALMEEHGERGTSWFHRQADEPTAGALT-GPNTR
STISAAATAMYSSTSATGLFRVQDAQQQLLATIDKVPADLQAAAGALSATELMAALASSA
NGKAPGSDGVPYEVYKVFWALLGPRLCAAAAAAFAAAVLPTSWREGIITLIYKGKSLDRT
ELASYRPITLLNCDFKMVSKAISNRLQPALDAVVDELQTAFITGRWIGDNALYHQALIEW
MRAPR--QG-GALYFLDIEKAYDRVHRQWLYASAEGLGFGPRMLRWIRLLTANGSARVCV
NGMLSDPFPVLNGLPQGSTASPPLWVIQLQPLTSYLRRQVEQGALPPAGHHADDTTLTAR
DPAVDGPKLMAAVQLFCRASNARVHPAKSRAIGLGR-VTDAVTHLGVPLDKRSRSMARLW
AALSLTLVGRVHIAKQVLAAKLAYHFSFLNPAPLKELTDVVDRFAARSLHAESQGNPLLL
PKREVACLPRKDGGVNHVDLPAFLAALQAKMLALLAPWKVLTRALLRLAAAIGHLPAPPA
TQQLWVASATGAVSYVHYTGLWTFDERAAYDAAAPGERAGVREVRRAIPTATSR----LA
EKEAEWQRA--ATQLAGQQSTPARELRSYASPTRRSARLQEQPPDGALLRASWQRLWD-S
HATRAAKVLVYRLQHAYLASLTHVFLECPAYAQARAWLGAGA-LLWSTLRATFLYALWCA
VVREVVSELRRFTA--ATLTPDTLSALPTQLSFVAIWTAGGALC
>ZeppL-2_cSch
A-TLRLVTVNVNGLKARALWSYLQQGADFTLLQETHAVTTALESCLRSCGAAILARTRLA
GRVVGHVRVRFVCVYAPTEVAKPAFFAG-LQSHLIVGGDWNCITDASQEAAPSAAGGSQL
ASLLANLVDPKRAGAKGYTHSAARLDRWYVSAAALPWVARTYGAPGDHNGVLLTLSLRFP
TYLLFHPSLVAAQPMGSSACTQQWEADKGFLREVATELHRQHSRRTDALHDVLTAEVAAA
LADQRQAAAAANLAVREVQDAAAAARSALMEEHGERGTRWFHRLAEEPASGALT-GPGTR
STISAAATAMYSSASPTGLFRVEASQQQLLAAVQKVPLDLQAAAGALSPLELFAALGSSA
NGKAPGSDGLPYEVYKVFWALLGPRLCAAAAAAFAAAVLPSSWREGIITLIYKGKSLDRA
ELPSYRPITLLNCDFKVVSKAISSRLQPALDAVVDPLQTAFITGRWIGDNALYHQGLIEW
LRAPR--QG-GALYFLDIEKAYDRVHRQWLYAAVEGLGLGPQMLRWIRLLTADSSARVCV
NGVLSDAFPVHNGLPQGSTLSPPLWVIQLQPLTAYLRRQVEIGALPPAGHHADDTALTVR
DPAVDGPVAMAAVELFCRASNARVHPAKSKAIGLGQ-TQDAVIHLGVPLDKRSKGMARLW
AALSLTLVGRVHIAKQVLAAKLAYHFSFLNPSPLKELTAIVDRFAAHSLHAESHGSAVLL
PKRGTACLPYKDGGVNHVDLPAFLTALQAKMLALLAPWKTLTRALLRLAAAVGHLQPPAI
AQQLWVVDAAGAVSYVHYSGLWTLDERAAYDAAAPHERGAVREVRRAVPAATSR----LA
EKEAEWQRA--ATQLTQQQNTPARELQGYGSASRRSSRLLAQPPDAGALHRTWQRLWD-S
HASRGAKVLVYRLQHAYLASLTHVFLECPAYTQARTWLGAGA-LLWSTLRATFLNAIWSA
VVREVITELRRFTA--ATLTPETLSALPTQLRFVAIWSASGALC
>L1-4_cSch
R-PLRIGTHNMGGLRLAAAVQHWSAGLDIVCVQETHHTLRELHASAQTAGVVTLVRSDLP
GRSTGGHTLRVCNVYLPTASSRAALFDLCLAPAAVLAGDFNFVEEPALDAT--RPADAAI
TQLFRGLVDSCHPTKQAFTFGRSRLDRIYISPAAANYVAISRLAPSDHQIFFAELVARVR
LHFLKHRDLCESAPQPDSI-LAWWPGFQQRWTTYCHALNRTARARRARTVQQAEQAEAAV
TAQLAALATAMADLAQALRADA-RERRLQQLQDGERPSRGLTALLQS--LTALKDPASGA
LVSNPHKVPQVVANFWRDISRAPEAQETVLAALRSLPADADTSVVEVSAGEVRSALGRME
PGKAPGKDGLPIDLYKAFRGPLSPVLATLFSAVGKTGQAPVGFLHGVISVLYK-KG-DVT
EPGNYRPITLLGTAYRILAKVLANRLAPALGKVVSLEQTAFLPGRLIGANIQLLRLLPHL
LKQQQ--RS-AIIAFLDFAKAYDTIDRNFLLSAMEAMGAGPQLRGWISTLLQHTTAQAVV
NGHWSAPVTMVAGVRQGCPLAPLLYLFVAQALLCWLQRQQVGIRLTTAAQFADDTKVLLE
SDA-AVPNFLAAMDTFSRASGQRLNLTKVELLRVGCKVVAAATALSVPFTARLREALRRV
AHLGLSAFGRASNASAYCTSMVTWHMEHSGMPDARELERLVARVVDRRLAPEAEQRLTGI
PT-ELLYGHPTAGGFGALPLIQHVRGRHATWAARLAPWCVAYATFLRTATALGWLPPVQA
LEGAWCYTAPLWGNPLLSPPLLTIGDLVRAYDARPLDTAALRAHLAPTPT-LAALQGLAD
DIPPAWLNAARAHAAQPLEKLSVRMATALQLDSLHEDYERAAAAALGAFRGTLARLWQRV
RWERRHFETLWRLAIDAVEPRQHHFWGCAVAKAVVAQIGVQQ-CVWDVVAMAALAAIEHG
AVADFWSRLLQFAQ--LGVPRKGWEGVDATHPILAV-VDGMLLC
>L1-2_eDeb
P-PLRVATHNVRGIRLTALMQQWARRLDVVCLQETKLPQTQMSVIAAAGGVAILIRKALE
GRLVGGHSFTLTCAYLPSANPQRCFIETVLGPSLLLAADFNFVPNPALDSISARPDDAAT
TATFSGLVDVLHPEQRAYTFSAARLDRLLASSPLAAHVRVESGRPSDHRLVSIYINPRAR
LHFLDHPDLSAARPTPAEC-LQWWTRFKRSLLISCNRLNRMARQRRAEAEAAEAAAFAAV
AAGASAAAAARAAAAAASLRAA-ARARQAWLRTGERPCPAITRLIRP--VSQLQ-RPDGS
QATNPEELPEVMAEFWSRVSTAAEARAQVLHALRRCPPSRVAEMAEVLAKEVATAIAGAR
PGTAPGADGIPMDLYKAYAAQLTPILVDVFTAIGTTESTPAGFLDAVISCFHK-GG-DPA
VAAMYRPIALLDTDYRLLARVLARRLLPAFVEAIDNEQTAFLTLRLISDNILLMQLLAES
LRKSG--ES-GLIAFLDFHKAYDTVDRPFLLACLDALGVGDGFLRWVRLIYTGTRSAALV
NGQLSSYKAVTAGVRQGCPLAPLLYLAPGQALLSFLKRLELGFALLTASQYADDYGQILR
STA-LVSALMSAMDTFAAASGQRLNVGKCELLRIGTHLAASARTLGVTFPPLLDKFLTLI
ARMGLSAFGVASCLSAYGLGTLLYHCQHNGLPPTEHLVGTVAALTDRNMTPAPNALPAGA
PT-SCMYLSPAVGGFGLLPLVEHTGARHASAAVRGIPWTAPLVSLLRVAGALALLPRAQV
IAGAWVYNAPLWGNPALPAGLRTVGTAVRCLDELERIRGMNRSYTERVLDMGQRLGALIS
RLPAGWAEAARGVDDQSLAKMTVSLATHLQLGPKHALYIQEAAEAVASLKAVWPRLWG-I
KWDPGNKEPLWRLAMDGFGDRLHHFWYCPAAVAVRMRLGIHA-RVWDVVCLAAICAMDRA
ARGEFEGRLQCFAE--VGLTHRGWDEVPTDHPFLAARADGSVQY
>L1-3_eDeb
D-PLRVGSLNVRGLRLSAYLRLWAQRLDVVCLQETRVTETQIQAISNAGGTAILVRSALD
GRAVGGHSFTLLSTYLPSGQPQRLFIQQQLAPIAVWAGDFNFVMDPALDCSSGRREDTAT
AGVFSGLTDALHPTVRSFTFGASRLDRFHVSSDLAANVRIECGRPADHRLVLLRLSPRVR
MHFLDFTDLRASMPTSRQV-LSWWPAVKAGINRELRALNQIAQQRSAAEQTAAEAAMAAV
EAGAAQAVAARSAAARAACRAS-AKTRHTWIHAGERPSPLLSRLLRP--PAALR-RADGT
LTSTPREMAHSVARFWQRVSTPSTARAQVLQALRNCPEESVTKMPTVTATEVAAAISAAP
QGKAPGADGIPMELYKAYSGQFSSILAAVFSAAMAAGTAPRGFLDGVISCFFK-SG-DPT
QPANYRPITLLDTDYRTLARVLAARLQPAFAAIISPEQTAFLSGRRIADNIMLMQLTPEL
LRVAG--EE-GLMAFLDFHKAYDTLDRGFLFECLEALGVGNGFLAWVRLLHQGTRSAALV
NGDVSGHLEITAGVRQGCPLAPLLYLAAAQALLSWLAKQGFQIALLRASQYADDYTQFLR
PN--TAAAFAAAMETFAQASGQRLNASKSELLPVGLRTVVKAKTLGVTVAIALDGVLTKL
VSLNLSAFGRASTASGYAISKVLYHLEFA-FPPLQRLCSTVAAMVDRSMTPAPHARLPGI
GY-KAMCVPPEDGGLGLLPVVEHVRARQAVLATRCVVWPTVAMELLMITGALLHLPRVEL
IKGPWVHSAPVWGNPALRPALRTVGQLVRAYRAGAGARAGSRKVKENIPALLGRIDSLMG
HIPVPWVQAATEVEENSAARLSVSLATALQMEPKHLNFVAEAESDLLDLQATLRRLWA-L
RWENVWKEAFWRLALNGFGDRLHHFWKCYLAEGLVDEMGVDQ-RVWDVVCLAATTAMEKG
VSAEFWGALHSFAA--LR-PPSGWETIPADHPFLRV-SGGRLTV
>ZeppL-1_eDeb
R-PLKLLTVNVNGLRALGLWGYQLQNPDLTFIQEAKLSQAEFESVLQSRGTAVLARPGLD
GRVVVHLRLRLLCIYAPADANRPAFFES-LRPYLIMGGDFNCVVSAKEEQRKSKKGAHEL
LRLQTSLVDPKGLG-AGFTHSSARLDRWLISAGALPWVELVPGAPADHMGVLLSLSLSFP
TYLLYHPRLAQAQDGTADP-RDAWEVLKRRLHVIADDLHRQHTRQQAEISSAAKAALAAQ
VNTRAAALASHRLA-DALQRQA-AALDAAYHQHGDRGTAWFHRLGQE--ARPLS-RPDAL
NTISTAARAMYSSDSPTGLFRAGEAQEALLQRLQRLPPSLRDSVGKLTLDELAAALSSCA
NGKAPGSDGLPYEVYKVLWATLGPRLLAAANAAFEGASLPSSWREGHISLIYKGKGLPRH
ALPSYRPITLLQCDYKLVCKAISNRLQPALALLVDPLQTAFLAGRWIGDNVLYHLAMAHW
LERTG--AP-AACIMLDIEKAYDRVDRGWLYRVVEAMGFGPRMQRWLRLLTSDGAARVMV
NGHLSDAFPVRNGLEQGSTLSPVLWVLQLEPLTSYLHHLCSTGALPPASHHADDTVLLVE
NLDRDGPIAKAAVQLYCDASNAKENATKAKGFVLGSPGEDPPRHLGIPLGSRVGRLARTW
RQHGLNLVARTHVAKQVLGNTLTYHLAFVPLPPLAAVRKCVNDFVASSFLPESRGLAALL
PKAATACLGRAQGGIGHLDLDAFSTALHGKAIAQLAPWKQLLQALYWLAGLLAAYPLPPD
TDGGWVRDAVGGLFAVSRDGLWTLEERMVYNAAAPQERHAVSHTRQRM-------GSVLA
REERDWEAR--RPHSGGTQDSPSQD------PARRSPRLRRAPPSPLQRKQVWQRLWE-C
PASNRAKALAYRLQHGRLDSLTHIFLECPAYAPARDWVGVRT-ATW--------------
---TPGNGLQPYSA--LCGPSTACPHCPMTCSFAPRS-------
>L1-1_eDeb
------------------------------------------------------------
------------------------------------------------------------
------------------------------------------------------------
------------------------------------------------------------
------------------------------------------------------------
------------------------------------------------------------
------------------------------------------------------------
------------------------RLRPVFALVIGPEQTAFLAGRRIADNVLLLQLLPEL
LRSAG--QA-GAAVFLDFYKAYDTVDRSFLFDCLEALGVGSGFLAWVRCLHTGTRASALV
NGHLSNPVSISAGVRQGCPLAPLLYLAVAQALSCWLRRCRVGLVAVLASQYADDCTPLLD
GPH-CAPAFLQAMEVFRQASGQRLNVDKTELMPLGPRTVSSARTLGVLFVVDFAPVLQRV
AHLPLSAFGRAFAASSYALSKVLYHLEFSRLPSLSTLGSRVAALVDRGLAPDRRTRLPGL
PS-DCLVLPPVVGGFGLLPLREHVQARHACLASRFITWVAVAMAQLRLVSAFTTLPPPAV
LAGPWCYHAPLWGNPALDAGLRCVGMAVAVVDAFRRFNRQLPLYRSDVVRAAGLFAALLQ
RIPPAWVEAARAARLARVIQLTVRAATQLQLSARHRAFVAEAPESLSAFAAALRRLWA-V
RWEPEHKEPLWRLALNGFGDRTHHFWSCCVAGALREALGVSG-VTWDVVCLAAVAALERG
VVAEFWARVRSFAEDCGQGFSKKWRDVPPEHPFLGG-VAGKPRF
>ZeppL-2_eDeb
A-SITLVTLNVNGLKAQRLHACLQHHPTAVFLQETKQQTAALQQLLQSTGVAIAGRPP-Q
GRVVGGLRLRLVSVYAPADGGRPAFFQQ-LEQCFVVGGDWNCVVEPRDEATRCAAGRFEL
AALLGNLVDPHQPHDPGYTHSYARLDRWYVSAPLLQHVSRVFGAPADHHGVLLRLLLRFP
TYLLFHPRLLADLPQ--DA-RHRWECAKSLLMEAGRDIHLQHQRAQRAYLAAAAASRAAR
KAELRQAAAAAAAAVAAVQNSAFAARAALMEEHGEQGTRWFHQLGAE--AGSLA-GPGAA
EAISAAAHATYSSDAPAGLFRPGDAQRQLLAAVERVPDELREAAGELSEQELRAALAASA
NGKAPGPDGLPYEVYKVLWGRLGPLLVAAVGEVFRAGCLPPSWRVGIIILIYKGKGLDIT
VLTSYRPITLLNTDLKLVSRAVSNRLQPGLDACIDPLQTAFVDGRWIGDNVLYHHALLDW
MEQPC--QG-AVLATLDIEKAYDRVDRGWLYAVTGGLGFGPRMQRWVRLLTADSHARVAV
NGVLSDPFPVRNGLPQGSTLSPVLWVMQLQPFTAYMHRLVACGRLPPAAHHADDTQLLYC
DPATDGPVVRDALALFGRASNARVHPDKSKALALGR-VTEPPKHLGVLLEQRAGRLSLRW
RGLGLSLVGRVHIAKQVLASALAYHFSFVAPAPLRALCSLVDEFVAGGLRPECHGHPQLR
PRHPVACLDRKDGGVGHVDLRAFLAALQAKPLAMLGPWKLLTRALLRLAAAVQHLPP---
--GLWVADGLGRTFAVMHTGHWTAAERVEYEAASPRERRAVREVRRALAAAGRRVGTLLA
QREMAWQLEALARHLPQQQGTPIRASARYRSSPRRSPRLQAAPPDASALRAAWQRLWG-C
PAGRPAKVLLWRVQHASLAHLTHVFCECPTYDAARSWLGRLA-DLWTALRATFLHALWAA
VVREVVAELQRFVA--AALPPAALDALPTAFDFCAVWAAGGVLC
>CIN4E_ZM
T-NCCIFSWNVRGLKRESVRQTILSHATSVCLQETKIMTVGYKLAKQSGGILIACDEDFY
SLSVEDVVWDLTAVYGPQQENKMCFLSELCSISNLILGDFNMIRRVGEKNKGARV-----
-----QTIDALDLIGKKFTWTMSRIDRLMATTEWHGLYQALCSMTSDHSPLLMQ---RFE
SYWVHIDGFVN----SDAI-LRLHKALKAWRRRTVGNIKVQLAI--------IKIVLTML
EKALDFRRRLKIKILGLAGIQL-SHSRQTWVRLGDANTKFFHLMANH--RKSLN-CGDCL
LTSQEDKLQ--------------EAHRHFLEILGRTSVVRWENLTMINDDEIRNAVMGMH
SEKAPGPDGFIGLFYKECFEVIREDLSKAINDFYHHCKSLHLVNEANIVLLPK-RE-NPD
RIDLFRPISLINSCMKIITKIMATRLAPRMNEIVSTTQNAFIQKRSIHDNFLYVQKVIKK
LHKSK--QA-ALFVKLDISKAFDSLNWAYLLDVLKALGFTQKWRDWIATILGSSSSKIII
NGQQTKEIKHMRGVRQGDPLSPFLFILAMDPLQRMIERAAHEGLLFRCSLYADDAGVFVR
ADKLDLKVLKRILEAFEWCSGLKINFEKTEIFPIRYYSNFPGKYLGLPLQPLIEKILAGW
KGRLLSKAGRETLVKSVLTAQPIYLLTVFPAQKLKRIDKIRRNFLWKG----SCSGGHCL
INWATTCLPKNKGGLGILDLERFARALRLRWLW---RWTNRDKAWTADVDLFNAS-----
--SSWIQG----------------------------------------NISVCQAEDEIK
EFISLWQGINN---------YSSSSAYKIQFTT----------------------IWK-A
RIEPKCRFFAWTMLHNRIETMPHLGKDCPFSV-----------LSW--VNLSFLSGVSNL
SLYDWWKRLRN----CCKESKKIFDGLIISF-------------
>ATLINE1_1
----NCLLWNFQGAFRRSIRYIVKKPTEILAIFETHASDRAGSICQGSGGIWLLWRSEIT
DQFIGDEVLNLIVVYAAPSISRSGLWDQLRDVIRVIVGDFNSIVRLDERTGGNSPDSLAF
GDWINSLIDM----GNKFTWVAKRLDRVLCCAHSCLKWTHLPFLSSDHAPLYVQLSPRFE
AAWLSHEGFLS----PIAL-QELQKILKKWNKEVFGDIQQRKEKLV------IKEVQDLL
DVTLQKEEQLIKEFDIVLEQEE-TKSRERWIVLGDRNTTYFHTSTVI--RRMLK-NNEDQ
WVSDSRELEXLALDYYSKLYSLD-----VVTKLPMSLSQADKTERCFSAGEVEKAVRCMG
KFKAPGPDGYQPVFYQECWEVVGESVVKLVLEFFETSVLPSRLNDALVVLLPK-VG-KPE
KITQFRPISLCNVLFKIITKTMVERLKPLMTNLIGPAQASFIPGRVSTDNIVLVQEAVHS
MRRKKGVKG-WMLLKLDLEKAYDTIRWDYLEDTLISAGFPEVWVRWIMCCVSGPEMSLLW
NGERTDSFKPLRGLRQGDPLSPYLFVLCMERLCHLIERSIDNKQWLSHICFADDLILFAE
ASVMQIRVIRKVLETFCIASGQKISLEKSKIFFSGNATNDLGKYLGMPVSELLEKVLSGW
KERTLSFAGRMTLTKAVLSSIPVHTMSSIALPQITRLDKASRSFLWGS----AEKRKQHL
VSWKKVCLPKKDGGLGIRNAKLMNKALIAKVGWRLLLWAEVFRKKYGLVDVISRG-----
--DIWVSGKPLW------------------------------------ESVRSLWSPYVS
ESRCLELRAIV---------FSVSSAYNML----------------PNMEKFFNRIWR-V
KVPERVRAFFWLVVNQGIETTLHILRDCPAMSGIWTRIGLY--LAWDQHPLSFLVRLCHG
LSKDWIVRITR----VYREANRLADGLANYAGFHSL--------
>OSLINE-2
----KGIFWNCNGFKYKFLSDLTKENLDFIALSETGRASTLNNICAGSGGMILGVNLLF-
--RFDDFKFNLISVYGPAQSDKGHFLSELVRVCSVVGGDFNILRNPQEKNNDTRW-----
-----AVIDTLESSGRSFTWTFEKLDRILVSTEFETKFSILTREISDHTPLLYNSGGKFE
LGWLRRDGFSI----GTPL-ERWQQFLRGWAKNITGAYKKEKKE--------LLDKLDTL
DKKLNVKHVLNDRLAELLREEE-IRAKVKHLLEGDANTKYYHLLANG--RHQLQ-DGNEV
ITGDA-QLKEHITKYFKTLFGPS-----FLDESQRQVSAEENESADFTEEEIKCAIFQMK
HNTAPGPDGFPPEFYQAFWTIIKDDLLALFSDFQQGSLPLNSLNFGTIILLPK-QK-DVR
TIQQYRPICLLNVSFKIFTKVATNRLTSVAQKVIKPTQTAFLPGRNIMEGAIILHETLHE
LHTKK--QD-GVIFKIDFEKAYDKVRWSFLQQTLRMKGFSHKWCSWVEKFTQGGNVSIKV
NDQVGNYFQSKKGLRQGDPMSPVLFNIVVDMLAILIARAKNADRVLSILQYADDTVIFMS
HDVAKAINMKLILTTFEQLSGLKINFHKSEIFCFGRIGSFPFRYLGLPMQEIKNRILGGW
KGKLLTAGGRLVLINSVLSSLPMFMLSFFEIPKLEKIDCYRSRFYWQN----QHKKKYRL
AKWTVMCQPKIQGGLGIPNLEIQNKCLLSKWLFKLLLWQELIRNKYSIKDTFLGL-----
--DTWLGNKPL-------------------------------------NDSVAKVRNLVG
ANLSRWNRVLA---------FTVKSMYAALI---------------SNGIRVSQDIWQ-I
KVPSKIKIFLWYLKKGVIESIQHLFFDCYIAKFLWRAVALFW-TVWNYGPKSFLQVLFRG
-----WAKLQRIAA--------------SQHQFFSS--------
