# Supplementary material for: Comparative genomics of Chlamydomonas
Source: Plant Cell. 2021 Feb 2;33(4):1016–41. doi: 10.1093/plcell/koab026 (PMC8226300; doi:10.1093/plcell/koab026)
Supplement: koab026_Supplementary_Data [file koab026_supplementary_data.zip › tpc.00468.2020-s25.txt]

OG0000000: c_debaryana.g106.t1 c_debaryana.g10675.t1 c_debaryana.g10797.t1 c_debaryana.g10819.t1 c_debaryana.g10830.t1 c_debaryana.g109.t1 c_debaryana.g11947.t1 c_debaryana.g12356.t1 c_debaryana.g12777.t1 c_debaryana.g13447.t1 c_debaryana.g13495.t1 c_debaryana.g13523.t1 c_debaryana.g13524.t1 c_debaryana.g14351.t1 c_debaryana.g14352.t1 c_debaryana.g14532.t1 c_debaryana.g14737.t1 c_debaryana.g14738.t1 c_debaryana.g14889.t1 c_debaryana.g150.t1 c_debaryana.g15291.t1 c_debaryana.g15963.t1 c_debaryana.g16142.t1 c_debaryana.g16143.t1 c_debaryana.g16193.t1 c_debaryana.g16219.t1 c_debaryana.g16233.t1 c_debaryana.g16267.t1 c_debaryana.g16270.t1 c_debaryana.g16295.t1 c_debaryana.g16370.t1 c_debaryana.g16455.t1 c_debaryana.g16524.t1 c_debaryana.g16663.t1 c_debaryana.g16810.t1 c_debaryana.g16818.t1 c_debaryana.g16869.t1 c_debaryana.g17044.t1 c_debaryana.g17265.t1 c_debaryana.g17973.t1 c_debaryana.g18333.t3 c_debaryana.g18369.t1 c_debaryana.g18881.t1 c_debaryana.g19786.t1 c_debaryana.g19951.t1 c_debaryana.g2021.t1 c_debaryana.g20304.t1 c_debaryana.g20614.t2 c_debaryana.g2084.t1 c_debaryana.g2204.t1 c_debaryana.g2260.t1 c_debaryana.g3014.t1 c_debaryana.g3059.t1 c_debaryana.g3541.t1 c_debaryana.g4296.t1 c_debaryana.g4438.t1 c_debaryana.g4668.t1 c_debaryana.g4687.t1 c_debaryana.g4688.t1 c_debaryana.g4825.t1 c_debaryana.g4887.t1 c_debaryana.g5100.t1 c_debaryana.g5113.t1 c_debaryana.g520.t1 c_debaryana.g5255.t1 c_debaryana.g5364.t1 c_debaryana.g5365.t1 c_debaryana.g5366.t1 c_debaryana.g5934.t1 c_debaryana.g6016.t1 c_debaryana.g6017.t1 c_debaryana.g605.t1 c_debaryana.g6140.t1 c_debaryana.g619.t1 c_debaryana.g6396.t1 c_debaryana.g6694.t1 c_debaryana.g6705.t1 c_debaryana.g6706.t1 c_debaryana.g7149.t1 c_debaryana.g7240.t1 c_debaryana.g7452.t1 c_debaryana.g7669.t1 c_debaryana.g7917.t1 c_debaryana.g7920.t1 c_debaryana.g8205.t1 c_debaryana.g8282.t1 c_debaryana.g8295.t1 c_debaryana.g8297.t1 c_debaryana.g8299.t1 c_debaryana.g8453.t1 c_debaryana.g876.t1 c_debaryana.g9472.t1 c_incerta.g10309.t1 c_incerta.g1268.t1 c_incerta.g14238.t1 c_incerta.g16970.t1 c_incerta.g17368.t1 c_incerta.g5004.t1 c_reinhardtii.Cre02.g115100.t1.1 c_reinhardtii.Cre03.g197150.t1.1 c_reinhardtii.Cre03.g201301.t1.2 c_reinhardtii.Cre05.g245100.t1.1 c_reinhardtii.Cre07.g346500.t1.2 c_reinhardtii.Cre12.g525000.t1.2 c_schloesseri.g10243.t1 c_schloesseri.g11143.t1 c_schloesseri.g3394.t1 c_schloesseri.g363.t1 c_schloesseri.g6764.t1 c_schloesseri.g9354.t1 g_pectorale.KXZ40810.1 g_pectorale.KXZ40825.1 g_pectorale.KXZ40889.1 g_pectorale.KXZ40903.1 g_pectorale.KXZ40932.1 g_pectorale.KXZ40934.1 g_pectorale.KXZ40937.1 g_pectorale.KXZ40966.1 g_pectorale.KXZ40972.1 g_pectorale.KXZ41054.1 g_pectorale.KXZ41115.1 g_pectorale.KXZ41116.1 g_pectorale.KXZ41131.1 g_pectorale.KXZ41268.1 g_pectorale.KXZ41324.1 g_pectorale.KXZ41332.1 g_pectorale.KXZ41333.1 g_pectorale.KXZ41359.1 g_pectorale.KXZ41360.1 g_pectorale.KXZ41486.1 g_pectorale.KXZ41748.1 g_pectorale.KXZ41753.1 g_pectorale.KXZ41771.1 g_pectorale.KXZ41873.1 g_pectorale.KXZ41916.1 g_pectorale.KXZ42005.1 g_pectorale.KXZ42006.1 g_pectorale.KXZ42013.1 g_pectorale.KXZ42090.1 g_pectorale.KXZ42159.1 g_pectorale.KXZ42168.1 g_pectorale.KXZ42200.1 g_pectorale.KXZ42201.1 g_pectorale.KXZ42202.1 g_pectorale.KXZ42203.1 g_pectorale.KXZ42375.1 g_pectorale.KXZ42670.1 g_pectorale.KXZ42671.1 g_pectorale.KXZ42673.1 g_pectorale.KXZ42674.1 g_pectorale.KXZ42675.1 g_pectorale.KXZ42677.1 g_pectorale.KXZ42679.1 g_pectorale.KXZ42813.1 g_pectorale.KXZ42879.1 g_pectorale.KXZ43075.1 g_pectorale.KXZ43076.1 g_pectorale.KXZ43229.1 g_pectorale.KXZ43418.1 g_pectorale.KXZ43419.1 g_pectorale.KXZ43623.1 g_pectorale.KXZ43727.1 g_pectorale.KXZ43740.1 g_pectorale.KXZ43741.1 g_pectorale.KXZ43749.1 g_pectorale.KXZ43750.1 g_pectorale.KXZ43754.1 g_pectorale.KXZ43756.1 g_pectorale.KXZ43757.1 g_pectorale.KXZ43759.1 g_pectorale.KXZ43922.1 g_pectorale.KXZ43938.1 g_pectorale.KXZ43945.1 g_pectorale.KXZ44104.1 g_pectorale.KXZ44105.1 g_pectorale.KXZ44125.1 g_pectorale.KXZ44128.1 g_pectorale.KXZ44129.1 g_pectorale.KXZ44140.1 g_pectorale.KXZ44143.1 g_pectorale.KXZ44182.1 g_pectorale.KXZ44342.1 g_pectorale.KXZ44414.1 g_pectorale.KXZ44632.1 g_pectorale.KXZ44917.1 g_pectorale.KXZ44962.1 g_pectorale.KXZ45011.1 g_pectorale.KXZ45028.1 g_pectorale.KXZ45037.1 g_pectorale.KXZ45039.1 g_pectorale.KXZ45040.1 g_pectorale.KXZ45052.1 g_pectorale.KXZ45249.1 g_pectorale.KXZ45252.1 g_pectorale.KXZ45253.1 g_pectorale.KXZ45254.1 g_pectorale.KXZ45255.1 g_pectorale.KXZ45258.1 g_pectorale.KXZ45259.1 g_pectorale.KXZ45260.1 g_pectorale.KXZ45294.1 g_pectorale.KXZ45295.1 g_pectorale.KXZ45296.1 g_pectorale.KXZ45297.1 g_pectorale.KXZ45305.1 g_pectorale.KXZ45307.1 g_pectorale.KXZ45308.1 g_pectorale.KXZ45309.1 g_pectorale.KXZ45317.1 g_pectorale.KXZ45318.1 g_pectorale.KXZ45319.1 g_pectorale.KXZ45320.1 g_pectorale.KXZ45321.1 g_pectorale.KXZ45374.1 g_pectorale.KXZ45383.1 g_pectorale.KXZ45384.1 g_pectorale.KXZ45403.1 g_pectorale.KXZ45479.1 g_pectorale.KXZ45562.1 g_pectorale.KXZ45596.1 g_pectorale.KXZ45703.1 g_pectorale.KXZ45722.1 g_pectorale.KXZ45872.1 g_pectorale.KXZ45931.1 g_pectorale.KXZ45938.1 g_pectorale.KXZ46013.1 g_pectorale.KXZ46016.1 g_pectorale.KXZ46027.1 g_pectorale.KXZ46034.1 g_pectorale.KXZ46035.1 g_pectorale.KXZ46040.1 g_pectorale.KXZ46049.1 g_pectorale.KXZ46057.1 g_pectorale.KXZ46059.1 g_pectorale.KXZ46060.1 g_pectorale.KXZ46065.1 g_pectorale.KXZ46066.1 g_pectorale.KXZ46067.1 g_pectorale.KXZ46078.1 g_pectorale.KXZ46088.1 g_pectorale.KXZ46218.1 g_pectorale.KXZ46536.1 g_pectorale.KXZ46625.1 g_pectorale.KXZ46886.1 g_pectorale.KXZ46924.1 g_pectorale.KXZ47029.1 g_pectorale.KXZ47034.1 g_pectorale.KXZ47035.1 g_pectorale.KXZ47036.1 g_pectorale.KXZ47037.1 g_pectorale.KXZ47187.1 g_pectorale.KXZ47191.1 g_pectorale.KXZ47192.1 g_pectorale.KXZ47204.1 g_pectorale.KXZ47211.1 g_pectorale.KXZ47243.1 g_pectorale.KXZ47446.1 g_pectorale.KXZ47447.1 g_pectorale.KXZ47448.1 g_pectorale.KXZ47862.1 g_pectorale.KXZ47933.1 g_pectorale.KXZ47934.1 g_pectorale.KXZ47937.1 g_pectorale.KXZ47939.1 g_pectorale.KXZ47945.1 g_pectorale.KXZ47946.1 g_pectorale.KXZ48023.1 g_pectorale.KXZ48032.1 g_pectorale.KXZ48033.1 g_pectorale.KXZ48109.1 g_pectorale.KXZ48190.1 g_pectorale.KXZ48207.1 g_pectorale.KXZ48297.1 g_pectorale.KXZ48363.1 g_pectorale.KXZ48364.1 g_pectorale.KXZ48365.1 g_pectorale.KXZ48366.1 g_pectorale.KXZ48367.1 g_pectorale.KXZ48411.1 g_pectorale.KXZ48426.1 g_pectorale.KXZ48427.1 g_pectorale.KXZ48450.1 g_pectorale.KXZ48451.1 g_pectorale.KXZ48457.1 g_pectorale.KXZ48461.1 g_pectorale.KXZ48493.1 g_pectorale.KXZ48494.1 g_pectorale.KXZ48513.1 g_pectorale.KXZ48562.1 g_pectorale.KXZ48563.1 g_pectorale.KXZ48659.1 g_pectorale.KXZ48708.1 g_pectorale.KXZ48773.1 g_pectorale.KXZ48827.1 g_pectorale.KXZ48828.1 g_pectorale.KXZ48840.1 g_pectorale.KXZ48841.1 g_pectorale.KXZ48842.1 g_pectorale.KXZ48866.1 g_pectorale.KXZ49043.1 g_pectorale.KXZ49073.1 g_pectorale.KXZ49076.1 g_pectorale.KXZ49077.1 g_pectorale.KXZ49078.1 g_pectorale.KXZ49086.1 g_pectorale.KXZ49088.1 g_pectorale.KXZ49139.1 g_pectorale.KXZ49329.1 g_pectorale.KXZ49340.1 g_pectorale.KXZ49341.1 g_pectorale.KXZ49343.1 g_pectorale.KXZ49369.1 g_pectorale.KXZ49592.1 g_pectorale.KXZ49603.1 g_pectorale.KXZ49604.1 g_pectorale.KXZ49605.1 g_pectorale.KXZ49621.1 g_pectorale.KXZ49622.1 g_pectorale.KXZ49623.1 g_pectorale.KXZ49693.1 g_pectorale.KXZ49728.1 g_pectorale.KXZ49730.1 g_pectorale.KXZ49731.1 g_pectorale.KXZ49864.1 g_pectorale.KXZ49866.1 g_pectorale.KXZ50023.1 g_pectorale.KXZ50082.1 g_pectorale.KXZ50286.1 g_pectorale.KXZ50360.1 g_pectorale.KXZ50545.1 g_pectorale.KXZ51125.1 g_pectorale.KXZ51126.1 g_pectorale.KXZ51127.1 g_pectorale.KXZ51129.1 g_pectorale.KXZ51139.1 g_pectorale.KXZ51140.1 g_pectorale.KXZ51162.1 g_pectorale.KXZ51168.1 g_pectorale.KXZ51180.1 g_pectorale.KXZ51267.1 g_pectorale.KXZ51324.1 g_pectorale.KXZ51399.1 g_pectorale.KXZ51660.1 g_pectorale.KXZ51668.1 g_pectorale.KXZ51685.1 g_pectorale.KXZ51766.1 g_pectorale.KXZ51776.1 g_pectorale.KXZ51786.1 g_pectorale.KXZ51800.1 g_pectorale.KXZ51820.1 g_pectorale.KXZ51821.1 g_pectorale.KXZ51830.1 g_pectorale.KXZ51843.1 g_pectorale.KXZ51847.1 g_pectorale.KXZ51848.1 g_pectorale.KXZ51850.1 g_pectorale.KXZ51852.1 g_pectorale.KXZ51869.1 g_pectorale.KXZ51937.1 g_pectorale.KXZ51938.1 g_pectorale.KXZ52117.1 g_pectorale.KXZ52119.1 g_pectorale.KXZ52346.1 g_pectorale.KXZ52776.1 g_pectorale.KXZ52865.1 g_pectorale.KXZ52887.1 g_pectorale.KXZ53062.1 g_pectorale.KXZ53396.1 g_pectorale.KXZ53496.1 g_pectorale.KXZ53498.1 g_pectorale.KXZ53507.1 g_pectorale.KXZ54109.1 g_pectorale.KXZ54167.1 g_pectorale.KXZ54168.1 g_pectorale.KXZ54183.1 g_pectorale.KXZ54206.1 g_pectorale.KXZ54371.1 g_pectorale.KXZ54405.1 g_pectorale.KXZ54736.1 g_pectorale.KXZ54742.1 g_pectorale.KXZ54757.1 g_pectorale.KXZ54764.1 g_pectorale.KXZ55027.1 g_pectorale.KXZ55063.1 g_pectorale.KXZ55108.1 g_pectorale.KXZ55194.1 g_pectorale.KXZ55218.1 g_pectorale.KXZ55295.1 g_pectorale.KXZ55296.1 g_pectorale.KXZ55398.1 g_pectorale.KXZ55486.1 g_pectorale.KXZ56174.1 g_pectorale.KXZ56303.1 g_pectorale.KXZ56480.1 g_pectorale.KXZ56491.1 g_pectorale.KXZ56902.1 g_pectorale.KXZ56993.1 v_carteri.Vocar.0004s0143.1.p v_carteri.Vocar.0011s0038.1.p v_carteri.Vocar.0016s0024.1.p v_carteri.Vocar.0025s0040.1.p v_carteri.Vocar.0025s0072.1.p v_carteri.Vocar.0025s0092.1.p v_carteri.Vocar.0025s0096.1.p v_carteri.Vocar.0025s0105.1.p v_carteri.Vocar.0025s0106.1.p v_carteri.Vocar.0025s0109.1.p v_carteri.Vocar.0027s0096.1.p v_carteri.Vocar.0030s0132.1.p v_carteri.Vocar.0031s0117.1.p v_carteri.Vocar.0032s0048.1.p v_carteri.Vocar.0032s0078.1.p v_carteri.Vocar.0036s0014.1.p v_carteri.Vocar.0040s0023.1.p v_carteri.Vocar.0042s0031.1.p v_carteri.Vocar.0042s0087.1.p v_carteri.Vocar.0042s0088.1.p v_carteri.Vocar.0043s0041.1.p v_carteri.Vocar.0053s0048.1.p v_carteri.Vocar.0070s0015.1.p v_carteri.Vocar.0070s0023.1.p v_carteri.Vocar.0073s0023.1.p v_carteri.Vocar.0078s0009.1.p v_carteri.Vocar.0369s0001.1.p
OG0000001: c_debaryana.g10409.t1 c_debaryana.g10411.t1 c_debaryana.g10440.t1 c_debaryana.g10446.t1 c_debaryana.g10467.t1 c_debaryana.g10469.t1 c_debaryana.g10575.t1 c_debaryana.g10576.t1 c_debaryana.g10586.t1 c_debaryana.g10588.t1 c_debaryana.g10652.t1 c_debaryana.g10948.t1 c_debaryana.g11244.t1 c_debaryana.g11427.t1 c_debaryana.g11515.t1 c_debaryana.g11526.t1 c_debaryana.g11527.t1 c_debaryana.g11529.t1 c_debaryana.g11536.t1 c_debaryana.g11568.t1 c_debaryana.g12040.t1 c_debaryana.g12045.t1 c_debaryana.g12046.t1 c_debaryana.g12175.t1 c_debaryana.g12217.t1 c_debaryana.g12218.t1 c_debaryana.g12236.t1 c_debaryana.g12237.t1 c_debaryana.g12239.t1 c_debaryana.g12240.t1 c_debaryana.g12241.t1 c_debaryana.g12242.t1 c_debaryana.g12261.t1 c_debaryana.g12262.t1 c_debaryana.g12263.t1 c_debaryana.g12264.t1 c_debaryana.g12265.t1 c_debaryana.g12421.t1 c_debaryana.g12824.t1 c_debaryana.g12887.t1 c_debaryana.g12918.t1 c_debaryana.g12930.t1 c_debaryana.g12972.t1 c_debaryana.g12973.t1 c_debaryana.g13293.t1 c_debaryana.g13295.t1 c_debaryana.g13297.t1 c_debaryana.g13299.t1 c_debaryana.g13301.t1 c_debaryana.g13310.t1 c_debaryana.g13312.t1 c_debaryana.g13313.t1 c_debaryana.g13398.t1 c_debaryana.g1350.t1 c_debaryana.g13569.t1 c_debaryana.g13758.t1 c_debaryana.g14001.t1 c_debaryana.g14002.t1 c_debaryana.g14489.t1 c_debaryana.g14504.t1 c_debaryana.g14645.t1 c_debaryana.g14667.t1 c_debaryana.g14948.t1 c_debaryana.g14949.t1 c_debaryana.g14950.t1 c_debaryana.g15068.t1 c_debaryana.g1526.t1 c_debaryana.g1533.t1 c_debaryana.g1542.t1 c_debaryana.g1544.t1 c_debaryana.g15480.t1 c_debaryana.g16005.t1 c_debaryana.g16229.t1 c_debaryana.g16925.t1 c_debaryana.g16927.t1 c_debaryana.g16931.t1 c_debaryana.g16932.t1 c_debaryana.g16985.t1 c_debaryana.g16986.t1 c_debaryana.g17058.t1 c_debaryana.g17254.t1 c_debaryana.g17500.t1 c_debaryana.g17502.t1 c_debaryana.g17503.t1 c_debaryana.g17646.t1 c_debaryana.g18205.t1 c_debaryana.g1822.t1 c_debaryana.g1823.t1 c_debaryana.g1824.t1 c_debaryana.g1825.t1 c_debaryana.g1826.t1 c_debaryana.g1827.t1 c_debaryana.g18491.t1 c_debaryana.g18493.t1 c_debaryana.g18502.t1 c_debaryana.g18710.t1 c_debaryana.g18738.t1 c_debaryana.g18741.t1 c_debaryana.g18990.t1 c_debaryana.g1902.t1 c_debaryana.g19368.t1 c_debaryana.g19553.t1 c_debaryana.g19555.t1 c_debaryana.g19556.t1 c_debaryana.g1973.t1 c_debaryana.g19732.t1 c_debaryana.g19795.t1 c_debaryana.g19812.t1 c_debaryana.g19815.t1 c_debaryana.g20199.t1 c_debaryana.g20301.t1 c_debaryana.g20337.t1 c_debaryana.g2050.t1 c_debaryana.g20551.t1 c_debaryana.g20666.t1 c_debaryana.g2116.t1 c_debaryana.g2121.t1 c_debaryana.g2432.t1 c_debaryana.g2533.t1 c_debaryana.g2543.t1 c_debaryana.g2703.t1 c_debaryana.g2725.t1 c_debaryana.g2732.t1 c_debaryana.g2750.t1 c_debaryana.g2823.t1 c_debaryana.g2824.t1 c_debaryana.g3522.t1 c_debaryana.g3524.t1 c_debaryana.g3525.t1 c_debaryana.g3527.t1 c_debaryana.g3759.t1 c_debaryana.g3913.t1 c_debaryana.g4375.t1 c_debaryana.g4408.t1 c_debaryana.g4496.t1 c_debaryana.g4892.t1 c_debaryana.g541.t1 c_debaryana.g552.t1 c_debaryana.g5804.t1 c_debaryana.g586.t1 c_debaryana.g6002.t1 c_debaryana.g6295.t1 c_debaryana.g6414.t1 c_debaryana.g6631.t1 c_debaryana.g6921.t1 c_debaryana.g7700.t1 c_debaryana.g7701.t1 c_debaryana.g7703.t1 c_debaryana.g7706.t1 c_debaryana.g7707.t1 c_debaryana.g7709.t1 c_debaryana.g7710.t1 c_debaryana.g7795.t1 c_debaryana.g7916.t1 c_debaryana.g7924.t1 c_debaryana.g8237.t1 c_debaryana.g8625.t1 c_debaryana.g8701.t1 c_debaryana.g8819.t1 c_debaryana.g8820.t1 c_debaryana.g8888.t1 c_debaryana.g8892.t1 c_debaryana.g8978.t1 c_debaryana.g9158.t1 c_debaryana.g926.t1 c_debaryana.g9272.t1 c_debaryana.g9387.t1 c_debaryana.g9702.t1 c_incerta.g10371.t1 c_incerta.g13926.t1 c_incerta.g16832.t1 c_incerta.g16850.t1 c_incerta.g5881.t1 c_incerta.g5967.t1 c_incerta.g8978.t1 c_incerta.g9637.t1 c_incerta.g9638.t1 c_reinhardtii.Cre02.g095119.t1.1 c_reinhardtii.Cre02.g095124.t1.1 c_reinhardtii.Cre02.g095142.t1.1 c_reinhardtii.Cre02.g095143.t1.1 c_reinhardtii.Cre03.g173850.t1.1 c_reinhardtii.Cre07.g343750.t1.2 c_reinhardtii.Cre11.g467782.t1.1 c_reinhardtii.Cre12.g551852.t1.1 c_reinhardtii.Cre16.g677317.t1.1 c_schloesseri.g10693.t1 c_schloesseri.g10722.t1 c_schloesseri.g4541.t1 g_pectorale.KXZ41075.1 g_pectorale.KXZ41491.1 g_pectorale.KXZ42174.1 g_pectorale.KXZ42355.1 g_pectorale.KXZ42646.1 g_pectorale.KXZ42777.1 g_pectorale.KXZ42925.1 g_pectorale.KXZ43420.1 g_pectorale.KXZ43475.1 g_pectorale.KXZ43557.1 g_pectorale.KXZ43802.1 g_pectorale.KXZ43805.1 g_pectorale.KXZ44192.1 g_pectorale.KXZ44201.1 g_pectorale.KXZ44339.1 g_pectorale.KXZ44353.1 g_pectorale.KXZ44378.1 g_pectorale.KXZ44403.1 g_pectorale.KXZ44607.1 g_pectorale.KXZ44608.1 g_pectorale.KXZ45097.1 g_pectorale.KXZ45140.1 g_pectorale.KXZ45176.1 g_pectorale.KXZ45617.1 g_pectorale.KXZ45628.1 g_pectorale.KXZ45639.1 g_pectorale.KXZ45650.1 g_pectorale.KXZ45661.1 g_pectorale.KXZ45945.1 g_pectorale.KXZ46222.1 g_pectorale.KXZ46456.1 g_pectorale.KXZ46535.1 g_pectorale.KXZ47158.1 g_pectorale.KXZ47160.1 g_pectorale.KXZ47162.1 g_pectorale.KXZ47194.1 g_pectorale.KXZ47195.1 g_pectorale.KXZ47231.1 g_pectorale.KXZ47454.1 g_pectorale.KXZ47495.1 g_pectorale.KXZ47496.1 g_pectorale.KXZ47497.1 g_pectorale.KXZ47676.1 g_pectorale.KXZ48057.1 g_pectorale.KXZ48138.1 g_pectorale.KXZ48199.1 g_pectorale.KXZ48228.1 g_pectorale.KXZ48280.1 g_pectorale.KXZ48293.1 g_pectorale.KXZ48301.1 g_pectorale.KXZ48304.1 g_pectorale.KXZ48306.1 g_pectorale.KXZ48308.1 g_pectorale.KXZ48309.1 g_pectorale.KXZ48310.1 g_pectorale.KXZ48311.1 g_pectorale.KXZ48313.1 g_pectorale.KXZ48314.1 g_pectorale.KXZ48509.1 g_pectorale.KXZ48523.1 g_pectorale.KXZ48824.1 g_pectorale.KXZ48961.1 g_pectorale.KXZ49063.1 g_pectorale.KXZ49281.1 g_pectorale.KXZ49582.1 g_pectorale.KXZ49637.1 g_pectorale.KXZ49638.1 g_pectorale.KXZ49640.1 g_pectorale.KXZ49998.1 g_pectorale.KXZ49999.1 g_pectorale.KXZ50018.1 g_pectorale.KXZ50025.1 g_pectorale.KXZ50026.1 g_pectorale.KXZ50028.1 g_pectorale.KXZ50031.1 g_pectorale.KXZ50052.1 g_pectorale.KXZ50072.1 g_pectorale.KXZ50456.1 g_pectorale.KXZ50565.1 g_pectorale.KXZ50712.1 g_pectorale.KXZ51214.1 g_pectorale.KXZ51407.1 g_pectorale.KXZ51449.1 g_pectorale.KXZ51576.1 g_pectorale.KXZ51595.1 g_pectorale.KXZ51624.1 g_pectorale.KXZ52488.1 g_pectorale.KXZ53191.1 g_pectorale.KXZ53497.1 g_pectorale.KXZ53500.1 g_pectorale.KXZ53535.1 g_pectorale.KXZ53538.1 g_pectorale.KXZ53539.1 g_pectorale.KXZ53543.1 g_pectorale.KXZ54036.1 g_pectorale.KXZ54148.1 g_pectorale.KXZ54485.1 g_pectorale.KXZ54906.1 g_pectorale.KXZ55050.1 g_pectorale.KXZ55345.1 g_pectorale.KXZ56585.1 v_carteri.Vocar.0005s0083.1.p v_carteri.Vocar.0025s0142.1.p
OG0000002: c_debaryana.g13873.t1 c_debaryana.g13917.t1 c_debaryana.g13920.t1 c_debaryana.g13944.t1 c_debaryana.g13955.t1 c_debaryana.g13958.t1 c_debaryana.g13982.t1 c_debaryana.g13987.t1 c_debaryana.g14027.t1 c_debaryana.g14030.t1 c_debaryana.g14031.t1 c_debaryana.g14041.t1 c_debaryana.g14047.t1 c_debaryana.g14049.t1 c_debaryana.g14078.t1 c_debaryana.g14095.t1 c_debaryana.g14551.t1 c_debaryana.g14560.t1 c_debaryana.g17660.t1 c_debaryana.g17676.t1 c_debaryana.g17702.t1 c_debaryana.g17717.t1 c_debaryana.g17771.t1 c_debaryana.g17773.t1 c_debaryana.g17776.t1 c_debaryana.g17780.t1 c_debaryana.g2222.t1 c_debaryana.g2232.t1 c_debaryana.g2238.t1 c_debaryana.g2241.t1 c_debaryana.g4761.t1 c_debaryana.g4779.t1 c_debaryana.g8456.t1 c_debaryana.g8461.t1 c_incerta.g11986.t1 c_incerta.g12002.t1 c_incerta.g12017.t1 c_incerta.g12019.t1 c_incerta.g17303.t1 c_incerta.g17447.t1 c_incerta.g17501.t1 c_incerta.g17504.t1 c_incerta.g17507.t1 c_incerta.g17518.t1 c_incerta.g17535.t1 c_incerta.g17545.t1 c_incerta.g17548.t1 c_incerta.g17573.t1 c_incerta.g3442.t1 c_incerta.g3443.t1 c_incerta.g3457.t1 c_incerta.g3465.t1 c_incerta.g3470.t1 c_incerta.g3494.t1 c_incerta.g3517.t1 c_incerta.g3550.t1 c_incerta.g3563.t1 c_incerta.g3571.t1 c_incerta.g4478.t1 c_incerta.g4485.t1 c_incerta.g4488.t1 c_incerta.g4492.t1 c_incerta.g4512.t1 c_incerta.g758.t1 c_incerta.g791.t1 c_incerta.g797.t1 c_reinhardtii.Cre06.g264600.t1.2 c_reinhardtii.Cre06.g265050.t1.2 c_reinhardtii.Cre06.g265200.t1.2 c_reinhardtii.Cre06.g265450.t1.2 c_reinhardtii.Cre06.g266600.t1.2 c_reinhardtii.Cre06.g268000.t1.2 c_reinhardtii.Cre06.g268400.t1.2 c_reinhardtii.Cre06.g271300.t1.2 c_reinhardtii.Cre06.g273950.t1.2 c_reinhardtii.Cre06.g274150.t1.2 c_reinhardtii.Cre06.g274300.t1.2 c_reinhardtii.Cre06.g274900.t1.2 c_reinhardtii.Cre06.g275700.t1.2 c_reinhardtii.Cre06.g276650.t1.2 c_reinhardtii.Cre06.g276800.t1.2 c_reinhardtii.Cre12.g504600.t1.2 c_reinhardtii.Cre12.g504850.t1.2 c_reinhardtii.Cre12.g505450.t1.2 c_reinhardtii.Cre12.g506350.t1.2 c_reinhardtii.Cre12.g506450.t1.2 c_reinhardtii.Cre13.g570000.t2.1 c_reinhardtii.Cre16.g648550.t1.2 c_reinhardtii.Cre16.g649950.t1.2 c_reinhardtii.Cre16.g650250.t1.2 c_reinhardtii.Cre17.g708200.t1.2 c_reinhardtii.Cre17.g708650.t1.2 c_reinhardtii.Cre17.g709100.t1.2 c_reinhardtii.Cre17.g710500.t1.2 c_reinhardtii.Cre17.g711800.t1.2 c_reinhardtii.Cre17.g713500.t1.2 c_reinhardtii.Cre17.g714000.t1.2 c_reinhardtii.Cre17.g714600.t1.2 c_schloesseri.g11215.t1 c_schloesseri.g15018.t1 c_schloesseri.g15025.t1 c_schloesseri.g15055.t1 c_schloesseri.g15225.t1 c_schloesseri.g15229.t1 c_schloesseri.g15255.t1 c_schloesseri.g15258.t1 c_schloesseri.g15270.t1 c_schloesseri.g15289.t1 c_schloesseri.g15293.t1 c_schloesseri.g15304.t1 c_schloesseri.g15307.t1 c_schloesseri.g15309.t1 c_schloesseri.g4530.t1 c_schloesseri.g7359.t1 c_schloesseri.g7364.t1 c_schloesseri.g7379.t1 c_schloesseri.g7395.t1 c_schloesseri.g7399.t1 c_schloesseri.g7916.t1 c_schloesseri.g7926.t1 c_schloesseri.g7936.t1 c_schloesseri.g7964.t1 c_schloesseri.g7986.t1 c_schloesseri.g8026.t1 c_schloesseri.g8310.t1 c_schloesseri.g8318.t1 c_schloesseri.g8321.t1 c_schloesseri.g8326.t1 c_schloesseri.g8346.t1 c_schloesseri.g8373.t1 c_schloesseri.g8381.t1 g_pectorale.KXZ40918.1 g_pectorale.KXZ41272.1 g_pectorale.KXZ42354.1 g_pectorale.KXZ45719.1 g_pectorale.KXZ46537.1 g_pectorale.KXZ46540.1 g_pectorale.KXZ46548.1 g_pectorale.KXZ46585.1 g_pectorale.KXZ46599.1 g_pectorale.KXZ46656.1 g_pectorale.KXZ46660.1 g_pectorale.KXZ46665.1 g_pectorale.KXZ47266.1 g_pectorale.KXZ50433.1 g_pectorale.KXZ50443.1 g_pectorale.KXZ50733.1 g_pectorale.KXZ50851.1 g_pectorale.KXZ50863.1 g_pectorale.KXZ50874.1 g_pectorale.KXZ50953.1 g_pectorale.KXZ50963.1 g_pectorale.KXZ52000.1 g_pectorale.KXZ52006.1 g_pectorale.KXZ52017.1 g_pectorale.KXZ52049.1 g_pectorale.KXZ54870.1 g_pectorale.KXZ55914.1 g_pectorale.KXZ55927.1 g_pectorale.KXZ55939.1 g_pectorale.KXZ56808.1 g_pectorale.KXZ56816.1 g_pectorale.KXZ56822.1 g_pectorale.KXZ56824.1 v_carteri.Vocar.0001s0879.1.p v_carteri.Vocar.0002s0360.1.p v_carteri.Vocar.0002s0365.1.p v_carteri.Vocar.0002s0594.1.p v_carteri.Vocar.0002s0597.1.p v_carteri.Vocar.0006s0043.1.p v_carteri.Vocar.0006s0182.1.p v_carteri.Vocar.0027s0141.1.p v_carteri.Vocar.0027s0150.1.p v_carteri.Vocar.0028s0102.1.p v_carteri.Vocar.0028s0149.1.p v_carteri.Vocar.0042s0090.1.p v_carteri.Vocar.0042s0092.1.p
OG0000003: c_debaryana.g10029.t1 c_debaryana.g10036.t1 c_debaryana.g10039.t1 c_debaryana.g11344.t1 c_debaryana.g1193.t1 c_debaryana.g12879.t2 c_debaryana.g12904.t1 c_debaryana.g14882.t1 c_debaryana.g14883.t1 c_debaryana.g15373.t1 c_debaryana.g15375.t1 c_debaryana.g15490.t1 c_debaryana.g15725.t1 c_debaryana.g15787.t1 c_debaryana.g15789.t1 c_debaryana.g15790.t1 c_debaryana.g16833.t1 c_debaryana.g16835.t1 c_debaryana.g17388.t1 c_debaryana.g17523.t1 c_debaryana.g17589.t1 c_debaryana.g17666.t1 c_debaryana.g17668.t1 c_debaryana.g19021.t1 c_debaryana.g19022.t1 c_debaryana.g19023.t1 c_debaryana.g19027.t1 c_debaryana.g19028.t1 c_debaryana.g19043.t1 c_debaryana.g19044.t1 c_debaryana.g19081.t1 c_debaryana.g19082.t1 c_debaryana.g19427.t1 c_debaryana.g19439.t1 c_debaryana.g19440.t1 c_debaryana.g19481.t1 c_debaryana.g19482.t1 c_debaryana.g2219.t1 c_debaryana.g2349.t2 c_debaryana.g3130.t1 c_debaryana.g3897.t1 c_debaryana.g4391.t1 c_debaryana.g4574.t1 c_debaryana.g4763.t1 c_debaryana.g4777.t1 c_debaryana.g7520.t1 c_debaryana.g9012.t1 c_debaryana.g9354.t1 c_debaryana.g9356.t1 c_debaryana.g9401.t1 c_debaryana.g9654.t1 c_debaryana.g969.t1 c_debaryana.g9923.t1 c_incerta.g10379.t1 c_incerta.g10387.t1 c_incerta.g10390.t1 c_incerta.g10402.t1 c_incerta.g10796.t1 c_incerta.g11260.t1 c_incerta.g11347.t1 c_incerta.g16765.t1 c_incerta.g16766.t2 c_incerta.g1706.t1 c_incerta.g4242.t1 c_incerta.g4244.t1 c_incerta.g5884.t1 c_incerta.g5885.t1 c_incerta.g5886.t1 c_incerta.g5954.t1 c_incerta.g624.t1 c_incerta.g625.t1 c_incerta.g627.t1 c_incerta.g628.t1 c_incerta.g640.t1 c_incerta.g7136.t1 c_incerta.g810.t1 c_incerta.g9044.t1 c_incerta.g9057.t1 c_incerta.g9165.t1 c_incerta.g9878.t1 c_reinhardtii.Cre03.g144464.t1.1 c_reinhardtii.Cre07.g341154.t1.1 c_reinhardtii.Cre07.g341251.t1.1 c_reinhardtii.Cre10.g462350.t1.1 c_reinhardtii.Cre12.g543302.t1.1 c_reinhardtii.Cre13.g603600.t1.1 c_reinhardtii.Cre14.g625050.t1.1 c_reinhardtii.Cre16.g695218.t1.2 c_schloesseri.g10155.t1 c_schloesseri.g10156.t1 c_schloesseri.g13760.t1 c_schloesseri.g15003.t1 c_schloesseri.g15004.t1 c_schloesseri.g15139.t1 c_schloesseri.g16400.t1 c_schloesseri.g16975.t1 c_schloesseri.g4375.t1 c_schloesseri.g4376.t1 c_schloesseri.g4419.t1 c_schloesseri.g4422.t1 c_schloesseri.g4423.t1 c_schloesseri.g5346.t1 c_schloesseri.g8995.t1 g_pectorale.KXZ41556.1 g_pectorale.KXZ42161.1 g_pectorale.KXZ43306.1 g_pectorale.KXZ43604.1 g_pectorale.KXZ43691.1 g_pectorale.KXZ44067.1 g_pectorale.KXZ44071.1 g_pectorale.KXZ44149.1 g_pectorale.KXZ44152.1 g_pectorale.KXZ44153.1 g_pectorale.KXZ44164.1 g_pectorale.KXZ44439.1 g_pectorale.KXZ45755.1 g_pectorale.KXZ46120.1 g_pectorale.KXZ46377.1 g_pectorale.KXZ46473.1 g_pectorale.KXZ46631.1 g_pectorale.KXZ46917.1 g_pectorale.KXZ46919.1 g_pectorale.KXZ47197.1 g_pectorale.KXZ47201.1 g_pectorale.KXZ47202.1 g_pectorale.KXZ47203.1 g_pectorale.KXZ47222.1 g_pectorale.KXZ47302.1 g_pectorale.KXZ47503.1 g_pectorale.KXZ47895.1 g_pectorale.KXZ47897.1 g_pectorale.KXZ48034.1 g_pectorale.KXZ48334.1 g_pectorale.KXZ48476.1 g_pectorale.KXZ48536.1 g_pectorale.KXZ48537.1 g_pectorale.KXZ49016.1 g_pectorale.KXZ49395.1 g_pectorale.KXZ49654.1 g_pectorale.KXZ49747.1 g_pectorale.KXZ50532.1 g_pectorale.KXZ51107.1 g_pectorale.KXZ51356.1 g_pectorale.KXZ51422.1 g_pectorale.KXZ51522.1 g_pectorale.KXZ51527.1 g_pectorale.KXZ51530.1 g_pectorale.KXZ51638.1 g_pectorale.KXZ52419.1 g_pectorale.KXZ52738.1 g_pectorale.KXZ53734.1 g_pectorale.KXZ54421.1 g_pectorale.KXZ55179.1 g_pectorale.KXZ55180.1 g_pectorale.KXZ56920.1 v_carteri.Vocar.0001s1563.1.p v_carteri.Vocar.0002s0319.1.p v_carteri.Vocar.0002s0320.1.p v_carteri.Vocar.0002s0324.1.p v_carteri.Vocar.0002s0559.1.p v_carteri.Vocar.0017s0168.1.p v_carteri.Vocar.0017s0169.1.p v_carteri.Vocar.0026s0031.1.p v_carteri.Vocar.0026s0032.1.p v_carteri.Vocar.0027s0042.1.p v_carteri.Vocar.0028s0037.1.p v_carteri.Vocar.0040s0006.1.p v_carteri.Vocar.0075s0003.1.p
OG0000004: c_debaryana.g13872.t1 c_debaryana.g13916.t1 c_debaryana.g13919.t1 c_debaryana.g13943.t1 c_debaryana.g13954.t1 c_debaryana.g13959.t1 c_debaryana.g13981.t1 c_debaryana.g13988.t1 c_debaryana.g14010.t1 c_debaryana.g14026.t1 c_debaryana.g14032.t1 c_debaryana.g14042.t1 c_debaryana.g14046.t1 c_debaryana.g14050.t1 c_debaryana.g14068.t1 c_debaryana.g14079.t1 c_debaryana.g14096.t1 c_debaryana.g14550.t1 c_debaryana.g14561.t1 c_debaryana.g17659.t1 c_debaryana.g17677.t1 c_debaryana.g17701.t1 c_debaryana.g17716.t1 c_debaryana.g17723.t1 c_debaryana.g17770.t1 c_debaryana.g17774.t1 c_debaryana.g17777.t1 c_debaryana.g17779.t1 c_debaryana.g2223.t1 c_debaryana.g2231.t1 c_debaryana.g2239.t1 c_debaryana.g4762.t1 c_debaryana.g8455.t1 c_debaryana.g8462.t1 c_reinhardtii.Cre02.g104800.t1.1 c_reinhardtii.Cre06.g264650.t1.2 c_reinhardtii.Cre06.g265000.t1.2 c_reinhardtii.Cre06.g265250.t1.2 c_reinhardtii.Cre06.g265500.t1.2 c_reinhardtii.Cre06.g266650.t1.2 c_reinhardtii.Cre06.g267950.t1.2 c_reinhardtii.Cre06.g268350.t1.2 c_reinhardtii.Cre06.g271250.t1.2 c_reinhardtii.Cre06.g274000.t1.2 c_reinhardtii.Cre06.g274101.t1.1 c_reinhardtii.Cre06.g274350.t1.2 c_reinhardtii.Cre06.g274850.t1.2 c_reinhardtii.Cre06.g275750.t1.2 c_reinhardtii.Cre06.g276600.t1.2 c_reinhardtii.Cre06.g276850.t1.2 c_reinhardtii.Cre12.g504650.t1.2 c_reinhardtii.Cre12.g504800.t1.2 c_reinhardtii.Cre12.g505500.t1.2 c_reinhardtii.Cre12.g506300.t1.2 c_reinhardtii.Cre12.g506500.t1.2 c_reinhardtii.Cre13.g569950.t1.2 c_reinhardtii.Cre16.g648500.t1.2 c_reinhardtii.Cre16.g649900.t1.1 c_reinhardtii.Cre16.g650300.t1.2 c_reinhardtii.Cre16.g661450.t1.2 c_reinhardtii.Cre17.g708150.t1.2 c_reinhardtii.Cre17.g708700.t1.2 c_reinhardtii.Cre17.g709050.t1.2 c_reinhardtii.Cre17.g710550.t1.2 c_reinhardtii.Cre17.g711850.t1.2 c_reinhardtii.Cre17.g713550.t1.2 c_reinhardtii.Cre17.g713950.t1.2 c_reinhardtii.Cre17.g714650.t1.2 c_schloesseri.g14782.t1 c_schloesseri.g15017.t1 c_schloesseri.g15026.t1 c_schloesseri.g15224.t1 c_schloesseri.g15230.t1 c_schloesseri.g15254.t1 c_schloesseri.g15259.t1 c_schloesseri.g15269.t1 c_schloesseri.g15290.t1 c_schloesseri.g15294.t1 c_schloesseri.g15305.t1 c_schloesseri.g15310.t1 c_schloesseri.g7358.t1 c_schloesseri.g7363.t1 c_schloesseri.g7380.t1 c_schloesseri.g7394.t1 c_schloesseri.g7400.t1 c_schloesseri.g7915.t1 c_schloesseri.g7927.t1 c_schloesseri.g7935.t1 c_schloesseri.g7963.t1 c_schloesseri.g7985.t1 c_schloesseri.g8027.t1 c_schloesseri.g8311.t1 c_schloesseri.g8317.t1 c_schloesseri.g8322.t1 c_schloesseri.g8327.t1 c_schloesseri.g8347.t1 c_schloesseri.g8372.t1 c_schloesseri.g8380.t1 g_pectorale.KXZ40883.1 g_pectorale.KXZ41326.1 g_pectorale.KXZ45716.1 g_pectorale.KXZ45718.1 g_pectorale.KXZ46541.1 g_pectorale.KXZ46547.1 g_pectorale.KXZ46584.1 g_pectorale.KXZ46669.1 g_pectorale.KXZ46671.1 g_pectorale.KXZ46674.1 g_pectorale.KXZ46685.1 g_pectorale.KXZ50444.1 g_pectorale.KXZ50852.1 g_pectorale.KXZ50956.1 g_pectorale.KXZ50962.1 g_pectorale.KXZ50972.1 g_pectorale.KXZ52048.1 g_pectorale.KXZ52465.1 g_pectorale.KXZ54069.1 g_pectorale.KXZ54869.1 g_pectorale.KXZ56815.1 v_carteri.Vocar.0002s0595.1.p v_carteri.Vocar.0002s0598.1.p v_carteri.Vocar.0006s0042.1.p v_carteri.Vocar.0006s0183.1.p v_carteri.Vocar.0027s0142.1.p v_carteri.Vocar.0027s0149.1.p v_carteri.Vocar.0028s0101.1.p v_carteri.Vocar.0028s0150.1.p v_carteri.Vocar.0033s0145.1.p v_carteri.Vocar.0042s0089.1.p v_carteri.Vocar.0042s0091.1.p v_carteri.Vocar.0122s0001.1.p
OG0000005: c_debaryana.g10342.t1 c_debaryana.g10343.t1 c_debaryana.g10866.t1 c_debaryana.g11439.t1 c_debaryana.g12702.t1 c_debaryana.g12813.t1 c_debaryana.g13316.t1 c_debaryana.g13327.t1 c_debaryana.g13328.t1 c_debaryana.g13329.t1 c_debaryana.g13334.t1 c_debaryana.g13338.t1 c_debaryana.g14685.t1 c_debaryana.g14746.t2 c_debaryana.g14747.t1 c_debaryana.g14750.t1 c_debaryana.g15522.t1 c_debaryana.g17801.t1 c_debaryana.g17802.t1 c_debaryana.g19424.t1 c_debaryana.g19496.t1 c_debaryana.g19501.t1 c_debaryana.g20098.t1 c_debaryana.g2242.t1 c_debaryana.g3844.t1 c_debaryana.g3991.t1 c_debaryana.g4824.t1 c_debaryana.g7361.t1 c_debaryana.g7371.t1 c_debaryana.g7372.t1 c_debaryana.g7376.t1 c_debaryana.g7377.t1 c_incerta.g10548.t1 c_incerta.g10583.t1 c_incerta.g11717.t1 c_incerta.g13418.t1 c_incerta.g15618.t1 c_incerta.g15908.t1 c_incerta.g15909.t1 c_incerta.g17263.t1 c_incerta.g4717.t1 c_incerta.g5019.t1 c_incerta.g7813.t1 c_incerta.g7875.t1 c_incerta.g7876.t1 c_incerta.g870.t1 c_incerta.g8735.t1 c_incerta.g8756.t1 c_reinhardtii.Cre02.g100450.t1.1 c_reinhardtii.Cre02.g100500.t1.1 c_reinhardtii.Cre06.g290200.t1.2 c_reinhardtii.Cre10.g431250.t1.1 c_reinhardtii.Cre12.g520100.t1.1 c_reinhardtii.Cre16.g688638.t1.1 c_schloesseri.g10976.t1 c_schloesseri.g10978.t1 c_schloesseri.g11243.t1 c_schloesseri.g11750.t1 c_schloesseri.g11751.t1 c_schloesseri.g13738.t1 c_schloesseri.g14945.t1 c_schloesseri.g16296.t1 c_schloesseri.g16359.t1 c_schloesseri.g16360.t1 c_schloesseri.g2711.t1 c_schloesseri.g348.t1 c_schloesseri.g416.t1 c_schloesseri.g4382.t1 c_schloesseri.g5353.t1 c_schloesseri.g8213.t1 c_schloesseri.g8775.t1 g_pectorale.KXZ41402.1 g_pectorale.KXZ41715.1 g_pectorale.KXZ41716.1 g_pectorale.KXZ42723.1 g_pectorale.KXZ43573.1 g_pectorale.KXZ43579.1 g_pectorale.KXZ43580.1 g_pectorale.KXZ43582.1 g_pectorale.KXZ43788.1 g_pectorale.KXZ43789.1 g_pectorale.KXZ43794.1 g_pectorale.KXZ44772.1 g_pectorale.KXZ44776.1 g_pectorale.KXZ44778.1 g_pectorale.KXZ44919.1 g_pectorale.KXZ45896.1 g_pectorale.KXZ45898.1 g_pectorale.KXZ45899.1 g_pectorale.KXZ46255.1 g_pectorale.KXZ47889.1 g_pectorale.KXZ47891.1 g_pectorale.KXZ48103.1 g_pectorale.KXZ48106.1 g_pectorale.KXZ49373.1 g_pectorale.KXZ50098.1 g_pectorale.KXZ50100.1 g_pectorale.KXZ50103.1 g_pectorale.KXZ50496.1 g_pectorale.KXZ50828.1 g_pectorale.KXZ51203.1 g_pectorale.KXZ51208.1 g_pectorale.KXZ51265.1 g_pectorale.KXZ51758.1 g_pectorale.KXZ52429.1 g_pectorale.KXZ52523.1 g_pectorale.KXZ52524.1 g_pectorale.KXZ52602.1 g_pectorale.KXZ52603.1 g_pectorale.KXZ52655.1 g_pectorale.KXZ53141.1 g_pectorale.KXZ53574.1 g_pectorale.KXZ56609.1 v_carteri.Vocar.0001s1500.1.p v_carteri.Vocar.0006s0046.1.p v_carteri.Vocar.0012s0282.1.p v_carteri.Vocar.0013s0288.1.p v_carteri.Vocar.0018s0258.1.p v_carteri.Vocar.0028s0152.1.p v_carteri.Vocar.0028s0154.1.p v_carteri.Vocar.0034s0056.1.p v_carteri.Vocar.0041s0091.1.p v_carteri.Vocar.0041s0094.1.p v_carteri.Vocar.0042s0003.1.p v_carteri.Vocar.0046s0050.1.p v_carteri.Vocar.0046s0051.1.p v_carteri.Vocar.0046s0052.1.p v_carteri.Vocar.0052s0042.1.p v_carteri.Vocar.0203s0001.1.p
OG0000006: c_incerta.g11984.t1 c_incerta.g12005.t1 c_incerta.g12015.t1 c_incerta.g1391.t1 c_incerta.g1402.t1 c_incerta.g17448.t1 c_incerta.g17502.t1 c_incerta.g17516.t1 c_incerta.g17537.t1 c_incerta.g17543.t1 c_incerta.g17550.t1 c_incerta.g17571.t1 c_incerta.g17575.t1 c_incerta.g3444.t1 c_incerta.g3456.t1 c_incerta.g3464.t1 c_incerta.g3471.t1 c_incerta.g3495.t1 c_incerta.g3518.t1 c_incerta.g3549.t1 c_incerta.g3564.t1 c_incerta.g4322.t1 c_incerta.g4481.t1 c_incerta.g4483.t1 c_incerta.g4490.t1 c_incerta.g4509.t1 c_incerta.g4514.t1 c_incerta.g4546.t1 c_reinhardtii.Cre01.g062172.t1.1 c_reinhardtii.Cre06.g264800.t1.2 c_reinhardtii.Cre06.g264900.t1.1 c_reinhardtii.Cre06.g265400.t1.2 c_reinhardtii.Cre06.g266750.t1.2 c_reinhardtii.Cre06.g268100.t1.2 c_reinhardtii.Cre06.g268250.t1.2 c_reinhardtii.Cre06.g271376.t1.1 c_reinhardtii.Cre06.g273850.t1.2 c_reinhardtii.Cre06.g274250.t1.2 c_reinhardtii.Cre06.g274750.t1.2 c_reinhardtii.Cre06.g275800.t1.2 c_reinhardtii.Cre06.g276550.t1.2 c_reinhardtii.Cre06.g276900.t1.2 c_reinhardtii.Cre12.g504550.t1.2 c_reinhardtii.Cre12.g504700.t1.2 c_reinhardtii.Cre12.g505600.t1.2 c_reinhardtii.Cre12.g506200.t1.2 c_reinhardtii.Cre13.g570050.t1.2 c_reinhardtii.Cre13.g590750.t1.2 c_reinhardtii.Cre13.g591200.t1.2 c_reinhardtii.Cre17.g708600.t1.2 c_reinhardtii.Cre17.g709150.t1.2 c_reinhardtii.Cre17.g710450.t1.2 c_reinhardtii.Cre17.g711750.t1.2 c_reinhardtii.Cre17.g713450.t1.2 c_reinhardtii.Cre17.g714050.t1.2 c_reinhardtii.Cre17.g714550.t1.2 c_schloesseri.g13156.t1 c_schloesseri.g13164.t1 c_schloesseri.g13212.t1 c_schloesseri.g15223.t1 c_schloesseri.g15228.t1 c_schloesseri.g15231.t1 c_schloesseri.g15253.t1 c_schloesseri.g15260.t1 c_schloesseri.g15268.t1 c_schloesseri.g15292.t1 c_schloesseri.g15302.t1 c_schloesseri.g15308.t1 c_schloesseri.g7357.t1 c_schloesseri.g7361.t1 c_schloesseri.g7382.t1 c_schloesseri.g7392.t1 c_schloesseri.g7398.t1 c_schloesseri.g7917.t1 c_schloesseri.g7925.t1 c_schloesseri.g7937.t1 c_schloesseri.g7965.t1 c_schloesseri.g7988.t1 c_schloesseri.g8313.t1 c_schloesseri.g8315.t1 c_schloesseri.g8324.t1 c_schloesseri.g8329.t1 g_pectorale.KXZ40824.1 g_pectorale.KXZ40831.1 g_pectorale.KXZ40845.1 g_pectorale.KXZ40846.1 g_pectorale.KXZ40931.1 g_pectorale.KXZ41392.1 g_pectorale.KXZ41429.1 g_pectorale.KXZ41897.1 g_pectorale.KXZ46542.1 g_pectorale.KXZ46546.1 g_pectorale.KXZ46583.1 g_pectorale.KXZ46588.1 g_pectorale.KXZ46658.1 g_pectorale.KXZ46663.1 g_pectorale.KXZ46675.1 g_pectorale.KXZ46683.1 g_pectorale.KXZ50460.1 g_pectorale.KXZ50734.1 g_pectorale.KXZ50862.1 g_pectorale.KXZ50873.1 g_pectorale.KXZ50877.1 g_pectorale.KXZ50952.1 g_pectorale.KXZ50964.1 g_pectorale.KXZ50973.1 g_pectorale.KXZ52004.1 g_pectorale.KXZ52018.1 g_pectorale.KXZ52023.1 g_pectorale.KXZ52025.1 g_pectorale.KXZ52050.1 g_pectorale.KXZ54952.1 g_pectorale.KXZ55195.1 g_pectorale.KXZ55913.1 g_pectorale.KXZ55928.1 g_pectorale.KXZ55940.1 v_carteri.Vocar.0001s0460.1.p v_carteri.Vocar.0001s0881.1.p v_carteri.Vocar.0002s0359.1.p v_carteri.Vocar.0002s0389.1.p v_carteri.Vocar.0002s0392.1.p v_carteri.Vocar.0005s0053.1.p v_carteri.Vocar.0006s0197.1.p v_carteri.Vocar.0016s0272.1.p v_carteri.Vocar.0016s0281.1.p v_carteri.Vocar.0027s0139.1.p v_carteri.Vocar.0027s0143.1.p v_carteri.Vocar.0027s0148.1.p v_carteri.Vocar.0028s0099.1.p
OG0000007: c_debaryana.g10748.t1 c_debaryana.g11334.t1 c_debaryana.g12097.t1 c_debaryana.g12852.t1 c_debaryana.g13109.t1 c_debaryana.g13536.t1 c_debaryana.g14456.t1 c_debaryana.g14471.t1 c_debaryana.g15412.t1 c_debaryana.g15413.t1 c_debaryana.g15415.t1 c_debaryana.g15422.t1 c_debaryana.g15423.t1 c_debaryana.g15424.t1 c_debaryana.g15429.t1 c_debaryana.g15606.t1 c_debaryana.g16510.t1 c_debaryana.g16511.t1 c_debaryana.g16518.t1 c_debaryana.g16520.t1 c_debaryana.g16521.t1 c_debaryana.g16532.t1 c_debaryana.g16543.t1 c_debaryana.g16557.t1 c_debaryana.g16561.t1 c_debaryana.g16565.t1 c_debaryana.g16566.t1 c_debaryana.g16568.t1 c_debaryana.g16569.t1 c_debaryana.g16571.t1 c_debaryana.g16572.t1 c_debaryana.g16575.t1 c_debaryana.g16577.t1 c_debaryana.g16579.t1 c_debaryana.g16585.t1 c_debaryana.g16587.t1 c_debaryana.g16589.t1 c_debaryana.g16591.t1 c_debaryana.g16594.t1 c_debaryana.g16596.t1 c_debaryana.g16606.t1 c_debaryana.g16617.t1 c_debaryana.g16634.t1 c_debaryana.g16646.t1 c_debaryana.g18992.t1 c_debaryana.g18995.t1 c_debaryana.g19156.t1 c_debaryana.g19157.t1 c_debaryana.g19159.t1 c_debaryana.g19692.t1 c_debaryana.g429.t2 c_debaryana.g5446.t1 c_debaryana.g5447.t1 c_debaryana.g5448.t1 c_debaryana.g6116.t1 c_debaryana.g6118.t1 c_debaryana.g6125.t1 c_debaryana.g6803.t1 c_debaryana.g6804.t1 c_debaryana.g6807.t1 c_incerta.g1088.t1 c_incerta.g12994.t1 c_incerta.g13743.t1 c_incerta.g14330.t1 c_incerta.g1549.t1 c_incerta.g16461.t1 c_incerta.g16608.t1 c_incerta.g17094.t1 c_incerta.g17095.t1 c_incerta.g17096.t1 c_incerta.g17103.t1 c_incerta.g17104.t1 c_incerta.g2348.t1 c_incerta.g2363.t1 c_incerta.g2375.t1 c_incerta.g2376.t1 c_incerta.g2383.t1 c_incerta.g2387.t1 c_incerta.g5496.t1 c_incerta.g7855.t1 c_incerta.g7867.t1 c_incerta.g857.t1 c_reinhardtii.Cre01.g001600.t1.2 c_reinhardtii.Cre02.g101300.t1.2 c_reinhardtii.Cre03.g173165.t1.1 c_reinhardtii.Cre03.g179650.t1.1 c_reinhardtii.Cre04.g211700.t1.1 c_reinhardtii.Cre04.g213650.t1.2 c_reinhardtii.Cre04.g218400.t1.1 c_reinhardtii.Cre04.g219400.t1.2 c_reinhardtii.Cre04.g219600.t1.2 c_reinhardtii.Cre09.g401219.t1.1 c_reinhardtii.Cre12.g532900.t1.2 c_reinhardtii.Cre14.g610550.t1.1 c_reinhardtii.Cre14.g610582.t1.1 c_reinhardtii.Cre14.g610631.t1.1 c_reinhardtii.Cre16.g653258.t1.2 c_reinhardtii.Cre16.g664801.t1.1 c_schloesseri.g1009.t1 c_schloesseri.g10691.t1 c_schloesseri.g1292.t1 c_schloesseri.g1294.t1 c_schloesseri.g1295.t1 c_schloesseri.g1306.t1 c_schloesseri.g1307.t1 c_schloesseri.g1340.t1 c_schloesseri.g1341.t1 c_schloesseri.g1342.t1 c_schloesseri.g1346.t1 c_schloesseri.g14957.t1 c_schloesseri.g16032.t1 c_schloesseri.g16173.t1 g_pectorale.KXZ42589.1 g_pectorale.KXZ42889.1 g_pectorale.KXZ43434.1 g_pectorale.KXZ43739.1 g_pectorale.KXZ47183.1 g_pectorale.KXZ47188.1 g_pectorale.KXZ47189.1 g_pectorale.KXZ47190.1 g_pectorale.KXZ47320.1 g_pectorale.KXZ50574.1 g_pectorale.KXZ53975.1 v_carteri.Vocar.0023s0042.1.p
OG0000008: c_debaryana.g11019.t1 c_debaryana.g12019.t1 c_debaryana.g12060.t1 c_debaryana.g1217.t1 c_debaryana.g19129.t1 c_debaryana.g19130.t1 c_debaryana.g19184.t1 c_debaryana.g2226.t1 c_debaryana.g3905.t1 c_debaryana.g4941.t1 c_debaryana.g6661.t1 c_debaryana.g6664.t1 c_debaryana.g6715.t1 c_debaryana.g6716.t1 c_debaryana.g6717.t1 c_debaryana.g6720.t1 c_debaryana.g6721.t1 c_debaryana.g8124.t1 c_debaryana.g9277.t1 c_debaryana.g9488.t1 c_debaryana.g9490.t1 c_debaryana.g9496.t1 c_debaryana.g9497.t1 c_debaryana.g9498.t1 c_incerta.g11564.t1 c_incerta.g13677.t1 c_incerta.g15107.t1 c_incerta.g16309.t1 c_incerta.g1874.t1 c_incerta.g2119.t1 c_incerta.g2950.t1 c_incerta.g4434.t1 c_incerta.g5551.t1 c_incerta.g654.t1 c_incerta.g661.t1 c_incerta.g671.t1 c_incerta.g694.t1 c_incerta.g695.t1 c_incerta.g711.t1 c_incerta.g716.t1 c_incerta.g717.t1 c_incerta.g759.t1 c_incerta.g7958.t1 c_incerta.g7962.t1 c_incerta.g7963.t1 c_incerta.g8931.t1 c_reinhardtii.Cre05.g238000.t1.2 c_reinhardtii.Cre06.g262601.t1.1 c_reinhardtii.Cre06.g277250.t1.2 c_reinhardtii.Cre08.g359000.t1.2 c_reinhardtii.Cre08.g365750.t1.1 c_reinhardtii.Cre08.g371800.t1.2 c_reinhardtii.Cre14.g618500.t1.1 c_reinhardtii.Cre14.g632100.t1.1 c_reinhardtii.Cre14.g632250.t1.1 c_reinhardtii.Cre16.g648650.t1.1 c_reinhardtii.Cre16.g691950.t1.1 c_reinhardtii.Cre16.g692585.t1.2 c_reinhardtii.Cre16.g694000.t1.2 c_reinhardtii.Cre16.g694206.t1.1 c_schloesseri.g13579.t1 c_schloesseri.g1468.t1 c_schloesseri.g15044.t1 c_schloesseri.g15054.t1 c_schloesseri.g17339.t1 c_schloesseri.g17340.t1 c_schloesseri.g17523.t1 c_schloesseri.g4454.t1 c_schloesseri.g4457.t1 c_schloesseri.g4458.t1 c_schloesseri.g4512.t1 c_schloesseri.g4525.t1 c_schloesseri.g6466.t1 c_schloesseri.g8260.t1 g_pectorale.KXZ40958.1 g_pectorale.KXZ41249.1 g_pectorale.KXZ41535.1 g_pectorale.KXZ41669.1 g_pectorale.KXZ42220.1 g_pectorale.KXZ43952.1 g_pectorale.KXZ43953.1 g_pectorale.KXZ46086.1 g_pectorale.KXZ46087.1 g_pectorale.KXZ46090.1 g_pectorale.KXZ47694.1 g_pectorale.KXZ48681.1 g_pectorale.KXZ49090.1 g_pectorale.KXZ50807.1 g_pectorale.KXZ50808.1 g_pectorale.KXZ50820.1 g_pectorale.KXZ51798.1 g_pectorale.KXZ51799.1 g_pectorale.KXZ51804.1 g_pectorale.KXZ51806.1 g_pectorale.KXZ53474.1 g_pectorale.KXZ53971.1 g_pectorale.KXZ53984.1 g_pectorale.KXZ54419.1 g_pectorale.KXZ55586.1 g_pectorale.KXZ55640.1 v_carteri.Vocar.0009s0351.1.p v_carteri.Vocar.0018s0129.1.p v_carteri.Vocar.0018s0130.1.p v_carteri.Vocar.0018s0131.1.p v_carteri.Vocar.0030s0039.1.p v_carteri.Vocar.0030s0040.1.p v_carteri.Vocar.0042s0076.1.p v_carteri.Vocar.0042s0077.1.p
OG0000009: c_incerta.g9184.t1 c_reinhardtii.Cre05.g241634.t1.1 c_reinhardtii.Cre06.g264750.t1.2 c_reinhardtii.Cre06.g264950.t1.2 c_reinhardtii.Cre06.g265350.t1.2 c_reinhardtii.Cre06.g266700.t1.2 c_reinhardtii.Cre06.g268050.t1.2 c_reinhardtii.Cre06.g268300.t1.2 c_reinhardtii.Cre06.g271350.t1.2 c_reinhardtii.Cre06.g273900.t1.2 c_reinhardtii.Cre06.g274200.t1.2 c_reinhardtii.Cre06.g274800.t1.2 c_reinhardtii.Cre06.g275850.t1.2 c_reinhardtii.Cre06.g276500.t1.2 c_reinhardtii.Cre06.g276950.t1.2 c_reinhardtii.Cre06.g278088.t1.1 c_reinhardtii.Cre12.g504500.t1.2 c_reinhardtii.Cre12.g504750.t1.2 c_reinhardtii.Cre12.g505550.t1.2 c_reinhardtii.Cre12.g506250.t1.2 c_reinhardtii.Cre13.g567700.t1.2 c_reinhardtii.Cre13.g570100.t1.2 c_reinhardtii.Cre13.g590800.t1.2 c_reinhardtii.Cre13.g591150.t1.2 c_reinhardtii.Cre17.g708550.t1.2 c_reinhardtii.Cre17.g709200.t1.2 c_reinhardtii.Cre17.g710400.t1.2 c_reinhardtii.Cre17.g711700.t1.2 c_reinhardtii.Cre17.g713400.t1.2 c_reinhardtii.Cre17.g714100.t1.2 c_reinhardtii.Cre17.g714500.t1.2 c_schloesseri.g10551.t1 c_schloesseri.g13157.t1 c_schloesseri.g13163.t1 c_schloesseri.g15222.t1 c_schloesseri.g15227.t1 c_schloesseri.g15232.t1 c_schloesseri.g15252.t1 c_schloesseri.g15261.t1 c_schloesseri.g15267.t1 c_schloesseri.g15291.t1 c_schloesseri.g15303.t1 c_schloesseri.g7356.t1 c_schloesseri.g7362.t1 c_schloesseri.g7381.t1 c_schloesseri.g7393.t1 c_schloesseri.g7397.t1 c_schloesseri.g7918.t1 c_schloesseri.g7924.t1 c_schloesseri.g7938.t1 c_schloesseri.g7966.t1 c_schloesseri.g7989.t1 c_schloesseri.g8312.t1 c_schloesseri.g8316.t1 c_schloesseri.g8323.t1 c_schloesseri.g8328.t1 c_schloesseri.g8374.t1 c_schloesseri.g8379.t1 g_pectorale.KXZ40832.1 g_pectorale.KXZ40930.1 g_pectorale.KXZ41391.1 g_pectorale.KXZ41428.1 g_pectorale.KXZ41430.1 g_pectorale.KXZ41896.1 g_pectorale.KXZ43588.1 g_pectorale.KXZ46545.1 g_pectorale.KXZ46582.1 g_pectorale.KXZ46589.1 g_pectorale.KXZ46659.1 g_pectorale.KXZ46662.1 g_pectorale.KXZ46670.1 g_pectorale.KXZ46672.1 g_pectorale.KXZ46676.1 g_pectorale.KXZ46682.1 g_pectorale.KXZ50461.1 g_pectorale.KXZ50735.1 g_pectorale.KXZ50861.1 g_pectorale.KXZ50872.1 g_pectorale.KXZ50878.1 g_pectorale.KXZ50965.1 g_pectorale.KXZ50974.1 g_pectorale.KXZ52019.1 g_pectorale.KXZ52022.1 g_pectorale.KXZ52026.1 g_pectorale.KXZ52051.1 g_pectorale.KXZ54953.1 g_pectorale.KXZ55206.1 g_pectorale.KXZ55912.1 g_pectorale.KXZ55929.1 g_pectorale.KXZ55941.1 v_carteri.Vocar.0001s0459.1.p v_carteri.Vocar.0001s0880.1.p v_carteri.Vocar.0001s1633.1.p v_carteri.Vocar.0002s0391.1.p v_carteri.Vocar.0002s0609.1.p v_carteri.Vocar.0005s0054.1.p v_carteri.Vocar.0006s0196.1.p v_carteri.Vocar.0016s0271.1.p v_carteri.Vocar.0016s0282.1.p v_carteri.Vocar.0018s0027.1.p v_carteri.Vocar.0027s0138.1.p v_carteri.Vocar.0027s0144.1.p v_carteri.Vocar.0027s0147.1.p v_carteri.Vocar.0028s0100.1.p v_carteri.Vocar.0029s0114.1.p
OG0000010: c_debaryana.g1027.t1 c_debaryana.g10402.t1 c_debaryana.g10430.t1 c_debaryana.g10439.t1 c_debaryana.g10489.t1 c_debaryana.g1056.t1 c_debaryana.g1058.t1 c_debaryana.g10743.t1 c_debaryana.g10744.t1 c_debaryana.g10745.t1 c_debaryana.g10746.t1 c_debaryana.g10747.t1 c_debaryana.g10900.t1 c_debaryana.g11767.t1 c_debaryana.g12201.t1 c_debaryana.g12205.t1 c_debaryana.g12206.t1 c_debaryana.g12208.t1 c_debaryana.g12209.t1 c_debaryana.g12211.t1 c_debaryana.g12213.t1 c_debaryana.g12214.t1 c_debaryana.g12352.t1 c_debaryana.g12377.t1 c_debaryana.g13051.t1 c_debaryana.g13052.t1 c_debaryana.g13070.t1 c_debaryana.g13333.t1 c_debaryana.g13602.t1 c_debaryana.g14138.t1 c_debaryana.g14139.t1 c_debaryana.g14975.t1 c_debaryana.g15367.t1 c_debaryana.g15368.t1 c_debaryana.g15369.t1 c_debaryana.g15550.t1 c_debaryana.g15552.t1 c_debaryana.g16640.t1 c_debaryana.g1708.t1 c_debaryana.g17386.t1 c_debaryana.g20566.t1 c_debaryana.g2126.t1 c_debaryana.g2127.t2 c_debaryana.g215.t1 c_debaryana.g216.t1 c_debaryana.g3431.t1 c_debaryana.g3439.t1 c_debaryana.g3440.t1 c_debaryana.g4280.t1 c_debaryana.g4667.t1 c_debaryana.g4706.t1 c_debaryana.g5374.t1 c_debaryana.g5375.t1 c_debaryana.g5394.t1 c_debaryana.g5405.t1 c_debaryana.g5417.t1 c_debaryana.g557.t1 c_debaryana.g559.t1 c_debaryana.g6131.t1 c_debaryana.g6242.t1 c_debaryana.g7068.t1 c_debaryana.g9123.t1 c_debaryana.g9124.t1 c_debaryana.g9319.t1 c_debaryana.g9320.t1 c_debaryana.g9321.t1 c_debaryana.g9322.t1 c_debaryana.g9323.t1 c_debaryana.g9324.t1 c_debaryana.g9325.t1 c_debaryana.g9330.t1 c_debaryana.g9331.t1 c_debaryana.g9332.t1 c_debaryana.g9333.t1 c_debaryana.g9336.t1 c_debaryana.g9338.t1 c_debaryana.g9339.t1 c_debaryana.g9340.t1 c_debaryana.g9342.t1 c_debaryana.g9360.t1 c_debaryana.g9361.t1 c_debaryana.g9367.t1 c_debaryana.g9377.t1 c_debaryana.g9379.t1 c_debaryana.g9380.t1 c_debaryana.g9383.t1 c_debaryana.g9384.t1 c_debaryana.g9385.t1 c_debaryana.g9386.t1 c_debaryana.g9388.t1 c_debaryana.g9389.t1 c_debaryana.g9891.t1 c_debaryana.g9996.t1 g_pectorale.KXZ41307.1 g_pectorale.KXZ49699.1 g_pectorale.KXZ55377.1
OG0000011: c_debaryana.g10301.t1 c_debaryana.g1101.t1 c_debaryana.g1104.t1 c_debaryana.g11453.t1 c_debaryana.g11754.t1 c_debaryana.g14521.t1 c_debaryana.g16623.t1 c_debaryana.g17307.t1 c_debaryana.g18196.t1 c_debaryana.g2191.t1 c_debaryana.g3529.t1 c_debaryana.g3998.t1 c_debaryana.g8776.t1 c_debaryana.g8994.t1 c_incerta.g13541.t1 c_incerta.g17045.t1 c_incerta.g17130.t1 c_incerta.g8093.t1 c_incerta.g8096.t1 c_incerta.g9028.t1 c_incerta.g9806.t1 c_reinhardtii.Cre01.g001650.t1.2 c_reinhardtii.Cre02.g095120.t1.1 c_reinhardtii.Cre05.g231100.t1.1 c_reinhardtii.Cre05.g245500.t1.1 c_reinhardtii.Cre15.g641527.t1.1 c_reinhardtii.Cre17.g735350.t1.1 c_schloesseri.g12426.t1 c_schloesseri.g15524.t1 c_schloesseri.g2829.t1 c_schloesseri.g3392.t1 c_schloesseri.g7801.t1 c_schloesseri.g9831.t1 g_pectorale.KXZ41601.1 g_pectorale.KXZ41616.1 g_pectorale.KXZ41759.1 g_pectorale.KXZ41760.1 g_pectorale.KXZ42210.1 g_pectorale.KXZ42212.1 g_pectorale.KXZ42316.1 g_pectorale.KXZ42317.1 g_pectorale.KXZ42351.1 g_pectorale.KXZ42427.1 g_pectorale.KXZ42561.1 g_pectorale.KXZ43085.1 g_pectorale.KXZ43192.1 g_pectorale.KXZ43193.1 g_pectorale.KXZ43196.1 g_pectorale.KXZ43198.1 g_pectorale.KXZ43200.1 g_pectorale.KXZ43202.1 g_pectorale.KXZ43204.1 g_pectorale.KXZ43205.1 g_pectorale.KXZ43207.1 g_pectorale.KXZ43298.1 g_pectorale.KXZ43634.1 g_pectorale.KXZ43638.1 g_pectorale.KXZ44151.1 g_pectorale.KXZ44154.1 g_pectorale.KXZ44155.1 g_pectorale.KXZ44159.1 g_pectorale.KXZ44167.1 g_pectorale.KXZ44170.1 g_pectorale.KXZ44171.1 g_pectorale.KXZ44173.1 g_pectorale.KXZ44500.1 g_pectorale.KXZ44501.1 g_pectorale.KXZ44507.1 g_pectorale.KXZ44509.1 g_pectorale.KXZ44512.1 g_pectorale.KXZ44513.1 g_pectorale.KXZ44516.1 g_pectorale.KXZ44518.1 g_pectorale.KXZ44519.1 g_pectorale.KXZ44524.1 g_pectorale.KXZ44526.1 g_pectorale.KXZ44527.1 g_pectorale.KXZ44530.1 g_pectorale.KXZ44535.1 g_pectorale.KXZ44815.1 g_pectorale.KXZ45878.1 g_pectorale.KXZ46337.1 g_pectorale.KXZ48206.1 g_pectorale.KXZ48919.1 g_pectorale.KXZ48924.1 g_pectorale.KXZ49940.1 g_pectorale.KXZ51171.1 g_pectorale.KXZ51172.1 g_pectorale.KXZ51175.1 g_pectorale.KXZ53132.1 g_pectorale.KXZ54793.1 v_carteri.Vocar.0013s0073.1.p
OG0000012: c_debaryana.g10304.t1 c_debaryana.g10307.t1 c_debaryana.g10311.t1 c_debaryana.g11263.t1 c_debaryana.g12440.t1 c_debaryana.g12441.t1 c_debaryana.g12442.t1 c_debaryana.g12443.t1 c_debaryana.g12444.t1 c_debaryana.g12481.t1 c_debaryana.g12482.t1 c_debaryana.g12516.t1 c_debaryana.g13154.t1 c_debaryana.g15899.t1 c_debaryana.g19506.t1 c_debaryana.g19548.t1 c_debaryana.g2770.t1 c_debaryana.g5383.t1 c_debaryana.g5386.t1 c_debaryana.g5593.t1 c_debaryana.g5594.t1 c_debaryana.g8744.t1 c_debaryana.g9525.t2 c_debaryana.g9530.t1 c_debaryana.g9572.t1 c_debaryana.g9573.t1 c_incerta.g12228.t1 c_incerta.g14642.t1 c_incerta.g16092.t1 c_incerta.g16798.t1 c_incerta.g16808.t1 c_incerta.g16814.t1 c_incerta.g17068.t1 c_incerta.g1865.t1 c_incerta.g2301.t1 c_incerta.g3782.t1 c_incerta.g4191.t1 c_incerta.g4532.t1 c_incerta.g4590.t1 c_incerta.g7341.t1 c_incerta.g7673.t1 c_incerta.g88.t1 c_reinhardtii.Cre02.g109501.t1.1 c_reinhardtii.Cre04.g227251.t1.1 c_schloesseri.g14459.t1 c_schloesseri.g14464.t1 c_schloesseri.g15513.t1 c_schloesseri.g2150.t1 c_schloesseri.g240.t1 c_schloesseri.g3504.t1 c_schloesseri.g3862.t1 c_schloesseri.g6389.t1 c_schloesseri.g8548.t1 g_pectorale.KXZ41264.1 g_pectorale.KXZ41282.1 g_pectorale.KXZ42329.1 g_pectorale.KXZ42408.1 g_pectorale.KXZ42423.1 g_pectorale.KXZ42425.1 g_pectorale.KXZ42565.1 g_pectorale.KXZ42567.1 g_pectorale.KXZ42603.1 g_pectorale.KXZ42661.1 g_pectorale.KXZ42662.1 g_pectorale.KXZ43360.1 g_pectorale.KXZ43646.1 g_pectorale.KXZ43648.1 g_pectorale.KXZ43649.1 g_pectorale.KXZ43732.1 g_pectorale.KXZ44497.1 g_pectorale.KXZ44498.1 g_pectorale.KXZ44503.1 g_pectorale.KXZ44816.1 g_pectorale.KXZ44817.1 g_pectorale.KXZ45362.1 g_pectorale.KXZ45559.1 g_pectorale.KXZ45744.1 g_pectorale.KXZ45877.1 g_pectorale.KXZ45999.1 g_pectorale.KXZ46022.1 g_pectorale.KXZ47169.1 g_pectorale.KXZ47170.1 g_pectorale.KXZ47171.1 g_pectorale.KXZ47174.1 g_pectorale.KXZ47178.1 g_pectorale.KXZ48464.1 g_pectorale.KXZ48784.1 g_pectorale.KXZ50640.1
OG0000013: c_debaryana.g12313.t1 c_debaryana.g12314.t1 c_debaryana.g12315.t1 c_debaryana.g12316.t1 c_debaryana.g17829.t1 c_debaryana.g17849.t1 c_debaryana.g17850.t1 c_debaryana.g19902.t1 c_debaryana.g5688.t1 c_debaryana.g5722.t1 c_debaryana.g5723.t1 c_debaryana.g7871.t1 c_debaryana.g7872.t1 c_debaryana.g7873.t1 c_debaryana.g7874.t1 c_debaryana.g7897.t1 c_incerta.g15749.t1 c_incerta.g15768.t1 c_incerta.g15805.t1 c_incerta.g15806.t1 c_incerta.g15807.t1 c_incerta.g15823.t1 c_incerta.g17739.t1 c_incerta.g4222.t1 c_incerta.g4223.t1 c_incerta.g4238.t1 c_incerta.g5908.t1 c_incerta.g5909.t1 c_incerta.g7607.t1 c_incerta.g7610.t1 c_incerta.g7663.t1 c_reinhardtii.Cre02.g112333.t1.1 c_reinhardtii.Cre02.g112500.t1.1 c_reinhardtii.Cre04.g228208.t1.2 c_reinhardtii.Cre04.g228300.t1.1 c_reinhardtii.Cre04.g228800.t1.1 c_reinhardtii.Cre06.g278265.t1.1 c_reinhardtii.Cre10.g463500.t1.1 c_reinhardtii.Cre10.g463550.t1.1 c_reinhardtii.Cre16.g672602.t1.1 c_reinhardtii.Cre16.g673600.t1.1 c_reinhardtii.Cre16.g674065.t1.1 c_reinhardtii.Cre16.g674179.t1.1 c_reinhardtii.Cre16.g674291.t1.1 c_reinhardtii.Cre16.g676309.t1.1 c_schloesseri.g11597.t1 c_schloesseri.g11606.t1 c_schloesseri.g11643.t1 c_schloesseri.g11644.t1 c_schloesseri.g11661.t1 c_schloesseri.g14609.t1 c_schloesseri.g1506.t1 c_schloesseri.g1517.t1 c_schloesseri.g16954.t1 c_schloesseri.g3333.t1 c_schloesseri.g3335.t1 c_schloesseri.g6377.t1 g_pectorale.KXZ45824.1 g_pectorale.KXZ46041.1 g_pectorale.KXZ46042.1 g_pectorale.KXZ46043.1 g_pectorale.KXZ49404.1 g_pectorale.KXZ50268.1 g_pectorale.KXZ50269.1 g_pectorale.KXZ50427.1 g_pectorale.KXZ51518.1 g_pectorale.KXZ52598.1 g_pectorale.KXZ55748.1 g_pectorale.KXZ55778.1 g_pectorale.KXZ55823.1 v_carteri.Vocar.0001s1574.1.p v_carteri.Vocar.0001s1575.1.p v_carteri.Vocar.0001s1733.1.p v_carteri.Vocar.0018s0204.1.p v_carteri.Vocar.0018s0216.1.p v_carteri.Vocar.0018s0217.1.p v_carteri.Vocar.0029s0033.1.p v_carteri.Vocar.0049s0013.1.p v_carteri.Vocar.0054s0005.1.p
OG0000014: c_debaryana.g13077.t1 c_debaryana.g18445.t1 c_debaryana.g5544.t1 c_incerta.g10161.t1 c_incerta.g10471.t1 c_incerta.g11216.t1 c_incerta.g11554.t1 c_incerta.g12735.t1 c_incerta.g12748.t1 c_incerta.g13573.t1 c_incerta.g13638.t1 c_incerta.g13679.t1 c_incerta.g14414.t1 c_incerta.g14439.t1 c_incerta.g14448.t1 c_incerta.g14484.t1 c_incerta.g15092.t1 c_incerta.g16738.t1 c_incerta.g16777.t1 c_incerta.g16780.t1 c_incerta.g16782.t1 c_incerta.g16906.t1 c_incerta.g17018.t1 c_incerta.g1940.t1 c_incerta.g3178.t1 c_incerta.g3198.t1 c_incerta.g3202.t1 c_incerta.g3204.t1 c_incerta.g3205.t1 c_incerta.g3214.t1 c_incerta.g3228.t1 c_incerta.g3230.t1 c_incerta.g3850.t1 c_incerta.g5887.t1 c_incerta.g621.t1 c_incerta.g6680.t1 c_incerta.g686.t1 c_incerta.g6903.t1 c_incerta.g7448.t1 c_incerta.g7863.t1 c_incerta.g8249.t1 c_incerta.g8474.t1 c_incerta.g8560.t1 c_incerta.g8684.t1 c_incerta.g9791.t1 c_reinhardtii.Cre03.g154800.t1.2 c_reinhardtii.Cre03.g173650.t1.2 c_reinhardtii.Cre04.g219796.t1.2 c_reinhardtii.Cre07.g323350.t1.2 c_reinhardtii.Cre08.g372050.t1.2 c_reinhardtii.Cre08.g383950.t1.1 c_reinhardtii.Cre08.g384100.t1.1 c_reinhardtii.Cre09.g406500.t2.1 c_reinhardtii.Cre09.g409000.t1.1 c_reinhardtii.Cre11.g467703.t1.1 c_reinhardtii.Cre11.g467704.t1.1 c_reinhardtii.Cre11.g468374.t1.1 c_reinhardtii.Cre11.g468650.t1.2 c_reinhardtii.Cre13.g582150.t1.2 c_reinhardtii.Cre16.g692900.t1.2 c_reinhardtii.Cre16.g693250.t1.2 c_reinhardtii.Cre17.g712800.t1.1 c_schloesseri.g12330.t1 c_schloesseri.g12365.t1 c_schloesseri.g12704.t1 c_schloesseri.g13868.t1 c_schloesseri.g15519.t1 c_schloesseri.g16352.t1 c_schloesseri.g16356.t1 c_schloesseri.g3261.t1 c_schloesseri.g3262.t1 c_schloesseri.g3265.t1 c_schloesseri.g4482.t1 c_schloesseri.g6462.t1 g_pectorale.KXZ43856.1 g_pectorale.KXZ50375.1 v_carteri.Vocar.0009s0354.1.p v_carteri.Vocar.0043s0010.1.p v_carteri.Vocar.0062s0028.1.p
OG0000015: c_debaryana.g19227.t1 c_debaryana.g19230.t1 c_debaryana.g19231.t1 c_debaryana.g19232.t1 c_debaryana.g3208.t1 c_debaryana.g3209.t1 c_debaryana.g3210.t1 c_debaryana.g3211.t1 c_debaryana.g3215.t1 c_debaryana.g4624.t1 c_debaryana.g7363.t1 c_incerta.g10149.t1 c_incerta.g10156.t1 c_incerta.g11111.t1 c_incerta.g280.t1 c_incerta.g4309.t1 c_incerta.g462.t1 c_incerta.g479.t1 c_incerta.g480.t1 c_incerta.g485.t1 c_incerta.g7390.t1 c_reinhardtii.Cre01.g066917.t1.1 c_reinhardtii.Cre03.g156900.t1.2 c_reinhardtii.Cre04.g232104.t1.1 c_reinhardtii.Cre06.g283950.t1.2 c_reinhardtii.Cre06.g284200.t1.2 c_reinhardtii.Cre06.g284250.t1.2 c_reinhardtii.Cre06.g285250.t1.2 c_reinhardtii.Cre12.g548400.t1.2 c_reinhardtii.Cre12.g548950.t1.2 c_schloesseri.g16704.t1 c_schloesseri.g17492.t1 c_schloesseri.g2268.t1 c_schloesseri.g2644.t1 c_schloesseri.g2649.t1 c_schloesseri.g2650.t1 c_schloesseri.g2671.t1 c_schloesseri.g801.t1 c_schloesseri.g808.t1 g_pectorale.KXZ41217.1 g_pectorale.KXZ41255.1 g_pectorale.KXZ42066.1 g_pectorale.KXZ43723.1 g_pectorale.KXZ43724.1 g_pectorale.KXZ43725.1 g_pectorale.KXZ47982.1 g_pectorale.KXZ48699.1 g_pectorale.KXZ53234.1 g_pectorale.KXZ53235.1 g_pectorale.KXZ55095.1 v_carteri.Vocar.0001s0479.1.p v_carteri.Vocar.0001s1775.1.p v_carteri.Vocar.0002s0041.1.p v_carteri.Vocar.0002s0042.1.p v_carteri.Vocar.0002s0043.1.p v_carteri.Vocar.0002s0044.1.p v_carteri.Vocar.0002s0046.1.p v_carteri.Vocar.0002s0047.1.p v_carteri.Vocar.0002s0048.1.p v_carteri.Vocar.0002s0049.1.p v_carteri.Vocar.0002s0050.1.p v_carteri.Vocar.0002s0051.1.p v_carteri.Vocar.0002s0052.1.p v_carteri.Vocar.0002s0054.1.p v_carteri.Vocar.0002s0055.1.p v_carteri.Vocar.0006s0236.1.p v_carteri.Vocar.0007s0215.1.p v_carteri.Vocar.0007s0216.1.p v_carteri.Vocar.0012s0144.1.p v_carteri.Vocar.0012s0145.1.p v_carteri.Vocar.0012s0172.1.p v_carteri.Vocar.0012s0221.1.p v_carteri.Vocar.0014s0016.1.p v_carteri.Vocar.0025s0135.1.p v_carteri.Vocar.0030s0156.1.p v_carteri.Vocar.0709s0001.1.p
OG0000016: c_debaryana.g3868.t1 c_incerta.g12786.t1 c_incerta.g13547.t1 c_incerta.g13550.t1 c_incerta.g13551.t1 c_incerta.g1388.t1 c_incerta.g14387.t1 c_incerta.g14406.t1 c_incerta.g14407.t1 c_incerta.g14418.t1 c_incerta.g14422.t1 c_incerta.g14423.t1 c_incerta.g14424.t1 c_incerta.g14425.t1 c_incerta.g14438.t1 c_incerta.g14447.t1 c_incerta.g14477.t1 c_incerta.g16756.t1 c_incerta.g16759.t1 c_incerta.g16760.t1 c_incerta.g16761.t1 c_incerta.g16762.t1 c_incerta.g1714.t1 c_incerta.g2002.t1 c_incerta.g2013.t1 c_incerta.g4682.t1 c_incerta.g5342.t1 c_incerta.g5451.t1 c_incerta.g5560.t1 c_incerta.g5634.t1 c_incerta.g5785.t1 c_incerta.g6881.t1 c_incerta.g8631.t1 c_incerta.g9040.t1 c_incerta.g9096.t1 c_incerta.g9142.t1 c_reinhardtii.Cre03.g170950.t1.2 c_reinhardtii.Cre05.g230700.t1.2 c_reinhardtii.Cre08.g376250.t1.1 c_reinhardtii.Cre10.g425150.t1.1 c_reinhardtii.Cre14.g620050.t1.1 c_reinhardtii.Cre15.g635993.t1.2 c_reinhardtii.Cre15.g636700.t1.1 c_reinhardtii.Cre15.g640152.t1.2 c_reinhardtii.Cre15.g640901.t1.1 c_schloesseri.g10241.t1 c_schloesseri.g12935.t1 c_schloesseri.g13668.t1 c_schloesseri.g13954.t1 c_schloesseri.g15097.t1 c_schloesseri.g15542.t1 c_schloesseri.g15987.t1 c_schloesseri.g16819.t1 c_schloesseri.g16828.t2 c_schloesseri.g17154.t1 c_schloesseri.g17428.t1 c_schloesseri.g17431.t1 c_schloesseri.g17432.t1 c_schloesseri.g2331.t1 c_schloesseri.g2340.t1 c_schloesseri.g3721.t1 c_schloesseri.g3722.t1 c_schloesseri.g3723.t1 c_schloesseri.g3731.t1 c_schloesseri.g3735.t1 c_schloesseri.g3737.t1 c_schloesseri.g3738.t1 c_schloesseri.g3746.t1 c_schloesseri.g3748.t1 c_schloesseri.g3768.t1 c_schloesseri.g4249.t1 c_schloesseri.g5465.t1 c_schloesseri.g7548.t2 c_schloesseri.g8901.t1 c_schloesseri.g9247.t1
OG0000017: c_incerta.g12492.t1 c_incerta.g12947.t1 c_incerta.g9661.t1 c_reinhardtii.Cre10.g420450.t1.2 c_reinhardtii.Cre11.g475700.t1.1 c_schloesseri.g13667.t1 c_schloesseri.g14070.t2 c_schloesseri.g2486.t1 g_pectorale.KXZ41013.1 g_pectorale.KXZ41380.1 g_pectorale.KXZ41751.1 g_pectorale.KXZ42180.1 g_pectorale.KXZ42261.1 g_pectorale.KXZ42974.1 g_pectorale.KXZ42998.1 g_pectorale.KXZ43120.1 g_pectorale.KXZ43121.1 g_pectorale.KXZ43122.1 g_pectorale.KXZ43123.1 g_pectorale.KXZ43124.1 g_pectorale.KXZ43125.1 g_pectorale.KXZ43132.1 g_pectorale.KXZ43133.1 g_pectorale.KXZ43137.1 g_pectorale.KXZ43364.1 g_pectorale.KXZ43365.1 g_pectorale.KXZ43367.1 g_pectorale.KXZ43625.1 g_pectorale.KXZ43629.1 g_pectorale.KXZ43643.1 g_pectorale.KXZ43644.1 g_pectorale.KXZ44612.1 g_pectorale.KXZ45113.1 g_pectorale.KXZ45117.1 g_pectorale.KXZ45118.1 g_pectorale.KXZ45142.1 g_pectorale.KXZ45310.1 g_pectorale.KXZ46811.1 g_pectorale.KXZ47465.1 g_pectorale.KXZ47951.1 g_pectorale.KXZ48467.1 g_pectorale.KXZ48470.1 g_pectorale.KXZ48481.1 g_pectorale.KXZ48483.1 g_pectorale.KXZ48544.1 g_pectorale.KXZ48683.1 g_pectorale.KXZ48684.1 g_pectorale.KXZ48975.1 g_pectorale.KXZ48976.1 g_pectorale.KXZ48978.1 g_pectorale.KXZ48979.1 g_pectorale.KXZ48982.1 g_pectorale.KXZ48983.1 g_pectorale.KXZ48984.1 g_pectorale.KXZ48985.1 g_pectorale.KXZ51411.1 g_pectorale.KXZ51413.1 g_pectorale.KXZ51414.1 g_pectorale.KXZ52423.1 g_pectorale.KXZ53196.1 g_pectorale.KXZ53197.1 g_pectorale.KXZ53352.1 g_pectorale.KXZ53785.1 g_pectorale.KXZ53787.1 g_pectorale.KXZ56187.1 v_carteri.Vocar.0001s1023.1.p v_carteri.Vocar.0027s0102.1.p v_carteri.Vocar.0028s0146.1.p
OG0000018: c_debaryana.g10040.t1 c_debaryana.g10044.t1 c_debaryana.g10092.t1 c_debaryana.g10940.t1 c_debaryana.g10991.t1 c_debaryana.g10992.t1 c_debaryana.g10993.t1 c_debaryana.g11028.t1 c_debaryana.g11030.t1 c_debaryana.g11037.t1 c_debaryana.g11053.t1 c_debaryana.g11054.t1 c_debaryana.g11868.t1 c_debaryana.g11869.t1 c_debaryana.g11870.t1 c_debaryana.g12051.t1 c_debaryana.g12052.t1 c_debaryana.g12055.t2 c_debaryana.g12056.t1 c_debaryana.g12057.t1 c_debaryana.g12252.t1 c_debaryana.g13147.t1 c_debaryana.g13152.t1 c_debaryana.g13786.t1 c_debaryana.g13788.t1 c_debaryana.g17139.t1 c_debaryana.g18259.t1 c_debaryana.g18374.t1 c_debaryana.g18375.t1 c_debaryana.g18376.t1 c_debaryana.g18383.t1 c_debaryana.g18384.t1 c_debaryana.g18385.t1 c_debaryana.g18387.t1 c_debaryana.g18388.t1 c_debaryana.g18389.t1 c_debaryana.g18390.t1 c_debaryana.g18395.t1 c_debaryana.g18396.t1 c_debaryana.g18401.t1 c_debaryana.g1845.t1 c_debaryana.g18731.t1 c_debaryana.g2047.t1 c_debaryana.g2049.t1 c_debaryana.g20514.t1 c_debaryana.g20516.t2 c_debaryana.g2311.t1 c_debaryana.g3438.t1 c_debaryana.g4805.t1 c_debaryana.g4806.t1 c_debaryana.g6300.t1 c_debaryana.g6728.t1 c_debaryana.g6729.t1 c_debaryana.g6730.t1 c_debaryana.g6924.t1 c_debaryana.g8528.t1 c_debaryana.g953.t1 c_debaryana.g954.t1 c_debaryana.g955.t1 g_pectorale.KXZ41408.1 g_pectorale.KXZ45165.1 g_pectorale.KXZ48040.1 g_pectorale.KXZ49729.1 g_pectorale.KXZ50562.1 g_pectorale.KXZ52539.1 g_pectorale.KXZ56041.1
OG0000019: c_debaryana.g6853.t1 c_incerta.g10228.t1 c_incerta.g11472.t1 c_incerta.g12969.t1 c_incerta.g12970.t1 c_incerta.g13177.t1 c_incerta.g13672.t1 c_incerta.g1396.t1 c_incerta.g1397.t1 c_incerta.g14213.t1 c_incerta.g14215.t1 c_incerta.g1457.t1 c_incerta.g15087.t2 c_incerta.g16294.t1 c_incerta.g16360.t1 c_incerta.g1660.t1 c_incerta.g1661.t1 c_incerta.g1877.t1 c_incerta.g1905.t1 c_incerta.g207.t1 c_incerta.g2365.t1 c_incerta.g2465.t1 c_incerta.g2504.t1 c_incerta.g2925.t2 c_incerta.g3428.t1 c_incerta.g4866.t1 c_incerta.g4876.t1 c_incerta.g4877.t1 c_incerta.g6036.t1 c_incerta.g6809.t1 c_incerta.g7809.t1 c_incerta.g8751.t1 c_incerta.g9038.t1 c_reinhardtii.Cre03.g179700.t1.2 c_reinhardtii.Cre05.g240750.t1.2 c_reinhardtii.Cre06.g277400.t1.1 c_reinhardtii.Cre11.g481313.t1.2 c_reinhardtii.Cre13.g587950.t1.1 c_reinhardtii.Cre13.g590950.t1.2 c_reinhardtii.Cre16.g684149.t1.1 c_reinhardtii.Cre17.g701450.t1.1 c_reinhardtii.Cre17.g703650.t1.1 c_reinhardtii.Cre17.g715400.t1.1 c_reinhardtii.Cre17.g715421.t1.2 c_reinhardtii.Cre17.g715450.t1.2 c_schloesseri.g11861.t1 c_schloesseri.g13084.t1 c_schloesseri.g13114.t1 c_schloesseri.g13170.t1 c_schloesseri.g13446.t1 c_schloesseri.g15241.t1 c_schloesseri.g15918.t1 c_schloesseri.g1631.t1 c_schloesseri.g16349.t1 c_schloesseri.g16980.t1 c_schloesseri.g3109.t1 c_schloesseri.g5397.t1 c_schloesseri.g6323.t1 c_schloesseri.g7262.t1 c_schloesseri.g7734.t1 c_schloesseri.g7900.t1 c_schloesseri.g7901.t1 c_schloesseri.g8458.t1 c_schloesseri.g8459.t1 g_pectorale.KXZ44603.1 v_carteri.Vocar.0021s0023.1.p
OG0000020: c_debaryana.g10637.t1 c_debaryana.g1304.t1 c_debaryana.g1316.t1 c_debaryana.g1317.t1 c_debaryana.g1327.t1 c_debaryana.g1328.t1 c_debaryana.g1329.t1 c_debaryana.g1330.t1 c_debaryana.g1331.t1 c_debaryana.g1332.t1 c_debaryana.g1341.t2 c_debaryana.g1343.t1 c_debaryana.g1344.t1 c_debaryana.g1345.t1 c_debaryana.g13584.t1 c_debaryana.g16168.t1 c_debaryana.g16400.t1 c_debaryana.g18209.t1 c_debaryana.g19187.t1 c_debaryana.g1951.t1 c_debaryana.g20338.t1 c_debaryana.g20624.t1 c_debaryana.g2693.t1 c_debaryana.g2971.t1 c_debaryana.g2972.t1 c_debaryana.g2975.t1 c_debaryana.g6159.t1 c_debaryana.g6160.t1 c_debaryana.g6318.t1 c_debaryana.g6323.t1 c_debaryana.g6324.t1 c_debaryana.g6368.t1 c_debaryana.g6369.t1 c_debaryana.g692.t1 c_debaryana.g7142.t1 c_debaryana.g7195.t1 c_debaryana.g7196.t1 c_debaryana.g8712.t1 c_debaryana.g8713.t1 c_debaryana.g8714.t1 c_debaryana.g8716.t1 c_debaryana.g9645.t1 g_pectorale.KXZ41372.1 g_pectorale.KXZ42276.1 g_pectorale.KXZ43281.1 g_pectorale.KXZ43282.1 g_pectorale.KXZ45116.1 g_pectorale.KXZ45607.1 g_pectorale.KXZ45609.1 g_pectorale.KXZ46250.1 g_pectorale.KXZ47763.1 g_pectorale.KXZ49960.1 g_pectorale.KXZ49963.1 g_pectorale.KXZ51675.1 g_pectorale.KXZ52614.1 g_pectorale.KXZ55847.1 g_pectorale.KXZ56219.1 g_pectorale.KXZ56220.1 g_pectorale.KXZ56221.1 g_pectorale.KXZ56222.1 g_pectorale.KXZ56271.1 g_pectorale.KXZ56272.1 g_pectorale.KXZ56502.1
OG0000021: c_debaryana.g13069.t1 c_debaryana.g16930.t1 c_debaryana.g20040.t1 c_debaryana.g2094.t1 c_debaryana.g2658.t1 c_debaryana.g2659.t1 c_debaryana.g2749.t2 c_debaryana.g3832.t1 c_debaryana.g3976.t1 c_debaryana.g3977.t1 c_debaryana.g4866.t1 c_debaryana.g4867.t1 c_debaryana.g7803.t1 c_debaryana.g7804.t1 c_debaryana.g87.t1 c_debaryana.g88.t1 c_debaryana.g8960.t1 c_debaryana.g9218.t2 c_debaryana.g9219.t1 c_debaryana.g9220.t1 c_debaryana.g9221.t1 c_debaryana.g9501.t1 c_incerta.g13862.t1 c_incerta.g14861.t1 c_incerta.g14862.t1 c_incerta.g2674.t1 c_incerta.g2677.t1 c_incerta.g7206.t1 c_incerta.g7637.t1 c_incerta.g9572.t1 c_reinhardtii.Cre01.g052800.t1.1 c_reinhardtii.Cre01.g052850.t1.1 c_reinhardtii.Cre02.g095300.t1.1 c_reinhardtii.Cre02.g111014.t1.1 c_reinhardtii.Cre03.g200200.t1.1 c_reinhardtii.Cre09.g414650.t1.1 c_reinhardtii.Cre12.g560668.t1.2 c_schloesseri.g13249.t1 c_schloesseri.g13250.t1 c_schloesseri.g2826.t1 c_schloesseri.g473.t1 c_schloesseri.g8223.t1 c_schloesseri.g8896.t1 g_pectorale.KXZ43995.1 g_pectorale.KXZ45426.1 g_pectorale.KXZ45702.1 g_pectorale.KXZ48738.1 g_pectorale.KXZ48742.1 g_pectorale.KXZ49510.1 g_pectorale.KXZ49517.1 g_pectorale.KXZ52364.1 g_pectorale.KXZ56401.1 v_carteri.Vocar.0001s0505.1.p v_carteri.Vocar.0001s1611.1.p v_carteri.Vocar.0013s0193.1.p v_carteri.Vocar.0036s0045.1.p v_carteri.Vocar.0036s0046.1.p v_carteri.Vocar.0046s0024.1.p v_carteri.Vocar.0046s0030.1.p v_carteri.Vocar.0059s0046.1.p
OG0000022: c_debaryana.g11042.t1 c_debaryana.g12974.t1 c_debaryana.g14906.t1 c_debaryana.g18404.t1 c_debaryana.g19357.t1 c_debaryana.g19358.t2 c_debaryana.g19432.t1 c_debaryana.g3098.t1 c_debaryana.g5180.t1 c_debaryana.g6682.t1 c_debaryana.g7123.t1 c_debaryana.g8691.t1 c_debaryana.g873.t1 c_incerta.g10537.t1 c_incerta.g11217.t1 c_incerta.g1189.t1 c_incerta.g13533.t1 c_incerta.g14591.t1 c_incerta.g15988.t1 c_incerta.g17589.t2 c_incerta.g6764.t1 c_incerta.g8076.t1 c_incerta.g8516.t1 c_reinhardtii.Cre02.g143347.t1.1 c_reinhardtii.Cre05.g239950.t1.1 c_reinhardtii.Cre06.g268228.t1.2 c_reinhardtii.Cre13.g575101.t1.2 c_reinhardtii.Cre13.g575500.t1.1 c_reinhardtii.Cre14.g634150.t1.1 c_reinhardtii.Cre16.g669500.t1.1 c_reinhardtii.Cre16.g695250.t1.1 c_schloesseri.g10162.t1 c_schloesseri.g11474.t1 c_schloesseri.g1218.t1 c_schloesseri.g12341.t1 c_schloesseri.g12742.t1 c_schloesseri.g15738.t1 c_schloesseri.g17038.t1 c_schloesseri.g3149.t1 c_schloesseri.g5121.t1 c_schloesseri.g5574.t1 c_schloesseri.g6743.t1 c_schloesseri.g7483.t1 c_schloesseri.g8362.t1 c_schloesseri.g9669.t1 g_pectorale.KXZ41378.1 g_pectorale.KXZ43243.1 g_pectorale.KXZ43244.1 g_pectorale.KXZ46815.1 g_pectorale.KXZ47318.1 g_pectorale.KXZ49580.1 g_pectorale.KXZ51972.1 g_pectorale.KXZ52509.1 g_pectorale.KXZ53162.1 v_carteri.Vocar.0070s0004.1.p
OG0000023: c_debaryana.g10557.t1 c_debaryana.g10558.t1 c_debaryana.g11371.t1 c_debaryana.g12113.t1 c_debaryana.g13545.t1 c_debaryana.g15349.t1 c_debaryana.g16225.t1 c_debaryana.g16729.t1 c_debaryana.g16730.t1 c_debaryana.g17264.t1 c_debaryana.g17358.t1 c_debaryana.g17365.t1 c_debaryana.g17366.t1 c_debaryana.g17367.t1 c_debaryana.g18149.t1 c_debaryana.g19086.t1 c_debaryana.g3160.t1 c_debaryana.g3161.t1 c_debaryana.g3612.t1 c_debaryana.g3617.t1 c_debaryana.g4577.t1 c_debaryana.g4578.t1 c_debaryana.g4579.t1 c_debaryana.g4650.t1 c_debaryana.g4652.t1 c_debaryana.g4882.t1 c_debaryana.g4884.t1 c_debaryana.g5915.t1 c_debaryana.g645.t1 c_debaryana.g646.t1 c_debaryana.g8170.t1 c_debaryana.g8491.t1 c_debaryana.g9039.t1 c_debaryana.g9192.t1 c_debaryana.g9194.t1 c_debaryana.g922.t1 c_debaryana.g9310.t1 c_debaryana.g9720.t1 c_incerta.g5108.t1 c_incerta.g6151.t1 c_incerta.g6154.t1 c_reinhardtii.Cre01.g010300.t1.2 c_reinhardtii.Cre03.g191776.t1.1 c_schloesseri.g11763.t1 c_schloesseri.g15594.t1 c_schloesseri.g15595.t1 c_schloesseri.g2846.t1 c_schloesseri.g2847.t1 g_pectorale.KXZ43770.1 g_pectorale.KXZ56065.1 g_pectorale.KXZ56066.1 g_pectorale.KXZ56067.1 g_pectorale.KXZ56077.1 g_pectorale.KXZ56082.1 v_carteri.Vocar.0048s0007.1.p
OG0000024: c_debaryana.g10765.t1 c_debaryana.g10766.t1 c_debaryana.g10778.t1 c_debaryana.g10779.t1 c_debaryana.g10783.t1 c_debaryana.g10784.t1 c_debaryana.g10785.t2 c_debaryana.g10786.t1 c_debaryana.g10787.t1 c_debaryana.g10793.t1 c_debaryana.g10800.t1 c_debaryana.g10807.t1 c_debaryana.g12296.t1 c_debaryana.g198.t1 c_debaryana.g3794.t1 c_debaryana.g4180.t1 c_debaryana.g5156.t1 c_debaryana.g5157.t1 c_debaryana.g5158.t1 c_debaryana.g5159.t1 c_debaryana.g5162.t1 c_debaryana.g5165.t1 c_debaryana.g5167.t1 c_debaryana.g5171.t1 c_debaryana.g5729.t1 c_incerta.g14593.t1 c_incerta.g15860.t1 c_incerta.g15898.t1 c_reinhardtii.Cre09.g402601.t1.1 c_reinhardtii.Cre16.g681014.t1.1 c_reinhardtii.Cre16.g681914.t1.1 c_reinhardtii.Cre16.g685053.t1.1 c_schloesseri.g11708.t1 c_schloesseri.g11714.t1 c_schloesseri.g11739.t1 g_pectorale.KXZ48072.1 g_pectorale.KXZ48073.1 g_pectorale.KXZ48074.1 g_pectorale.KXZ48075.1 g_pectorale.KXZ48078.1 g_pectorale.KXZ48083.1 g_pectorale.KXZ48084.1 g_pectorale.KXZ48086.1 g_pectorale.KXZ48087.1 g_pectorale.KXZ48088.1 g_pectorale.KXZ48089.1 g_pectorale.KXZ48090.1 g_pectorale.KXZ48091.1 g_pectorale.KXZ48092.1 g_pectorale.KXZ48099.1 g_pectorale.KXZ48100.1 g_pectorale.KXZ48101.1 g_pectorale.KXZ55723.1 v_carteri.Vocar.0018s0118.1.p
OG0000025: c_debaryana.g1059.t1 c_debaryana.g1060.t1 c_debaryana.g1062.t1 c_debaryana.g11033.t1 c_debaryana.g11034.t1 c_debaryana.g11035.t1 c_debaryana.g11036.t1 c_debaryana.g15181.t1 c_debaryana.g15183.t1 c_debaryana.g16065.t1 c_debaryana.g18778.t1 c_debaryana.g18780.t1 c_debaryana.g20001.t1 c_debaryana.g20002.t1 c_debaryana.g20003.t1 c_debaryana.g4314.t1 c_debaryana.g5331.t1 c_debaryana.g5672.t1 c_debaryana.g5673.t1 c_debaryana.g5674.t1 c_debaryana.g5675.t1 c_debaryana.g5754.t1 c_debaryana.g5755.t1 c_debaryana.g8088.t1 c_debaryana.g9558.t1 c_debaryana.g9561.t1 c_debaryana.g9562.t1 c_debaryana.g9563.t1 c_incerta.g1265.t1 c_incerta.g13658.t1 c_incerta.g15995.t1 c_incerta.g15996.t1 c_incerta.g17162.t1 c_incerta.g17163.t1 c_incerta.g17164.t1 c_incerta.g4855.t1 c_incerta.g5805.t1 c_reinhardtii.Cre01.g002787.t1.1 c_reinhardtii.Cre01.g002824.t1.1 c_reinhardtii.Cre01.g002861.t1.1 c_reinhardtii.Cre05.g245351.t1.1 c_reinhardtii.Cre05.g245352.t1.1 c_reinhardtii.Cre10.g451500.t1.2 c_reinhardtii.Cre10.g451600.t1.1 c_reinhardtii.Cre10.g458300.t1.2 c_reinhardtii.Cre10.g458350.t1.1 c_schloesseri.g17048.t1 c_schloesseri.g17049.t1 c_schloesseri.g5416.t1 c_schloesseri.g5418.t1 g_pectorale.KXZ46964.1 v_carteri.Vocar.0020s0173.1.p
OG0000026: c_debaryana.g17925.t1 c_debaryana.g18699.t1 c_debaryana.g20479.t1 c_debaryana.g5840.t1 c_incerta.g108.t1 c_incerta.g110.t1 c_incerta.g11162.t1 c_incerta.g1164.t1 c_incerta.g1166.t1 c_incerta.g12129.t1 c_incerta.g1290.t1 c_incerta.g13561.t1 c_incerta.g14434.t1 c_incerta.g14435.t1 c_incerta.g14487.t2 c_incerta.g14640.t1 c_incerta.g1563.t1 c_incerta.g16440.t1 c_incerta.g2243.t1 c_incerta.g2539.t1 c_incerta.g4211.t1 c_incerta.g4214.t1 c_incerta.g4216.t1 c_incerta.g6502.t1 c_incerta.g7084.t1 c_incerta.g741.t1 c_incerta.g7948.t1 c_incerta.g9185.t1 c_incerta.g97.t1 c_reinhardtii.Cre04.g227750.t1.1 c_reinhardtii.Cre06.g270726.t1.1 c_reinhardtii.Cre09.g404200.t1.1 c_reinhardtii.Cre09.g404250.t1.1 c_reinhardtii.Cre10.g420050.t1.1 c_reinhardtii.Cre13.g578676.t1.1 c_reinhardtii.Cre14.g618641.t1.1 c_schloesseri.g10501.t1 c_schloesseri.g1188.t1 c_schloesseri.g1189.t1 c_schloesseri.g1497.t1 c_schloesseri.g4194.t1 c_schloesseri.g4542.t1 c_schloesseri.g6206.t1 c_schloesseri.g6667.t1 c_schloesseri.g8478.t1 c_schloesseri.g9611.t1 c_schloesseri.g9646.t1 c_schloesseri.g9647.t1 c_schloesseri.g9649.t1 c_schloesseri.g9670.t2 v_carteri.Vocar.0008s0327.1.p
OG0000027: c_debaryana.g11726.t1 c_debaryana.g12601.t1 c_debaryana.g12611.t1 c_debaryana.g1462.t1 c_debaryana.g19451.t1 c_debaryana.g19452.t1 c_debaryana.g20448.t1 c_debaryana.g396.t1 c_debaryana.g398.t1 c_debaryana.g4522.t1 c_debaryana.g4523.t1 c_debaryana.g4524.t1 c_debaryana.g4526.t1 c_debaryana.g4527.t1 c_debaryana.g4528.t1 c_incerta.g10097.t1 c_incerta.g10438.t1 c_incerta.g10439.t1 c_incerta.g10445.t1 c_incerta.g10449.t1 c_incerta.g10451.t1 c_incerta.g10452.t1 c_incerta.g15463.t1 c_incerta.g15844.t1 c_incerta.g16371.t1 c_incerta.g2417.t1 c_incerta.g8108.t1 c_incerta.g8268.t1 c_reinhardtii.Cre02.g087750.t1.2 c_reinhardtii.Cre02.g087800.t1.1 c_reinhardtii.Cre02.g087850.t1.1 c_reinhardtii.Cre07.g339850.t1.1 c_reinhardtii.Cre07.g339900.t1.1 c_reinhardtii.Cre07.g340250.t1.1 c_reinhardtii.Cre09.g388875.t1.1 c_reinhardtii.Cre10.g462050.t1.1 c_reinhardtii.Cre11.g482800.t1.1 c_reinhardtii.Cre12.g545950.t1.1 c_schloesseri.g3621.t1 c_schloesseri.g5594.t1 c_schloesseri.g5595.t1 c_schloesseri.g5596.t1 c_schloesseri.g5597.t1 c_schloesseri.g9461.t1 c_schloesseri.g9467.t1 c_schloesseri.g9473.t1 g_pectorale.KXZ54284.1 g_pectorale.KXZ54286.1 g_pectorale.KXZ54322.1 v_carteri.Vocar.0044s0057.1.p v_carteri.Vocar.0161s0002.1.p
OG0000028: c_debaryana.g9463.t1 c_incerta.g10224.t1 c_incerta.g10226.t1 c_incerta.g10231.t1 c_incerta.g10240.t1 c_incerta.g10241.t1 c_incerta.g10243.t1 c_incerta.g10473.t1 c_incerta.g10699.t1 c_incerta.g1161.t1 c_incerta.g1186.t1 c_incerta.g13112.t1 c_incerta.g13628.t1 c_incerta.g15085.t1 c_incerta.g16742.t1 c_incerta.g17105.t1 c_incerta.g17222.t1 c_incerta.g2895.t1 c_incerta.g2898.t1 c_incerta.g3674.t1 c_incerta.g3817.t1 c_incerta.g6572.t1 c_incerta.g6611.t1 c_incerta.g7167.t1 c_incerta.g7603.t1 c_incerta.g9672.t1 c_reinhardtii.Cre02.g095062.t1.1 c_reinhardtii.Cre02.g095065.t1.1 c_reinhardtii.Cre02.g095067.t1.1 c_reinhardtii.Cre05.g242050.t1.2 c_reinhardtii.Cre07.g319226.t1.1 c_reinhardtii.Cre08.g374850.t1.1 c_reinhardtii.Cre08.g374900.t1.2 c_reinhardtii.Cre08.g374926.t1.1 c_reinhardtii.Cre09.g390500.t1.2 c_reinhardtii.Cre12.g518100.t1.1 c_reinhardtii.Cre14.g608350.t1.2 c_reinhardtii.Cre14.g608900.t1.1 c_reinhardtii.Cre14.g608990.t1.1 c_reinhardtii.Cre14.g609010.t1.1 c_reinhardtii.Cre14.g609100.t1.2 c_reinhardtii.Cre14.g609150.t1.1 c_reinhardtii.Cre14.g623125.t1.1 c_reinhardtii.Cre14.g623250.t1.1 c_schloesseri.g16428.t1 c_schloesseri.g2226.t1 c_schloesseri.g2227.t1 c_schloesseri.g6413.t1 c_schloesseri.g9213.t1 c_schloesseri.g9488.t1 g_pectorale.KXZ51824.1
OG0000029: c_incerta.g13540.t1 c_incerta.g13552.t1 c_incerta.g14489.t1 c_incerta.g16722.t1 c_incerta.g16751.t1 c_incerta.g16752.t1 c_reinhardtii.Cre04.g223150.t1.1 c_reinhardtii.Cre06.g258051.t1.1 c_reinhardtii.Cre15.g634800.t1.1 c_reinhardtii.Cre15.g637850.t1.1 c_reinhardtii.Cre15.g638000.t1.1 c_reinhardtii.Cre15.g638050.t1.1 c_reinhardtii.Cre15.g638100.t1.1 c_reinhardtii.Cre15.g638150.t1.1 c_reinhardtii.Cre15.g638300.t1.1 c_reinhardtii.Cre15.g638303.t1.1 c_reinhardtii.Cre15.g638304.t1.1 c_reinhardtii.Cre15.g638401.t1.1 c_reinhardtii.Cre15.g638450.t1.2 c_reinhardtii.Cre15.g638550.t1.1 c_reinhardtii.Cre15.g638650.t1.1 c_reinhardtii.Cre15.g638651.t1.1 c_reinhardtii.Cre15.g638700.t1.1 c_reinhardtii.Cre15.g638750.t1.2 c_reinhardtii.Cre15.g638950.t1.1 c_reinhardtii.Cre15.g638954.t1.1 c_reinhardtii.Cre15.g638956.t1.1 c_reinhardtii.Cre15.g639000.t1.2 c_reinhardtii.Cre15.g639300.t1.1 c_reinhardtii.Cre15.g639304.t1.2 c_reinhardtii.Cre15.g639308.t1.2 c_reinhardtii.Cre15.g639614.t1.2 c_reinhardtii.Cre15.g639650.t1.1 c_reinhardtii.Cre15.g639700.t1.1 c_reinhardtii.Cre15.g639750.t1.1 c_reinhardtii.Cre15.g639800.t1.1 c_reinhardtii.Cre15.g639802.t1.1 c_reinhardtii.Cre15.g639850.t1.2 c_reinhardtii.Cre15.g640350.t1.2 c_reinhardtii.Cre15.g640400.t1.1 c_reinhardtii.Cre15.g640450.t1.2 c_reinhardtii.Cre17.g739800.t1.1 c_reinhardtii.Cre19.g750497.t1.1 c_reinhardtii.Cre19.g750697.t1.1 c_reinhardtii.Cre19.g750747.t1.1 c_schloesseri.g3776.t1 c_schloesseri.g6650.t1 c_schloesseri.g6651.t1 c_schloesseri.g6652.t1 c_schloesseri.g6656.t1 c_schloesseri.g6671.t1
OG0000030: c_debaryana.g13769.t1 c_debaryana.g14291.t1 c_debaryana.g14292.t1 c_debaryana.g19882.t1 c_debaryana.g560.t1 c_debaryana.g7313.t1 c_incerta.g14612.t1 c_incerta.g14613.t1 c_incerta.g14614.t1 c_incerta.g14622.t1 c_incerta.g14626.t1 c_incerta.g15305.t1 c_incerta.g1650.t1 c_incerta.g1711.t1 c_incerta.g17704.t1 c_incerta.g17705.t1 c_incerta.g3922.t1 c_incerta.g7511.t1 c_incerta.g7514.t1 c_reinhardtii.Cre06.g278230.t1.1 c_reinhardtii.Cre06.g278231.t1.1 c_reinhardtii.Cre09.g396065.t1.1 c_reinhardtii.Cre09.g403250.t1.1 c_reinhardtii.Cre09.g403650.t1.1 c_reinhardtii.Cre09.g403850.t1.1 c_reinhardtii.Cre09.g403950.t1.2 c_reinhardtii.Cre16.g684450.t1.2 c_schloesseri.g10375.t1 c_schloesseri.g10376.t1 c_schloesseri.g12036.t1 c_schloesseri.g12039.t1 c_schloesseri.g13243.t1 c_schloesseri.g6550.t1 c_schloesseri.g7158.t1 c_schloesseri.g8467.t1 c_schloesseri.g8806.t1 c_schloesseri.g9677.t1 c_schloesseri.g9681.t1 c_schloesseri.g9689.t1 c_schloesseri.g9690.t1 g_pectorale.KXZ42761.1 g_pectorale.KXZ52973.1 g_pectorale.KXZ52976.1 g_pectorale.KXZ55543.1 v_carteri.Vocar.0002s0197.1.p v_carteri.Vocar.0008s0336.1.p v_carteri.Vocar.0008s0339.1.p v_carteri.Vocar.0008s0340.1.p
OG0000031: g_pectorale.KXZ41829.1 g_pectorale.KXZ42763.1 g_pectorale.KXZ46410.1 g_pectorale.KXZ46412.1 g_pectorale.KXZ46413.1 g_pectorale.KXZ46654.1 g_pectorale.KXZ46655.1 g_pectorale.KXZ46838.1 g_pectorale.KXZ47091.1 g_pectorale.KXZ47092.1 g_pectorale.KXZ47093.1 g_pectorale.KXZ47103.1 g_pectorale.KXZ47104.1 g_pectorale.KXZ47105.1 g_pectorale.KXZ47106.1 g_pectorale.KXZ47107.1 g_pectorale.KXZ47109.1 g_pectorale.KXZ47110.1 g_pectorale.KXZ47111.1 g_pectorale.KXZ47112.1 g_pectorale.KXZ47113.1 g_pectorale.KXZ47115.1 g_pectorale.KXZ47116.1 g_pectorale.KXZ47117.1 g_pectorale.KXZ47118.1 g_pectorale.KXZ47119.1 g_pectorale.KXZ47120.1 g_pectorale.KXZ47121.1 g_pectorale.KXZ47122.1 g_pectorale.KXZ47123.1 g_pectorale.KXZ47124.1 g_pectorale.KXZ47126.1 g_pectorale.KXZ47128.1 g_pectorale.KXZ48527.1 g_pectorale.KXZ48988.1 g_pectorale.KXZ50657.1 g_pectorale.KXZ50662.1 g_pectorale.KXZ50665.1 g_pectorale.KXZ50667.1 g_pectorale.KXZ50669.1 g_pectorale.KXZ50681.1 g_pectorale.KXZ50682.1 g_pectorale.KXZ50684.1 g_pectorale.KXZ50685.1 g_pectorale.KXZ52335.1 g_pectorale.KXZ52337.1 v_carteri.Vocar.0009s0367.1.p v_carteri.Vocar.0012s0222.1.p
OG0000032: c_debaryana.g1025.t1 c_debaryana.g1086.t1 c_debaryana.g11191.t1 c_debaryana.g11619.t1 c_debaryana.g11934.t1 c_debaryana.g12846.t1 c_debaryana.g12880.t1 c_debaryana.g12882.t1 c_debaryana.g13457.t1 c_debaryana.g13460.t1 c_debaryana.g14432.t1 c_debaryana.g14507.t1 c_debaryana.g14508.t1 c_debaryana.g1456.t1 c_debaryana.g1457.t1 c_debaryana.g14708.t1 c_debaryana.g15218.t1 c_debaryana.g15379.t1 c_debaryana.g15381.t1 c_debaryana.g16632.t1 c_debaryana.g17260.t1 c_debaryana.g1794.t1 c_debaryana.g18099.t1 c_debaryana.g18129.t1 c_debaryana.g18513.t1 c_debaryana.g2000.t1 c_debaryana.g2034.t1 c_debaryana.g20542.t1 c_debaryana.g20544.t1 c_debaryana.g2067.t1 c_debaryana.g207.t1 c_debaryana.g3778.t1 c_debaryana.g4542.t1 c_debaryana.g4544.t1 c_debaryana.g4778.t1 c_debaryana.g6981.t1 c_debaryana.g7293.t1 c_debaryana.g7922.t1 c_debaryana.g9047.t1 c_debaryana.g9750.t1 c_debaryana.g9826.t1 c_debaryana.g9838.t1 c_debaryana.g9839.t1 g_pectorale.KXZ47906.1 g_pectorale.KXZ47908.1 g_pectorale.KXZ53321.1
OG0000033: c_debaryana.g14618.t1 c_debaryana.g14619.t1 c_debaryana.g3990.t1 c_debaryana.g3996.t1 c_debaryana.g4006.t1 c_debaryana.g4017.t1 c_debaryana.g4019.t1 c_debaryana.g4028.t1 c_debaryana.g4036.t1 c_debaryana.g4046.t1 c_debaryana.g4047.t1 c_debaryana.g4052.t1 c_debaryana.g4054.t1 c_debaryana.g4057.t1 c_debaryana.g4069.t1 c_debaryana.g4072.t1 c_debaryana.g4076.t1 c_debaryana.g4081.t1 c_debaryana.g4082.t1 c_debaryana.g4093.t1 c_debaryana.g4100.t2 c_debaryana.g4101.t1 c_debaryana.g4103.t1 c_debaryana.g4111.t2 c_debaryana.g4115.t1 c_debaryana.g4124.t1 c_debaryana.g4125.t1 c_debaryana.g4126.t1 c_debaryana.g8188.t1 c_incerta.g12357.t1 c_incerta.g90.t1 c_reinhardtii.Cre06.g293516.t1.1 c_reinhardtii.Cre10.g426250.t1.1 c_schloesseri.g5903.t1 c_schloesseri.g8709.t1 g_pectorale.KXZ45472.1 g_pectorale.KXZ45473.1 g_pectorale.KXZ49184.1 g_pectorale.KXZ49426.1 g_pectorale.KXZ52803.1 g_pectorale.KXZ52868.1 g_pectorale.KXZ52911.1 g_pectorale.KXZ52923.1 g_pectorale.KXZ56135.1 v_carteri.Vocar.0001s1369.1.p v_carteri.Vocar.0005s0360.1.p
OG0000034: c_debaryana.g10680.t1 c_debaryana.g1182.t1 c_debaryana.g12233.t1 c_debaryana.g12515.t1 c_debaryana.g13202.t1 c_debaryana.g13205.t1 c_debaryana.g16287.t1 c_debaryana.g1639.t1 c_debaryana.g20612.t1 c_debaryana.g2215.t1 c_debaryana.g2216.t1 c_debaryana.g3656.t1 c_incerta.g5756.t1 c_incerta.g5944.t1 c_schloesseri.g17101.t1 g_pectorale.KXZ41211.1 g_pectorale.KXZ41212.1 g_pectorale.KXZ42146.1 g_pectorale.KXZ42147.1 g_pectorale.KXZ42526.1 g_pectorale.KXZ44671.1 g_pectorale.KXZ46001.1 g_pectorale.KXZ46105.1 g_pectorale.KXZ46106.1 g_pectorale.KXZ48490.1 g_pectorale.KXZ48491.1 g_pectorale.KXZ50520.1 g_pectorale.KXZ50654.1 g_pectorale.KXZ50656.1 g_pectorale.KXZ50709.1 g_pectorale.KXZ51773.1 g_pectorale.KXZ53379.1 g_pectorale.KXZ53380.1 g_pectorale.KXZ54688.1 v_carteri.Vocar.0003s0484.1.p v_carteri.Vocar.0008s0076.1.p v_carteri.Vocar.0015s0002.1.p v_carteri.Vocar.0016s0019.1.p v_carteri.Vocar.0016s0020.1.p v_carteri.Vocar.0020s0200.1.p v_carteri.Vocar.0020s0201.1.p v_carteri.Vocar.0020s0208.1.p v_carteri.Vocar.0025s0081.1.p v_carteri.Vocar.0046s0017.1.p v_carteri.Vocar.0054s0001.1.p v_carteri.Vocar.0062s0034.1.p
OG0000035: c_debaryana.g10426.t1 c_debaryana.g10427.t1 c_debaryana.g10428.t1 c_debaryana.g10429.t1 c_debaryana.g10432.t1 c_debaryana.g11320.t1 c_debaryana.g16764.t1 c_incerta.g11251.t1 c_incerta.g12653.t2 c_incerta.g16660.t1 c_incerta.g16979.t1 c_incerta.g1756.t1 c_incerta.g6245.t1 c_incerta.g8056.t1 c_incerta.g9818.t1 c_reinhardtii.Cre11.g467613.t1.1 c_reinhardtii.Cre11.g467614.t1.1 c_reinhardtii.Cre11.g467615.t1.1 c_reinhardtii.Cre12.g489300.t1.1 c_schloesseri.g12668.t2 c_schloesseri.g12669.t1 c_schloesseri.g15841.t1 g_pectorale.KXZ40943.1 g_pectorale.KXZ40967.1 g_pectorale.KXZ40968.1 g_pectorale.KXZ41033.1 g_pectorale.KXZ41161.1 g_pectorale.KXZ41209.1 g_pectorale.KXZ42572.1 g_pectorale.KXZ42781.1 g_pectorale.KXZ42782.1 g_pectorale.KXZ42794.1 g_pectorale.KXZ42910.1 g_pectorale.KXZ42911.1 g_pectorale.KXZ44084.1 g_pectorale.KXZ45139.1 g_pectorale.KXZ45993.1 g_pectorale.KXZ46123.1 g_pectorale.KXZ46146.1 g_pectorale.KXZ48896.1 g_pectorale.KXZ48938.1 g_pectorale.KXZ49036.1 g_pectorale.KXZ51550.1 g_pectorale.KXZ56076.1 v_carteri.Vocar.0007s0101.1.p v_carteri.Vocar.0007s0102.1.p
OG0000036: c_debaryana.g10381.t1 c_debaryana.g6023.t1 c_debaryana.g6024.t1 c_incerta.g11697.t1 c_incerta.g11698.t1 c_incerta.g11699.t1 c_incerta.g11700.t1 c_incerta.g11701.t1 c_incerta.g11703.t1 c_incerta.g8974.t1 c_reinhardtii.Cre08.g364931.t1.1 c_reinhardtii.Cre08.g364950.t2.1 c_reinhardtii.Cre08.g365050.t1.2 c_reinhardtii.Cre08.g365065.t2.1 c_reinhardtii.Cre08.g365100.t1.1 c_reinhardtii.Cre08.g365103.t1.1 c_reinhardtii.Cre08.g365141.t1.1 c_reinhardtii.Cre08.g365150.t1.2 c_reinhardtii.Cre08.g365200.t1.2 c_reinhardtii.Cre08.g365204.t1.1 c_reinhardtii.Cre08.g365205.t2.1 c_reinhardtii.Cre08.g365300.t1.2 c_reinhardtii.Cre09.g396800.t1.1 c_schloesseri.g12270.t1 c_schloesseri.g5554.t1 c_schloesseri.g5555.t1 c_schloesseri.g5556.t1 c_schloesseri.g5557.t1 c_schloesseri.g5558.t1 c_schloesseri.g5559.t1 c_schloesseri.g5560.t1 c_schloesseri.g5561.t1 c_schloesseri.g693.t1 c_schloesseri.g694.t1 c_schloesseri.g696.t1 c_schloesseri.g7743.t1 c_schloesseri.g7744.t1 c_schloesseri.g7745.t1 c_schloesseri.g7747.t1 c_schloesseri.g9317.t1 c_schloesseri.g9318.t1 c_schloesseri.g9319.t1 g_pectorale.KXZ45079.1 v_carteri.Vocar.0008s0241.1.p v_carteri.Vocar.0020s0048.1.p
OG0000037: c_debaryana.g10075.t2 c_debaryana.g10078.t1 c_debaryana.g10079.t1 c_debaryana.g13.t1 c_debaryana.g19458.t1 c_debaryana.g3401.t1 c_debaryana.g3420.t1 c_debaryana.g4091.t1 c_debaryana.g4920.t1 c_debaryana.g6342.t1 c_debaryana.g6515.t1 c_debaryana.g8752.t1 c_debaryana.g9.t1 c_incerta.g11531.t1 c_incerta.g12762.t1 c_incerta.g12827.t1 c_incerta.g1463.t1 c_incerta.g1484.t1 c_incerta.g1485.t1 c_incerta.g16274.t1 c_incerta.g16934.t1 c_reinhardtii.Cre07.g319650.t1.1 c_reinhardtii.Cre08.g373200.t1.2 c_reinhardtii.Cre09.g399663.t2.1 c_reinhardtii.Cre11.g469500.t1.1 c_reinhardtii.Cre13.g586650.t1.1 c_reinhardtii.Cre13.g586700.t2.1 c_reinhardtii.Cre13.g587550.t1.1 c_schloesseri.g10740.t1 c_schloesseri.g10742.t1 c_schloesseri.g13058.t1 c_schloesseri.g13059.t1 c_schloesseri.g13076.t1 c_schloesseri.g17438.t1 c_schloesseri.g3227.t1 c_schloesseri.g6440.t1 c_schloesseri.g6925.t1 g_pectorale.KXZ45821.1 g_pectorale.KXZ46877.1 g_pectorale.KXZ48850.1 v_carteri.Vocar.0001s0015.1.p v_carteri.Vocar.0012s0199.1.p v_carteri.Vocar.0013s0280.1.p v_carteri.Vocar.0013s0285.1.p
OG0000038: c_debaryana.g18005.t1 c_reinhardtii.Cre02.g141566.t1.1 c_reinhardtii.Cre06.g253550.t1.2 c_reinhardtii.Cre06.g253850.t1.2 c_reinhardtii.Cre06.g253975.t1.2 c_reinhardtii.Cre12.g520700.t1.2 c_reinhardtii.Cre13.g567050.t1.2 c_reinhardtii.Cre14.g622480.t1.1 c_reinhardtii.Cre15.g641298.t1.1 c_reinhardtii.Cre17.g742998.t1.1 c_reinhardtii.Cre17.g743064.t1.1 c_reinhardtii.Cre21.g752947.t1.1 c_reinhardtii.Cre21.g752997.t1.1 c_schloesseri.g3791.t1 g_pectorale.KXZ40881.1 g_pectorale.KXZ40999.1 g_pectorale.KXZ41089.1 g_pectorale.KXZ41104.1 g_pectorale.KXZ41262.1 g_pectorale.KXZ41458.1 g_pectorale.KXZ41475.1 g_pectorale.KXZ41821.1 g_pectorale.KXZ41865.1 g_pectorale.KXZ41969.1 g_pectorale.KXZ42170.1 g_pectorale.KXZ42236.1 g_pectorale.KXZ42237.1 g_pectorale.KXZ42260.1 g_pectorale.KXZ42400.1 g_pectorale.KXZ42533.1 g_pectorale.KXZ42534.1 g_pectorale.KXZ42699.1 g_pectorale.KXZ45875.1 g_pectorale.KXZ45880.1 g_pectorale.KXZ45987.1 g_pectorale.KXZ48194.1 g_pectorale.KXZ48404.1 g_pectorale.KXZ50413.1 g_pectorale.KXZ51461.1 g_pectorale.KXZ57055.1 g_pectorale.KXZ57056.1 v_carteri.Vocar.0001s1212.1.p v_carteri.Vocar.0006s0473.1.p v_carteri.Vocar.0039s0001.1.p
OG0000039: c_debaryana.g1511.t1 c_debaryana.g1536.t1 c_debaryana.g1538.t1 c_debaryana.g1543.t1 c_incerta.g10330.t1 c_incerta.g10348.t1 c_incerta.g10354.t1 c_incerta.g10374.t1 c_incerta.g10423.t1 c_incerta.g10426.t1 c_incerta.g1497.t1 c_incerta.g2010.t1 c_incerta.g7925.t1 c_incerta.g8535.t1 c_incerta.g8720.t1 c_incerta.g9201.t1 c_incerta.g9213.t1 c_reinhardtii.Cre06.g278248.t1.1 c_reinhardtii.Cre07.g327050.t1.2 c_reinhardtii.Cre07.g342650.t1.1 c_reinhardtii.Cre07.g343250.t1.1 c_reinhardtii.Cre07.g343300.t1.1 c_reinhardtii.Cre07.g343466.t1.1 c_reinhardtii.Cre07.g343500.t1.1 c_reinhardtii.Cre07.g343534.t1.1 c_reinhardtii.Cre07.g343567.t1.1 c_reinhardtii.Cre07.g343600.t1.1 c_reinhardtii.Cre07.g343650.t1.1 c_reinhardtii.Cre07.g344771.t1.2 c_reinhardtii.Cre07.g345250.t1.1 c_reinhardtii.Cre13.g579250.t1.2 c_reinhardtii.Cre17.g739400.t1.2 c_reinhardtii.Cre17.g739900.t1.2 c_reinhardtii.Cre17.g739950.t1.1 c_reinhardtii.Cre17.g746297.t1.1 c_schloesseri.g12322.t1 c_schloesseri.g2478.t1 c_schloesseri.g3161.t1 g_pectorale.KXZ43728.1 g_pectorale.KXZ50694.1 g_pectorale.KXZ50722.1 g_pectorale.KXZ50723.1 v_carteri.Vocar.0003s0315.1.p
OG0000040: c_incerta.g11.t1 c_incerta.g1156.t1 c_incerta.g13536.t1 c_incerta.g13605.t1 c_incerta.g14394.t1 c_incerta.g15137.t1 c_incerta.g17082.t1 c_incerta.g3832.t1 c_incerta.g6430.t1 c_incerta.g7105.t1 c_incerta.g8837.t1 c_incerta.g8838.t1 c_incerta.g8856.t1 c_incerta.g8857.t1 c_incerta.g9423.t1 c_incerta.g9486.t1 c_reinhardtii.Cre01.g010201.t1.1 c_reinhardtii.Cre08.g378351.t1.1 c_reinhardtii.Cre09.g391350.t2.1 c_reinhardtii.Cre09.g391352.t1.1 c_reinhardtii.Cre09.g402304.t1.1 c_reinhardtii.Cre15.g637552.t1.1 c_reinhardtii.Cre15.g637602.t1.1 c_schloesseri.g1027.t1 c_schloesseri.g11437.t1 c_schloesseri.g11526.t1 c_schloesseri.g12142.t1 c_schloesseri.g12143.t1 c_schloesseri.g12161.t1 c_schloesseri.g12162.t1 c_schloesseri.g2468.t1 c_schloesseri.g3700.t1 c_schloesseri.g3701.t1 c_schloesseri.g3703.t1 c_schloesseri.g3704.t1 c_schloesseri.g4474.t1 c_schloesseri.g4991.t1 c_schloesseri.g5035.t2 c_schloesseri.g5036.t1 c_schloesseri.g6302.t1 c_schloesseri.g8277.t1 c_schloesseri.g8490.t1 c_schloesseri.g9720.t1
OG0000041: c_debaryana.g11090.t1 c_debaryana.g11110.t1 c_debaryana.g11111.t1 c_debaryana.g11113.t1 c_debaryana.g11147.t1 c_debaryana.g11166.t1 c_debaryana.g11167.t1 c_debaryana.g11168.t1 c_debaryana.g11178.t1 c_debaryana.g11183.t1 c_debaryana.g11200.t1 c_debaryana.g11205.t1 c_debaryana.g11206.t1 c_debaryana.g11207.t1 c_debaryana.g11210.t1 c_debaryana.g11226.t1 c_debaryana.g11227.t1 c_debaryana.g11233.t1 c_debaryana.g11237.t1 c_debaryana.g11238.t1 c_debaryana.g11239.t1 c_debaryana.g11240.t2 c_debaryana.g11248.t1 c_debaryana.g12555.t1 c_debaryana.g1352.t2 c_debaryana.g14022.t1 c_debaryana.g1640.t1 c_debaryana.g1800.t1 c_debaryana.g18057.t1 c_debaryana.g2101.t1 c_debaryana.g2423.t1 c_debaryana.g9046.t1 c_schloesseri.g4333.t1 c_schloesseri.g8521.t1 c_schloesseri.g9946.t1 g_pectorale.KXZ43768.1 g_pectorale.KXZ43769.1 g_pectorale.KXZ45687.1 g_pectorale.KXZ45690.1 g_pectorale.KXZ45691.1 g_pectorale.KXZ45695.1 g_pectorale.KXZ51353.1
OG0000042: c_debaryana.g15252.t1 c_debaryana.g15253.t1 c_debaryana.g15256.t1 c_debaryana.g15259.t1 c_debaryana.g15266.t1 c_debaryana.g18817.t1 c_debaryana.g19972.t1 c_debaryana.g2474.t1 c_debaryana.g3682.t1 c_debaryana.g3683.t1 c_debaryana.g5643.t1 c_debaryana.g5646.t1 c_debaryana.g5647.t1 c_debaryana.g5830.t1 c_debaryana.g8682.t1 c_debaryana.g8685.t1 c_debaryana.g9552.t1 c_incerta.g14658.t1 c_incerta.g15923.t1 c_incerta.g282.t1 c_reinhardtii.Cre06.g297700.t1.1 c_reinhardtii.Cre16.g687966.t1.1 c_reinhardtii.Cre17.g706250.t1.1 c_schloesseri.g11764.t1 c_schloesseri.g147.t1 c_schloesseri.g3782.t1 c_schloesseri.g4353.t1 c_schloesseri.g686.t1 g_pectorale.KXZ43348.1 g_pectorale.KXZ43422.1 g_pectorale.KXZ44020.1 g_pectorale.KXZ45100.1 g_pectorale.KXZ45721.1 g_pectorale.KXZ48008.1 g_pectorale.KXZ48010.1 g_pectorale.KXZ49001.1 g_pectorale.KXZ50181.1 v_carteri.Vocar.0005s0200.1.p v_carteri.Vocar.0041s0047.1.p
OG0000043: c_debaryana.g13355.t1 c_debaryana.g15339.t1 c_debaryana.g19177.t1 c_debaryana.g19178.t1 c_debaryana.g19179.t1 c_debaryana.g19180.t1 c_debaryana.g19181.t1 c_debaryana.g2380.t1 c_debaryana.g5330.t1 c_debaryana.g8615.t1 c_debaryana.g8976.t1 c_incerta.g13957.t1 c_incerta.g6439.t1 c_incerta.g6440.t1 c_incerta.g6441.t1 c_incerta.g6442.t1 c_incerta.g6443.t1 c_incerta.g6444.t1 c_incerta.g9903.t1 c_incerta.g9904.t1 c_incerta.g9905.t1 c_incerta.g9906.t1 c_incerta.g9907.t1 c_reinhardtii.Cre01.g046450.t1.2 c_reinhardtii.Cre01.g046500.t1.2 c_reinhardtii.Cre01.g046501.t1.1 c_reinhardtii.Cre01.g046502.t1.1 c_reinhardtii.Cre01.g047100.t1.1 c_reinhardtii.Cre01.g047200.t2.1 c_reinhardtii.Cre04.g227800.t1.1 c_reinhardtii.Cre09.g388352.t1.1 c_reinhardtii.Cre12.g512350.t1.2 c_schloesseri.g10072.t1 c_schloesseri.g3919.t1 c_schloesseri.g6293.t1 c_schloesseri.g6294.t1 g_pectorale.KXZ51351.1 v_carteri.Vocar.0002s0373.1.p
OG0000044: c_debaryana.g20523.t1 c_debaryana.g4447.t1 c_incerta.g3542.t1 c_reinhardtii.Cre07.g356283.t1.1 c_reinhardtii.Cre08.g384285.t1.1 c_reinhardtii.Cre08.g384320.t1.1 c_schloesseri.g3195.t1 g_pectorale.KXZ40811.1 g_pectorale.KXZ40866.1 g_pectorale.KXZ40884.1 g_pectorale.KXZ40939.1 g_pectorale.KXZ40945.1 g_pectorale.KXZ40964.1 g_pectorale.KXZ40976.1 g_pectorale.KXZ40982.1 g_pectorale.KXZ41050.1 g_pectorale.KXZ41143.1 g_pectorale.KXZ41220.1 g_pectorale.KXZ41229.1 g_pectorale.KXZ41455.1 g_pectorale.KXZ41456.1 g_pectorale.KXZ41459.1 g_pectorale.KXZ41460.1 g_pectorale.KXZ41464.1 g_pectorale.KXZ41505.1 g_pectorale.KXZ41510.1 g_pectorale.KXZ41569.1 g_pectorale.KXZ41585.1 g_pectorale.KXZ41586.1 g_pectorale.KXZ41695.1 g_pectorale.KXZ41792.1 g_pectorale.KXZ42273.1 g_pectorale.KXZ42274.1 g_pectorale.KXZ42275.1 g_pectorale.KXZ42505.1 g_pectorale.KXZ42507.1 g_pectorale.KXZ45874.1
OG0000045: c_debaryana.g8789.t1 c_debaryana.g8791.t1 c_incerta.g12789.t1 c_reinhardtii.Cre11.g468371.t1.1 c_schloesseri.g3202.t1 g_pectorale.KXZ40806.1 g_pectorale.KXZ40909.1 g_pectorale.KXZ40990.1 g_pectorale.KXZ41194.1 g_pectorale.KXZ41257.1 g_pectorale.KXZ41347.1 g_pectorale.KXZ41356.1 g_pectorale.KXZ41434.1 g_pectorale.KXZ41473.1 g_pectorale.KXZ42672.1 g_pectorale.KXZ44748.1 g_pectorale.KXZ44749.1 g_pectorale.KXZ45180.1 g_pectorale.KXZ45941.1 g_pectorale.KXZ46580.1 g_pectorale.KXZ48232.1 g_pectorale.KXZ48980.1 g_pectorale.KXZ49774.1 g_pectorale.KXZ50136.1 g_pectorale.KXZ51393.1 g_pectorale.KXZ52984.1 g_pectorale.KXZ54191.1 g_pectorale.KXZ54504.1 g_pectorale.KXZ54996.1 g_pectorale.KXZ54997.1 g_pectorale.KXZ55322.1 g_pectorale.KXZ55384.1 g_pectorale.KXZ55652.1 g_pectorale.KXZ57050.1 v_carteri.Vocar.0012s0208.1.p v_carteri.Vocar.0026s0045.1.p v_carteri.Vocar.0029s0050.1.p
OG0000046: c_debaryana.g10303.t1 c_debaryana.g10308.t1 c_debaryana.g10312.t1 c_debaryana.g12566.t1 c_debaryana.g12623.t1 c_debaryana.g13581.t1 c_debaryana.g15584.t1 c_debaryana.g16246.t1 c_debaryana.g1766.t1 c_debaryana.g2230.t1 c_debaryana.g4817.t1 c_debaryana.g8985.t1 c_debaryana.g9560.t1 c_incerta.g3679.t1 g_pectorale.KXZ43140.1 g_pectorale.KXZ43154.1 g_pectorale.KXZ44413.1 g_pectorale.KXZ46010.1 g_pectorale.KXZ46267.1 v_carteri.Vocar.0002s0572.1.p v_carteri.Vocar.0008s0268.1.p v_carteri.Vocar.0012s0285.1.p v_carteri.Vocar.0017s0081.1.p v_carteri.Vocar.0018s0160.1.p v_carteri.Vocar.0030s0158.1.p v_carteri.Vocar.0032s0074.1.p v_carteri.Vocar.0032s0076.1.p v_carteri.Vocar.0032s0136.1.p v_carteri.Vocar.0043s0055.1.p v_carteri.Vocar.0043s0056.1.p v_carteri.Vocar.0043s0058.1.p v_carteri.Vocar.0043s0081.1.p v_carteri.Vocar.0043s0082.1.p v_carteri.Vocar.0058s0011.1.p v_carteri.Vocar.0058s0012.1.p v_carteri.Vocar.0058s0013.1.p
OG0000047: c_debaryana.g1895.t1 c_debaryana.g1897.t1 c_debaryana.g5823.t1 c_debaryana.g9197.t1 c_incerta.g15541.t1 c_incerta.g16235.t1 c_incerta.g2433.t1 c_incerta.g3351.t1 c_incerta.g3353.t1 c_reinhardtii.Cre07.g321400.t1.1 c_reinhardtii.Cre09.g389050.t1.1 c_reinhardtii.Cre17.g719325.t1.1 c_schloesseri.g10779.t1 c_schloesseri.g10780.t1 c_schloesseri.g10782.t1 c_schloesseri.g10784.t1 c_schloesseri.g10785.t1 c_schloesseri.g10788.t1 c_schloesseri.g10789.t1 c_schloesseri.g13438.t1 c_schloesseri.g14196.t1 c_schloesseri.g14200.t1 c_schloesseri.g14624.t1 c_schloesseri.g211.t1 c_schloesseri.g212.t1 c_schloesseri.g2653.t1 c_schloesseri.g3547.t1 c_schloesseri.g4995.t1 c_schloesseri.g5466.t1 g_pectorale.KXZ41216.1 g_pectorale.KXZ50425.1 g_pectorale.KXZ50961.1 g_pectorale.KXZ54761.1 v_carteri.Vocar.0004s0273.1.p v_carteri.Vocar.0013s0203.1.p v_carteri.Vocar.0013s0204.1.p
OG0000048: c_incerta.g6507.t1 c_incerta.g6514.t1 c_incerta.g6515.t1 c_reinhardtii.Cre01.g026350.t1.1 c_reinhardtii.Cre01.g026700.t1.1 c_reinhardtii.Cre01.g026750.t1.1 c_reinhardtii.Cre01.g026800.t1.1 c_reinhardtii.Cre01.g026850.t1.1 c_schloesseri.g6228.t1 c_schloesseri.g6229.t1 c_schloesseri.g6230.t1 c_schloesseri.g6237.t1 g_pectorale.KXZ45150.1 g_pectorale.KXZ45783.1 g_pectorale.KXZ45816.1 g_pectorale.KXZ46789.1 g_pectorale.KXZ49544.1 g_pectorale.KXZ51297.1 g_pectorale.KXZ51298.1 g_pectorale.KXZ51299.1 g_pectorale.KXZ51300.1 g_pectorale.KXZ51303.1 g_pectorale.KXZ51304.1 g_pectorale.KXZ51305.1 g_pectorale.KXZ51306.1 g_pectorale.KXZ52456.1 g_pectorale.KXZ52457.1 g_pectorale.KXZ52458.1 g_pectorale.KXZ52715.1 g_pectorale.KXZ52726.1 g_pectorale.KXZ52808.1 g_pectorale.KXZ53077.1 g_pectorale.KXZ53088.1 g_pectorale.KXZ53099.1 g_pectorale.KXZ54283.1 v_carteri.Vocar.0019s0018.1.p
OG0000049: c_debaryana.g17694.t1 c_debaryana.g20076.t1 c_debaryana.g20077.t1 c_debaryana.g20081.t1 c_debaryana.g20086.t1 c_incerta.g7466.t1 c_incerta.g7478.t1 c_incerta.g7481.t1 c_incerta.g7486.t1 c_incerta.g7487.t1 c_incerta.g749.t1 c_reinhardtii.Cre09.g396994.t1.1 c_reinhardtii.Cre09.g397031.t1.1 c_reinhardtii.Cre09.g397105.t1.1 c_reinhardtii.Cre09.g397216.t1.1 c_reinhardtii.Cre09.g397253.t1.1 c_reinhardtii.Cre09.g397734.t1.1 c_reinhardtii.Cre16.g648200.t1.2 c_schloesseri.g15064.t1 c_schloesseri.g4054.t1 c_schloesseri.g6971.t1 c_schloesseri.g6984.t1 c_schloesseri.g6990.t1 c_schloesseri.g6991.t1 g_pectorale.KXZ46303.1 g_pectorale.KXZ46320.1 g_pectorale.KXZ46321.1 g_pectorale.KXZ49972.1 g_pectorale.KXZ53583.1 g_pectorale.KXZ53585.1 g_pectorale.KXZ54778.1 g_pectorale.KXZ54779.1 g_pectorale.KXZ54780.1 v_carteri.Vocar.0009s0201.1.p v_carteri.Vocar.0009s0216.1.p
OG0000050: c_debaryana.g10392.t1 c_debaryana.g10393.t1 c_debaryana.g10394.t1 c_debaryana.g10662.t1 c_debaryana.g12685.t1 c_debaryana.g13791.t1 c_debaryana.g14039.t1 c_debaryana.g16664.t1 c_debaryana.g18420.t1 c_debaryana.g18567.t1 c_debaryana.g18571.t1 c_debaryana.g18941.t1 c_debaryana.g19107.t1 c_debaryana.g19782.t1 c_debaryana.g20059.t1 c_debaryana.g20060.t1 c_debaryana.g20372.t1 c_debaryana.g3425.t1 c_debaryana.g3444.t1 c_debaryana.g3445.t1 c_debaryana.g4332.t1 c_debaryana.g4692.t1 c_debaryana.g4861.t1 g_pectorale.KXZ42216.1 g_pectorale.KXZ43439.1 g_pectorale.KXZ44438.1 g_pectorale.KXZ44447.1 g_pectorale.KXZ45800.1 g_pectorale.KXZ45801.1 g_pectorale.KXZ45809.1 g_pectorale.KXZ47372.1 g_pectorale.KXZ48152.1 g_pectorale.KXZ48153.1 g_pectorale.KXZ50392.1
OG0000051: c_debaryana.g5946.t1 c_debaryana.g5947.t1 c_debaryana.g5951.t1 c_debaryana.g5952.t1 c_debaryana.g6754.t1 c_debaryana.g6756.t1 c_debaryana.g6759.t1 c_debaryana.g6763.t1 c_debaryana.g6764.t1 c_debaryana.g8266.t1 c_debaryana.g8267.t1 c_incerta.g13734.t1 c_incerta.g6585.t1 c_incerta.g6602.t1 c_incerta.g7825.t1 c_incerta.g8388.t1 c_incerta.g8389.t1 c_reinhardtii.Cre01.g001200.t1.1 c_reinhardtii.Cre01.g030100.t1.1 c_reinhardtii.Cre02.g081950.t1.1 c_schloesseri.g16308.t1 c_schloesseri.g25.t1 c_schloesseri.g6142.t1 g_pectorale.KXZ43617.1 g_pectorale.KXZ43619.1 g_pectorale.KXZ44060.1 g_pectorale.KXZ44178.1 g_pectorale.KXZ49421.1 g_pectorale.KXZ49423.1 g_pectorale.KXZ49424.1 g_pectorale.KXZ52599.1 g_pectorale.KXZ55198.1 v_carteri.Vocar.0004s0481.1.p v_carteri.Vocar.0022s0028.1.p
OG0000052: c_debaryana.g14945.t3 c_debaryana.g1577.t1 c_debaryana.g20410.t1 c_incerta.g12553.t1 c_incerta.g14031.t1 c_incerta.g4280.t1 c_incerta.g5553.t1 c_incerta.g6015.t1 c_incerta.g8030.t1 c_incerta.g827.t1 c_incerta.g9735.t1 c_incerta.g9737.t1 c_incerta.g9756.t1 c_reinhardtii.Cre17.g737350.t1.1 c_reinhardtii.Cre17.g737351.t2.1 c_reinhardtii.Cre17.g737376.t1.1 c_reinhardtii.Cre17.g737400.t1.1 c_reinhardtii.Cre17.g737463.t1.1 c_reinhardtii.Cre17.g737525.t1.1 c_reinhardtii.Cre17.g737702.t1.1 c_schloesseri.g12368.t3 c_schloesseri.g12369.t1 c_schloesseri.g12372.t1 c_schloesseri.g12374.t1 c_schloesseri.g14985.t1 c_schloesseri.g16288.t1 g_pectorale.KXZ46155.1 g_pectorale.KXZ46394.1 g_pectorale.KXZ46562.1 g_pectorale.KXZ53194.1 g_pectorale.KXZ53850.1 g_pectorale.KXZ53996.1 g_pectorale.KXZ54442.1 v_carteri.Vocar.0041s0053.1.p
OG0000053: c_debaryana.g12121.t1 c_debaryana.g14263.t1 c_debaryana.g14264.t1 c_debaryana.g14265.t1 c_debaryana.g14266.t1 c_debaryana.g5990.t1 c_debaryana.g5991.t2 c_debaryana.g5992.t1 c_debaryana.g5993.t1 c_debaryana.g5994.t1 c_debaryana.g9744.t2 c_incerta.g17681.t1 c_incerta.g6188.t1 c_incerta.g6223.t1 c_reinhardtii.Cre01.g011630.t1.1 c_reinhardtii.Cre01.g013100.t1.1 c_reinhardtii.Cre06.g278204.t1.1 c_schloesseri.g10398.t1 c_schloesseri.g9912.t1 c_schloesseri.g9941.t2 g_pectorale.KXZ43730.1 g_pectorale.KXZ45855.1 v_carteri.Vocar.0002s0266.1.p v_carteri.Vocar.0002s0380.1.p v_carteri.Vocar.0002s0385.1.p v_carteri.Vocar.0002s0386.1.p v_carteri.Vocar.0002s0387.1.p v_carteri.Vocar.0002s0388.1.p v_carteri.Vocar.0003s0210.1.p v_carteri.Vocar.0003s0211.1.p v_carteri.Vocar.0045s0069.1.p v_carteri.Vocar.0045s0070.1.p v_carteri.Vocar.0064s0031.1.p
OG0000054: c_debaryana.g14984.t1 c_debaryana.g16074.t1 c_debaryana.g16369.t1 c_debaryana.g16374.t1 c_debaryana.g18668.t1 c_debaryana.g19943.t1 c_debaryana.g5070.t1 c_debaryana.g6044.t1 c_debaryana.g608.t1 c_debaryana.g6111.t1 c_debaryana.g7754.t1 c_debaryana.g7756.t1 c_debaryana.g7757.t1 c_debaryana.g7758.t1 c_debaryana.g8745.t1 c_debaryana.g8746.t1 c_debaryana.g9486.t1 c_incerta.g10275.t1 c_incerta.g10276.t1 c_incerta.g12602.t1 c_incerta.g12603.t1 c_incerta.g14761.t1 c_incerta.g16698.t1 c_incerta.g16700.t1 c_incerta.g16702.t1 c_incerta.g16945.t1 c_reinhardtii.Cre02.g142605.t1.1 c_reinhardtii.Cre02.g142650.t1.1 c_reinhardtii.Cre07.g312600.t2.1 c_schloesseri.g6602.t1 v_carteri.Vocar.0001s0001.1.p v_carteri.Vocar.0020s0015.1.p v_carteri.Vocar.0062s0001.1.p
OG0000055: c_debaryana.g10833.t1 c_debaryana.g15484.t1 c_debaryana.g15640.t1 c_debaryana.g15641.t1 c_debaryana.g16789.t1 c_debaryana.g16790.t1 c_debaryana.g16792.t1 c_debaryana.g16793.t1 c_debaryana.g16794.t1 c_debaryana.g20056.t1 c_incerta.g13716.t1 c_incerta.g13717.t1 c_incerta.g13718.t1 c_incerta.g13720.t1 c_reinhardtii.Cre01.g003950.t1.1 c_reinhardtii.Cre01.g004124.t1.1 c_reinhardtii.Cre01.g004157.t1.2 c_schloesseri.g13452.t2 c_schloesseri.g13453.t1 c_schloesseri.g13454.t1 c_schloesseri.g13455.t1 c_schloesseri.g13456.t1 g_pectorale.KXZ42658.1 g_pectorale.KXZ42914.1 g_pectorale.KXZ45662.1 g_pectorale.KXZ45668.1 g_pectorale.KXZ45669.1 g_pectorale.KXZ55417.1 v_carteri.Vocar.0024s0143.1.p v_carteri.Vocar.0024s0150.1.p v_carteri.Vocar.0024s0218.1.p v_carteri.Vocar.0024s0219.1.p v_carteri.Vocar.0079s0023.1.p
OG0000056: c_debaryana.g11382.t1 c_debaryana.g11383.t1 c_debaryana.g12079.t1 c_debaryana.g12084.t1 c_debaryana.g13318.t1 c_debaryana.g16713.t1 c_debaryana.g16714.t1 c_debaryana.g16715.t1 c_debaryana.g16716.t1 c_debaryana.g16718.t1 c_debaryana.g16719.t1 c_debaryana.g16720.t1 c_debaryana.g17856.t1 c_debaryana.g19395.t1 c_debaryana.g20017.t1 c_debaryana.g2707.t1 c_debaryana.g8904.t1 c_incerta.g12473.t1 c_incerta.g16938.t1 c_incerta.g1889.t1 c_incerta.g1890.t1 c_incerta.g7473.t1 c_incerta.g8322.t1 c_incerta.g9113.t1 c_reinhardtii.Cre04.g217917.t1.1 c_reinhardtii.Cre09.g397475.t1.1 c_reinhardtii.Cre10.g421021.t1.2 c_reinhardtii.Cre13.g568176.t1.1 c_schloesseri.g15659.t1 c_schloesseri.g6931.t1 g_pectorale.KXZ41798.1 v_carteri.Vocar.0001s1537.1.p v_carteri.Vocar.0009s0221.1.p
OG0000057: c_debaryana.g16735.t1 c_debaryana.g5020.t1 c_incerta.g3383.t1 c_incerta.g3384.t1 c_incerta.g3387.t1 c_incerta.g3388.t1 c_reinhardtii.Cre14.g620600.t1.2 c_reinhardtii.Cre14.g620702.t1.1 c_reinhardtii.Cre17.g717850.t1.1 c_reinhardtii.Cre17.g717900.t1.2 c_reinhardtii.Cre17.g717950.t2.1 c_reinhardtii.Cre17.g718000.t1.1 c_schloesseri.g14655.t1 c_schloesseri.g14656.t1 c_schloesseri.g14657.t1 c_schloesseri.g17293.t1 c_schloesseri.g17294.t1 c_schloesseri.g17295.t1 g_pectorale.KXZ48449.1 g_pectorale.KXZ51120.1 g_pectorale.KXZ51121.1 v_carteri.Vocar.0003s0020.1.p v_carteri.Vocar.0003s0023.1.p v_carteri.Vocar.0004s0116.1.p v_carteri.Vocar.0004s0117.1.p v_carteri.Vocar.0004s0253.1.p v_carteri.Vocar.0004s0255.1.p v_carteri.Vocar.0004s0257.1.p v_carteri.Vocar.0018s0041.1.p v_carteri.Vocar.0024s0151.1.p v_carteri.Vocar.0024s0152.1.p v_carteri.Vocar.0024s0216.1.p v_carteri.Vocar.0033s0108.1.p
OG0000058: c_debaryana.g12169.t1 c_debaryana.g12188.t1 c_debaryana.g12947.t1 c_debaryana.g172.t1 c_debaryana.g17860.t1 c_debaryana.g18537.t1 c_debaryana.g18539.t1 c_debaryana.g6978.t1 c_debaryana.g8057.t1 c_incerta.g13577.t1 c_incerta.g13583.t1 c_incerta.g13595.t1 c_incerta.g14653.t1 c_incerta.g15704.t1 c_incerta.g7692.t1 c_reinhardtii.Cre02.g108601.t1.1 c_reinhardtii.Cre02.g108650.t1.2 c_reinhardtii.Cre02.g108750.t1.2 c_reinhardtii.Cre08.g378950.t1.1 c_reinhardtii.Cre08.g379850.t1.2 c_reinhardtii.Cre16.g675750.t1.1 c_schloesseri.g11532.t1 c_schloesseri.g5047.t1 c_schloesseri.g5064.t1 c_schloesseri.g9661.t1 g_pectorale.KXZ46952.1 g_pectorale.KXZ46953.1 g_pectorale.KXZ55467.1 g_pectorale.KXZ55469.1 g_pectorale.KXZ55470.1 v_carteri.Vocar.0042s0030.1.p v_carteri.Vocar.0057s0034.1.p
OG0000059: c_debaryana.g1026.t1 c_debaryana.g1029.t1 c_debaryana.g10295.t1 c_debaryana.g10296.t1 c_debaryana.g12193.t1 c_debaryana.g12194.t1 c_debaryana.g14090.t1 c_debaryana.g2848.t1 c_debaryana.g2852.t1 c_debaryana.g2853.t1 c_debaryana.g6397.t1 c_debaryana.g7116.t1 c_debaryana.g8018.t1 c_debaryana.g8019.t1 c_debaryana.g8020.t1 c_debaryana.g8032.t1 c_debaryana.g8033.t1 c_debaryana.g8510.t1 c_debaryana.g8639.t1 c_debaryana.g9533.t1 c_incerta.g13600.t1 c_reinhardtii.Cre08.g378700.t1.2 c_schloesseri.g5042.t1 g_pectorale.KXZ43888.1 g_pectorale.KXZ51797.1 g_pectorale.KXZ51936.1 g_pectorale.KXZ55851.1 g_pectorale.KXZ55852.1 g_pectorale.KXZ55853.1 v_carteri.Vocar.0001s1358.1.p v_carteri.Vocar.0049s0021.1.p v_carteri.Vocar.0053s0025.1.p
OG0000060: c_debaryana.g17188.t1 c_debaryana.g17189.t1 c_debaryana.g7488.t1 c_debaryana.g7503.t1 c_debaryana.g7504.t1 c_debaryana.g7505.t1 c_incerta.g10896.t1 c_incerta.g10897.t1 c_incerta.g16631.t1 c_incerta.g16632.t1 c_incerta.g16633.t1 c_incerta.g16634.t1 c_reinhardtii.Cre03.g146727.t1.1 c_reinhardtii.Cre03.g146747.t1.1 c_reinhardtii.Cre03.g146767.t1.1 c_reinhardtii.Cre17.g732533.t1.1 c_reinhardtii.Cre17.g732566.t1.1 c_reinhardtii.Cre17.g732600.t1.2 c_schloesseri.g12456.t1 c_schloesseri.g12457.t1 c_schloesseri.g12458.t1 c_schloesseri.g12459.t1 c_schloesseri.g16498.t1 c_schloesseri.g16500.t1 c_schloesseri.g16501.t1 c_schloesseri.g17021.t1 g_pectorale.KXZ46256.1 g_pectorale.KXZ46257.1 g_pectorale.KXZ46258.1 v_carteri.Vocar.0003s0335.1.p v_carteri.Vocar.0003s0370.1.p v_carteri.Vocar.0003s0371.1.p
OG0000061: c_debaryana.g13597.t1 c_debaryana.g13598.t1 c_debaryana.g13628.t1 c_debaryana.g13643.t1 c_debaryana.g13646.t1 c_debaryana.g13717.t1 c_debaryana.g14004.t1 c_debaryana.g16686.t1 c_debaryana.g1948.t1 c_debaryana.g1961.t1 c_incerta.g15651.t1 c_incerta.g15752.t1 c_incerta.g3829.t1 c_incerta.g3879.t1 c_incerta.g9035.t1 c_incerta.g9061.t1 c_reinhardtii.Cre13.g603350.t1.1 c_reinhardtii.Cre16.g678551.t1.1 c_reinhardtii.Cre16.g679850.t1.1 c_reinhardtii.Cre16.g682552.t1.1 c_schloesseri.g11441.t1 c_schloesseri.g11467.t1 c_schloesseri.g11512.t1 c_schloesseri.g11580.t1 c_schloesseri.g13767.t1 c_schloesseri.g15135.t1 g_pectorale.KXZ55658.1 g_pectorale.KXZ55659.1 g_pectorale.KXZ55689.1 v_carteri.Vocar.0018s0039.1.p v_carteri.Vocar.0018s0135.1.p v_carteri.Vocar.0018s0175.1.p
OG0000062: c_debaryana.g12416.t1 c_debaryana.g19632.t1 c_debaryana.g4443.t1 c_incerta.g15093.t1 c_incerta.g15095.t2 c_incerta.g15101.t1 c_incerta.g15103.t1 c_incerta.g2240.t1 c_incerta.g4393.t1 c_incerta.g4397.t1 c_incerta.g6392.t1 c_reinhardtii.Cre01.g021700.t1.1 c_reinhardtii.Cre06.g259500.t1.1 c_reinhardtii.Cre06.g260550.t1.1 c_reinhardtii.Cre06.g260750.t1.1 c_reinhardtii.Cre14.g628533.t1.1 c_reinhardtii.Cre14.g628850.t1.1 c_reinhardtii.Cre14.g629150.t1.1 c_reinhardtii.Cre14.g629241.t1.1 c_schloesseri.g12962.t1 c_schloesseri.g12963.t1 c_schloesseri.g12965.t1 c_schloesseri.g12984.t1 c_schloesseri.g3321.t1 c_schloesseri.g5505.t1 c_schloesseri.g5507.t2 c_schloesseri.g5531.t1 g_pectorale.KXZ45914.1 g_pectorale.KXZ45916.1 v_carteri.Vocar.0002s0443.1.p v_carteri.Vocar.0022s0079.1.p v_carteri.Vocar.0023s0099.1.p
OG0000063: c_debaryana.g1944.t1 c_debaryana.g5938.t1 c_debaryana.g6757.t1 c_schloesseri.g6729.t1 c_schloesseri.g8563.t1 c_schloesseri.g9877.t1 g_pectorale.KXZ41082.1 g_pectorale.KXZ41086.1 g_pectorale.KXZ41106.1 g_pectorale.KXZ41107.1 g_pectorale.KXZ41214.1 g_pectorale.KXZ41322.1 g_pectorale.KXZ41350.1 g_pectorale.KXZ41351.1 g_pectorale.KXZ42095.1 g_pectorale.KXZ42387.1 g_pectorale.KXZ42389.1 g_pectorale.KXZ42390.1 g_pectorale.KXZ42902.1 g_pectorale.KXZ44147.1 g_pectorale.KXZ44148.1 g_pectorale.KXZ45049.1 g_pectorale.KXZ46378.1 g_pectorale.KXZ46379.1 g_pectorale.KXZ49059.1 g_pectorale.KXZ51502.1 g_pectorale.KXZ54578.1 g_pectorale.KXZ54579.1 g_pectorale.KXZ55242.1 g_pectorale.KXZ55399.1 g_pectorale.KXZ55400.1 g_pectorale.KXZ57070.1
OG0000064: c_debaryana.g11089.t1 c_debaryana.g11405.t1 c_debaryana.g12554.t1 c_debaryana.g14677.t1 c_debaryana.g14678.t1 c_debaryana.g14680.t1 c_debaryana.g3198.t1 c_debaryana.g424.t1 c_debaryana.g436.t1 c_debaryana.g440.t1 c_debaryana.g442.t1 c_debaryana.g443.t1 c_debaryana.g447.t1 c_incerta.g13085.t1 c_incerta.g2851.t1 c_incerta.g3240.t1 c_incerta.g5205.t1 c_incerta.g5209.t1 c_reinhardtii.Cre03.g151450.t1.2 c_reinhardtii.Cre03.g169250.t1.1 c_reinhardtii.Cre03.g186700.t1.1 c_reinhardtii.Cre05.g234653.t1.1 c_reinhardtii.Cre17.g724900.t1.2 c_reinhardtii.Cre17.g744497.t1.1 c_schloesseri.g15634.t1 g_pectorale.KXZ52696.1 g_pectorale.KXZ52697.1 g_pectorale.KXZ52698.1 g_pectorale.KXZ52699.1 g_pectorale.KXZ52700.1 v_carteri.Vocar.0039s0060.1.p
OG0000065: c_debaryana.g9928.t1 c_debaryana.g9929.t1 c_debaryana.g9930.t1 c_debaryana.g9931.t1 c_debaryana.g9932.t1 c_debaryana.g9933.t1 c_debaryana.g9934.t2 c_incerta.g14353.t1 c_incerta.g14355.t1 c_incerta.g14357.t1 c_incerta.g3681.t1 c_incerta.g3682.t1 c_reinhardtii.Cre17.g700450.t1.2 c_reinhardtii.Cre17.g700650.t1.2 c_reinhardtii.Cre17.g700750.t1.2 c_reinhardtii.Cre17.g702900.t1.2 c_reinhardtii.Cre17.g702950.t1.2 c_schloesseri.g8130.t1 c_schloesseri.g8131.t1 c_schloesseri.g8174.t1 c_schloesseri.g8176.t2 c_schloesseri.g8179.t1 g_pectorale.KXZ41939.1 g_pectorale.KXZ41940.1 g_pectorale.KXZ44592.1 g_pectorale.KXZ51017.1 v_carteri.Vocar.0021s0060.1.p v_carteri.Vocar.0021s0083.1.p v_carteri.Vocar.0021s0085.1.p v_carteri.Vocar.0021s0091.1.p v_carteri.Vocar.0026s0111.1.p
OG0000066: c_debaryana.g8920.t1 c_debaryana.g8926.t1 c_debaryana.g8928.t1 c_debaryana.g8947.t1 c_incerta.g8784.t1 c_incerta.g8788.t1 c_incerta.g8789.t1 c_incerta.g8793.t1 c_incerta.g8800.t1 c_incerta.g8839.t1 c_incerta.g8840.t1 c_incerta.g8843.t1 c_reinhardtii.Cre09.g391370.t1.2 c_reinhardtii.Cre09.g391400.t1.1 c_reinhardtii.Cre09.g391600.t1.1 c_reinhardtii.Cre09.g393617.t1.1 c_reinhardtii.Cre09.g393839.t1.1 c_reinhardtii.Cre09.g393991.t1.1 c_reinhardtii.Cre09.g394028.t1.1 c_reinhardtii.Cre09.g394176.t1.1 c_schloesseri.g12088.t1 c_schloesseri.g12093.t1 c_schloesseri.g12094.t1 c_schloesseri.g12095.t1 c_schloesseri.g12099.t1 c_schloesseri.g12108.t1 c_schloesseri.g12144.t1 c_schloesseri.g12145.t1 c_schloesseri.g12147.t1 g_pectorale.KXZ50107.1 v_carteri.Vocar.0003s0519.1.p
OG0000067: c_debaryana.g10861.t1 c_debaryana.g12801.t1 c_debaryana.g13096.t1 c_debaryana.g15136.t1 c_debaryana.g5460.t1 c_debaryana.g5461.t1 c_debaryana.g5988.t1 c_incerta.g16514.t1 c_incerta.g8465.t1 c_incerta.g8466.t1 c_incerta.g8467.t1 c_reinhardtii.Cre02.g078777.t1.1 c_reinhardtii.Cre02.g078804.t1.1 c_reinhardtii.Cre10.g451752.t1.1 c_schloesseri.g12571.t1 c_schloesseri.g13742.t1 c_schloesseri.g5783.t1 c_schloesseri.g5784.t1 g_pectorale.KXZ41981.1 g_pectorale.KXZ44998.1 g_pectorale.KXZ47998.1 g_pectorale.KXZ48042.1 g_pectorale.KXZ53552.1 g_pectorale.KXZ53554.1 v_carteri.Vocar.0004s0369.1.p v_carteri.Vocar.0004s0371.1.p v_carteri.Vocar.0004s0372.1.p v_carteri.Vocar.0009s0132.1.p v_carteri.Vocar.0009s0136.1.p v_carteri.Vocar.0034s0030.1.p v_carteri.Vocar.0043s0060.1.p
OG0000068: c_debaryana.g13135.t1 c_debaryana.g15019.t1 c_debaryana.g6367.t1 c_debaryana.g8222.t1 c_debaryana.g8223.t1 c_debaryana.g8225.t1 c_incerta.g13528.t1 c_incerta.g13529.t1 c_incerta.g13530.t1 c_incerta.g7839.t1 c_incerta.g7896.t1 c_reinhardtii.Cre02.g077750.t1.2 c_reinhardtii.Cre02.g077800.t1.2 c_reinhardtii.Cre02.g077850.t1.2 c_reinhardtii.Cre02.g102050.t1.1 c_schloesseri.g14056.t1 c_schloesseri.g14057.t1 c_schloesseri.g14058.t1 c_schloesseri.g16381.t1 g_pectorale.KXZ46740.1 g_pectorale.KXZ50725.1 g_pectorale.KXZ50726.1 g_pectorale.KXZ50789.1 g_pectorale.KXZ54575.1 g_pectorale.KXZ54576.1 v_carteri.Vocar.0011s0139.1.p v_carteri.Vocar.0030s0091.1.p v_carteri.Vocar.0030s0092.1.p v_carteri.Vocar.0030s0100.1.p v_carteri.Vocar.0030s0126.1.p v_carteri.Vocar.0070s0007.1.p
OG0000069: c_debaryana.g12375.t1 c_debaryana.g441.t1 c_debaryana.g445.t1 c_incerta.g13893.t1 c_incerta.g14540.t1 c_incerta.g14541.t1 c_incerta.g14542.t1 c_incerta.g14543.t1 c_incerta.g14545.t1 c_incerta.g14547.t1 c_incerta.g14548.t1 c_incerta.g14549.t1 c_incerta.g15627.t1 c_incerta.g15628.t1 c_incerta.g15629.t1 c_incerta.g3615.t1 c_reinhardtii.Cre04.g231418.t1.1 c_reinhardtii.Cre09.g411950.t1.1 c_reinhardtii.Cre17.g697800.t1.2 c_reinhardtii.Cre17.g744697.t1.1 c_schloesseri.g10012.t1 c_schloesseri.g11950.t1 c_schloesseri.g1392.t1 c_schloesseri.g1396.t1 c_schloesseri.g2325.t1 c_schloesseri.g5013.t1 c_schloesseri.g5607.t1 c_schloesseri.g6000.t1 c_schloesseri.g6004.t1 g_pectorale.KXZ46513.1
OG0000070: c_debaryana.g1587.t1 c_debaryana.g1732.t1 c_debaryana.g1733.t1 c_incerta.g1803.t1 c_incerta.g6482.t1 c_incerta.g6483.t1 c_reinhardtii.Cre01.g025200.t1.2 c_schloesseri.g1919.t1 c_schloesseri.g6259.t1 g_pectorale.KXZ49083.1 g_pectorale.KXZ49497.1 v_carteri.Vocar.0002s0001.1.p v_carteri.Vocar.0003s0417.1.p v_carteri.Vocar.0007s0366.1.p v_carteri.Vocar.0007s0367.1.p v_carteri.Vocar.0016s0063.1.p v_carteri.Vocar.0016s0064.1.p v_carteri.Vocar.0016s0065.1.p v_carteri.Vocar.0016s0066.1.p v_carteri.Vocar.0017s0039.1.p v_carteri.Vocar.0017s0047.1.p v_carteri.Vocar.0017s0049.1.p v_carteri.Vocar.0054s0052.1.p v_carteri.Vocar.0054s0053.1.p v_carteri.Vocar.0054s0055.1.p v_carteri.Vocar.0062s0024.1.p v_carteri.Vocar.0062s0029.1.p v_carteri.Vocar.0062s0031.1.p v_carteri.Vocar.0062s0033.1.p v_carteri.Vocar.0062s0036.1.p
OG0000071: c_debaryana.g10474.t1 c_debaryana.g2748.t1 c_debaryana.g8998.t1 c_incerta.g10904.t1 c_incerta.g10909.t1 c_incerta.g11256.t1 c_incerta.g11266.t1 c_incerta.g2580.t1 c_incerta.g2581.t1 c_incerta.g2582.t1 c_incerta.g2583.t1 c_incerta.g2595.t1 c_incerta.g8117.t1 c_incerta.g9233.t1 c_incerta.g9234.t1 c_reinhardtii.Cre03.g205921.t1.1 c_reinhardtii.Cre03.g206033.t1.1 c_reinhardtii.Cre03.g206257.t1.1 c_reinhardtii.Cre03.g206369.t1.1 c_schloesseri.g3237.t1 c_schloesseri.g6576.t1 c_schloesseri.g6577.t1 c_schloesseri.g6579.t2 c_schloesseri.g6580.t1 c_schloesseri.g6596.t1 c_schloesseri.g6620.t1 g_pectorale.KXZ44672.1 g_pectorale.KXZ52942.1 g_pectorale.KXZ52948.1 g_pectorale.KXZ52951.1
OG0000072: c_debaryana.g2936.t1 c_debaryana.g2937.t1 c_debaryana.g5916.t1 c_debaryana.g6401.t1 c_incerta.g12451.t1 c_incerta.g12452.t1 c_incerta.g15154.t1 c_incerta.g2716.t1 c_incerta.g5212.t1 c_incerta.g5515.t1 c_reinhardtii.Cre03.g186550.t1.1 c_reinhardtii.Cre04.g229550.t1.1 c_reinhardtii.Cre10.g421900.t1.1 c_schloesseri.g12913.t1 c_schloesseri.g2958.t1 c_schloesseri.g2959.t1 c_schloesseri.g3960.t1 c_schloesseri.g8935.t1 g_pectorale.KXZ42543.1 g_pectorale.KXZ43722.1 g_pectorale.KXZ43731.1 g_pectorale.KXZ45588.1 g_pectorale.KXZ47948.1 g_pectorale.KXZ48022.1 g_pectorale.KXZ48783.1 g_pectorale.KXZ48786.1 g_pectorale.KXZ51163.1 g_pectorale.KXZ52944.1 g_pectorale.KXZ57008.1 v_carteri.Vocar.0011s0300.1.p
OG0000073: c_debaryana.g11015.t1 c_debaryana.g111.t1 c_debaryana.g14630.t1 c_debaryana.g17049.t1 c_debaryana.g17050.t1 c_debaryana.g18286.t1 c_incerta.g11243.t1 c_incerta.g13303.t1 c_incerta.g1423.t1 c_incerta.g8313.t1 c_incerta.g8314.t2 c_incerta.g8319.t1 c_incerta.g8320.t1 c_reinhardtii.Cre02.g085750.t1.1 c_reinhardtii.Cre02.g085800.t1.1 c_reinhardtii.Cre03.g162900.t1.1 c_reinhardtii.Cre10.g437800.t1.1 c_reinhardtii.Cre10.g437829.t1.2 c_schloesseri.g13128.t1 c_schloesseri.g14375.t1 c_schloesseri.g16824.t1 c_schloesseri.g542.t1 c_schloesseri.g5642.t1 c_schloesseri.g5644.t1 g_pectorale.KXZ46488.1 g_pectorale.KXZ56419.1 v_carteri.Vocar.0001s1324.1.p v_carteri.Vocar.0004s0410.1.p v_carteri.Vocar.0004s0411.1.p
OG0000074: c_debaryana.g12394.t1 c_debaryana.g17791.t1 c_debaryana.g17792.t1 c_debaryana.g19410.t1 c_debaryana.g2399.t1 c_incerta.g10293.t1 c_incerta.g11272.t1 c_incerta.g11309.t1 c_incerta.g13338.t1 c_incerta.g14034.t1 c_incerta.g15303.t1 c_incerta.g3143.t1 c_incerta.g7789.t1 c_incerta.g8503.t1 c_incerta.g8504.t1 c_reinhardtii.Cre02.g104201.t1.1 c_reinhardtii.Cre02.g116700.t1.2 c_reinhardtii.Cre02.g141926.t1.1 c_reinhardtii.Cre02.g145500.t1.2 c_reinhardtii.Cre10.g435750.t1.1 c_reinhardtii.Cre19.g750647.t1.1 c_schloesseri.g13718.t1 c_schloesseri.g16269.t1 c_schloesseri.g3425.t1 c_schloesseri.g501.t1 c_schloesseri.g6548.t1 g_pectorale.KXZ50621.1 v_carteri.Vocar.0001s1577.1.p v_carteri.Vocar.0024s0188.1.p
OG0000075: c_debaryana.g12215.t1 c_debaryana.g6172.t1 c_debaryana.g695.t1 c_debaryana.g8210.t1 c_incerta.g1632.t1 c_incerta.g1633.t1 c_schloesseri.g13509.t1 c_schloesseri.g14462.t1 g_pectorale.KXZ41203.1 g_pectorale.KXZ43058.1 g_pectorale.KXZ43060.1 g_pectorale.KXZ43061.1 g_pectorale.KXZ43626.1 g_pectorale.KXZ43632.1 g_pectorale.KXZ43988.1 g_pectorale.KXZ44092.1 g_pectorale.KXZ44094.1 g_pectorale.KXZ44611.1 g_pectorale.KXZ45120.1 g_pectorale.KXZ45986.1 g_pectorale.KXZ48469.1 g_pectorale.KXZ48480.1 g_pectorale.KXZ53788.1 g_pectorale.KXZ53968.1 g_pectorale.KXZ54849.1 g_pectorale.KXZ56188.1 g_pectorale.KXZ56189.1 v_carteri.Vocar.0013s0240.1.p v_carteri.Vocar.0013s0270.1.p
OG0000076: c_debaryana.g17928.t1 c_debaryana.g3550.t1 c_incerta.g12636.t1 c_incerta.g12637.t1 c_incerta.g12643.t1 c_incerta.g12644.t1 c_incerta.g12645.t1 c_incerta.g17142.t1 c_incerta.g4842.t1 c_reinhardtii.Cre02.g110350.t1.2 c_reinhardtii.Cre11.g467593.t1.1 c_reinhardtii.Cre11.g467594.t1.1 c_reinhardtii.Cre11.g467595.t1.1 c_reinhardtii.Cre11.g467599.t1.1 c_reinhardtii.Cre11.g467601.t1.1 c_reinhardtii.Cre12.g485200.t1.1 c_schloesseri.g12639.t1 c_schloesseri.g12647.t1 c_schloesseri.g12648.t1 c_schloesseri.g12655.t1 c_schloesseri.g12656.t1 c_schloesseri.g15535.t1 c_schloesseri.g6364.t1 g_pectorale.KXZ43286.1 g_pectorale.KXZ43576.1 g_pectorale.KXZ54157.1 v_carteri.Vocar.0001s1625.1.p v_carteri.Vocar.0009s0192.1.p v_carteri.Vocar.0013s0032.1.p
OG0000077: c_debaryana.g17591.t1 c_incerta.g11074.t1 c_incerta.g11224.t1 c_incerta.g2353.t1 c_incerta.g5631.t2 c_incerta.g5674.t1 c_incerta.g5675.t1 c_incerta.g8130.t1 c_incerta.g8131.t1 c_incerta.g9949.t1 c_incerta.g9975.t1 c_reinhardtii.Cre03.g162200.t1.2 c_reinhardtii.Cre03.g165801.t1.1 c_reinhardtii.Cre03.g167850.t1.2 c_reinhardtii.Cre04.g218526.t1.1 c_reinhardtii.Cre04.g221750.t1.1 c_reinhardtii.Cre04.g221770.t1.2 c_reinhardtii.Cre04.g221800.t1.1 c_reinhardtii.Cre12.g539800.t1.2 c_schloesseri.g1310.t1 c_schloesseri.g1311.t1 c_schloesseri.g1312.t1 c_schloesseri.g1387.t1 c_schloesseri.g1388.t1 c_schloesseri.g16660.t1 c_schloesseri.g8596.t1 c_schloesseri.g8636.t1 g_pectorale.KXZ50507.1 v_carteri.Vocar.0025s0025.1.p
OG0000078: c_debaryana.g3270.t1 c_debaryana.g9068.t1 c_debaryana.g9070.t1 c_debaryana.g9071.t1 c_debaryana.g9073.t1 c_debaryana.g9074.t1 c_debaryana.g9078.t1 c_debaryana.g9085.t1 c_debaryana.g9086.t1 c_debaryana.g9087.t1 c_debaryana.g9095.t1 g_pectorale.KXZ41663.1 g_pectorale.KXZ42402.1 g_pectorale.KXZ42403.1 g_pectorale.KXZ42404.1 g_pectorale.KXZ42405.1 g_pectorale.KXZ43149.1 g_pectorale.KXZ43827.1 g_pectorale.KXZ45729.1 g_pectorale.KXZ46007.1 g_pectorale.KXZ46008.1 g_pectorale.KXZ46021.1 g_pectorale.KXZ54630.1 g_pectorale.KXZ54631.1 g_pectorale.KXZ54632.1 g_pectorale.KXZ54633.1 g_pectorale.KXZ55007.1 g_pectorale.KXZ55113.1
OG0000079: c_debaryana.g15580.t1 c_debaryana.g159.t1 c_debaryana.g16643.t1 c_debaryana.g16647.t1 c_debaryana.g17226.t1 c_debaryana.g19239.t1 c_debaryana.g19241.t1 c_debaryana.g4785.t1 c_debaryana.g7032.t1 c_debaryana.g7297.t1 c_debaryana.g929.t1 c_incerta.g4176.t1 c_incerta.g6196.t1 c_incerta.g6200.t1 c_incerta.g6201.t1 c_incerta.g81.t1 c_reinhardtii.Cre01.g011901.t1.1 c_reinhardtii.Cre01.g012100.t1.1 c_reinhardtii.Cre01.g012126.t1.2 c_reinhardtii.Cre04.g226600.t1.1 c_reinhardtii.Cre06.g293800.t1.1 c_schloesseri.g1477.t1 c_schloesseri.g9917.t1 c_schloesseri.g9921.t1 g_pectorale.KXZ50457.1 g_pectorale.KXZ51607.1 v_carteri.Vocar.0001s1375.1.p
OG0000080: c_debaryana.g10231.t1 c_debaryana.g10494.t1 c_debaryana.g1535.t1 c_debaryana.g20421.t1 c_debaryana.g20534.t1 c_debaryana.g5411.t1 c_debaryana.g9313.t2 c_incerta.g16527.t1 c_incerta.g3269.t1 c_incerta.g8947.t1 c_incerta.g897.t1 c_incerta.g9995.t1 c_reinhardtii.Cre09.g395750.t1.1 c_reinhardtii.Cre12.g540650.t1.2 c_reinhardtii.Cre16.g655450.t1.1 c_reinhardtii.Cre17.g723500.t1.1 c_reinhardtii.Cre17.g728400.t1.1 c_schloesseri.g12243.t1 c_schloesseri.g12557.t1 c_schloesseri.g13370.t1 c_schloesseri.g14536.t1 c_schloesseri.g14913.t1 g_pectorale.KXZ48202.1 g_pectorale.KXZ49969.1 g_pectorale.KXZ55191.1 v_carteri.Vocar.0006s0105.1.p v_carteri.Vocar.0112s0001.1.p
OG0000081: c_debaryana.g12490.t1 c_debaryana.g12491.t1 c_debaryana.g12496.t1 c_debaryana.g12497.t1 c_debaryana.g14412.t1 c_debaryana.g18003.t1 c_debaryana.g1990.t1 c_debaryana.g2427.t1 c_debaryana.g2428.t1 c_debaryana.g7862.t1 c_debaryana.g9041.t1 c_incerta.g14381.t1 c_incerta.g17067.t1 c_incerta.g17181.t1 c_incerta.g17182.t1 c_incerta.g17186.t1 c_incerta.g5852.t1 c_incerta.g6938.t1 c_reinhardtii.Cre08.g363100.t1.1 c_reinhardtii.Cre08.g363150.t1.2 c_reinhardtii.Cre13.g590225.t1.1 c_reinhardtii.Cre13.g590251.t1.1 c_schloesseri.g4710.t1 c_schloesseri.g4718.t1 c_schloesseri.g4719.t1 g_pectorale.KXZ51417.1 g_pectorale.KXZ51418.1
OG0000082: c_debaryana.g1077.t1 c_debaryana.g3485.t1 c_debaryana.g5726.t1 c_debaryana.g5856.t2 c_incerta.g4974.t1 c_incerta.g5728.t1 c_incerta.g5730.t1 c_reinhardtii.Cre07.g354900.t1.1 c_reinhardtii.Cre13.g583000.t2.1 c_schloesseri.g12024.t1 c_schloesseri.g12025.t1 c_schloesseri.g1329.t1 c_schloesseri.g1332.t1 c_schloesseri.g14204.t1 c_schloesseri.g14316.t1 c_schloesseri.g16344.t1 c_schloesseri.g16921.t1 c_schloesseri.g3383.t1 c_schloesseri.g5303.t1 c_schloesseri.g6547.t1 c_schloesseri.g6742.t1 c_schloesseri.g9750.t1 g_pectorale.KXZ41580.1 g_pectorale.KXZ48193.1 v_carteri.Vocar.0006s0091.1.p v_carteri.Vocar.0025s0050.1.p v_carteri.Vocar.0084s0002.1.p
OG0000083: c_debaryana.g2715.t1 c_debaryana.g2805.t1 c_debaryana.g2806.t1 c_incerta.g2610.t1 c_incerta.g2616.t1 c_incerta.g2622.t1 c_incerta.g2625.t1 c_incerta.g5922.t1 c_reinhardtii.Cre03.g210625.t1.1 c_reinhardtii.Cre03.g211297.t1.1 c_reinhardtii.Cre03.g211969.t1.1 c_reinhardtii.Cre03.g212417.t1.1 c_reinhardtii.Cre03.g212529.t1.1 c_reinhardtii.Cre10.g464037.t1.2 c_reinhardtii.Cre10.g464133.t1.1 c_schloesseri.g16941.t1 c_schloesseri.g16946.t1 c_schloesseri.g6614.t1 c_schloesseri.g6619.t1 c_schloesseri.g6625.t1 c_schloesseri.g6631.t1 g_pectorale.KXZ42250.1 g_pectorale.KXZ43453.1 g_pectorale.KXZ53508.1 g_pectorale.KXZ53509.1 v_carteri.Vocar.0013s0165.1.p v_carteri.Vocar.0013s0187.1.p
OG0000084: c_debaryana.g13422.t1 c_debaryana.g13423.t1 c_debaryana.g9776.t1 c_incerta.g17662.t1 c_incerta.g2494.t1 c_incerta.g2495.t1 c_incerta.g2496.t1 c_incerta.g6419.t1 c_incerta.g6420.t1 c_reinhardtii.Cre01.g022950.t1.2 c_reinhardtii.Cre01.g048501.t1.1 c_reinhardtii.Cre06.g278184.t1.1 c_reinhardtii.Cre07.g335950.t1.2 c_reinhardtii.Cre11.g479800.t1.1 c_reinhardtii.Cre11.g480050.t1.1 c_schloesseri.g10418.t1 c_schloesseri.g14116.t1 c_schloesseri.g14117.t1 c_schloesseri.g14118.t1 c_schloesseri.g17316.t1 c_schloesseri.g3168.t1 c_schloesseri.g6308.t1 c_schloesseri.g6310.t1 g_pectorale.KXZ54480.1 g_pectorale.KXZ54801.1 g_pectorale.KXZ54802.1 g_pectorale.KXZ54803.1
OG0000085: c_debaryana.g1357.t1 c_debaryana.g1358.t1 c_debaryana.g1359.t1 c_debaryana.g1360.t1 c_debaryana.g1361.t1 c_incerta.g8648.t1 c_incerta.g8649.t1 c_incerta.g8650.t1 c_incerta.g8651.t1 c_incerta.g8653.t1 c_reinhardtii.Cre07.g350200.t1.2 c_reinhardtii.Cre07.g350250.t1.2 c_reinhardtii.Cre07.g350300.t1.2 c_schloesseri.g7572.t2 c_schloesseri.g7573.t1 c_schloesseri.g7574.t1 c_schloesseri.g7575.t1 g_pectorale.KXZ53584.1 g_pectorale.KXZ53647.1 g_pectorale.KXZ53648.1 g_pectorale.KXZ53649.1 v_carteri.Vocar.0004s0190.1.p v_carteri.Vocar.0004s0191.1.p v_carteri.Vocar.0011s0062.1.p v_carteri.Vocar.0011s0063.1.p v_carteri.Vocar.0011s0064.1.p
OG0000086: c_debaryana.g10014.t1 c_debaryana.g10015.t1 c_debaryana.g10017.t1 c_debaryana.g10021.t1 c_debaryana.g10145.t1 c_debaryana.g10146.t1 c_debaryana.g10147.t1 c_debaryana.g10148.t1 c_debaryana.g1308.t1 c_debaryana.g1366.t1 c_debaryana.g7824.t1 c_debaryana.g7825.t1 c_debaryana.g7826.t1 c_incerta.g8627.t1 c_incerta.g8642.t1 c_reinhardtii.Cre07.g350600.t1.1 c_reinhardtii.Cre07.g351350.t1.2 c_schloesseri.g7544.t1 c_schloesseri.g7566.t1 g_pectorale.KXZ42906.1 g_pectorale.KXZ44436.1 g_pectorale.KXZ44659.1 g_pectorale.KXZ44704.1 g_pectorale.KXZ54313.1 g_pectorale.KXZ54529.1 v_carteri.Vocar.0011s0059.1.p
OG0000087: c_debaryana.g10371.t1 c_debaryana.g10372.t1 c_debaryana.g10449.t1 c_debaryana.g1681.t1 c_debaryana.g1682.t1 c_debaryana.g1898.t1 c_debaryana.g19419.t1 c_debaryana.g19772.t1 c_debaryana.g3984.t1 c_debaryana.g9875.t1 c_debaryana.g9876.t1 c_incerta.g6261.t1 c_incerta.g8726.t1 c_reinhardtii.Cre01.g049826.t1.1 c_reinhardtii.Cre06.g290550.t1.1 c_schloesseri.g8766.t1 c_schloesseri.g9979.t1 g_pectorale.KXZ41215.1 g_pectorale.KXZ42970.1 g_pectorale.KXZ43291.1 g_pectorale.KXZ49362.1 g_pectorale.KXZ49363.1 g_pectorale.KXZ49364.1 g_pectorale.KXZ53610.1 g_pectorale.KXZ53994.1 v_carteri.Vocar.0004s0275.1.p
OG0000088: c_debaryana.g17838.t2 c_debaryana.g20201.t1 c_debaryana.g20639.t1 c_incerta.g13476.t1 c_incerta.g15313.t1 c_incerta.g9731.t1 c_incerta.g9733.t1 c_reinhardtii.Cre02.g075000.t1.1 c_reinhardtii.Cre02.g145900.t1.2 c_reinhardtii.Cre17.g738000.t1.1 c_reinhardtii.Cre17.g738050.t1.2 c_schloesseri.g1212.t1 c_schloesseri.g12358.t1 c_schloesseri.g12362.t1 c_schloesseri.g12363.t1 c_schloesseri.g14000.t1 c_schloesseri.g6558.t1 g_pectorale.KXZ43758.1 g_pectorale.KXZ50626.1 g_pectorale.KXZ50627.1 g_pectorale.KXZ50628.1 g_pectorale.KXZ50923.1 v_carteri.Vocar.0001s1548.1.p v_carteri.Vocar.0001s1693.1.p v_carteri.Vocar.0017s0112.1.p v_carteri.Vocar.0017s0113.1.p
OG0000089: c_debaryana.g13089.t1 c_debaryana.g15034.t1 c_debaryana.g15038.t1 c_debaryana.g15039.t1 c_debaryana.g15626.t1 c_debaryana.g17980.t1 c_debaryana.g17981.t1 c_debaryana.g18827.t1 c_debaryana.g18830.t1 c_debaryana.g18831.t1 c_debaryana.g2022.t1 c_debaryana.g3551.t1 c_debaryana.g3593.t1 c_debaryana.g4454.t1 c_debaryana.g4455.t1 c_debaryana.g5297.t1 c_debaryana.g5298.t1 c_debaryana.g5299.t1 c_debaryana.g9810.t1 c_incerta.g11432.t1 c_incerta.g7282.t1 c_reinhardtii.Cre06.g287350.t1.1 c_reinhardtii.Cre06.g306900.t1.1 g_pectorale.KXZ49522.1 g_pectorale.KXZ54567.1 v_carteri.Vocar.0001s1123.1.p
OG0000090: c_debaryana.g10708.t1 c_debaryana.g18163.t1 c_debaryana.g18164.t1 c_debaryana.g18165.t1 c_debaryana.g18166.t1 c_debaryana.g20422.t1 c_debaryana.g20423.t1 c_debaryana.g20424.t1 c_debaryana.g20425.t1 c_debaryana.g20427.t1 c_incerta.g8220.t1 c_incerta.g8221.t1 c_incerta.g8222.t1 c_incerta.g8223.t1 c_reinhardtii.Cre02.g089400.t1.1 c_reinhardtii.Cre02.g089450.t1.2 c_reinhardtii.Cre02.g089500.t1.2 c_reinhardtii.Cre02.g089550.t2.1 c_schloesseri.g1970.t1 c_schloesseri.g1971.t1 c_schloesseri.g1972.t2 c_schloesseri.g6516.t1 g_pectorale.KXZ47094.1 v_carteri.Vocar.0001s1242.1.p v_carteri.Vocar.0001s1243.1.p
OG0000091: c_debaryana.g19938.t1 c_debaryana.g2281.t1 c_debaryana.g2282.t1 c_debaryana.g2283.t1 c_debaryana.g3133.t1 c_debaryana.g3134.t1 c_debaryana.g3136.t1 c_debaryana.g4485.t1 c_debaryana.g7447.t1 c_debaryana.g7448.t1 c_incerta.g14163.t1 c_incerta.g15189.t1 c_incerta.g15190.t1 c_incerta.g15192.t1 c_incerta.g15193.t1 c_incerta.g15194.t1 c_reinhardtii.Cre09.g400800.t1.2 c_reinhardtii.Cre14.g632650.t1.1 c_reinhardtii.Cre14.g632700.t1.1 c_reinhardtii.Cre14.g632750.t1.1 c_schloesseri.g12874.t1 c_schloesseri.g12875.t1 g_pectorale.KXZ45631.1 g_pectorale.KXZ45638.1 g_pectorale.KXZ45641.1
OG0000092: c_debaryana.g11355.t1 c_debaryana.g11503.t1 c_debaryana.g11505.t1 c_debaryana.g1152.t1 c_debaryana.g11562.t1 c_debaryana.g13324.t3 c_debaryana.g3535.t1 c_debaryana.g9592.t1 c_debaryana.g9603.t1 c_incerta.g11374.t1 c_incerta.g52.t1 c_incerta.g6780.t1 c_incerta.g8713.t1 c_incerta.g9301.t1 c_incerta.g9529.t1 c_reinhardtii.Cre01.g039500.t1.2 c_reinhardtii.Cre07.g347950.t1.2 c_schloesseri.g12651.t1 c_schloesseri.g17336.t1 c_schloesseri.g4061.t1 g_pectorale.KXZ44183.1 g_pectorale.KXZ47607.1 g_pectorale.KXZ52100.1 g_pectorale.KXZ53844.1 v_carteri.Vocar.0001s0375.1.p
OG0000093: c_debaryana.g20501.t2 c_debaryana.g3167.t1 c_incerta.g11012.t1 c_incerta.g13503.t1 c_incerta.g14420.t1 c_incerta.g2180.t1 c_incerta.g2445.t1 c_incerta.g8757.t1 c_incerta.g8861.t1 c_incerta.g8862.t1 c_incerta.g8863.t1 c_reinhardtii.Cre17.g706050.t1.1 c_schloesseri.g11868.t4 c_schloesseri.g14029.t1 c_schloesseri.g14174.t1 c_schloesseri.g2482.t1 g_pectorale.KXZ43138.1 g_pectorale.KXZ43152.1 g_pectorale.KXZ43155.1 g_pectorale.KXZ45992.1 g_pectorale.KXZ52991.1 g_pectorale.KXZ52996.1 g_pectorale.KXZ52997.1 g_pectorale.KXZ52999.1 v_carteri.Vocar.0007s0098.1.p
OG0000094: c_debaryana.g11441.t1 c_debaryana.g13283.t1 c_debaryana.g16037.t1 c_debaryana.g18695.t1 c_debaryana.g20598.t1 c_debaryana.g20599.t1 c_debaryana.g2218.t3 c_debaryana.g5533.t1 c_debaryana.g6150.t1 c_debaryana.g6152.t1 c_debaryana.g7496.t1 c_incerta.g14828.t1 c_incerta.g14830.t1 c_incerta.g16776.t1 c_reinhardtii.Cre09.g406700.t1.1 c_schloesseri.g13864.t1 c_schloesseri.g2274.t1 c_schloesseri.g2275.t1 g_pectorale.KXZ47375.1 v_carteri.Vocar.0003s0103.1.p v_carteri.Vocar.0003s0104.1.p v_carteri.Vocar.0003s0105.1.p v_carteri.Vocar.0003s0107.1.p v_carteri.Vocar.0003s0349.1.p v_carteri.Vocar.0016s0038.1.p
OG0000095: c_debaryana.g2193.t1 c_debaryana.g229.t1 c_debaryana.g4639.t1 c_debaryana.g6406.t1 c_debaryana.g6424.t1 c_incerta.g11113.t1 c_incerta.g16170.t1 c_incerta.g2768.t1 c_incerta.g2769.t1 c_reinhardtii.Cre03.g157000.t1.1 c_reinhardtii.Cre03.g204050.t1.1 c_reinhardtii.Cre03.g204100.t1.1 c_reinhardtii.Cre07.g325050.t1.1 c_reinhardtii.Cre09.g414750.t1.1 c_schloesseri.g10855.t1 c_schloesseri.g16706.t1 c_schloesseri.g8982.t1 c_schloesseri.g8984.t1 g_pectorale.KXZ53464.1 g_pectorale.KXZ53465.1 g_pectorale.KXZ53466.1 g_pectorale.KXZ53467.1 v_carteri.Vocar.0019s0088.1.p v_carteri.Vocar.0047s0030.1.p v_carteri.Vocar.0047s0031.1.p
OG0000096: c_debaryana.g15521.t1 c_debaryana.g17158.t1 c_debaryana.g19407.t1 c_debaryana.g2350.t1 c_debaryana.g2351.t1 c_debaryana.g274.t1 c_incerta.g11311.t2 c_incerta.g12715.t1 c_incerta.g7784.t1 c_incerta.g7797.t1 c_incerta.g8506.t1 c_reinhardtii.Cre02.g103900.t1.1 c_reinhardtii.Cre02.g104450.t1.1 c_reinhardtii.Cre02.g141806.t1.1 c_reinhardtii.Cre19.g750997.t1.1 c_reinhardtii.Cre19.g751147.t3.1 c_schloesseri.g15766.t1 c_schloesseri.g15771.t1 c_schloesseri.g16275.t1 g_pectorale.KXZ41174.1 g_pectorale.KXZ50891.1 g_pectorale.KXZ52656.1 g_pectorale.KXZ52658.1 g_pectorale.KXZ54031.1 v_carteri.Vocar.0009s0012.1.p
OG0000097: c_debaryana.g12369.t1 c_debaryana.g18440.t1 c_incerta.g12743.t1 c_incerta.g14189.t1 c_incerta.g14191.t1 c_incerta.g14192.t1 c_incerta.g14193.t1 c_reinhardtii.Cre09.g401800.t1.1 c_reinhardtii.Cre09.g401850.t1.1 c_schloesseri.g3257.t1 c_schloesseri.g9719.t1 c_schloesseri.g9723.t1 g_pectorale.KXZ43077.1 g_pectorale.KXZ43560.1 g_pectorale.KXZ43823.1 g_pectorale.KXZ48407.1 g_pectorale.KXZ48409.1 g_pectorale.KXZ50401.1 g_pectorale.KXZ52437.1 g_pectorale.KXZ53037.1 g_pectorale.KXZ53718.1 g_pectorale.KXZ56823.1 g_pectorale.KXZ56909.1 v_carteri.Vocar.0009s0358.1.p v_carteri.Vocar.0009s0361.1.p
OG0000098: c_incerta.g13558.t1 c_incerta.g14476.t1 c_incerta.g15060.t1 c_reinhardtii.Cre04.g218200.t1.1 c_reinhardtii.Cre05.g234644.t1.1 c_reinhardtii.Cre05.g244150.t1.1 c_reinhardtii.Cre10.g453300.t1.1 c_reinhardtii.Cre10.g453700.t1.1 c_reinhardtii.Cre10.g453707.t1.1 c_reinhardtii.Cre10.g453728.t1.1 c_reinhardtii.Cre10.g453750.t1.1 c_reinhardtii.Cre10.g453766.t1.1 c_reinhardtii.Cre10.g453782.t1.1 c_reinhardtii.Cre10.g453800.t1.1 c_reinhardtii.Cre15.g635300.t1.1 c_reinhardtii.Cre15.g635998.t1.1 c_reinhardtii.Cre15.g636004.t1.2 c_reinhardtii.Cre15.g636350.t1.1 c_reinhardtii.Cre15.g639500.t1.2 c_reinhardtii.Cre15.g639900.t1.1 c_reinhardtii.Cre15.g639950.t1.1 c_reinhardtii.Cre15.g640100.t1.2 c_reinhardtii.Cre15.g640150.t1.1 c_reinhardtii.Cre16.g677200.t1.1 c_schloesseri.g5006.t1
OG0000099: c_reinhardtii.Cre01.g006500.t1.1 c_reinhardtii.Cre01.g040750.t1.1 c_reinhardtii.Cre03.g208300.t1.2 c_reinhardtii.Cre34.g759147.t1.1 c_schloesseri.g8252.t1 g_pectorale.KXZ40874.1 g_pectorale.KXZ40955.1 g_pectorale.KXZ40965.1 g_pectorale.KXZ41029.1 g_pectorale.KXZ41643.1 g_pectorale.KXZ41757.1 g_pectorale.KXZ41973.1 g_pectorale.KXZ42010.1 g_pectorale.KXZ42092.1 g_pectorale.KXZ42259.1 g_pectorale.KXZ42380.1 g_pectorale.KXZ42386.1 g_pectorale.KXZ42429.1 g_pectorale.KXZ42809.1 g_pectorale.KXZ42810.1 g_pectorale.KXZ43183.1 g_pectorale.KXZ45632.1 g_pectorale.KXZ52670.1 g_pectorale.KXZ52671.1 g_pectorale.KXZ57073.1
OG0000100: c_debaryana.g13195.t1 c_debaryana.g13196.t1 c_debaryana.g3855.t1 c_debaryana.g3856.t1 c_debaryana.g3861.t1 c_debaryana.g3862.t1 c_debaryana.g3865.t1 c_debaryana.g3866.t1 c_debaryana.g3867.t1 c_debaryana.g3898.t1 c_debaryana.g4988.t1 c_debaryana.g4989.t1 c_debaryana.g4990.t1 c_debaryana.g4991.t1 c_debaryana.g4992.t1 c_incerta.g3102.t1 c_reinhardtii.Cre02.g118650.t1.1 c_schloesseri.g3462.t1 g_pectorale.KXZ48041.1 g_pectorale.KXZ50638.1 v_carteri.Vocar.0003s0322.1.p v_carteri.Vocar.0003s0324.1.p v_carteri.Vocar.0003s0325.1.p v_carteri.Vocar.0033s0047.1.p
OG0000101: c_debaryana.g14942.t1 c_debaryana.g17470.t1 c_debaryana.g17471.t1 c_debaryana.g17475.t1 c_debaryana.g17483.t1 c_debaryana.g1962.t1 c_debaryana.g20062.t1 c_debaryana.g2625.t1 c_debaryana.g2627.t1 c_debaryana.g657.t1 c_debaryana.g658.t1 c_incerta.g11024.t1 c_incerta.g15096.t1 c_incerta.g9476.t1 c_reinhardtii.Cre03.g153050.t1.1 c_reinhardtii.Cre06.g297150.t1.1 c_schloesseri.g12961.t1 c_schloesseri.g15911.t1 c_schloesseri.g16617.t1 g_pectorale.KXZ49024.1 g_pectorale.KXZ57088.1 v_carteri.Vocar.0001s1700.1.p v_carteri.Vocar.0019s0157.1.p v_carteri.Vocar.0023s0090.1.p
OG0000102: c_debaryana.g10479.t1 c_debaryana.g10480.t1 c_debaryana.g1116.t1 c_debaryana.g11314.t1 c_debaryana.g12657.t1 c_debaryana.g13039.t1 c_debaryana.g14848.t1 c_debaryana.g14849.t1 c_debaryana.g19316.t1 c_debaryana.g19317.t1 c_debaryana.g19318.t1 c_debaryana.g19330.t1 c_debaryana.g2053.t1 c_debaryana.g4507.t1 c_debaryana.g4508.t1 c_debaryana.g4740.t1 c_debaryana.g4741.t1 c_debaryana.g6887.t1 c_debaryana.g6888.t1 c_debaryana.g880.t1 c_debaryana.g8977.t1 g_pectorale.KXZ42973.1 g_pectorale.KXZ51412.1 g_pectorale.KXZ51415.1
OG0000103: c_debaryana.g1143.t1 c_debaryana.g3740.t1 c_debaryana.g3743.t1 c_debaryana.g3765.t1 c_debaryana.g3784.t1 c_debaryana.g3792.t1 c_incerta.g17148.t2 c_incerta.g3219.t1 c_reinhardtii.Cre01.g002227.t1.2 c_reinhardtii.Cre01.g002234.t1.1 c_reinhardtii.Cre08.g383350.t1.1 c_reinhardtii.Cre14.g633600.t1.1 c_schloesseri.g15541.t1 c_schloesseri.g15543.t1 c_schloesseri.g7447.t1 c_schloesseri.g7448.t1 g_pectorale.KXZ42376.1 g_pectorale.KXZ43549.1 g_pectorale.KXZ43564.1 g_pectorale.KXZ49538.1 g_pectorale.KXZ49539.1 g_pectorale.KXZ49608.1 v_carteri.Vocar.0004s0451.1.p v_carteri.Vocar.0004s0453.1.p
OG0000104: c_debaryana.g14968.t1 c_debaryana.g3884.t1 c_debaryana.g6474.t1 c_debaryana.g6491.t1 c_incerta.g2212.t1 c_incerta.g3082.t1 c_incerta.g3134.t1 c_incerta.g3135.t1 c_reinhardtii.Cre02.g117200.t1.2 c_reinhardtii.Cre02.g117250.t1.1 c_reinhardtii.Cre02.g119700.t1.1 c_reinhardtii.Cre06.g258226.t1.1 c_schloesseri.g2007.t1 c_schloesseri.g3433.t1 c_schloesseri.g3434.t1 c_schloesseri.g3482.t1 g_pectorale.KXZ41551.1 g_pectorale.KXZ46504.1 g_pectorale.KXZ54054.1 g_pectorale.KXZ54055.1 g_pectorale.KXZ54056.1 g_pectorale.KXZ54064.1 v_carteri.Vocar.0006s0100.1.p v_carteri.Vocar.0033s0032.1.p
OG0000105: c_debaryana.g6357.t1 c_debaryana.g6360.t1 c_debaryana.g6361.t1 c_debaryana.g6362.t1 c_debaryana.g6363.t1 c_debaryana.g6364.t1 c_debaryana.g6365.t1 c_debaryana.g6366.t1 c_debaryana.g6372.t1 c_debaryana.g6373.t1 c_debaryana.g6374.t1 c_debaryana.g6375.t1 c_debaryana.g6376.t1 c_schloesseri.g8949.t1 g_pectorale.KXZ41071.1 g_pectorale.KXZ43957.1 g_pectorale.KXZ43960.1 g_pectorale.KXZ43961.1 g_pectorale.KXZ43962.1 g_pectorale.KXZ43963.1 g_pectorale.KXZ43965.1 g_pectorale.KXZ43966.1 g_pectorale.KXZ43967.1 v_carteri.Vocar.0047s0055.1.p
OG0000106: c_debaryana.g135.t1 c_debaryana.g1738.t1 c_debaryana.g4590.t1 c_incerta.g11094.t1 c_incerta.g13996.t1 c_incerta.g13999.t1 c_incerta.g14000.t1 c_incerta.g16659.t1 c_incerta.g17197.t1 c_incerta.g4784.t1 c_incerta.g4785.t1 c_incerta.g4786.t1 c_reinhardtii.Cre03.g155900.t1.1 c_reinhardtii.Cre09.g404800.t1.1 c_reinhardtii.Cre12.g537150.t1.2 c_reinhardtii.Cre12.g537250.t1.2 c_schloesseri.g10177.t1 c_schloesseri.g10917.t1 c_schloesseri.g10918.t1 c_schloesseri.g11858.t1 c_schloesseri.g16682.t1 g_pectorale.KXZ47668.1 v_carteri.Vocar.0001s0225.1.p v_carteri.Vocar.0019s0012.1.p
OG0000107: c_debaryana.g14684.t1 c_incerta.g11225.t1 c_incerta.g1255.t1 c_incerta.g12986.t1 c_incerta.g12987.t1 c_incerta.g12991.t1 c_incerta.g13015.t1 c_reinhardtii.Cre03.g162250.t1.2 c_reinhardtii.Cre07.g337250.t1.2 c_reinhardtii.Cre08.g381400.t1.2 c_reinhardtii.Cre09.g401404.t1.1 c_reinhardtii.Cre09.g401441.t1.1 c_reinhardtii.Cre09.g401552.t1.1 c_reinhardtii.Cre09.g401589.t1.1 c_reinhardtii.Cre09.g401626.t1.1 c_reinhardtii.Cre09.g401849.t1.1 c_reinhardtii.Cre09.g408400.t1.1 c_reinhardtii.Cre17.g739500.t1.1 c_reinhardtii.Cre17.g740100.t1.1 c_schloesseri.g11216.t1 c_schloesseri.g13957.t1 c_schloesseri.g16808.t1 g_pectorale.KXZ56418.1 v_carteri.Vocar.0005s0198.1.p
OG0000108: c_debaryana.g1113.t2 c_debaryana.g4067.t1 c_debaryana.g5055.t1 c_debaryana.g5057.t1 c_incerta.g3369.t1 c_incerta.g3370.t1 c_incerta.g3378.t1 c_incerta.g3379.t1 c_incerta.g384.t1 c_incerta.g8889.t1 c_reinhardtii.Cre09.g393700.t1.1 c_reinhardtii.Cre17.g718185.t1.2 c_reinhardtii.Cre17.g718468.t1.2 c_reinhardtii.Cre17.g718500.t1.1 c_schloesseri.g12196.t1 c_schloesseri.g14642.t1 c_schloesseri.g14643.t1 c_schloesseri.g14650.t1 c_schloesseri.g14651.t1 g_pectorale.KXZ43887.1 g_pectorale.KXZ44743.1 g_pectorale.KXZ45041.1 g_pectorale.KXZ51287.1 v_carteri.Vocar.0003s0411.1.p
OG0000109: c_debaryana.g4851.t1 c_debaryana.g4852.t1 c_debaryana.g4853.t2 c_debaryana.g4856.t1 c_debaryana.g4858.t1 c_debaryana.g4871.t1 c_debaryana.g6184.t1 c_debaryana.g6233.t1 c_debaryana.g8229.t1 c_debaryana.g8230.t1 c_debaryana.g8240.t1 c_incerta.g10077.t1 c_incerta.g10078.t1 c_reinhardtii.Cre12.g544650.t1.1 c_reinhardtii.Cre12.g544662.t1.2 c_schloesseri.g725.t1 g_pectorale.KXZ41730.1 g_pectorale.KXZ44697.1 g_pectorale.KXZ50559.1 g_pectorale.KXZ50566.1 g_pectorale.KXZ52361.1 g_pectorale.KXZ53316.1 v_carteri.Vocar.0007s0080.1.p v_carteri.Vocar.0007s0132.1.p
OG0000110: c_debaryana.g14358.t1 c_debaryana.g9897.t1 c_debaryana.g9898.t1 c_debaryana.g9899.t1 c_incerta.g13956.t1 c_incerta.g13958.t1 c_incerta.g13959.t1 c_reinhardtii.Cre09.g388351.t1.1 c_reinhardtii.Cre09.g388353.t1.1 c_reinhardtii.Cre09.g388355.t1.1 c_schloesseri.g3528.t1 c_schloesseri.g3529.t1 c_schloesseri.g3530.t1 c_schloesseri.g6515.t1 g_pectorale.KXZ54448.1 v_carteri.Vocar.0021s0055.1.p v_carteri.Vocar.0033s0126.1.p v_carteri.Vocar.0033s0128.1.p v_carteri.Vocar.0033s0180.1.p v_carteri.Vocar.0033s0181.1.p v_carteri.Vocar.0033s0182.1.p v_carteri.Vocar.0033s0185.1.p v_carteri.Vocar.0034s0002.1.p v_carteri.Vocar.0036s0021.1.p
OG0000111: c_debaryana.g17235.t1 c_debaryana.g19409.t1 c_debaryana.g19411.t1 c_debaryana.g19412.t1 c_debaryana.g19425.t1 c_debaryana.g2437.t1 c_debaryana.g7460.t1 c_incerta.g11273.t1 c_incerta.g16732.t1 c_incerta.g16735.t2 c_incerta.g8524.t1 c_reinhardtii.Cre02.g141886.t1.1 c_reinhardtii.Cre09.g407400.t1.1 c_reinhardtii.Cre19.g750797.t1.1 c_schloesseri.g13720.t2 g_pectorale.KXZ46091.1 g_pectorale.KXZ48597.1 g_pectorale.KXZ49664.1 g_pectorale.KXZ49993.1 g_pectorale.KXZ49995.1 g_pectorale.KXZ49996.1 g_pectorale.KXZ49997.1 g_pectorale.KXZ52661.1 g_pectorale.KXZ56752.1
OG0000112: c_debaryana.g12533.t1 c_debaryana.g13862.t1 c_debaryana.g13863.t1 c_debaryana.g14245.t1 c_incerta.g10056.t1 c_incerta.g12073.t1 c_incerta.g14662.t1 c_incerta.g1987.t1 c_incerta.g1988.t1 c_incerta.g1992.t1 c_incerta.g908.t1 c_incerta.g909.t1 c_reinhardtii.Cre12.g508650.t1.1 c_reinhardtii.Cre14.g625600.t1.1 c_schloesseri.g10172.t1 c_schloesseri.g14899.t1 c_schloesseri.g14901.t1 c_schloesseri.g5135.t1 c_schloesseri.g7313.t1 c_schloesseri.g9656.t1 g_pectorale.KXZ41465.1 g_pectorale.KXZ44133.1 g_pectorale.KXZ44139.1 v_carteri.Vocar.0008s0325.1.p
OG0000113: c_incerta.g11280.t1 c_incerta.g1522.t2 c_incerta.g16622.t1 c_incerta.g17361.t1 c_incerta.g8026.t1 c_incerta.g8027.t1 c_reinhardtii.Cre02.g119500.t1.1 c_reinhardtii.Cre07.g316200.t1.1 c_reinhardtii.Cre07.g352250.t1.1 c_reinhardtii.Cre11.g467607.t1.1 c_reinhardtii.Cre12.g541211.t1.1 c_reinhardtii.Cre16.g674150.t1.1 c_schloesseri.g10023.t1 c_schloesseri.g4850.t1 g_pectorale.KXZ49067.1 g_pectorale.KXZ51211.1 g_pectorale.KXZ51361.1 g_pectorale.KXZ51368.1 g_pectorale.KXZ55066.1 v_carteri.Vocar.0001s1663.1.p v_carteri.Vocar.0001s1687.1.p v_carteri.Vocar.0001s1689.1.p v_carteri.Vocar.0001s1691.1.p v_carteri.Vocar.0050s0020.1.p
OG0000114: c_incerta.g5797.t1 c_reinhardtii.Cre01.g045800.t1.1 c_reinhardtii.Cre03.g160150.t1.2 c_reinhardtii.Cre05.g235650.t1.1 c_reinhardtii.Cre12.g533450.t1.2 g_pectorale.KXZ50133.1 g_pectorale.KXZ50134.1 g_pectorale.KXZ56354.1 v_carteri.Vocar.0001s0057.1.p v_carteri.Vocar.0001s0064.1.p v_carteri.Vocar.0005s0184.1.p v_carteri.Vocar.0013s0177.1.p v_carteri.Vocar.0021s0105.1.p v_carteri.Vocar.0021s0112.1.p v_carteri.Vocar.0021s0119.1.p v_carteri.Vocar.0027s0121.1.p v_carteri.Vocar.0039s0038.1.p v_carteri.Vocar.0039s0047.1.p v_carteri.Vocar.0039s0050.1.p v_carteri.Vocar.0039s0051.1.p v_carteri.Vocar.0046s0011.1.p v_carteri.Vocar.0055s0001.1.p v_carteri.Vocar.0059s0032.1.p v_carteri.Vocar.0064s0011.1.p
OG0000115: c_debaryana.g16906.t1 c_debaryana.g16907.t1 c_debaryana.g18303.t1 c_debaryana.g20576.t1 c_debaryana.g20593.t1 c_debaryana.g2317.t1 c_debaryana.g3779.t1 c_debaryana.g92.t1 c_incerta.g17336.t1 c_incerta.g807.t1 c_incerta.g817.t1 c_incerta.g8456.t1 c_reinhardtii.Cre12.g523600.t1.1 c_reinhardtii.Cre16.g651300.t1.2 c_reinhardtii.Cre16.g651450.t1.1 c_reinhardtii.Cre16.g651850.t1.1 c_schloesseri.g14996.t1 c_schloesseri.g15092.t1 c_schloesseri.g16739.t1 c_schloesseri.g5527.t1 g_pectorale.KXZ49831.1 v_carteri.Vocar.0012s0120.1.p v_carteri.Vocar.0012s0127.1.p
OG0000116: c_debaryana.g11319.t1 c_debaryana.g16138.t1 c_debaryana.g5222.t1 c_debaryana.g5223.t1 c_debaryana.g5224.t1 c_debaryana.g5225.t1 c_debaryana.g5254.t1 c_debaryana.g7477.t1 c_incerta.g15017.t1 c_incerta.g15018.t1 c_incerta.g15019.t1 c_reinhardtii.Cre07.g356450.t1.1 c_reinhardtii.Cre07.g356500.t1.1 c_reinhardtii.Cre07.g356550.t1.1 c_schloesseri.g9150.t3 c_schloesseri.g9151.t1 c_schloesseri.g9152.t1 g_pectorale.KXZ53806.1 g_pectorale.KXZ53807.1 g_pectorale.KXZ53808.1 v_carteri.Vocar.0006s0016.1.p v_carteri.Vocar.0051s0004.1.p v_carteri.Vocar.0051s0006.1.p
OG0000117: c_debaryana.g10767.t1 c_debaryana.g12704.t1 c_debaryana.g12705.t1 c_debaryana.g12706.t1 c_debaryana.g12707.t1 c_debaryana.g13826.t1 c_debaryana.g2001.t1 c_debaryana.g8941.t1 c_incerta.g12917.t1 c_reinhardtii.Cre09.g406300.t1.2 c_schloesseri.g13874.t1 c_schloesseri.g13875.t1 c_schloesseri.g13876.t1 c_schloesseri.g684.t1 c_schloesseri.g685.t1 g_pectorale.KXZ43681.1 g_pectorale.KXZ43682.1 g_pectorale.KXZ43683.1 g_pectorale.KXZ43684.1 v_carteri.Vocar.0003s0491.1.p v_carteri.Vocar.0012s0141.1.p v_carteri.Vocar.0012s0142.1.p v_carteri.Vocar.0012s0143.1.p
OG0000118: c_debaryana.g10980.t1 c_debaryana.g12235.t1 c_debaryana.g12238.t1 c_debaryana.g16933.t1 c_debaryana.g7702.t1 c_debaryana.g7705.t1 c_debaryana.g7708.t1 c_incerta.g13987.t1 c_incerta.g4704.t1 c_incerta.g4860.t1 c_reinhardtii.Cre03.g144144.t1.1 c_reinhardtii.Cre03.g165950.t1.2 c_reinhardtii.Cre06.g301450.t1.1 c_reinhardtii.Cre12.g485350.t1.2 c_reinhardtii.Cre13.g588386.t1.1 c_reinhardtii.Cre13.g588405.t1.2 c_schloesseri.g12953.t1 c_schloesseri.g1399.t2 c_schloesseri.g1400.t1 g_pectorale.KXZ41608.1 g_pectorale.KXZ52636.1 g_pectorale.KXZ52637.1 g_pectorale.KXZ55243.1
OG0000119: c_debaryana.g15999.t1 c_debaryana.g16000.t1 c_debaryana.g16001.t1 c_debaryana.g16002.t1 c_debaryana.g2002.t1 c_incerta.g15400.t1 c_incerta.g1745.t1 c_incerta.g1746.t1 c_incerta.g1747.t1 c_incerta.g1748.t1 c_reinhardtii.Cre13.g574250.t1.1 c_reinhardtii.Cre13.g574300.t1.1 c_reinhardtii.Cre13.g574350.t1.2 c_schloesseri.g3665.t1 c_schloesseri.g8573.t1 c_schloesseri.g8574.t1 c_schloesseri.g8575.t1 g_pectorale.KXZ42110.1 g_pectorale.KXZ49357.1 g_pectorale.KXZ49358.1 v_carteri.Vocar.0001s0132.1.p v_carteri.Vocar.0001s0133.1.p v_carteri.Vocar.0001s0134.1.p
OG0000120: c_debaryana.g16419.t1 c_debaryana.g16420.t1 c_debaryana.g16421.t1 c_debaryana.g18036.t1 c_incerta.g13206.t1 c_incerta.g13207.t1 c_incerta.g13211.t1 c_incerta.g13212.t1 c_incerta.g13379.t1 c_incerta.g13380.t1 c_incerta.g13381.t1 c_reinhardtii.Cre10.g433200.t1.2 c_reinhardtii.Cre10.g433250.t1.2 c_reinhardtii.Cre10.g442600.t1.2 c_reinhardtii.Cre10.g442800.t1.1 c_schloesseri.g457.t1 c_schloesseri.g458.t1 c_schloesseri.g629.t1 c_schloesseri.g630.t1 c_schloesseri.g631.t1 c_schloesseri.g635.t1 g_pectorale.KXZ44106.1 v_carteri.Vocar.0001s1222.1.p
OG0000121: c_debaryana.g15515.t1 c_debaryana.g15516.t1 c_incerta.g14089.t1 c_incerta.g14091.t1 c_incerta.g14093.t1 c_incerta.g14094.t1 c_incerta.g14098.t1 c_reinhardtii.Cre09.g397550.t1.1 c_reinhardtii.Cre09.g397700.t1.1 c_reinhardtii.Cre09.g397803.t1.1 c_reinhardtii.Cre09.g398050.t1.1 c_reinhardtii.Cre09.g398051.t1.1 c_schloesseri.g12283.t1 c_schloesseri.g12287.t1 c_schloesseri.g12291.t1 c_schloesseri.g12292.t1 g_pectorale.KXZ42362.1 g_pectorale.KXZ42363.1 g_pectorale.KXZ42364.1 g_pectorale.KXZ49946.1 v_carteri.Vocar.0008s0239.1.p v_carteri.Vocar.0008s0240.1.p v_carteri.Vocar.0008s0372.1.p
OG0000122: c_incerta.g14792.t1 c_incerta.g1668.t1 c_incerta.g1669.t1 c_incerta.g1670.t1 c_incerta.g17089.t1 c_incerta.g1844.t1 c_incerta.g6883.t1 c_incerta.g8962.t1 c_incerta.g9036.t1 c_reinhardtii.Cre11.g467583.t1.1 c_reinhardtii.Cre13.g577650.t1.1 c_reinhardtii.Cre13.g577700.t1.2 c_reinhardtii.Cre13.g578051.t1.2 c_reinhardtii.Cre13.g578074.t2.1 c_reinhardtii.Cre13.g578200.t1.1 c_reinhardtii.Cre13.g578400.t1.2 c_schloesseri.g1884.t1 c_schloesseri.g8488.t1 c_schloesseri.g8491.t1 c_schloesseri.g8494.t1 c_schloesseri.g8495.t1 c_schloesseri.g8496.t1 c_schloesseri.g8503.t1
OG0000123: c_debaryana.g12948.t1 c_debaryana.g12967.t1 c_debaryana.g15653.t1 c_debaryana.g19404.t1 c_debaryana.g19438.t1 c_debaryana.g19463.t1 c_debaryana.g247.t1 c_debaryana.g2626.t1 c_debaryana.g2642.t1 c_incerta.g13466.t1 c_incerta.g456.t1 c_incerta.g7717.t1 c_reinhardtii.Cre06.g285550.t1.1 c_schloesseri.g13984.t2 c_schloesseri.g16199.t1 c_schloesseri.g2677.t1 g_pectorale.KXZ47985.1 g_pectorale.KXZ49388.1 g_pectorale.KXZ49390.1 g_pectorale.KXZ56165.1 g_pectorale.KXZ56473.1 v_carteri.Vocar.0001s1513.1.p
OG0000124: c_debaryana.g18058.t1 c_debaryana.g4642.t1 c_debaryana.g9768.t1 c_incerta.g11108.t1 c_incerta.g6806.t1 c_reinhardtii.Cre01.g040950.t1.2 c_reinhardtii.Cre03.g156650.t1.1 c_reinhardtii.Cre03.g156700.t1.1 c_reinhardtii.Cre09.g404550.t1.2 c_schloesseri.g12526.t1 c_schloesseri.g16698.t1 c_schloesseri.g16700.t1 c_schloesseri.g4033.t1 c_schloesseri.g4036.t1 c_schloesseri.g9659.t1 g_pectorale.KXZ45262.1 g_pectorale.KXZ48697.1 g_pectorale.KXZ55301.1 g_pectorale.KXZ55302.1 g_pectorale.KXZ55303.1 g_pectorale.KXZ55304.1 v_carteri.Vocar.0019s0090.1.p
OG0000125: c_debaryana.g15508.t1 c_debaryana.g15509.t1 c_debaryana.g15510.t1 c_debaryana.g17433.t1 c_debaryana.g17446.t1 c_debaryana.g17459.t1 c_debaryana.g2733.t1 c_debaryana.g2734.t1 c_debaryana.g2736.t1 c_debaryana.g2737.t1 c_debaryana.g2738.t1 c_debaryana.g2746.t1 c_debaryana.g4966.t1 c_incerta.g12213.t1 c_incerta.g7818.t1 c_reinhardtii.Cre02.g103000.t1.2 c_reinhardtii.Cre12.g488550.t1.2 c_schloesseri.g16302.t1 c_schloesseri.g5271.t1 g_pectorale.KXZ44545.1 v_carteri.Vocar.0036s0076.1.p v_carteri.Vocar.0113s0002.1.p
OG0000126: c_debaryana.g11214.t1 c_debaryana.g7081.t1 c_incerta.g16101.t1 c_incerta.g16104.t1 c_incerta.g16116.t1 c_incerta.g3627.t1 c_incerta.g3628.t1 c_incerta.g3629.t1 c_incerta.g3630.t1 c_reinhardtii.Cre07.g325752.t1.1 c_reinhardtii.Cre16.g673300.t1.2 c_reinhardtii.Cre16.g673350.t1.2 c_reinhardtii.Cre16.g673400.t1.1 c_reinhardtii.Cre17.g705750.t1.2 c_reinhardtii.Cre17.g705778.t1.1 c_reinhardtii.Cre17.g705806.t1.1 c_reinhardtii.Cre17.g705836.t1.2 c_reinhardtii.Cre17.g705843.t1.2 c_schloesseri.g10909.t1 c_schloesseri.g8078.t1 c_schloesseri.g8080.t1 g_pectorale.KXZ50519.1
OG0000127: c_debaryana.g11254.t1 c_debaryana.g12306.t1 c_debaryana.g12310.t1 c_debaryana.g12445.t1 c_debaryana.g7267.t1 c_debaryana.g7625.t1 c_debaryana.g7630.t1 c_debaryana.g8294.t1 c_incerta.g11602.t1 c_incerta.g1243.t1 c_incerta.g1245.t1 c_incerta.g16105.t1 c_incerta.g9644.t1 c_reinhardtii.Cre07.g325761.t1.1 c_reinhardtii.Cre08.g369720.t1.1 c_reinhardtii.Cre08.g369850.t1.1 c_schloesseri.g14069.t1 c_schloesseri.g6877.t1 g_pectorale.KXZ43142.1 g_pectorale.KXZ53046.1 g_pectorale.KXZ56223.1 v_carteri.Vocar.0021s0141.1.p
OG0000128: c_debaryana.g1846.t1 c_debaryana.g3322.t2 c_debaryana.g7258.t1 c_incerta.g10917.t1 c_incerta.g13384.t1 c_incerta.g14190.t1 c_incerta.g271.t1 c_reinhardtii.Cre02.g096500.t1.1 c_reinhardtii.Cre05.g244550.t1.1 c_reinhardtii.Cre09.g392766.t1.1 c_reinhardtii.Cre10.g455000.t1.2 c_reinhardtii.Cre10.g465000.t1.1 c_reinhardtii.Cre12.g514100.t1.1 c_reinhardtii.Cre12.g555100.t1.2 c_reinhardtii.Cre13.g602800.t1.1 c_reinhardtii.Cre16.g691350.t1.1 c_schloesseri.g12410.t2 c_schloesseri.g4936.t1 g_pectorale.KXZ54438.1 g_pectorale.KXZ55771.1 v_carteri.Vocar.0028s0063.1.p v_carteri.Vocar.0042s0041.1.p
OG0000129: c_debaryana.g13930.t1 c_debaryana.g6144.t1 c_debaryana.g6224.t1 c_debaryana.g6225.t1 c_incerta.g12943.t1 c_incerta.g8588.t1 c_incerta.g8590.t1 c_reinhardtii.Cre07.g353100.t1.1 c_reinhardtii.Cre07.g353150.t1.2 c_reinhardtii.Cre09.g403256.t1.1 c_reinhardtii.Cre14.g633450.t1.2 c_schloesseri.g12852.t1 c_schloesseri.g12856.t1 c_schloesseri.g13904.t1 c_schloesseri.g13907.t2 c_schloesseri.g7509.t1 c_schloesseri.g7510.t1 c_schloesseri.g7511.t1 c_schloesseri.g7512.t1 c_schloesseri.g9223.t1 g_pectorale.KXZ48860.1
OG0000130: c_debaryana.g16922.t1 c_debaryana.g6261.t1 c_debaryana.g8161.t1 c_debaryana.g9961.t1 c_incerta.g3590.t1 c_incerta.g3607.t1 c_incerta.g3645.t1 c_reinhardtii.Cre17.g705050.t1.2 c_reinhardtii.Cre17.g706450.t1.1 c_reinhardtii.Cre17.g707200.t1.1 c_schloesseri.g8048.t1 c_schloesseri.g8066.t1 c_schloesseri.g8094.t1 g_pectorale.KXZ45715.1 g_pectorale.KXZ48354.1 g_pectorale.KXZ48943.1 g_pectorale.KXZ50926.1 g_pectorale.KXZ50929.1 v_carteri.Vocar.0021s0103.1.p v_carteri.Vocar.0021s0140.1.p v_carteri.Vocar.0338s0001.1.p
OG0000131: c_debaryana.g19335.t1 c_debaryana.g19339.t1 c_debaryana.g19340.t1 c_debaryana.g19343.t1 c_debaryana.g7433.t1 c_incerta.g16879.t1 c_incerta.g16880.t1 c_incerta.g9665.t1 c_reinhardtii.Cre02.g095090.t1.1 c_reinhardtii.Cre02.g095091.t1.1 c_reinhardtii.Cre11.g475550.t1.2 c_schloesseri.g2490.t1 c_schloesseri.g4576.t1 c_schloesseri.g4577.t1 g_pectorale.KXZ45164.1 g_pectorale.KXZ50038.1 g_pectorale.KXZ50040.1 g_pectorale.KXZ50042.1 v_carteri.Vocar.0027s0180.1.p v_carteri.Vocar.0027s0181.1.p v_carteri.Vocar.0027s0183.1.p
OG0000132: c_debaryana.g16573.t1 c_debaryana.g16603.t1 c_debaryana.g16615.t1 c_debaryana.g16616.t1 c_debaryana.g16618.t1 c_debaryana.g16621.t2 c_debaryana.g938.t1 c_incerta.g17062.t1 c_incerta.g17063.t1 c_reinhardtii.Cre04.g213900.t1.2 c_reinhardtii.Cre04.g213950.t1.1 c_reinhardtii.Cre04.g214000.t1.1 c_schloesseri.g1001.t1 c_schloesseri.g1213.t1 c_schloesseri.g1215.t1 c_schloesseri.g1607.t1 c_schloesseri.g991.t1 c_schloesseri.g994.t1 c_schloesseri.g996.t1 g_pectorale.KXZ45460.1 v_carteri.Vocar.0025s0145.1.p
OG0000133: c_debaryana.g13408.t1 c_debaryana.g20229.t1 c_debaryana.g20230.t1 c_debaryana.g9662.t1 c_incerta.g15281.t1 c_incerta.g15282.t1 c_incerta.g15283.t1 c_incerta.g893.t2 c_reinhardtii.Cre02.g144600.t1.1 c_reinhardtii.Cre02.g144650.t1.2 c_reinhardtii.Cre02.g144700.t1.2 c_reinhardtii.Cre02.g144750.t1.1 c_reinhardtii.Cre16.g655200.t1.2 c_schloesseri.g14918.t1 c_schloesseri.g6520.t1 c_schloesseri.g6521.t1 c_schloesseri.g6522.t1 c_schloesseri.g6523.t1 g_pectorale.KXZ41101.1 v_carteri.Vocar.0001s1558.1.p v_carteri.Vocar.0001s1559.1.p
OG0000134: c_debaryana.g6008.t1 c_debaryana.g6010.t1 c_debaryana.g6011.t1 c_debaryana.g6012.t1 c_debaryana.g6013.t1 c_debaryana.g6014.t1 c_debaryana.g8718.t1 c_debaryana.g8722.t1 c_debaryana.g8735.t1 c_incerta.g11641.t1 c_incerta.g11642.t1 c_incerta.g11680.t1 c_reinhardtii.Cre08.g365900.t1.2 c_reinhardtii.Cre08.g367400.t1.1 c_reinhardtii.Cre08.g367500.t1.1 c_schloesseri.g9263.t1 c_schloesseri.g9264.t1 c_schloesseri.g9302.t1 g_pectorale.KXZ42803.1 g_pectorale.KXZ50176.1 v_carteri.Vocar.0020s0067.1.p
OG0000135: c_debaryana.g16097.t1 c_debaryana.g20535.t1 c_debaryana.g20536.t1 c_debaryana.g20537.t1 c_debaryana.g9411.t1 c_debaryana.g9678.t1 c_incerta.g15492.t1 c_incerta.g15955.t1 c_incerta.g15956.t1 c_incerta.g15957.t1 c_incerta.g15976.t1 c_incerta.g9222.t1 c_incerta.g9624.t1 c_incerta.g9631.t1 c_reinhardtii.Cre07.g331150.t1.2 c_reinhardtii.Cre07.g332100.t1.2 c_schloesseri.g149.t2 c_schloesseri.g153.t1 c_schloesseri.g170.t1 c_schloesseri.g4638.t1 v_carteri.Vocar.0020s0102.1.p
OG0000136: c_debaryana.g15865.t1 c_debaryana.g15866.t1 c_debaryana.g15871.t1 c_debaryana.g15873.t1 c_debaryana.g15874.t1 c_debaryana.g15875.t1 c_debaryana.g15882.t1 c_debaryana.g15883.t1 c_debaryana.g15893.t2 c_debaryana.g15894.t1 c_debaryana.g15902.t1 c_incerta.g14832.t1 c_incerta.g14833.t1 c_incerta.g9516.t1 c_reinhardtii.Cre02.g097800.t1.1 c_schloesseri.g13223.t1 c_schloesseri.g6033.t1 g_pectorale.KXZ44762.1 g_pectorale.KXZ44765.1 g_pectorale.KXZ54551.1 v_carteri.Vocar.0012s0088.1.p
OG0000137: c_debaryana.g13410.t1 c_debaryana.g15421.t1 c_debaryana.g15425.t1 c_debaryana.g15432.t1 c_debaryana.g15438.t1 c_incerta.g16291.t1 c_incerta.g16292.t1 c_incerta.g16307.t1 c_reinhardtii.Cre07.g318600.t1.2 c_reinhardtii.Cre07.g318800.t1.2 c_reinhardtii.Cre07.g318850.t2.1 c_schloesseri.g10711.t1 c_schloesseri.g10719.t1 g_pectorale.KXZ47807.1 g_pectorale.KXZ47808.1 g_pectorale.KXZ47812.1 g_pectorale.KXZ54243.1 v_carteri.Vocar.0003s0054.1.p v_carteri.Vocar.0003s0062.1.p v_carteri.Vocar.0003s0067.1.p v_carteri.Vocar.0018s0065.1.p
OG0000138: c_debaryana.g10099.t1 c_debaryana.g10101.t1 c_debaryana.g1191.t1 c_debaryana.g16891.t2 c_debaryana.g3452.t1 c_incerta.g14275.t1 c_incerta.g14276.t1 c_incerta.g3451.t1 c_incerta.g3454.t1 c_reinhardtii.Cre04.g214545.t1.1 c_reinhardtii.Cre04.g214657.t1.1 c_reinhardtii.Cre04.g217350.t1.2 c_reinhardtii.Cre17.g714150.t1.1 c_reinhardtii.Cre17.g714200.t1.1 c_reinhardtii.Cre17.g714450.t1.2 c_schloesseri.g965.t1 g_pectorale.KXZ41691.1 g_pectorale.KXZ42955.1 g_pectorale.KXZ55129.1 v_carteri.Vocar.0013s0290.1.p v_carteri.Vocar.0035s0079.1.p
OG0000139: c_debaryana.g13559.t1 c_debaryana.g7425.t1 c_debaryana.g9337.t1 c_debaryana.g9410.t2 c_incerta.g11944.t1 c_incerta.g16974.t1 c_incerta.g223.t1 c_reinhardtii.Cre09.g397956.t1.1 c_reinhardtii.Cre12.g502450.t1.1 c_reinhardtii.Cre12.g502500.t1.2 c_reinhardtii.Cre14.g622050.t1.1 c_reinhardtii.Cre14.g622075.t1.1 c_schloesseri.g17268.t1 c_schloesseri.g6958.t1 c_schloesseri.g7314.t1 g_pectorale.KXZ49089.1 g_pectorale.KXZ52297.1 g_pectorale.KXZ55831.1 g_pectorale.KXZ55832.1 v_carteri.Vocar.0022s0173.1.p v_carteri.Vocar.0022s0200.1.p
OG0000140: c_debaryana.g16312.t1 c_debaryana.g16313.t1 c_debaryana.g16314.t1 c_debaryana.g16318.t1 c_debaryana.g16319.t1 c_debaryana.g16346.t1 c_debaryana.g20394.t1 c_debaryana.g3798.t1 c_incerta.g9406.t1 c_incerta.g9429.t1 c_reinhardtii.Cre06.g299200.t1.1 c_reinhardtii.Cre06.g299250.t1.1 c_reinhardtii.Cre06.g300400.t1.1 c_reinhardtii.Cre06.g300450.t1.1 c_schloesseri.g15842.t1 c_schloesseri.g15863.t1 c_schloesseri.g15864.t1 g_pectorale.KXZ41692.1 g_pectorale.KXZ43752.1 g_pectorale.KXZ43755.1 v_carteri.Vocar.0001s0263.1.p
OG0000141: c_debaryana.g13931.t1 c_debaryana.g17583.t1 c_debaryana.g17584.t1 c_debaryana.g3706.t1 c_incerta.g12703.t1 c_incerta.g2084.t1 c_incerta.g6006.t1 c_incerta.g6008.t1 c_incerta.g6978.t1 c_reinhardtii.Cre05.g237200.t1.1 c_reinhardtii.Cre05.g238290.t1.1 c_reinhardtii.Cre06.g250650.t1.2 c_schloesseri.g1179.t1 c_schloesseri.g13591.t1 c_schloesseri.g13592.t1 c_schloesseri.g7657.t1 g_pectorale.KXZ49644.1 g_pectorale.KXZ50489.1 g_pectorale.KXZ52299.1 g_pectorale.KXZ52300.1 v_carteri.Vocar.0002s0283.1.p
OG0000142: c_debaryana.g10451.t1 c_debaryana.g3088.t1 c_debaryana.g3091.t1 c_debaryana.g3980.t1 c_incerta.g125.t1 c_incerta.g126.t1 c_incerta.g156.t1 c_incerta.g64.t1 c_incerta.g66.t1 c_incerta.g73.t1 c_incerta.g76.t1 c_incerta.g8983.t1 c_reinhardtii.Cre06.g290676.t1.1 c_reinhardtii.Cre06.g292249.t1.1 c_reinhardtii.Cre06.g294250.t1.2 c_reinhardtii.Cre06.g294350.t1.2 c_schloesseri.g15966.t1 c_schloesseri.g8696.t1 c_schloesseri.g8735.t1 c_schloesseri.g8737.t1 c_schloesseri.g8764.t1
OG0000143: c_debaryana.g13221.t1 c_debaryana.g13222.t1 c_debaryana.g2413.t1 c_debaryana.g2414.t1 c_debaryana.g2415.t1 c_incerta.g11627.t1 c_incerta.g16423.t1 c_incerta.g9183.t1 c_reinhardtii.Cre05.g241635.t1.1 c_reinhardtii.Cre07.g313000.t1.1 c_reinhardtii.Cre08.g368300.t1.1 c_schloesseri.g10581.t1 c_schloesseri.g6841.t1 c_schloesseri.g9246.t1 g_pectorale.KXZ44547.1 g_pectorale.KXZ45161.1 g_pectorale.KXZ47847.1 g_pectorale.KXZ47849.1 g_pectorale.KXZ47850.1 v_carteri.Vocar.0003s0040.1.p v_carteri.Vocar.0003s0041.1.p
OG0000144: c_debaryana.g16372.t1 c_incerta.g12873.t1 c_incerta.g13182.t1 c_incerta.g14607.t1 c_incerta.g3301.t1 c_incerta.g4430.t1 c_incerta.g4433.t1 c_incerta.g4438.t1 c_incerta.g4463.t1 c_incerta.g4793.t1 c_incerta.g6168.t1 c_incerta.g6222.t1 c_reinhardtii.Cre01.g002100.t1.2 c_reinhardtii.Cre06.g262350.t1.2 c_reinhardtii.Cre06.g262450.t1.1 c_reinhardtii.Cre06.g262500.t1.2 c_reinhardtii.Cre06.g262550.t1.2 c_schloesseri.g15361.t1 c_schloesseri.g5470.t1 c_schloesseri.g8259.t1 v_carteri.Vocar.0002s0479.1.p
OG0000145: c_debaryana.g13747.t1 c_debaryana.g14516.t1 c_debaryana.g14517.t1 c_debaryana.g14523.t1 c_incerta.g11675.t1 c_incerta.g1208.t1 c_incerta.g1209.t1 c_incerta.g1210.t2 c_incerta.g13089.t1 c_schloesseri.g10468.t1 c_schloesseri.g6802.t1 c_schloesseri.g6803.t1 c_schloesseri.g6804.t1 c_schloesseri.g9297.t1 g_pectorale.KXZ43099.1 g_pectorale.KXZ43614.1 g_pectorale.KXZ43615.1 g_pectorale.KXZ49203.1 g_pectorale.KXZ55666.1 g_pectorale.KXZ55667.1 v_carteri.Vocar.0018s0157.1.p
OG0000146: c_debaryana.g14890.t1 c_debaryana.g14895.t1 c_incerta.g10162.t1 c_incerta.g13824.t1 c_incerta.g13835.t1 c_incerta.g4277.t1 c_incerta.g4900.t1 c_incerta.g6798.t1 c_reinhardtii.Cre04.g230634.t1.1 c_reinhardtii.Cre09.g413800.t1.1 c_reinhardtii.Cre09.g414300.t1.2 c_reinhardtii.Cre12.g493750.t1.2 c_reinhardtii.Cre12.g549200.t1.1 c_schloesseri.g10262.t1 c_schloesseri.g1547.t1 c_schloesseri.g813.t1 g_pectorale.KXZ51702.1 g_pectorale.KXZ51952.1 v_carteri.Vocar.0007s0223.1.p v_carteri.Vocar.0024s0042.1.p v_carteri.Vocar.0024s0061.1.p
OG0000147: c_incerta.g10291.t1 c_incerta.g11521.t1 c_incerta.g12794.t1 c_incerta.g13438.t1 c_incerta.g14077.t1 c_incerta.g16435.t1 c_incerta.g16767.t1 c_incerta.g17113.t1 c_incerta.g230.t1 c_incerta.g269.t1 c_incerta.g4292.t1 c_incerta.g4958.t1 c_incerta.g7463.t1 c_incerta.g8016.t1 c_incerta.g8725.t1 c_schloesseri.g13528.t1 c_schloesseri.g14306.t1 c_schloesseri.g2794.t1 c_schloesseri.g3303.t1 c_schloesseri.g6426.t1 c_schloesseri.g7889.t1
OG0000148: c_debaryana.g20428.t1 c_debaryana.g20429.t1 c_debaryana.g20430.t1 c_debaryana.g20431.t1 c_debaryana.g20432.t1 c_debaryana.g20433.t1 c_debaryana.g20434.t1 c_debaryana.g20446.t1 c_debaryana.g20447.t1 c_debaryana.g20452.t1 c_debaryana.g4264.t1 c_debaryana.g4265.t1 c_debaryana.g4268.t1 c_incerta.g902.t1 c_reinhardtii.Cre16.g655650.t1.1 c_reinhardtii.Cre16.g655800.t1.1 c_schloesseri.g14907.t1 c_schloesseri.g14908.t1 g_pectorale.KXZ52569.1 v_carteri.Vocar.0004s0021.1.p
OG0000149: c_debaryana.g12088.t1 c_debaryana.g12091.t1 c_debaryana.g12092.t1 c_debaryana.g12836.t1 c_debaryana.g13320.t1 c_debaryana.g20014.t1 c_debaryana.g20018.t1 c_debaryana.g3010.t1 c_debaryana.g3262.t1 c_debaryana.g3263.t1 c_debaryana.g763.t1 c_incerta.g13010.t1 c_incerta.g13011.t1 c_incerta.g13012.t1 c_incerta.g7542.t1 c_incerta.g8759.t1 c_reinhardtii.Cre09.g395102.t1.1 c_schloesseri.g12064.t1 c_schloesseri.g3608.t1 c_schloesseri.g3882.t1
OG0000150: c_debaryana.g1278.t1 c_debaryana.g6358.t1 c_debaryana.g6370.t1 c_debaryana.g9593.t1 c_incerta.g11253.t1 c_incerta.g14135.t1 c_incerta.g6870.t1 c_incerta.g6884.t1 c_incerta.g6885.t1 c_reinhardtii.Cre08.g360400.t1.1 c_reinhardtii.Cre08.g360564.t1.2 c_reinhardtii.Cre08.g360600.t1.1 c_reinhardtii.Cre09.g399912.t1.1 c_schloesseri.g4656.t1 c_schloesseri.g4660.t1 c_schloesseri.g4661.t1 c_schloesseri.g9787.t1 g_pectorale.KXZ47791.1 g_pectorale.KXZ47792.1 v_carteri.Vocar.0003s0237.1.p
OG0000151: c_debaryana.g16094.t1 c_debaryana.g16216.t1 c_debaryana.g16224.t1 c_debaryana.g17117.t1 c_debaryana.g2465.t1 c_debaryana.g2850.t1 c_debaryana.g9968.t1 c_incerta.g14534.t1 c_incerta.g16841.t1 c_reinhardtii.Cre09.g386119.t2.1 c_schloesseri.g15799.t1 g_pectorale.KXZ45382.1 g_pectorale.KXZ45396.1 g_pectorale.KXZ45397.1 g_pectorale.KXZ48598.1 g_pectorale.KXZ54678.1 v_carteri.Vocar.0007s0267.1.p v_carteri.Vocar.0007s0268.1.p v_carteri.Vocar.0007s0270.1.p v_carteri.Vocar.0007s0272.1.p
OG0000152: c_debaryana.g13093.t1 c_debaryana.g15280.t1 c_debaryana.g1602.t1 c_debaryana.g19534.t1 c_debaryana.g8693.t1 c_incerta.g10360.t1 c_incerta.g13062.t1 c_incerta.g14602.t1 c_incerta.g6551.t1 c_incerta.g6554.t1 c_reinhardtii.Cre01.g013900.t1.1 c_reinhardtii.Cre02.g141666.t1.1 c_reinhardtii.Cre04.g229050.t1.1 c_reinhardtii.Cre07.g314200.t1.1 c_reinhardtii.Cre17.g712250.t1.1 c_schloesseri.g17002.t1 c_schloesseri.g7435.t1 g_pectorale.KXZ53565.1 g_pectorale.KXZ53566.1 v_carteri.Vocar.0051s0019.1.p
OG0000153: c_debaryana.g18799.t1 c_debaryana.g18887.t1 c_debaryana.g8284.t1 c_debaryana.g8285.t1 c_incerta.g14148.t1 c_incerta.g14151.t1 c_incerta.g8230.t2 c_incerta.g8232.t1 c_reinhardtii.Cre01.g016700.t1.1 c_reinhardtii.Cre05.g230950.t1.1 c_reinhardtii.Cre07.g331600.t1.2 c_reinhardtii.Cre09.g400700.t1.1 c_reinhardtii.Cre17.g697701.t1.1 c_schloesseri.g16968.t1 c_schloesseri.g8771.t1 g_pectorale.KXZ41008.1 g_pectorale.KXZ41117.1 g_pectorale.KXZ41126.1 g_pectorale.KXZ51562.1 g_pectorale.KXZ51563.1
OG0000154: c_debaryana.g14965.t1 c_debaryana.g16670.t1 c_debaryana.g16679.t1 c_debaryana.g16681.t1 c_debaryana.g17298.t1 c_debaryana.g17299.t1 c_debaryana.g17301.t1 c_debaryana.g17302.t1 c_debaryana.g20719.t1 c_debaryana.g2217.t1 c_debaryana.g4582.t1 c_debaryana.g4583.t1 c_debaryana.g4584.t1 c_debaryana.g4585.t1 c_debaryana.g9003.t1 c_debaryana.g936.t1 c_reinhardtii.Cre10.g431050.t1.1 c_schloesseri.g13348.t1 g_pectorale.KXZ45996.1 v_carteri.Vocar.0029s0121.1.p
OG0000155: c_debaryana.g11151.t1 c_debaryana.g11153.t1 c_incerta.g16122.t1 c_incerta.g16167.t1 c_incerta.g16184.t1 c_reinhardtii.Cre07.g324211.t1.1 c_reinhardtii.Cre07.g324233.t1.1 c_reinhardtii.Cre07.g325200.t1.2 c_reinhardtii.Cre07.g325745.t1.1 c_schloesseri.g10839.t1 c_schloesseri.g10841.t1 c_schloesseri.g10901.t1 g_pectorale.KXZ56218.1 g_pectorale.KXZ56230.1 g_pectorale.KXZ56304.1 g_pectorale.KXZ56313.1 g_pectorale.KXZ56314.1 v_carteri.Vocar.0003s0166.1.p v_carteri.Vocar.0003s0205.1.p v_carteri.Vocar.0003s0206.1.p
OG0000156: c_debaryana.g10946.t1 c_debaryana.g10947.t1 c_debaryana.g10963.t1 c_debaryana.g12172.t1 c_debaryana.g12173.t1 c_debaryana.g12174.t1 c_debaryana.g12177.t1 c_debaryana.g12178.t1 c_debaryana.g12179.t1 c_debaryana.g19781.t1 c_debaryana.g20364.t1 c_debaryana.g20365.t1 c_debaryana.g20367.t1 c_debaryana.g20370.t1 c_debaryana.g20371.t1 c_debaryana.g20581.t1 c_incerta.g13593.t1 c_reinhardtii.Cre08.g379050.t1.1 c_schloesseri.g5048.t1 g_pectorale.KXZ56116.1
OG0000157: c_debaryana.g18588.t2 c_debaryana.g18589.t1 c_debaryana.g18785.t1 c_debaryana.g20175.t1 c_debaryana.g8080.t1 c_debaryana.g8178.t1 c_debaryana.g8179.t1 c_debaryana.g9104.t1 c_incerta.g631.t1 c_incerta.g823.t1 c_incerta.g825.t1 c_reinhardtii.Cre16.g651600.t1.1 c_reinhardtii.Cre16.g651700.t1.1 c_reinhardtii.Cre16.g651801.t1.1 c_reinhardtii.Cre16.g694900.t1.1 c_reinhardtii.Cre16.g694942.t1.2 c_schloesseri.g14992.t1 c_schloesseri.g14993.t1 g_pectorale.KXZ50736.1 g_pectorale.KXZ50967.1
OG0000158: c_debaryana.g15904.t1 c_debaryana.g15905.t1 c_incerta.g12757.t1 c_incerta.g12758.t1 c_incerta.g12759.t1 c_incerta.g12760.t1 c_reinhardtii.Cre03.g155150.t1.1 c_reinhardtii.Cre11.g469650.t1.1 c_reinhardtii.Cre11.g469750.t1.1 c_reinhardtii.Cre11.g469800.t1.2 c_schloesseri.g3231.t1 c_schloesseri.g3232.t1 c_schloesseri.g3233.t1 c_schloesseri.g3234.t1 c_schloesseri.g3235.t1 g_pectorale.KXZ47916.1 g_pectorale.KXZ47917.1 g_pectorale.KXZ49843.1 v_carteri.Vocar.0009s0227.1.p v_carteri.Vocar.0009s0229.1.p
OG0000159: c_debaryana.g15549.t1 c_debaryana.g15551.t1 c_debaryana.g15553.t1 c_debaryana.g3842.t1 c_incerta.g7576.t1 c_incerta.g9302.t1 c_reinhardtii.Cre02.g113800.t1.1 c_reinhardtii.Cre02.g113809.t1.2 c_reinhardtii.Cre04.g221900.t1.1 c_schloesseri.g3365.t1 g_pectorale.KXZ49642.1 g_pectorale.KXZ49661.1 g_pectorale.KXZ49662.1 g_pectorale.KXZ49663.1 g_pectorale.KXZ49667.1 g_pectorale.KXZ49668.1 g_pectorale.KXZ49669.1 g_pectorale.KXZ49675.1 g_pectorale.KXZ54390.1 v_carteri.Vocar.0019s0216.1.p
OG0000160: c_debaryana.g11005.t1 c_debaryana.g18910.t1 c_incerta.g12884.t1 c_incerta.g8883.t1 c_reinhardtii.Cre01.g041256.t1.2 c_reinhardtii.Cre11.g477050.t1.1 c_reinhardtii.Cre13.g576700.t1.1 c_reinhardtii.Cre16.g675200.t1.1 c_schloesseri.g13481.t1 c_schloesseri.g5605.t2 g_pectorale.KXZ41141.1 g_pectorale.KXZ42894.1 g_pectorale.KXZ42895.1 g_pectorale.KXZ42896.1 g_pectorale.KXZ47512.1 g_pectorale.KXZ48340.1 g_pectorale.KXZ48372.1 v_carteri.Vocar.0007s0020.1.p v_carteri.Vocar.0007s0022.1.p v_carteri.Vocar.0007s0293.1.p
OG0000161: c_debaryana.g16954.t1 c_debaryana.g4263.t1 c_debaryana.g7523.t1 c_incerta.g10933.t1 c_incerta.g15.t1 c_incerta.g31.t1 c_incerta.g9446.t1 c_reinhardtii.Cre03.g148900.t1.1 c_reinhardtii.Cre06.g296050.t1.1 c_reinhardtii.Cre06.g296550.t1.2 c_reinhardtii.Cre06.g298550.t1.1 c_schloesseri.g15879.t1 c_schloesseri.g15926.t1 c_schloesseri.g15935.t1 c_schloesseri.g16522.t1 g_pectorale.KXZ50998.1 g_pectorale.KXZ51019.1 g_pectorale.KXZ51030.1 g_pectorale.KXZ51062.1 v_carteri.Vocar.0014s0137.1.p
OG0000162: c_debaryana.g19625.t1 c_debaryana.g20323.t1 c_debaryana.g5245.t1 c_debaryana.g7827.t1 c_incerta.g14130.t1 c_reinhardtii.Cre09.g399350.t1.1 c_reinhardtii.Cre09.g399551.t1.1 c_schloesseri.g978.t1 c_schloesseri.g9790.t1 c_schloesseri.g9792.t1 g_pectorale.KXZ41861.1 g_pectorale.KXZ42021.1 g_pectorale.KXZ42211.1 g_pectorale.KXZ43352.1 g_pectorale.KXZ45630.1 g_pectorale.KXZ45981.1 g_pectorale.KXZ52203.1 v_carteri.Vocar.0002s0574.1.p v_carteri.Vocar.0002s0577.1.p v_carteri.Vocar.0008s0266.1.p
OG0000163: c_incerta.g2744.t1 c_incerta.g2745.t1 c_incerta.g2747.t1 c_incerta.g2748.t1 c_incerta.g2749.t1 c_incerta.g2750.t1 c_reinhardtii.Cre03.g203050.t1.1 c_reinhardtii.Cre03.g203150.t1.1 c_reinhardtii.Cre03.g203200.t1.1 c_reinhardtii.Cre03.g203250.t1.2 c_reinhardtii.Cre03.g203300.t1.1 c_schloesseri.g7814.t1 c_schloesseri.g7815.t1 c_schloesseri.g8960.t1 c_schloesseri.g8961.t1 c_schloesseri.g8962.t1 c_schloesseri.g8963.t1 c_schloesseri.g8964.t1 c_schloesseri.g8965.t1 c_schloesseri.g8966.t1
OG0000164: c_incerta.g1847.t1 c_incerta.g634.t1 c_incerta.g656.t1 c_incerta.g658.t1 c_incerta.g659.t1 c_incerta.g9555.t1 c_reinhardtii.Cre02.g085400.t1.1 c_reinhardtii.Cre07.g354700.t1.1 c_reinhardtii.Cre10.g456554.t1.2 c_reinhardtii.Cre12.g493903.t1.1 c_reinhardtii.Cre16.g694207.t1.1 c_schloesseri.g12405.t1 c_schloesseri.g15403.t1 c_schloesseri.g1895.t1 c_schloesseri.g3445.t1 c_schloesseri.g4455.t1 g_pectorale.KXZ41891.1 g_pectorale.KXZ46389.1 g_pectorale.KXZ49101.1 g_pectorale.KXZ51221.1
OG0000165: c_debaryana.g19735.t1 c_debaryana.g19736.t1 c_debaryana.g19737.t1 c_incerta.g12423.t1 c_incerta.g15829.t1 c_incerta.g4096.t1 c_incerta.g4098.t1 c_reinhardtii.Cre10.g422900.t1.1 c_reinhardtii.Cre16.g676869.t1.1 c_reinhardtii.Cre16.g689300.t1.1 c_reinhardtii.Cre16.g689550.t1.1 c_schloesseri.g11667.t1 c_schloesseri.g4191.t1 c_schloesseri.g4796.t1 g_pectorale.KXZ53856.1 g_pectorale.KXZ53857.1 v_carteri.Vocar.0009s0115.1.p v_carteri.Vocar.0009s0120.1.p v_carteri.Vocar.0009s0121.1.p
OG0000166: c_debaryana.g14518.t1 c_debaryana.g1565.t1 c_debaryana.g6746.t1 c_debaryana.g6771.t1 c_debaryana.g6772.t1 c_incerta.g6685.t1 c_incerta.g6724.t1 c_incerta.g6725.t1 c_incerta.g6732.t1 c_reinhardtii.Cre01.g034900.t1.2 c_reinhardtii.Cre01.g036650.t1.1 c_reinhardtii.Cre01.g036700.t1.2 c_reinhardtii.Cre01.g037100.t1.1 c_schloesseri.g4108.t1 c_schloesseri.g4117.t1 c_schloesseri.g4118.t1 c_schloesseri.g4155.t1 g_pectorale.KXZ55337.1 v_carteri.Vocar.0001s0631.1.p
OG0000167: c_debaryana.g10281.t1 c_debaryana.g19560.t1 c_debaryana.g19561.t1 c_debaryana.g2452.t1 c_debaryana.g5459.t1 c_debaryana.g9258.t1 c_incerta.g2334.t1 c_incerta.g9594.t1 c_incerta.g9595.t1 c_reinhardtii.Cre02.g094450.t1.2 c_reinhardtii.Cre05.g238687.t1.1 c_schloesseri.g10285.t1 c_schloesseri.g13605.t1 c_schloesseri.g13606.t1 g_pectorale.KXZ41267.1 g_pectorale.KXZ50846.1 v_carteri.Vocar.0017s0136.1.p v_carteri.Vocar.0017s0137.1.p v_carteri.Vocar.0083s0018.1.p
OG0000168: c_debaryana.g10133.t1 c_debaryana.g11652.t1 c_debaryana.g11657.t1 c_debaryana.g1492.t1 c_debaryana.g2353.t1 c_debaryana.g3942.t1 c_incerta.g16999.t1 c_incerta.g2916.t1 c_incerta.g2917.t1 c_incerta.g9240.t1 c_reinhardtii.Cre04.g216050.t1.1 c_reinhardtii.Cre17.g727801.t1.1 c_reinhardtii.Cre17.g741150.t1.1 c_schloesseri.g12766.t1 c_schloesseri.g14434.t1 g_pectorale.KXZ43042.1 g_pectorale.KXZ45533.1 g_pectorale.KXZ48654.1 v_carteri.Vocar.0025s0193.1.p
OG0000169: c_debaryana.g11764.t2 c_debaryana.g13292.t1 c_debaryana.g1817.t1 c_debaryana.g18845.t1 c_debaryana.g3819.t2 c_debaryana.g4481.t1 c_debaryana.g5424.t1 c_debaryana.g5449.t1 c_debaryana.g5450.t1 c_debaryana.g5985.t1 c_debaryana.g5986.t1 c_debaryana.g764.t2 c_incerta.g11025.t1 c_reinhardtii.Cre03.g153100.t1.1 c_reinhardtii.Cre13.g584650.t1.2 c_schloesseri.g16618.t1 g_pectorale.KXZ47352.1 g_pectorale.KXZ47353.1 v_carteri.Vocar.0019s0180.1.p
OG0000170: c_debaryana.g12868.t1 c_debaryana.g13130.t1 c_debaryana.g15123.t1 c_debaryana.g15496.t1 c_debaryana.g20745.t1 c_debaryana.g4449.t1 c_debaryana.g5480.t1 c_debaryana.g5735.t1 c_debaryana.g6549.t2 c_debaryana.g7720.t1 c_incerta.g1398.t1 c_reinhardtii.Cre13.g591000.t1.2 c_schloesseri.g13160.t1 g_pectorale.KXZ47689.1 g_pectorale.KXZ47692.1 g_pectorale.KXZ47806.1 g_pectorale.KXZ48455.1 g_pectorale.KXZ53812.1 v_carteri.Vocar.0051s0024.1.p
OG0000171: c_debaryana.g13976.t1 c_debaryana.g13977.t1 c_debaryana.g19636.t1 c_incerta.g17603.t1 c_incerta.g4375.t1 c_reinhardtii.Cre06.g259600.t1.1 c_reinhardtii.Cre06.g278118.t2.1 c_schloesseri.g15194.t1 c_schloesseri.g15196.t1 c_schloesseri.g5529.t1 g_pectorale.KXZ42346.1 g_pectorale.KXZ43356.1 g_pectorale.KXZ50418.1 g_pectorale.KXZ52139.1 v_carteri.Vocar.0002s0580.1.p v_carteri.Vocar.0038s0002.1.p v_carteri.Vocar.0038s0004.1.p v_carteri.Vocar.0077s0009.1.p v_carteri.Vocar.0077s0010.1.p
OG0000172: c_debaryana.g15713.t1 c_debaryana.g3461.t1 c_debaryana.g3469.t1 c_debaryana.g8622.t1 c_incerta.g1288.t1 c_incerta.g1289.t1 c_incerta.g1440.t1 c_incerta.g9961.t1 c_reinhardtii.Cre05.g243900.t1.1 c_reinhardtii.Cre05.g243950.t1.2 c_reinhardtii.Cre13.g588800.t1.2 c_schloesseri.g13105.t1 c_schloesseri.g13388.t1 c_schloesseri.g6738.t1 c_schloesseri.g6739.t1 v_carteri.Vocar.0018s0015.1.p v_carteri.Vocar.0030s0150.1.p v_carteri.Vocar.0030s0151.1.p v_carteri.Vocar.0060s0006.1.p
OG0000173: c_debaryana.g2554.t1 c_debaryana.g2577.t1 c_debaryana.g2578.t1 c_incerta.g4115.t1 c_incerta.g4127.t1 c_incerta.g4128.t1 c_incerta.g4158.t1 c_reinhardtii.Cre16.g670973.t1.1 c_reinhardtii.Cre16.g682725.t1.1 c_reinhardtii.Cre16.g688550.t1.2 c_schloesseri.g4732.t1 c_schloesseri.g4764.t1 c_schloesseri.g4780.t1 g_pectorale.KXZ41057.1 g_pectorale.KXZ46903.1 g_pectorale.KXZ46904.1 v_carteri.Vocar.0022s0142.1.p v_carteri.Vocar.0023s0023.1.p v_carteri.Vocar.0023s0025.1.p
OG0000174: c_debaryana.g10302.t1 c_debaryana.g10313.t1 c_debaryana.g319.t1 c_debaryana.g8512.t1 c_debaryana.g8513.t1 c_debaryana.g8515.t1 c_debaryana.g8516.t1 c_debaryana.g8517.t1 c_debaryana.g8518.t1 c_debaryana.g8519.t1 c_debaryana.g8520.t1 c_debaryana.g8521.t1 g_pectorale.KXZ41185.1 g_pectorale.KXZ41432.1 g_pectorale.KXZ42181.1 g_pectorale.KXZ54685.1 g_pectorale.KXZ54687.1 v_carteri.Vocar.0017s0206.1.p v_carteri.Vocar.0034s0044.1.p
OG0000175: c_debaryana.g17429.t1 c_debaryana.g17432.t1 c_debaryana.g17434.t1 c_debaryana.g17437.t1 c_debaryana.g17456.t1 c_debaryana.g20235.t1 c_debaryana.g8372.t1 c_debaryana.g8373.t1 c_debaryana.g8374.t1 c_debaryana.g8376.t1 c_incerta.g15270.t1 c_incerta.g15271.t1 c_reinhardtii.Cre02.g144050.t1.2 c_reinhardtii.Cre02.g144100.t1.2 c_schloesseri.g6505.t1 c_schloesseri.g6506.t1 c_schloesseri.g6507.t1 g_pectorale.KXZ50301.1 v_carteri.Vocar.0054s0024.1.p
OG0000176: c_debaryana.g1354.t2 c_debaryana.g3043.t1 c_debaryana.g5285.t1 c_debaryana.g5286.t1 c_incerta.g3667.t1 c_incerta.g3668.t1 c_incerta.g6865.t1 c_incerta.g6866.t1 c_reinhardtii.Cre08.g360200.t1.2 c_reinhardtii.Cre08.g360250.t1.2 c_reinhardtii.Cre17.g703800.t1.1 c_schloesseri.g4649.t1 c_schloesseri.g4650.t1 c_schloesseri.g8116.t1 c_schloesseri.g8117.t1 g_pectorale.KXZ51617.1 g_pectorale.KXZ51618.1 v_carteri.Vocar.0003s0263.1.p v_carteri.Vocar.0003s0264.1.p
OG0000177: c_debaryana.g3304.t1 c_debaryana.g3305.t1 c_debaryana.g3306.t1 c_debaryana.g3312.t1 c_debaryana.g3313.t1 c_debaryana.g9853.t1 c_incerta.g1606.t1 c_incerta.g1607.t1 c_incerta.g705.t1 c_reinhardtii.Cre07.g344500.t1.2 c_reinhardtii.Cre13.g580950.t1.1 c_reinhardtii.Cre13.g581000.t1.1 c_reinhardtii.Cre13.g581050.t1.1 c_reinhardtii.Cre16.g692150.t2.1 c_schloesseri.g1635.t1 c_schloesseri.g1636.t1 g_pectorale.KXZ47842.1 g_pectorale.KXZ51111.1 g_pectorale.KXZ53893.1
OG0000178: c_debaryana.g7263.t1 c_debaryana.g7265.t1 c_incerta.g11746.t1 c_incerta.g11747.t2 c_incerta.g11748.t1 c_incerta.g11749.t1 c_reinhardtii.Cre12.g516600.t1.1 c_reinhardtii.Cre12.g516650.t1.1 c_reinhardtii.Cre12.g516750.t1.1 c_reinhardtii.Cre12.g516800.t1.1 c_reinhardtii.Cre12.g517000.t1.1 c_schloesseri.g11301.t1 c_schloesseri.g11305.t1 c_schloesseri.g11306.t1 c_schloesseri.g11307.t1 c_schloesseri.g11308.t1 g_pectorale.KXZ47489.1 g_pectorale.KXZ47490.1 v_carteri.Vocar.0006s0341.1.p
OG0000179: c_debaryana.g10648.t1 c_debaryana.g10655.t1 c_debaryana.g19325.t1 c_debaryana.g489.t1 c_incerta.g2305.t1 c_incerta.g2308.t1 c_incerta.g370.t1 c_incerta.g4175.t1 c_incerta.g8309.t1 c_reinhardtii.Cre02.g086000.t1.1 c_reinhardtii.Cre04.g226050.t1.1 c_reinhardtii.Cre04.g226550.t1.2 c_reinhardtii.Cre05.g239750.t1.2 c_reinhardtii.Cre05.g239900.t1.1 c_schloesseri.g13631.t1 c_schloesseri.g13634.t1 c_schloesseri.g1470.t1 c_schloesseri.g1476.t1 g_pectorale.KXZ50453.1
OG0000180: c_debaryana.g5959.t1 c_debaryana.g5969.t1 c_debaryana.g5970.t1 c_debaryana.g5971.t1 c_incerta.g5760.t1 c_incerta.g5761.t1 c_incerta.g5762.t1 c_reinhardtii.Cre10.g455950.t1.1 c_reinhardtii.Cre10.g456000.t1.2 c_reinhardtii.Cre10.g456050.t1.2 c_reinhardtii.Cre10.g456100.t1.2 c_schloesseri.g17092.t1 c_schloesseri.g17094.t1 c_schloesseri.g17096.t2 c_schloesseri.g17097.t1 g_pectorale.KXZ44940.1 g_pectorale.KXZ44941.1 v_carteri.Vocar.0028s0169.1.p v_carteri.Vocar.0028s0170.1.p
OG0000181: c_debaryana.g14439.t1 c_debaryana.g15818.t1 c_incerta.g17086.t1 c_incerta.g2269.t1 c_incerta.g2274.t1 c_reinhardtii.Cre05.g240700.t1.1 c_reinhardtii.Cre05.g240900.t1.2 c_schloesseri.g1035.t1 c_schloesseri.g1036.t1 c_schloesseri.g13656.t1 c_schloesseri.g13659.t1 g_pectorale.KXZ45544.1 g_pectorale.KXZ45546.1 v_carteri.Vocar.0003s0380.1.p v_carteri.Vocar.0003s0382.1.p v_carteri.Vocar.0007s0042.1.p v_carteri.Vocar.0014s0276.1.p v_carteri.Vocar.0028s0043.1.p v_carteri.Vocar.0028s0044.1.p
OG0000182: c_debaryana.g11162.t1 c_incerta.g16179.t1 c_reinhardtii.Cre07.g324500.t1.2 c_schloesseri.g10845.t1 v_carteri.Vocar.0002s0127.1.p v_carteri.Vocar.0003s0191.1.p v_carteri.Vocar.0003s0288.1.p v_carteri.Vocar.0003s0314.1.p v_carteri.Vocar.0008s0181.1.p v_carteri.Vocar.0008s0182.1.p v_carteri.Vocar.0008s0183.1.p v_carteri.Vocar.0008s0187.1.p v_carteri.Vocar.0008s0188.1.p v_carteri.Vocar.0015s0120.1.p v_carteri.Vocar.0017s0175.1.p v_carteri.Vocar.0017s0176.1.p v_carteri.Vocar.0028s0111.1.p v_carteri.Vocar.0028s0114.1.p v_carteri.Vocar.0028s0115.1.p
OG0000183: c_debaryana.g12367.t1 c_debaryana.g1342.t1 c_debaryana.g16861.t1 c_debaryana.g20136.t1 c_debaryana.g20140.t1 c_debaryana.g20141.t1 c_debaryana.g20145.t1 c_debaryana.g2713.t1 c_incerta.g10400.t2 c_incerta.g10404.t1 c_incerta.g13855.t1 c_incerta.g7512.t1 c_incerta.g7527.t1 c_reinhardtii.Cre09.g413150.t1.1 c_schloesseri.g12037.t1 c_schloesseri.g12051.t1 c_schloesseri.g12052.t1 c_schloesseri.g9433.t1 c_schloesseri.g9434.t1
OG0000184: c_debaryana.g20543.t1 c_debaryana.g896.t2 c_debaryana.g898.t1 c_incerta.g13989.t1 c_incerta.g13993.t1 c_incerta.g3961.t1 c_incerta.g5381.t1 c_reinhardtii.Cre09.g397100.t1.2 c_reinhardtii.Cre11.g467695.t1.1 c_reinhardtii.Cre12.g492500.t1.1 c_reinhardtii.Cre12.g493200.t1.1 c_schloesseri.g10925.t1 c_schloesseri.g4819.t1 g_pectorale.KXZ41926.1 g_pectorale.KXZ49523.1 g_pectorale.KXZ53012.1 v_carteri.Vocar.0032s0087.1.p v_carteri.Vocar.0081s0004.1.p v_carteri.Vocar.0081s0006.1.p
OG0000185: c_debaryana.g13033.t1 c_debaryana.g13548.t1 c_debaryana.g15310.t1 c_debaryana.g19762.t1 c_debaryana.g6263.t1 c_incerta.g12185.t1 c_incerta.g12768.t1 c_reinhardtii.Cre06.g272750.t1.1 c_reinhardtii.Cre16.g691550.t1.2 c_reinhardtii.Cre17.g711600.t1.2 c_schloesseri.g9346.t1 g_pectorale.KXZ46884.1 g_pectorale.KXZ46885.1 g_pectorale.KXZ46997.1 g_pectorale.KXZ47754.1 g_pectorale.KXZ53353.1 g_pectorale.KXZ53355.1 g_pectorale.KXZ53362.1 g_pectorale.KXZ54164.1
OG0000186: c_debaryana.g4335.t1 c_debaryana.g4336.t1 c_debaryana.g4342.t1 c_incerta.g10221.t1 c_incerta.g5814.t1 c_incerta.g5815.t1 c_incerta.g5816.t1 c_incerta.g5817.t1 c_reinhardtii.Cre10.g458800.t1.2 c_reinhardtii.Cre10.g458850.t1.2 c_reinhardtii.Cre10.g458900.t1.1 c_schloesseri.g17037.t1 c_schloesseri.g17039.t1 c_schloesseri.g17040.t3 c_schloesseri.g17041.t1 g_pectorale.KXZ42231.1 g_pectorale.KXZ46973.1 v_carteri.Vocar.0020s0135.1.p v_carteri.Vocar.0028s0086.1.p
OG0000187: c_debaryana.g5256.t2 c_debaryana.g9429.t1 c_debaryana.g9443.t1 c_incerta.g10252.t1 c_incerta.g10253.t1 c_incerta.g10255.t1 c_incerta.g10256.t1 c_reinhardtii.Cre14.g609700.t1.1 c_reinhardtii.Cre14.g609750.t1.1 c_reinhardtii.Cre14.g609850.t1.2 c_reinhardtii.Cre14.g609900.t1.1 c_schloesseri.g2209.t1 c_schloesseri.g2211.t1 c_schloesseri.g2212.t1 g_pectorale.KXZ51833.1 g_pectorale.KXZ51834.1 v_carteri.Vocar.0050s0017.1.p v_carteri.Vocar.0050s0025.1.p v_carteri.Vocar.0050s0026.1.p
OG0000188: c_debaryana.g17960.t1 c_incerta.g7288.t1 c_reinhardtii.Cre12.g556300.t1.2 c_schloesseri.g10312.t1 c_schloesseri.g11918.t1 c_schloesseri.g14298.t1 c_schloesseri.g14301.t1 c_schloesseri.g1665.t1 c_schloesseri.g17177.t1 c_schloesseri.g2249.t1 c_schloesseri.g4387.t1 c_schloesseri.g4390.t1 c_schloesseri.g6899.t1 c_schloesseri.g6902.t1 c_schloesseri.g692.t1 c_schloesseri.g9568.t1 c_schloesseri.g9575.t1 g_pectorale.KXZ43271.1 v_carteri.Vocar.0001s1119.1.p
OG0000189: c_debaryana.g5408.t1 g_pectorale.KXZ41909.1 g_pectorale.KXZ42214.1 g_pectorale.KXZ47257.1 g_pectorale.KXZ47894.1 g_pectorale.KXZ48478.1 g_pectorale.KXZ49653.1 g_pectorale.KXZ49655.1 g_pectorale.KXZ50529.1 g_pectorale.KXZ51201.1 g_pectorale.KXZ51209.1 g_pectorale.KXZ51355.1 g_pectorale.KXZ51521.1 g_pectorale.KXZ51524.1 g_pectorale.KXZ51532.1 g_pectorale.KXZ51641.1 g_pectorale.KXZ51644.1 g_pectorale.KXZ53735.1 g_pectorale.KXZ55100.1
OG0000190: c_incerta.g5110.t1 c_incerta.g5111.t1 c_incerta.g5112.t1 c_incerta.g5131.t1 c_reinhardtii.Cre03.g190650.t1.1 c_reinhardtii.Cre03.g190700.t1.2 c_reinhardtii.Cre03.g191550.t1.2 c_reinhardtii.Cre03.g191600.t1.1 c_reinhardtii.Cre03.g191650.t1.1 c_reinhardtii.Cre03.g191700.t1.1 c_schloesseri.g2849.t1 c_schloesseri.g2850.t1 c_schloesseri.g2851.t1 c_schloesseri.g2852.t1 c_schloesseri.g2853.t1 c_schloesseri.g2855.t1 c_schloesseri.g2873.t1 c_schloesseri.g2874.t1 c_schloesseri.g2875.t1
OG0000191: c_incerta.g12557.t2 c_incerta.g2561.t1 c_incerta.g2562.t1 c_incerta.g3684.t3 c_incerta.g3764.t1 c_incerta.g7550.t3 c_incerta.g7553.t2 c_incerta.g9993.t1 c_reinhardtii.Cre06.g293362.t1.2 c_reinhardtii.Cre14.g623850.t1.1 c_reinhardtii.Cre14.g623900.t1.1 c_reinhardtii.Cre17.g712600.t1.2 c_reinhardtii.Cre24.g755697.t1.1 c_schloesseri.g2141.t1 g_pectorale.KXZ42808.1 g_pectorale.KXZ43480.1 g_pectorale.KXZ51183.1 g_pectorale.KXZ51204.1 g_pectorale.KXZ54363.1
OG0000192: c_incerta.g10907.t1 c_incerta.g14562.t1 c_incerta.g14943.t1 c_incerta.g1579.t1 c_incerta.g16664.t1 c_incerta.g16918.t1 c_incerta.g3755.t1 c_incerta.g4168.t1 c_incerta.g4210.t1 c_incerta.g6017.t1 c_incerta.g7872.t1 c_incerta.g9194.t1 c_incerta.g9814.t1 c_reinhardtii.Cre06.g278280.t1.1 c_reinhardtii.Cre06.g278296.t1.1 c_schloesseri.g119.t1 c_schloesseri.g8830.t1 c_schloesseri.g8832.t1 v_carteri.Vocar.0028s0153.1.p
OG0000193: c_incerta.g11281.t1 c_incerta.g11314.t1 c_incerta.g1171.t1 c_incerta.g13563.t1 c_incerta.g960.t1 c_reinhardtii.Cre02.g143327.t1.1 c_reinhardtii.Cre05.g237250.t1.1 c_reinhardtii.Cre06.g305700.t1.1 c_reinhardtii.Cre10.g465750.t1.1 c_reinhardtii.Cre11.g477700.t1.1 c_reinhardtii.Cre15.g639503.t1.1 c_reinhardtii.Cre15.g643500.t1.1 c_schloesseri.g10110.t1 c_schloesseri.g10718.t1 c_schloesseri.g13949.t1 c_schloesseri.g14003.t1 c_schloesseri.g15616.t2 c_schloesseri.g2335.t1 g_pectorale.KXZ41479.1
OG0000194: c_incerta.g10987.t1 c_incerta.g11780.t1 c_incerta.g17256.t1 c_incerta.g4401.t1 c_reinhardtii.Cre02.g111300.t1.1 c_reinhardtii.Cre09.g403900.t1.2 c_reinhardtii.Cre10.g422419.t1.2 c_reinhardtii.Cre13.g577750.t1.1 c_reinhardtii.Cre16.g674938.t1.2 c_schloesseri.g11686.t1 c_schloesseri.g11688.t1 c_schloesseri.g4923.t1 c_schloesseri.g8139.t1 g_pectorale.KXZ42381.1 v_carteri.Vocar.0050s0030.1.p v_carteri.Vocar.0050s0054.1.p v_carteri.Vocar.0057s0001.1.p v_carteri.Vocar.0057s0004.1.p v_carteri.Vocar.0073s0009.1.p
OG0000195: c_schloesseri.g14191.t1 g_pectorale.KXZ41261.1 g_pectorale.KXZ41706.1 g_pectorale.KXZ42409.1 g_pectorale.KXZ42424.1 g_pectorale.KXZ42568.1 g_pectorale.KXZ42569.1 g_pectorale.KXZ42604.1 g_pectorale.KXZ42659.1 g_pectorale.KXZ42660.1 g_pectorale.KXZ42663.1 g_pectorale.KXZ43139.1 g_pectorale.KXZ43359.1 g_pectorale.KXZ43647.1 g_pectorale.KXZ43650.1 g_pectorale.KXZ44496.1 g_pectorale.KXZ44504.1 g_pectorale.KXZ44820.1 g_pectorale.KXZ45876.1
OG0000196: c_debaryana.g11377.t1 c_debaryana.g12447.t1 c_debaryana.g12448.t1 c_debaryana.g14545.t1 c_debaryana.g2060.t1 c_debaryana.g2064.t1 c_debaryana.g2066.t1 c_incerta.g9237.t1 c_incerta.g9766.t2 c_incerta.g9767.t1 c_incerta.g9769.t1 c_incerta.g9771.t1 c_reinhardtii.Cre17.g736474.t1.1 c_reinhardtii.Cre17.g736584.t1.1 c_reinhardtii.Cre17.g736618.t1.2 c_schloesseri.g12393.t1 c_schloesseri.g12397.t1 v_carteri.Vocar.0026s0150.1.p
OG0000197: c_debaryana.g15520.t1 c_debaryana.g345.t1 c_debaryana.g346.t1 c_debaryana.g347.t1 c_incerta.g13917.t1 c_incerta.g13918.t1 c_incerta.g8952.t1 c_reinhardtii.Cre09.g396000.t1.2 c_reinhardtii.Cre09.g410800.t1.2 c_reinhardtii.Cre09.g410850.t1.2 c_schloesseri.g11976.t1 c_schloesseri.g11977.t1 c_schloesseri.g12249.t1 g_pectorale.KXZ49558.1 g_pectorale.KXZ49988.1 v_carteri.Vocar.0008s0137.1.p v_carteri.Vocar.0008s0138.1.p v_carteri.Vocar.0008s0200.1.p
OG0000198: c_debaryana.g19454.t1 c_debaryana.g2391.t1 c_debaryana.g2395.t1 c_incerta.g3073.t1 c_incerta.g3074.t1 c_reinhardtii.Cre02.g120100.t1.2 c_reinhardtii.Cre02.g120150.t1.2 c_schloesseri.g3490.t1 c_schloesseri.g3491.t1 g_pectorale.KXZ54261.1 g_pectorale.KXZ54264.1 v_carteri.Vocar.0033s0065.1.p v_carteri.Vocar.0033s0066.1.p v_carteri.Vocar.0033s0067.1.p v_carteri.Vocar.0033s0068.1.p v_carteri.Vocar.0033s0069.1.p v_carteri.Vocar.0033s0070.1.p v_carteri.Vocar.0033s0072.1.p
OG0000199: c_debaryana.g14051.t1 c_debaryana.g14052.t1 c_debaryana.g16237.t1 c_debaryana.g16239.t1 c_incerta.g12070.t1 c_incerta.g17454.t1 c_incerta.g17455.t1 c_reinhardtii.Cre06.g271650.t1.1 c_reinhardtii.Cre06.g271700.t1.1 c_reinhardtii.Cre12.g508500.t1.2 c_schloesseri.g15354.t1 c_schloesseri.g15355.t1 c_schloesseri.g5133.t1 g_pectorale.KXZ52045.1 g_pectorale.KXZ55981.1 v_carteri.Vocar.0002s0425.1.p v_carteri.Vocar.0002s0426.1.p v_carteri.Vocar.0016s0247.1.p
OG0000200: c_debaryana.g14390.t1 c_debaryana.g14392.t1 c_debaryana.g14395.t1 c_debaryana.g3834.t1 c_incerta.g3053.t1 c_incerta.g7578.t1 c_reinhardtii.Cre02.g113750.t1.1 c_reinhardtii.Cre02.g113751.t1.2 c_reinhardtii.Cre09.g387700.t1.2 c_schloesseri.g3362.t1 c_schloesseri.g3363.t1 c_schloesseri.g3517.t1 g_pectorale.KXZ54013.1 g_pectorale.KXZ54412.1 g_pectorale.KXZ54416.1 g_pectorale.KXZ54429.1 v_carteri.Vocar.0017s0103.1.p v_carteri.Vocar.0017s0110.1.p
OG0000201: c_debaryana.g16290.t1 c_debaryana.g16315.t1 c_debaryana.g16329.t1 c_debaryana.g16332.t1 c_debaryana.g16338.t1 c_debaryana.g16339.t1 c_debaryana.g16340.t1 c_debaryana.g18681.t1 c_debaryana.g18682.t1 c_debaryana.g2309.t1 c_debaryana.g2310.t1 c_debaryana.g2903.t1 c_debaryana.g6776.t1 c_incerta.g17133.t1 c_reinhardtii.Cre12.g561350.t1.1 c_schloesseri.g652.t1 c_schloesseri.g8600.t1 g_pectorale.KXZ45105.1
OG0000202: c_debaryana.g1109.t1 c_debaryana.g1148.t1 c_debaryana.g1150.t1 c_debaryana.g1151.t1 c_debaryana.g13979.t1 c_debaryana.g1777.t1 c_incerta.g1588.t1 c_incerta.g1589.t1 c_incerta.g8556.t1 c_reinhardtii.Cre06.g307700.t1.1 c_reinhardtii.Cre13.g581700.t1.1 c_schloesseri.g15463.t1 c_schloesseri.g1620.t1 c_schloesseri.g7700.t1 c_schloesseri.g9190.t1 c_schloesseri.g9547.t2 g_pectorale.KXZ44451.1 g_pectorale.KXZ44452.1
OG0000203: c_debaryana.g12167.t1 c_debaryana.g12168.t1 c_debaryana.g12287.t1 c_debaryana.g12289.t1 c_debaryana.g5690.t1 c_incerta.g13578.t1 c_incerta.g15826.t1 c_incerta.g15832.t1 c_reinhardtii.Cre08.g379800.t1.2 c_reinhardtii.Cre16.g676533.t1.1 c_reinhardtii.Cre16.g677205.t1.1 c_reinhardtii.Cre16.g677765.t1.1 c_schloesseri.g11663.t2 c_schloesseri.g11672.t1 c_schloesseri.g5062.t1 c_schloesseri.g5063.t1 g_pectorale.KXZ55787.1 v_carteri.Vocar.0014s0289.1.p
OG0000204: c_debaryana.g11834.t1 c_debaryana.g1772.t1 c_debaryana.g19342.t1 c_debaryana.g3900.t1 c_debaryana.g7699.t1 g_pectorale.KXZ41164.1 g_pectorale.KXZ41165.1 g_pectorale.KXZ41532.1 g_pectorale.KXZ41602.1 g_pectorale.KXZ41627.1 g_pectorale.KXZ42009.1 g_pectorale.KXZ42063.1 g_pectorale.KXZ45263.1 g_pectorale.KXZ45879.1 g_pectorale.KXZ46664.1 g_pectorale.KXZ48397.1 g_pectorale.KXZ50459.1 v_carteri.Vocar.0002s0673.1.p
OG0000205: c_debaryana.g15506.t1 c_debaryana.g15518.t1 c_debaryana.g17147.t1 c_debaryana.g19045.t3 c_debaryana.g19408.t1 c_debaryana.g19423.t1 c_debaryana.g255.t1 c_debaryana.g2704.t1 c_debaryana.g2755.t1 c_incerta.g16585.t1 c_incerta.g7225.t1 c_incerta.g7262.t1 c_reinhardtii.Cre12.g559400.t1.1 c_reinhardtii.Cre17.g730650.t1.2 c_schloesseri.g12504.t1 c_schloesseri.g17242.t1 g_pectorale.KXZ54073.1 v_carteri.Vocar.0009s0013.1.p
OG0000206: c_debaryana.g5944.t1 c_debaryana.g5945.t1 c_debaryana.g9587.t1 c_debaryana.g9588.t1 c_debaryana.g9655.t1 c_incerta.g306.t1 c_incerta.g307.t1 c_reinhardtii.Cre04.g223050.t1.2 c_reinhardtii.Cre04.g223100.t1.2 c_schloesseri.g10434.t1 c_schloesseri.g1412.t1 c_schloesseri.g1414.t1 c_schloesseri.g14734.t1 g_pectorale.KXZ50480.1 g_pectorale.KXZ50481.1 v_carteri.Vocar.0025s0008.1.p v_carteri.Vocar.0025s0010.1.p v_carteri.Vocar.0025s0011.1.p
OG0000207: c_debaryana.g9780.t1 g_pectorale.KXZ42834.1 g_pectorale.KXZ42835.1 g_pectorale.KXZ42836.1 g_pectorale.KXZ42837.1 g_pectorale.KXZ42838.1 g_pectorale.KXZ42839.1 g_pectorale.KXZ42840.1 g_pectorale.KXZ48488.1 g_pectorale.KXZ48489.1 g_pectorale.KXZ54138.1 g_pectorale.KXZ54139.1 g_pectorale.KXZ54141.1 g_pectorale.KXZ54142.1 g_pectorale.KXZ54143.1 g_pectorale.KXZ54144.1 g_pectorale.KXZ54145.1 v_carteri.Vocar.0035s0021.1.p
OG0000208: c_debaryana.g10196.t1 c_debaryana.g10205.t1 c_debaryana.g10206.t1 c_debaryana.g10207.t1 c_debaryana.g10208.t1 c_debaryana.g10209.t1 c_debaryana.g10210.t1 c_debaryana.g10211.t1 c_debaryana.g10212.t1 c_debaryana.g10215.t1 c_debaryana.g10216.t1 c_debaryana.g10217.t1 c_debaryana.g10218.t1 c_debaryana.g10219.t1 c_debaryana.g10220.t1 g_pectorale.KXZ54700.1 g_pectorale.KXZ54701.1 g_pectorale.KXZ54709.1
OG0000209: c_debaryana.g17183.t1 c_debaryana.g17196.t1 c_debaryana.g2717.t1 c_incerta.g16658.t1 c_incerta.g16661.t1 c_incerta.g48.t1 c_reinhardtii.Cre06.g295150.t1.1 c_reinhardtii.Cre17.g733350.t1.1 c_reinhardtii.Cre17.g733400.t1.2 c_schloesseri.g12434.t1 c_schloesseri.g12435.t1 c_schloesseri.g15950.t1 g_pectorale.KXZ41415.1 g_pectorale.KXZ41642.1 g_pectorale.KXZ46178.1 g_pectorale.KXZ50620.1 g_pectorale.KXZ50624.1 v_carteri.Vocar.0012s0237.1.p
OG0000210: c_debaryana.g14605.t1 c_debaryana.g16293.t1 c_debaryana.g3616.t1 c_incerta.g12324.t1 c_incerta.g12325.t1 c_incerta.g1405.t1 c_reinhardtii.Cre10.g427900.t1.1 c_reinhardtii.Cre10.g427950.t1.1 c_schloesseri.g5943.t1 c_schloesseri.g5944.t1 c_schloesseri.g5945.t1 g_pectorale.KXZ42842.1 g_pectorale.KXZ47871.1 g_pectorale.KXZ56438.1 g_pectorale.KXZ56440.1 g_pectorale.KXZ56441.1 g_pectorale.KXZ57034.1 v_carteri.Vocar.0003s0078.1.p
OG0000211: c_debaryana.g14462.t1 c_debaryana.g20615.t1 c_debaryana.g20618.t2 c_debaryana.g2236.t1 c_debaryana.g2237.t1 c_debaryana.g46.t1 c_debaryana.g8868.t1 c_incerta.g16040.t1 c_incerta.g2958.t1 c_reinhardtii.Cre07.g328226.t1.1 c_reinhardtii.Cre10.g449600.t1.1 c_reinhardtii.Cre14.g609250.t1.1 c_schloesseri.g14399.t1 c_schloesseri.g9097.t1 g_pectorale.KXZ46992.1 g_pectorale.KXZ53906.1 v_carteri.Vocar.0017s0024.1.p v_carteri.Vocar.0033s0113.1.p
OG0000212: c_debaryana.g8925.t1 c_debaryana.g8944.t1 c_debaryana.g8948.t1 c_debaryana.g8949.t1 c_incerta.g8802.t1 c_incerta.g8803.t1 c_incerta.g8841.t1 c_incerta.g8844.t1 c_reinhardtii.Cre09.g391450.t1.2 c_reinhardtii.Cre09.g391650.t1.2 c_reinhardtii.Cre09.g393506.t1.1 c_reinhardtii.Cre09.g393543.t1.1 c_schloesseri.g12110.t1 c_schloesseri.g12111.t1 c_schloesseri.g12146.t1 c_schloesseri.g12149.t1 g_pectorale.KXZ44628.1 v_carteri.Vocar.0003s0510.1.p
OG0000213: c_debaryana.g2478.t1 c_incerta.g10343.t1 c_incerta.g10344.t1 c_incerta.g13737.t1 c_incerta.g9872.t1 c_reinhardtii.Cre01.g001000.t1.1 c_reinhardtii.Cre07.g345000.t1.1 c_reinhardtii.Cre07.g345001.t1.2 c_reinhardtii.Cre07.g345031.t1.2 c_reinhardtii.Cre08.g361350.t1.2 c_schloesseri.g22.t1 c_schloesseri.g4682.t1 c_schloesseri.g9384.t1 c_schloesseri.g9385.t1 c_schloesseri.g9386.t1 g_pectorale.KXZ41855.1 g_pectorale.KXZ50751.1 v_carteri.Vocar.0012s0262.1.p
OG0000214: c_debaryana.g18595.t1 c_debaryana.g8897.t1 c_debaryana.g9718.t1 c_debaryana.g9719.t1 c_incerta.g11453.t1 c_incerta.g14688.t1 c_incerta.g16791.t1 c_reinhardtii.Cre06.g305900.t1.1 c_reinhardtii.Cre11.g467754.t1.1 c_reinhardtii.Cre18.g748997.t1.1 c_schloesseri.g15498.t1 c_schloesseri.g3135.t1 c_schloesseri.g9629.t1 g_pectorale.KXZ45377.1 g_pectorale.KXZ48128.1 g_pectorale.KXZ48130.1 v_carteri.Vocar.0016s0085.1.p v_carteri.Vocar.0030s0173.1.p
OG0000215: c_debaryana.g12468.t1 c_debaryana.g12469.t1 c_debaryana.g17734.t1 c_debaryana.g3754.t1 c_incerta.g11450.t1 c_incerta.g1299.t1 c_incerta.g16621.t1 c_reinhardtii.Cre05.g243450.t1.1 c_reinhardtii.Cre06.g306000.t1.1 c_reinhardtii.Cre17.g732350.t1.1 c_schloesseri.g12463.t1 c_schloesseri.g15496.t1 c_schloesseri.g6726.t1 g_pectorale.KXZ46260.1 g_pectorale.KXZ54532.1 v_carteri.Vocar.0003s0332.1.p v_carteri.Vocar.0003s0334.1.p v_carteri.Vocar.0015s0045.1.p
OG0000216: c_debaryana.g14329.t1 c_incerta.g6924.t1 c_incerta.g6925.t2 c_incerta.g6926.t1 c_incerta.g6927.t1 c_reinhardtii.Cre03.g195550.t1.2 c_reinhardtii.Cre08.g362200.t1.1 c_reinhardtii.Cre08.g362250.t1.1 c_reinhardtii.Cre08.g362300.t1.1 c_reinhardtii.Cre08.g362350.t1.1 c_reinhardtii.Cre08.g362400.t1.1 c_schloesseri.g4681.t1 c_schloesseri.g4693.t1 c_schloesseri.g4694.t1 c_schloesseri.g4696.t1 c_schloesseri.g4697.t1 c_schloesseri.g4703.t1 v_carteri.Vocar.0005s0413.1.p
OG0000217: c_debaryana.g16432.t1 c_incerta.g4459.t1 c_reinhardtii.Cre06.g263700.t1.1 c_schloesseri.g8290.t1 g_pectorale.KXZ41094.1 g_pectorale.KXZ43029.1 g_pectorale.KXZ43185.1 g_pectorale.KXZ43362.1 g_pectorale.KXZ44107.1 g_pectorale.KXZ44999.1 g_pectorale.KXZ47686.1 g_pectorale.KXZ48395.1 g_pectorale.KXZ49606.1 g_pectorale.KXZ51471.1 g_pectorale.KXZ51540.1 g_pectorale.KXZ51598.1 g_pectorale.KXZ52237.1 v_carteri.Vocar.0002s0524.1.p
OG0000218: c_debaryana.g6580.t1 c_debaryana.g6583.t1 c_debaryana.g6584.t1 c_debaryana.g6587.t1 c_debaryana.g6590.t1 c_incerta.g13031.t1 c_incerta.g7777.t1 c_incerta.g7778.t1 c_reinhardtii.Cre02.g104725.t1.1 c_schloesseri.g16254.t1 c_schloesseri.g7805.t2 g_pectorale.KXZ48714.1 g_pectorale.KXZ48716.1 g_pectorale.KXZ54427.1 v_carteri.Vocar.0001s0383.1.p v_carteri.Vocar.0018s0031.1.p v_carteri.Vocar.0039s0017.1.p v_carteri.Vocar.0039s0023.1.p
OG0000219: c_debaryana.g20181.t1 c_incerta.g7665.t1 c_schloesseri.g6380.t1 g_pectorale.KXZ43000.1 g_pectorale.KXZ43002.1 g_pectorale.KXZ43012.1 g_pectorale.KXZ43489.1 g_pectorale.KXZ43491.1 g_pectorale.KXZ43492.1 g_pectorale.KXZ43493.1 g_pectorale.KXZ43494.1 g_pectorale.KXZ56483.1 g_pectorale.KXZ56484.1 g_pectorale.KXZ56486.1 g_pectorale.KXZ56488.1 g_pectorale.KXZ56489.1 g_pectorale.KXZ56490.1 g_pectorale.KXZ56493.1
OG0000220: c_debaryana.g19460.t1 c_debaryana.g6128.t1 c_debaryana.g6134.t1 c_incerta.g4187.t1 c_incerta.g4188.t1 c_incerta.g4189.t1 c_incerta.g4190.t1 c_incerta.g4204.t1 c_reinhardtii.Cre04.g227050.t1.1 c_reinhardtii.Cre04.g227200.t1.1 c_schloesseri.g1486.t1 c_schloesseri.g1494.t1 g_pectorale.KXZ52958.1 g_pectorale.KXZ52959.1 g_pectorale.KXZ52961.1 g_pectorale.KXZ52962.1 g_pectorale.KXZ52963.1 g_pectorale.KXZ52964.1
OG0000221: c_incerta.g10827.t1 c_incerta.g10982.t1 c_incerta.g13995.t1 c_incerta.g14132.t1 c_incerta.g14331.t1 c_incerta.g15208.t1 c_incerta.g15363.t1 c_incerta.g16475.t1 c_incerta.g16500.t1 c_incerta.g16535.t1 c_incerta.g5611.t1 c_incerta.g5921.t1 c_incerta.g887.t1 c_reinhardtii.Cre12.g534000.t1.1 c_reinhardtii.Cre14.g632900.t1.2 c_schloesseri.g12862.t1 c_schloesseri.g13271.t1 c_schloesseri.g1642.t1
OG0000222: c_incerta.g7156.t1 c_reinhardtii.Cre06.g296450.t1.1 c_reinhardtii.Cre06.g300150.t1.1 c_reinhardtii.Cre06.g300350.t1.1 c_reinhardtii.Cre06.g301251.t1.1 c_reinhardtii.Cre07.g325737.t1.1 c_reinhardtii.Cre09.g412500.t1.2 c_reinhardtii.Cre14.g614200.t1.2 c_reinhardtii.Cre17.g745297.t1.1 c_schloesseri.g2933.t1 c_schloesseri.g3096.t2 g_pectorale.KXZ45490.1 g_pectorale.KXZ48581.1 g_pectorale.KXZ50595.1 v_carteri.Vocar.0005s0132.1.p v_carteri.Vocar.0005s0134.1.p v_carteri.Vocar.0005s0140.1.p v_carteri.Vocar.0005s0172.1.p
OG0000223: c_debaryana.g17162.t1 c_debaryana.g17163.t1 c_debaryana.g17165.t1 c_debaryana.g17177.t1 c_debaryana.g17178.t1 c_debaryana.g17179.t1 c_debaryana.g17181.t1 c_debaryana.g17182.t1 c_debaryana.g8843.t1 c_incerta.g16587.t1 c_reinhardtii.Cre17.g730750.t1.1 c_reinhardtii.Cre17.g731800.t1.2 c_schloesseri.g12502.t1 g_pectorale.KXZ48317.1 g_pectorale.KXZ54430.1 g_pectorale.KXZ54431.1 v_carteri.Vocar.0017s0111.1.p
OG0000224: c_debaryana.g10790.t1 c_debaryana.g10791.t1 c_debaryana.g12580.t1 c_incerta.g1322.t1 c_incerta.g1323.t2 c_incerta.g5136.t1 c_reinhardtii.Cre03.g190250.t1.2 c_reinhardtii.Cre05.g242750.t1.1 c_reinhardtii.Cre05.g242856.t1.1 c_reinhardtii.Cre05.g242860.t1.1 c_schloesseri.g2880.t1 c_schloesseri.g6706.t1 c_schloesseri.g6708.t1 g_pectorale.KXZ46202.1 g_pectorale.KXZ46203.1 g_pectorale.KXZ46205.1 v_carteri.Vocar.0016s0042.1.p
OG0000225: c_debaryana.g1470.t1 c_debaryana.g17808.t1 c_debaryana.g19487.t1 c_debaryana.g19488.t1 c_debaryana.g19810.t1 c_incerta.g12523.t1 c_incerta.g13462.t1 c_reinhardtii.Cre02.g074370.t1.2 c_reinhardtii.Cre02.g074400.t1.1 c_reinhardtii.Cre02.g074437.t1.1 c_reinhardtii.Cre10.g418900.t1.2 c_schloesseri.g13988.t1 c_schloesseri.g13989.t1 c_schloesseri.g9526.t1 g_pectorale.KXZ47282.1 v_carteri.Vocar.0001s1714.1.p v_carteri.Vocar.0016s0075.1.p
OG0000226: c_debaryana.g15612.t1 c_debaryana.g15613.t1 c_debaryana.g18462.t1 c_debaryana.g5540.t1 c_debaryana.g5541.t1 c_debaryana.g5543.t1 c_debaryana.g7704.t1 g_pectorale.KXZ41485.1 g_pectorale.KXZ44348.1 g_pectorale.KXZ44349.1 g_pectorale.KXZ44350.1 g_pectorale.KXZ44352.1 g_pectorale.KXZ49694.1 g_pectorale.KXZ52955.1 g_pectorale.KXZ53317.1 g_pectorale.KXZ54302.1 g_pectorale.KXZ56285.1
OG0000227: c_debaryana.g10026.t1 c_debaryana.g10027.t1 c_debaryana.g15735.t1 c_debaryana.g15738.t1 c_debaryana.g15739.t1 c_debaryana.g15740.t1 c_debaryana.g15741.t1 c_debaryana.g416.t1 c_debaryana.g417.t1 c_debaryana.g4733.t1 c_debaryana.g4734.t1 c_debaryana.g4735.t1 c_incerta.g5532.t1 c_schloesseri.g16009.t1 g_pectorale.KXZ46692.1 v_carteri.Vocar.0026s0166.1.p v_carteri.Vocar.0032s0133.1.p
OG0000228: c_debaryana.g12624.t1 c_debaryana.g1504.t1 c_debaryana.g4477.t1 c_debaryana.g5914.t1 c_incerta.g7031.t1 c_incerta.g8830.t1 c_incerta.g9227.t1 c_reinhardtii.Cre09.g391000.t1.1 c_reinhardtii.Cre12.g522750.t1.1 c_reinhardtii.Cre17.g740550.t1.1 c_reinhardtii.Cre24.g755947.t1.1 c_schloesseri.g11186.t1 c_schloesseri.g12137.t2 c_schloesseri.g12310.t1 g_pectorale.KXZ50186.1 g_pectorale.KXZ50696.1 v_carteri.Vocar.0040s0029.1.p
OG0000229: c_debaryana.g17042.t1 c_incerta.g10803.t1 c_incerta.g10805.t1 c_incerta.g17620.t1 c_incerta.g2709.t1 c_reinhardtii.Cre03.g144564.t1.1 c_reinhardtii.Cre03.g201550.t1.2 c_schloesseri.g15176.t1 c_schloesseri.g16406.t1 c_schloesseri.g8929.t1 g_pectorale.KXZ46874.1 v_carteri.Vocar.0014s0029.1.p v_carteri.Vocar.0014s0030.1.p v_carteri.Vocar.0014s0044.1.p v_carteri.Vocar.0014s0062.1.p v_carteri.Vocar.0014s0203.1.p v_carteri.Vocar.0014s0204.1.p
OG0000230: c_debaryana.g18168.t1 c_debaryana.g18171.t1 c_debaryana.g4533.t1 c_debaryana.g4537.t1 c_debaryana.g5571.t1 c_debaryana.g5572.t1 c_debaryana.g5575.t1 c_incerta.g2865.t1 c_incerta.g2870.t1 c_incerta.g2889.t1 c_reinhardtii.Cre10.g447800.t1.2 c_reinhardtii.Cre17.g725750.t1.2 c_reinhardtii.Cre17.g726850.t1.2 c_schloesseri.g14469.t1 c_schloesseri.g14489.t1 g_pectorale.KXZ51712.1 v_carteri.Vocar.0024s0040.1.p
OG0000231: c_debaryana.g10533.t1 c_debaryana.g10552.t1 c_debaryana.g10553.t1 c_debaryana.g10556.t1 c_debaryana.g12254.t1 c_debaryana.g13433.t1 c_debaryana.g5981.t1 c_incerta.g1684.t1 c_incerta.g1689.t1 c_reinhardtii.Cre13.g577050.t1.1 c_reinhardtii.Cre13.g577400.t1.1 c_schloesseri.g8507.t1 c_schloesseri.g8510.t1 g_pectorale.KXZ44080.1 v_carteri.Vocar.0001s0945.1.p v_carteri.Vocar.0001s0946.1.p v_carteri.Vocar.0001s0947.1.p
OG0000232: c_debaryana.g12280.t1 c_debaryana.g13677.t1 c_debaryana.g13678.t1 c_debaryana.g13683.t1 c_debaryana.g13684.t1 c_incerta.g2666.t1 c_incerta.g7102.t1 c_incerta.g8970.t1 c_reinhardtii.Cre03.g199800.t1.1 c_reinhardtii.Cre09.g396600.t1.1 c_schloesseri.g12266.t1 c_schloesseri.g15922.t1 c_schloesseri.g8888.t1 g_pectorale.KXZ54929.1 g_pectorale.KXZ55261.1 v_carteri.Vocar.0001s0496.1.p v_carteri.Vocar.0001s0502.1.p
OG0000233: c_debaryana.g1117.t1 c_debaryana.g11451.t1 c_debaryana.g12541.t1 c_debaryana.g4146.t1 c_incerta.g11570.t1 c_incerta.g16627.t1 c_incerta.g1831.t1 c_reinhardtii.Cre01.g006900.t1.1 c_reinhardtii.Cre08.g370900.t1.1 c_schloesseri.g4255.t1 c_schloesseri.g6895.t1 g_pectorale.KXZ43346.1 g_pectorale.KXZ46769.1 g_pectorale.KXZ48539.1 v_carteri.Vocar.0013s0286.1.p v_carteri.Vocar.0023s0060.1.p v_carteri.Vocar.0034s0020.1.p
OG0000234: c_debaryana.g1865.t1 c_debaryana.g1866.t1 c_debaryana.g18814.t1 c_debaryana.g20472.t1 c_debaryana.g20473.t1 c_debaryana.g20475.t1 c_debaryana.g4282.t1 c_incerta.g11452.t1 c_incerta.g11454.t1 c_incerta.g1316.t1 c_incerta.g9330.t1 c_incerta.g9331.t1 c_schloesseri.g6715.t1 g_pectorale.KXZ45424.1 v_carteri.Vocar.0001s0371.1.p v_carteri.Vocar.0001s0972.1.p v_carteri.Vocar.0014s0293.1.p
OG0000235: c_debaryana.g1213.t1 c_debaryana.g19846.t1 c_debaryana.g3045.t1 c_incerta.g299.t1 c_incerta.g4804.t1 c_incerta.g6848.t1 c_incerta.g6851.t1 c_incerta.g6852.t1 c_reinhardtii.Cre04.g233302.t1.1 c_reinhardtii.Cre08.g359450.t1.2 c_reinhardtii.Cre08.g359500.t1.1 c_schloesseri.g17477.t1 c_schloesseri.g4633.t1 c_schloesseri.g4634.t1 g_pectorale.KXZ47683.1 v_carteri.Vocar.0003s0255.1.p v_carteri.Vocar.0003s0256.1.p
OG0000236: c_debaryana.g13593.t1 c_debaryana.g9948.t1 c_debaryana.g9949.t1 c_incerta.g15758.t1 c_incerta.g15759.t1 c_incerta.g15760.t1 c_reinhardtii.Cre16.g673000.t1.2 c_reinhardtii.Cre16.g673050.t1.1 c_schloesseri.g11575.t1 c_schloesseri.g11598.t1 g_pectorale.KXZ41091.1 g_pectorale.KXZ49588.1 g_pectorale.KXZ55582.1 v_carteri.Vocar.0004s0361.1.p v_carteri.Vocar.0004s0362.1.p v_carteri.Vocar.0004s0364.1.p v_carteri.Vocar.0018s0032.1.p
OG0000237: c_debaryana.g7380.t1 c_debaryana.g7382.t1 c_incerta.g12478.t1 c_incerta.g14257.t1 c_incerta.g281.t1 c_incerta.g3166.t1 c_reinhardtii.Cre02.g116100.t1.1 c_reinhardtii.Cre04.g232202.t1.1 c_schloesseri.g17491.t1 c_schloesseri.g3412.t1 c_schloesseri.g3413.t1 g_pectorale.KXZ47826.1 g_pectorale.KXZ47827.1 g_pectorale.KXZ47983.1 g_pectorale.KXZ53827.1 v_carteri.Vocar.0001s1774.1.p v_carteri.Vocar.0003s0046.1.p
OG0000238: c_debaryana.g17631.t1 c_debaryana.g17632.t1 c_debaryana.g17633.t1 c_debaryana.g18728.t1 c_incerta.g704.t1 c_reinhardtii.Cre16.g692200.t1.1 c_schloesseri.g4499.t1 g_pectorale.KXZ45357.1 v_carteri.Vocar.0001s0355.1.p v_carteri.Vocar.0012s0269.1.p v_carteri.Vocar.0012s0270.1.p v_carteri.Vocar.0012s0271.1.p v_carteri.Vocar.0021s0204.1.p v_carteri.Vocar.0021s0205.1.p v_carteri.Vocar.0021s0206.1.p v_carteri.Vocar.0021s0208.1.p v_carteri.Vocar.0021s0209.1.p
OG0000239: c_debaryana.g2295.t1 c_debaryana.g2297.t1 c_debaryana.g2299.t1 c_debaryana.g6345.t1 c_incerta.g2720.t1 c_reinhardtii.Cre03.g201950.t1.2 c_schloesseri.g8937.t1 g_pectorale.KXZ43973.1 g_pectorale.KXZ43974.1 v_carteri.Vocar.0011s0345.1.p v_carteri.Vocar.0011s0346.1.p v_carteri.Vocar.0011s0347.1.p v_carteri.Vocar.0013s0081.1.p v_carteri.Vocar.0019s0056.1.p v_carteri.Vocar.0037s0139.1.p v_carteri.Vocar.0040s0051.1.p v_carteri.Vocar.0040s0065.1.p
OG0000240: c_debaryana.g13182.t1 c_debaryana.g14969.t1 c_debaryana.g17938.t1 c_debaryana.g19872.t1 c_incerta.g1250.t1 c_incerta.g3088.t1 c_incerta.g7645.t1 c_reinhardtii.Cre02.g110650.t1.2 c_reinhardtii.Cre02.g119450.t1.2 c_reinhardtii.Cre05.g246100.t1.2 c_schloesseri.g3478.t1 c_schloesseri.g6357.t1 c_schloesseri.g6780.t1 g_pectorale.KXZ42749.1 g_pectorale.KXZ50966.1 g_pectorale.KXZ54067.1 v_carteri.Vocar.0033s0036.1.p
OG0000241: c_debaryana.g14556.t1 c_debaryana.g1554.t1 c_incerta.g1021.t1 c_incerta.g1048.t1 c_incerta.g1052.t1 c_reinhardtii.Cre16.g661300.t1.1 c_reinhardtii.Cre16.g662750.t1.2 c_reinhardtii.Cre16.g663000.t1.2 c_schloesseri.g14747.t1 c_schloesseri.g14752.t1 c_schloesseri.g14785.t1 g_pectorale.KXZ52445.1 g_pectorale.KXZ52470.1 g_pectorale.KXZ52471.1 v_carteri.Vocar.0004s0131.1.p v_carteri.Vocar.0004s0132.1.p v_carteri.Vocar.0041s0070.1.p
OG0000242: c_debaryana.g13986.t1 c_debaryana.g13997.t1 c_debaryana.g5443.t1 c_incerta.g13703.t1 c_incerta.g17533.t1 c_incerta.g450.t1 c_incerta.g451.t1 c_reinhardtii.Cre01.g004800.t1.2 c_reinhardtii.Cre06.g275600.t1.2 c_reinhardtii.Cre06.g285750.t1.1 c_reinhardtii.Cre06.g285800.t1.2 c_schloesseri.g13472.t1 c_schloesseri.g15272.t1 c_schloesseri.g2681.t1 c_schloesseri.g2682.t1 g_pectorale.KXZ51994.1 v_carteri.Vocar.0002s0357.1.p
OG0000243: c_debaryana.g11725.t1 c_incerta.g8939.t1 c_incerta.g8941.t1 c_reinhardtii.Cre01.g059252.t1.1 c_reinhardtii.Cre01.g059617.t1.1 c_reinhardtii.Cre01.g059982.t1.1 c_reinhardtii.Cre01.g060347.t1.1 c_reinhardtii.Cre06.g276200.t1.1 c_reinhardtii.Cre06.g276300.t1.1 c_reinhardtii.Cre06.g276400.t1.1 c_schloesseri.g12800.t1 c_schloesseri.g15419.t1 c_schloesseri.g1842.t1 c_schloesseri.g1843.t1 c_schloesseri.g1845.t1 c_schloesseri.g5001.t1 g_pectorale.KXZ49162.1
OG0000244: c_debaryana.g14408.t1 c_debaryana.g14409.t1 c_debaryana.g18512.t1 c_debaryana.g18518.t1 c_debaryana.g7134.t1 c_incerta.g15891.t1 c_incerta.g15895.t1 c_incerta.g15897.t1 c_reinhardtii.Cre16.g684603.t1.1 c_reinhardtii.Cre16.g684827.t1.1 c_reinhardtii.Cre16.g684939.t1.1 c_schloesseri.g11735.t1 c_schloesseri.g11736.t1 c_schloesseri.g11738.t1 g_pectorale.KXZ55217.1 g_pectorale.KXZ55335.1 v_carteri.Vocar.0014s0051.1.p
OG0000245: c_debaryana.g18439.t1 c_incerta.g12670.t1 c_incerta.g12674.t1 c_incerta.g12680.t1 c_incerta.g12681.t1 c_reinhardtii.Cre11.g467626.t1.1 c_reinhardtii.Cre11.g467634.t1.1 c_reinhardtii.Cre11.g467636.t1.1 c_schloesseri.g12681.t1 c_schloesseri.g12683.t1 c_schloesseri.g12688.t1 c_schloesseri.g12690.t1 g_pectorale.KXZ42732.1 g_pectorale.KXZ45595.1 g_pectorale.KXZ53579.1 g_pectorale.KXZ53693.1 g_pectorale.KXZ53724.1
OG0000246: c_debaryana.g10713.t1 c_debaryana.g20244.t1 c_incerta.g11946.t1 c_incerta.g13164.t1 c_incerta.g13165.t1 c_reinhardtii.Cre10.g445000.t1.2 c_reinhardtii.Cre10.g445050.t1.2 c_reinhardtii.Cre12.g502600.t1.2 c_schloesseri.g674.t1 c_schloesseri.g675.t1 c_schloesseri.g7316.t1 g_pectorale.KXZ43506.1 g_pectorale.KXZ43508.1 g_pectorale.KXZ47562.1 g_pectorale.KXZ47579.1 v_carteri.Vocar.0105s0002.1.p v_carteri.Vocar.0105s0003.1.p
OG0000247: c_debaryana.g12535.t1 c_debaryana.g14535.t1 c_debaryana.g15194.t1 c_debaryana.g2535.t1 c_debaryana.g3746.t1 c_debaryana.g7679.t1 c_debaryana.g7680.t1 c_debaryana.g7682.t1 c_debaryana.g7685.t1 c_incerta.g4099.t1 c_reinhardtii.Cre16.g689250.t1.1 c_schloesseri.g4795.t1 g_pectorale.KXZ41555.1 g_pectorale.KXZ43686.1 g_pectorale.KXZ43687.1 g_pectorale.KXZ46268.1 v_carteri.Vocar.0001s1347.1.p
OG0000248: c_debaryana.g10058.t1 c_debaryana.g11128.t1 c_debaryana.g11131.t1 c_debaryana.g3713.t1 c_incerta.g16200.t1 c_incerta.g16201.t1 c_incerta.g2202.t1 c_reinhardtii.Cre06.g257601.t1.2 c_reinhardtii.Cre07.g323450.t1.2 c_reinhardtii.Cre07.g323500.t1.1 c_schloesseri.g10822.t1 c_schloesseri.g10823.t1 c_schloesseri.g2016.t1 g_pectorale.KXZ56294.1 v_carteri.Vocar.0003s0215.1.p v_carteri.Vocar.0003s0216.1.p v_carteri.Vocar.0080s0001.1.p
OG0000249: c_debaryana.g7794.t1 c_debaryana.g7796.t1 c_debaryana.g7797.t1 c_incerta.g12584.t1 c_incerta.g12585.t1 c_incerta.g12586.t1 c_reinhardtii.Cre11.g467538.t1.1 c_reinhardtii.Cre11.g467539.t1.1 c_reinhardtii.Cre11.g467540.t1.1 c_schloesseri.g12598.t1 c_schloesseri.g12599.t1 c_schloesseri.g12600.t1 g_pectorale.KXZ50034.1 v_carteri.Vocar.0014s0243.1.p v_carteri.Vocar.0014s0244.1.p v_carteri.Vocar.0014s0245.1.p v_carteri.Vocar.0014s0246.1.p
OG0000250: c_incerta.g14867.t1 c_incerta.g2447.t1 c_incerta.g5809.t1 c_reinhardtii.Cre01.g052550.t1.1 c_reinhardtii.Cre04.g220100.t1.1 c_reinhardtii.Cre16.g648600.t1.1 c_schloesseri.g12662.t1 c_schloesseri.g13253.t1 c_schloesseri.g14826.t1 c_schloesseri.g15061.t1 c_schloesseri.g15062.t1 c_schloesseri.g17045.t1 c_schloesseri.g17137.t1 c_schloesseri.g17138.t1 c_schloesseri.g17322.t1 g_pectorale.KXZ41030.1 g_pectorale.KXZ43991.1
OG0000251: c_incerta.g14749.t1 c_reinhardtii.Cre01.g054750.t1.2 c_reinhardtii.Cre01.g055457.t1.1 c_reinhardtii.Cre10.g460700.t1.1 c_reinhardtii.Cre12.g525750.t1.2 c_reinhardtii.Cre12.g525950.t1.2 c_reinhardtii.Cre12.g526051.t1.1 c_reinhardtii.Cre12.g526150.t1.2 c_reinhardtii.Cre12.g526250.t1.2 c_reinhardtii.Cre12.g526295.t1.1 c_reinhardtii.Cre12.g526450.t1.2 c_reinhardtii.Cre12.g526559.t1.1 c_reinhardtii.Cre12.g526650.t1.2 c_reinhardtii.Cre12.g545750.t1.2 c_schloesseri.g2312.t2 c_schloesseri.g2317.t1 c_schloesseri.g2318.t1
OG0000252: c_debaryana.g10928.t1 c_debaryana.g5193.t1 c_debaryana.g5530.t1 c_incerta.g15118.t1 c_incerta.g8538.t1 c_reinhardtii.Cre07.g355650.t1.1 c_reinhardtii.Cre14.g629920.t1.1 c_schloesseri.g12943.t1 c_schloesseri.g9168.t1 g_pectorale.KXZ42195.1 g_pectorale.KXZ49707.1 g_pectorale.KXZ53813.1 v_carteri.Vocar.0022s0058.1.p v_carteri.Vocar.0051s0018.1.p v_carteri.Vocar.0054s0046.1.p v_carteri.Vocar.0076s0014.1.p
OG0000253: c_debaryana.g16394.t1 c_debaryana.g16395.t1 c_debaryana.g16396.t1 c_debaryana.g16397.t1 c_incerta.g2179.t1 c_incerta.g4442.t1 c_reinhardtii.Cre06.g256500.t1.2 c_reinhardtii.Cre06.g262950.t1.1 c_reinhardtii.Cre06.g262977.t1.2 c_schloesseri.g2041.t1 c_schloesseri.g8269.t1 c_schloesseri.g8270.t1 g_pectorale.KXZ51184.1 g_pectorale.KXZ51185.1 g_pectorale.KXZ52220.1 v_carteri.Vocar.0002s0495.1.p
OG0000254: c_debaryana.g13001.t1 c_debaryana.g13007.t1 c_debaryana.g13008.t1 c_debaryana.g17665.t1 c_debaryana.g2190.t1 c_debaryana.g2192.t1 c_debaryana.g2194.t1 c_debaryana.g228.t1 c_debaryana.g230.t1 c_debaryana.g6423.t1 c_debaryana.g7168.t1 c_debaryana.g7270.t1 c_debaryana.g7305.t1 c_debaryana.g7310.t1 c_debaryana.g7836.t1 c_debaryana.g8664.t1
OG0000255: c_debaryana.g13729.t1 c_debaryana.g13730.t1 c_debaryana.g15990.t1 c_incerta.g1758.t1 c_incerta.g3868.t1 c_incerta.g3869.t1 c_reinhardtii.Cre13.g573800.t1.2 c_reinhardtii.Cre16.g681850.t1.2 c_reinhardtii.Cre16.g681900.t1.2 c_schloesseri.g11404.t1 c_schloesseri.g11405.t1 c_schloesseri.g8583.t1 g_pectorale.KXZ55679.1 v_carteri.Vocar.0001s0360.1.p v_carteri.Vocar.0018s0147.1.p v_carteri.Vocar.0018s0148.1.p
OG0000256: c_debaryana.g12273.t1 c_debaryana.g12274.t1 c_debaryana.g12286.t1 c_debaryana.g14823.t1 c_debaryana.g19774.t1 c_debaryana.g9583.t1 c_debaryana.g9970.t1 c_debaryana.g9971.t1 c_debaryana.g9974.t1 c_incerta.g1468.t1 c_incerta.g14686.t1 c_reinhardtii.Cre13.g587350.t1.1 c_reinhardtii.Cre18.g748847.t1.1 c_schloesseri.g13071.t1 c_schloesseri.g9632.t1 c_schloesseri.g9633.t1
OG0000257: c_debaryana.g14385.t1 c_debaryana.g14386.t1 c_debaryana.g14388.t1 c_incerta.g13948.t1 c_incerta.g3060.t1 c_incerta.g8698.t1 c_reinhardtii.Cre07.g348650.t1.2 c_reinhardtii.Cre09.g387200.t1.1 c_reinhardtii.Cre09.g387350.t1.2 c_reinhardtii.Cre09.g388650.t1.1 c_schloesseri.g3506.t1 c_schloesseri.g3509.t1 c_schloesseri.g3538.t1 g_pectorale.KXZ54014.1 g_pectorale.KXZ54307.1 v_carteri.Vocar.0033s0095.1.p
OG0000258: c_debaryana.g19593.t1 c_debaryana.g19626.t1 c_debaryana.g19627.t1 c_incerta.g2149.t1 c_reinhardtii.Cre06.g254917.t2.1 c_schloesseri.g2101.t1 c_schloesseri.g2103.t1 g_pectorale.KXZ42478.1 v_carteri.Vocar.0004s0476.1.p v_carteri.Vocar.0007s0031.1.p v_carteri.Vocar.0027s0058.1.p v_carteri.Vocar.0027s0059.1.p v_carteri.Vocar.0027s0097.1.p v_carteri.Vocar.0027s0098.1.p v_carteri.Vocar.0036s0030.1.p v_carteri.Vocar.0038s0005.1.p
OG0000259: c_debaryana.g13991.t1 c_debaryana.g13998.t1 c_debaryana.g14202.t1 c_debaryana.g17184.t1 c_debaryana.g17187.t1 c_debaryana.g17359.t1 c_debaryana.g18109.t1 c_debaryana.g18128.t1 c_debaryana.g18926.t1 c_debaryana.g19098.t1 c_debaryana.g19118.t1 c_debaryana.g19120.t1 c_debaryana.g3120.t1 c_debaryana.g4560.t1 c_debaryana.g5414.t1 c_debaryana.g5419.t1
OG0000260: c_debaryana.g20572.t1 c_debaryana.g20579.t1 c_incerta.g4846.t1 c_incerta.g4924.t1 c_incerta.g4925.t1 c_incerta.g4926.t1 c_reinhardtii.Cre12.g492600.t1.2 c_reinhardtii.Cre12.g492650.t1.2 c_reinhardtii.Cre12.g492700.t1.2 c_schloesseri.g12724.t1 c_schloesseri.g5348.t1 c_schloesseri.g5349.t1 c_schloesseri.g5350.t1 g_pectorale.KXZ49829.1 v_carteri.Vocar.0031s0048.1.p v_carteri.Vocar.0031s0049.1.p
OG0000261: c_debaryana.g10349.t1 c_debaryana.g11305.t1 c_debaryana.g13042.t1 c_debaryana.g13163.t1 c_debaryana.g16136.t1 c_debaryana.g18680.t1 c_debaryana.g19693.t1 c_debaryana.g6980.t1 c_incerta.g7480.t1 c_incerta.g92.t1 c_reinhardtii.Cre09.g397142.t1.1 c_schloesseri.g16638.t1 c_schloesseri.g6987.t1 g_pectorale.KXZ45815.1 g_pectorale.KXZ54379.1 g_pectorale.KXZ55863.1
OG0000262: c_debaryana.g10236.t1 c_debaryana.g10241.t1 c_incerta.g10383.t1 c_incerta.g8562.t1 c_reinhardtii.Cre01.g054250.t1.2 c_reinhardtii.Cre07.g340850.t1.2 c_reinhardtii.Cre07.g354350.t1.1 c_reinhardtii.Cre07.g354400.t1.1 c_reinhardtii.Cre07.g354450.t1.2 c_schloesseri.g9199.t1 c_schloesseri.g9421.t1 g_pectorale.KXZ43820.1 g_pectorale.KXZ54673.1 g_pectorale.KXZ54674.1 g_pectorale.KXZ54675.1 v_carteri.Vocar.0067s0014.1.p
OG0000263: c_debaryana.g15086.t1 c_debaryana.g15089.t1 c_debaryana.g15092.t1 c_debaryana.g15097.t1 c_debaryana.g20298.t1 c_incerta.g15203.t1 c_incerta.g15204.t1 c_reinhardtii.Cre14.g632799.t1.1 c_reinhardtii.Cre14.g632807.t1.1 c_reinhardtii.Cre14.g632831.t1.1 c_schloesseri.g12867.t1 c_schloesseri.g12868.t1 g_pectorale.KXZ46717.1 g_pectorale.KXZ46774.1 g_pectorale.KXZ49526.1 g_pectorale.KXZ49537.1
OG0000264: c_debaryana.g1081.t1 c_debaryana.g1123.t1 c_debaryana.g1124.t1 c_debaryana.g15529.t1 c_debaryana.g19444.t1 c_debaryana.g8268.t1 c_incerta.g14390.t1 c_reinhardtii.Cre15.g636550.t1.2 c_reinhardtii.Cre15.g636950.t1.2 c_reinhardtii.Cre15.g637000.t1.1 c_schloesseri.g3715.t1 c_schloesseri.g3716.t1 g_pectorale.KXZ44464.1 g_pectorale.KXZ44465.1 v_carteri.Vocar.0012s0014.1.p v_carteri.Vocar.0012s0015.1.p
OG0000265: c_debaryana.g8377.t1 c_debaryana.g8382.t1 c_debaryana.g8383.t1 c_incerta.g15250.t1 c_incerta.g15251.t1 c_reinhardtii.Cre02.g143350.t1.1 c_reinhardtii.Cre02.g143400.t1.1 c_schloesseri.g6482.t1 c_schloesseri.g6483.t1 g_pectorale.KXZ50319.1 v_carteri.Vocar.0006s0112.1.p v_carteri.Vocar.0006s0114.1.p v_carteri.Vocar.0008s0033.1.p v_carteri.Vocar.0014s0291.1.p v_carteri.Vocar.0054s0044.1.p v_carteri.Vocar.0054s0045.1.p
OG0000266: c_debaryana.g16250.t1 c_debaryana.g16251.t1 c_debaryana.g18357.t1 c_debaryana.g18360.t1 c_debaryana.g597.t1 c_incerta.g11988.t1 c_incerta.g11991.t1 c_incerta.g11992.t1 c_reinhardtii.Cre12.g504900.t1.1 c_reinhardtii.Cre12.g505050.t1.2 c_schloesseri.g7365.t1 c_schloesseri.g7368.t1 c_schloesseri.g7369.t1 g_pectorale.KXZ55901.1 g_pectorale.KXZ55902.1 v_carteri.Vocar.0016s0303.1.p
OG0000267: c_debaryana.g15761.t1 c_debaryana.g958.t1 c_incerta.g13001.t1 c_incerta.g13002.t1 c_incerta.g15569.t1 c_incerta.g433.t1 c_reinhardtii.Cre09.g400849.t1.1 c_reinhardtii.Cre09.g400886.t1.1 c_schloesseri.g16240.t1 c_schloesseri.g2699.t1 c_schloesseri.g2700.t1 c_schloesseri.g3872.t1 c_schloesseri.g5814.t1 c_schloesseri.g5815.t1 v_carteri.Vocar.0008s0231.1.p v_carteri.Vocar.0036s0002.1.p
OG0000268: c_debaryana.g4513.t1 c_debaryana.g4514.t1 c_incerta.g11681.t1 c_incerta.g13456.t1 c_reinhardtii.Cre02.g073900.t1.1 c_reinhardtii.Cre02.g073950.t1.2 c_reinhardtii.Cre08.g365851.t1.1 c_schloesseri.g13977.t1 c_schloesseri.g13978.t1 c_schloesseri.g9303.t1 g_pectorale.KXZ54273.1 g_pectorale.KXZ54301.1 v_carteri.Vocar.0018s0172.1.p v_carteri.Vocar.0026s0133.1.p v_carteri.Vocar.0044s0055.1.p v_carteri.Vocar.0221s0001.1.p
OG0000269: c_debaryana.g12154.t1 c_debaryana.g12155.t1 c_incerta.g4693.t1 c_incerta.g4694.t1 c_incerta.g4695.t1 c_reinhardtii.Cre12.g533100.t1.1 c_reinhardtii.Cre12.g533150.t1.1 c_reinhardtii.Cre12.g533201.t1.1 c_schloesseri.g10995.t1 c_schloesseri.g10996.t1 c_schloesseri.g10997.t1 c_schloesseri.g10998.t1 g_pectorale.KXZ47002.1 g_pectorale.KXZ51377.1 v_carteri.Vocar.0034s0031.1.p v_carteri.Vocar.0034s0032.1.p
OG0000270: c_debaryana.g10034.t1 c_debaryana.g10048.t1 c_debaryana.g17533.t1 c_incerta.g10032.t1 c_incerta.g10033.t1 c_incerta.g12214.t1 c_incerta.g7034.t1 c_incerta.g9298.t1 c_reinhardtii.Cre12.g488600.t1.1 c_reinhardtii.Cre24.g756047.t1.1 c_schloesseri.g1198.t1 c_schloesseri.g13324.t1 c_schloesseri.g13325.t1 c_schloesseri.g13326.t1 c_schloesseri.g8439.t1 v_carteri.Vocar.0003s0285.1.p
OG0000271: c_debaryana.g12039.t1 c_debaryana.g12041.t1 c_incerta.g1722.t1 c_incerta.g2739.t1 c_incerta.g7203.t1 c_incerta.g7204.t1 c_incerta.g7270.t1 c_reinhardtii.Cre12.g560750.t1.1 c_schloesseri.g13733.t1 c_schloesseri.g17198.t1 c_schloesseri.g17200.t1 c_schloesseri.g2822.t1 c_schloesseri.g2823.t1 c_schloesseri.g2824.t1 g_pectorale.KXZ45251.1 v_carteri.Vocar.0001s1022.1.p
OG0000272: c_debaryana.g10047.t1 c_debaryana.g5701.t1 c_debaryana.g5702.t1 c_incerta.g10563.t1 c_incerta.g3529.t1 c_reinhardtii.Cre07.g334950.t1.1 c_reinhardtii.Cre17.g709900.t1.1 c_schloesseri.g4359.t1 c_schloesseri.g8001.t1 g_pectorale.KXZ41657.1 g_pectorale.KXZ47662.1 g_pectorale.KXZ47663.1 g_pectorale.KXZ47665.1 g_pectorale.KXZ49451.1 v_carteri.Vocar.0013s0261.1.p v_carteri.Vocar.0018s0211.1.p
OG0000273: c_debaryana.g3562.t1 c_debaryana.g3568.t1 c_debaryana.g3574.t2 c_debaryana.g3575.t1 c_incerta.g16815.t1 c_incerta.g6560.t1 c_reinhardtii.Cre01.g028900.t1.1 c_reinhardtii.Cre11.g467735.t1.1 c_reinhardtii.Cre11.g467736.t1.1 c_schloesseri.g3117.t1 c_schloesseri.g3118.t1 c_schloesseri.g6182.t1 g_pectorale.KXZ45276.1 g_pectorale.KXZ46457.1 g_pectorale.KXZ50985.1 v_carteri.Vocar.0079s0022.1.p
OG0000274: c_debaryana.g10214.t1 c_debaryana.g14566.t2 c_incerta.g13749.t1 c_incerta.g13750.t1 c_incerta.g13751.t1 c_reinhardtii.Cre01.g000400.t1.2 c_reinhardtii.Cre01.g000450.t1.2 c_reinhardtii.Cre01.g000500.t1.1 c_schloesseri.g10.t1 c_schloesseri.g11.t1 c_schloesseri.g12.t1 g_pectorale.KXZ42495.1 g_pectorale.KXZ42496.1 g_pectorale.KXZ42497.1 v_carteri.Vocar.0024s0120.1.p v_carteri.Vocar.0024s0121.1.p
OG0000275: c_debaryana.g6573.t1 c_debaryana.g6574.t1 c_debaryana.g6575.t1 c_incerta.g14617.t1 c_incerta.g14618.t1 c_incerta.g14619.t1 c_reinhardtii.Cre09.g403400.t1.1 c_reinhardtii.Cre09.g403450.t1.2 c_reinhardtii.Cre09.g403500.t1.2 c_schloesseri.g9686.t1 g_pectorale.KXZ43049.1 g_pectorale.KXZ45391.1 g_pectorale.KXZ52983.1 v_carteri.Vocar.0008s0334.1.p v_carteri.Vocar.0037s0094.1.p v_carteri.Vocar.0039s0010.1.p
OG0000276: c_debaryana.g15273.t1 c_debaryana.g2514.t1 c_debaryana.g6542.t1 c_debaryana.g79.t1 c_debaryana.g8989.t1 c_incerta.g1475.t1 c_incerta.g2717.t1 c_reinhardtii.Cre04.g217961.t1.1 c_reinhardtii.Cre04.g217966.t1.1 c_reinhardtii.Cre04.g217967.t1.1 c_schloesseri.g11989.t1 c_schloesseri.g6432.t1 g_pectorale.KXZ41022.1 g_pectorale.KXZ43791.1 g_pectorale.KXZ50594.1 v_carteri.Vocar.0142s0001.1.p
OG0000277: c_debaryana.g13895.t1 c_debaryana.g17305.t1 c_reinhardtii.Cre03.g157564.t1.2 c_reinhardtii.Cre15.g643000.t1.2 c_schloesseri.g12691.t1 c_schloesseri.g15366.t1 g_pectorale.KXZ40902.1 g_pectorale.KXZ41662.1 g_pectorale.KXZ41970.1 g_pectorale.KXZ42997.1 g_pectorale.KXZ43561.1 g_pectorale.KXZ44777.1 g_pectorale.KXZ52704.1 g_pectorale.KXZ54743.1 g_pectorale.KXZ55973.1 g_pectorale.KXZ56924.1
OG0000278: c_debaryana.g10191.t1 c_debaryana.g1297.t1 c_incerta.g10435.t1 c_incerta.g12706.t1 c_incerta.g12709.t1 c_reinhardtii.Cre07.g340450.t1.1 c_reinhardtii.Cre11.g467663.t1.1 c_reinhardtii.Cre11.g467665.t1.1 c_schloesseri.g3285.t1 c_schloesseri.g3290.t1 c_schloesseri.g9464.t1 g_pectorale.KXZ43941.1 g_pectorale.KXZ54727.1 v_carteri.Vocar.0005s0009.1.p v_carteri.Vocar.0005s0010.1.p v_carteri.Vocar.0005s0011.1.p
OG0000279: c_debaryana.g13995.t1 c_incerta.g14643.t1 c_incerta.g14645.t1 c_incerta.g14648.t1 c_reinhardtii.Cre01.g020750.t1.2 c_reinhardtii.Cre02.g115550.t1.2 c_reinhardtii.Cre08.g383750.t1.1 c_reinhardtii.Cre11.g480100.t1.1 c_reinhardtii.Cre12.g486450.t1.2 c_reinhardtii.Cre12.g540150.t1.1 c_reinhardtii.Cre13.g579050.t1.2 c_reinhardtii.Cre13.g585175.t1.1 c_reinhardtii.Cre13.g585200.t1.2 c_schloesseri.g13216.t1 g_pectorale.KXZ41176.1 g_pectorale.KXZ50728.1
OG0000280: c_incerta.g2213.t1 c_incerta.g2214.t1 c_incerta.g2230.t1 c_reinhardtii.Cre06.g258250.t1.1 c_reinhardtii.Cre06.g258300.t1.1 c_reinhardtii.Cre06.g259050.t1.1 c_schloesseri.g2005.t1 c_schloesseri.g2006.t1 c_schloesseri.g5541.t1 g_pectorale.KXZ47135.1 g_pectorale.KXZ49726.1 g_pectorale.KXZ56554.1 g_pectorale.KXZ56555.1 g_pectorale.KXZ56558.1 v_carteri.Vocar.0025s0151.1.p v_carteri.Vocar.0025s0152.1.p
OG0000281: c_incerta.g11451.t1 c_incerta.g12993.t1 c_incerta.g13779.t1 c_incerta.g14460.t2 c_incerta.g14526.t1 c_incerta.g9546.t1 c_reinhardtii.Cre09.g401256.t1.1 c_reinhardtii.Cre09.g416309.t1.1 c_schloesseri.g15497.t1 c_schloesseri.g3865.t1 c_schloesseri.g9066.t1 c_schloesseri.g9634.t1 g_pectorale.KXZ46826.1 g_pectorale.KXZ46827.1 g_pectorale.KXZ46828.1 v_carteri.Vocar.0008s0369.1.p
OG0000282: c_incerta.g14667.t1 c_incerta.g14697.t1 c_incerta.g14705.t1 c_incerta.g14711.t1 c_incerta.g14717.t1 c_incerta.g14718.t1 c_incerta.g14719.t1 c_incerta.g14721.t1 c_incerta.g14722.t1 c_reinhardtii.Cre09.g392867.t1.1 c_reinhardtii.Cre18.g750047.t1.1 c_schloesseri.g9599.t1 c_schloesseri.g9603.t1 c_schloesseri.g9604.t1 c_schloesseri.g9606.t1 c_schloesseri.g9619.t1
OG0000283: c_incerta.g14312.t1 c_schloesseri.g10715.t1 c_schloesseri.g13784.t1 c_schloesseri.g15523.t1 c_schloesseri.g1577.t1 c_schloesseri.g17392.t1 c_schloesseri.g6010.t1 c_schloesseri.g918.t1 g_pectorale.KXZ43206.1 g_pectorale.KXZ43591.1 g_pectorale.KXZ52086.1 g_pectorale.KXZ53737.1 g_pectorale.KXZ53738.1 g_pectorale.KXZ54080.1 g_pectorale.KXZ56111.1 v_carteri.Vocar.0002s0003.1.p
OG0000284: c_incerta.g1337.t1 c_reinhardtii.Cre04.g225150.t1.1 c_reinhardtii.Cre05.g241632.t1.1 c_reinhardtii.Cre07.g345550.t1.2 c_reinhardtii.Cre07.g346300.t1.2 c_reinhardtii.Cre10.g428720.t1.1 c_reinhardtii.Cre15.g639050.t1.1 c_reinhardtii.Cre17.g740650.t1.1 c_schloesseri.g12331.t1 c_schloesseri.g12512.t1 c_schloesseri.g12514.t1 c_schloesseri.g12519.t1 c_schloesseri.g5962.t1 c_schloesseri.g6125.t1 c_schloesseri.g6649.t1 c_schloesseri.g6694.t1
OG0000285: c_incerta.g17352.t1 c_incerta.g9080.t1 c_incerta.g9084.t1 c_incerta.g9139.t1 c_reinhardtii.Cre05.g234666.t1.1 c_reinhardtii.Cre13.g605350.t1.1 c_reinhardtii.Cre13.g605386.t1.1 c_reinhardtii.Cre13.g605500.t1.1 c_reinhardtii.Cre13.g605550.t1.1 c_reinhardtii.Cre13.g605600.t1.1 c_reinhardtii.Cre13.g606300.t1.1 c_schloesseri.g11158.t2 c_schloesseri.g15095.t1 c_schloesseri.g15110.t1 c_schloesseri.g15111.t1 g_pectorale.KXZ54334.1
OG0000286: c_debaryana.g20644.t1 c_debaryana.g20645.t1 c_debaryana.g20646.t1 c_debaryana.g20648.t1 c_debaryana.g20649.t1 c_debaryana.g20650.t1 c_debaryana.g850.t1 c_debaryana.g8891.t1 c_incerta.g4916.t1 c_reinhardtii.Cre12.g493100.t1.1 c_schloesseri.g5361.t1 g_pectorale.KXZ48275.1 g_pectorale.KXZ49832.1 g_pectorale.KXZ49833.1 v_carteri.Vocar.0031s0073.1.p
OG0000287: c_debaryana.g16761.t1 c_debaryana.g193.t1 c_debaryana.g19654.t1 c_incerta.g4672.t1 c_reinhardtii.Cre01.g016542.t1.1 c_reinhardtii.Cre01.g055250.t1.2 c_reinhardtii.Cre08.g375700.t1.1 c_reinhardtii.Cre12.g532300.t1.1 c_reinhardtii.Cre12.g532314.t1.2 c_reinhardtii.Cre12.g552827.t1.1 c_schloesseri.g11014.t1 c_schloesseri.g11015.t1 c_schloesseri.g11016.t1 g_pectorale.KXZ48923.1 g_pectorale.KXZ51315.1
OG0000288: c_debaryana.g1872.t1 c_debaryana.g1876.t1 c_debaryana.g1877.t1 c_debaryana.g1880.t1 c_debaryana.g1881.t1 c_debaryana.g1882.t1 c_debaryana.g1883.t1 c_debaryana.g1884.t1 c_debaryana.g1885.t1 c_debaryana.g1886.t1 c_debaryana.g1921.t1 c_debaryana.g984.t1 c_debaryana.g9888.t1 c_incerta.g14585.t1 c_reinhardtii.Cre14.g619200.t1.2
OG0000289: c_debaryana.g11157.t1 c_debaryana.g13403.t1 c_debaryana.g6052.t1 c_incerta.g16176.t1 c_incerta.g16286.t1 c_reinhardtii.Cre07.g319050.t1.2 c_reinhardtii.Cre07.g324650.t1.2 c_schloesseri.g10727.t1 c_schloesseri.g10848.t1 g_pectorale.KXZ43160.1 g_pectorale.KXZ47820.1 g_pectorale.KXZ56325.1 v_carteri.Vocar.0003s0048.1.p v_carteri.Vocar.0003s0073.1.p v_carteri.Vocar.0003s0183.1.p
OG0000290: c_debaryana.g10113.t1 c_debaryana.g17424.t1 c_debaryana.g17425.t1 c_debaryana.g17426.t1 c_debaryana.g17427.t1 c_debaryana.g17428.t1 c_debaryana.g1943.t1 c_debaryana.g843.t1 c_debaryana.g844.t1 c_debaryana.g845.t1 c_debaryana.g846.t1 g_pectorale.KXZ53011.1 g_pectorale.KXZ53033.1 g_pectorale.KXZ53055.1 v_carteri.Vocar.0006s0426.1.p
OG0000291: c_debaryana.g3281.t1 c_debaryana.g3315.t1 c_debaryana.g9546.t1 c_incerta.g15833.t1 c_incerta.g17482.t1 c_incerta.g490.t1 c_incerta.g7930.t1 c_incerta.g7933.t1 c_incerta.g7936.t1 c_reinhardtii.Cre06.g283700.t1.2 c_reinhardtii.Cre14.g619500.t1.1 c_reinhardtii.Cre16.g677877.t1.1 c_schloesseri.g11673.t1 c_schloesseri.g11674.t1 c_schloesseri.g17317.t1
OG0000292: c_debaryana.g19899.t1 c_debaryana.g5849.t1 c_debaryana.g5850.t1 c_incerta.g4276.t1 c_reinhardtii.Cre04.g230536.t1.1 c_schloesseri.g1546.t1 g_pectorale.KXZ42139.1 g_pectorale.KXZ42140.1 g_pectorale.KXZ42141.1 g_pectorale.KXZ47968.1 g_pectorale.KXZ47970.1 g_pectorale.KXZ47971.1 g_pectorale.KXZ47972.1 v_carteri.Vocar.0001s1750.1.p v_carteri.Vocar.0001s1751.1.p
OG0000293: c_debaryana.g11339.t1 c_debaryana.g13990.t1 c_debaryana.g17169.t1 c_debaryana.g17175.t1 c_debaryana.g18543.t1 c_incerta.g14750.t1 c_incerta.g3233.t1 c_reinhardtii.Cre08.g358575.t1.1 c_schloesseri.g279.t2 c_schloesseri.g7865.t1 g_pectorale.KXZ42052.1 g_pectorale.KXZ42053.1 g_pectorale.KXZ43083.1 g_pectorale.KXZ43747.1 g_pectorale.KXZ48093.1
OG0000294: c_debaryana.g20146.t1 c_debaryana.g20147.t1 c_incerta.g11723.t1 c_incerta.g11724.t1 c_incerta.g7522.t1 c_incerta.g7523.t1 c_reinhardtii.Cre06.g287400.t1.1 c_reinhardtii.Cre06.g287450.t1.1 c_reinhardtii.Cre09.g395658.t1.1 c_reinhardtii.Cre09.g395695.t1.1 c_schloesseri.g12046.t1 c_schloesseri.g12047.t1 c_schloesseri.g2718.t1 c_schloesseri.g2719.t1 g_pectorale.KXZ55314.1
OG0000295: c_debaryana.g18958.t1 c_debaryana.g20449.t1 c_incerta.g905.t1 c_incerta.g978.t1 c_reinhardtii.Cre16.g655900.t1.2 c_reinhardtii.Cre16.g659100.t1.1 c_schloesseri.g14828.t1 c_schloesseri.g14904.t1 c_schloesseri.g1985.t1 c_schloesseri.g1986.t1 g_pectorale.KXZ50411.1 g_pectorale.KXZ52490.1 g_pectorale.KXZ52571.1 v_carteri.Vocar.0004s0022.1.p v_carteri.Vocar.0004s0046.1.p
OG0000296: c_debaryana.g8061.t1 c_debaryana.g8062.t1 c_debaryana.g8063.t1 c_debaryana.g8064.t1 c_incerta.g7990.t1 c_incerta.g7991.t1 c_reinhardtii.Cre14.g617151.t1.2 c_reinhardtii.Cre14.g617200.t1.1 c_schloesseri.g17368.t1 c_schloesseri.g17372.t1 g_pectorale.KXZ51696.1 g_pectorale.KXZ51697.1 g_pectorale.KXZ54016.1 v_carteri.Vocar.0024s0052.1.p v_carteri.Vocar.0024s0053.1.p
OG0000297: c_debaryana.g19760.t1 c_debaryana.g93.t1 c_debaryana.g94.t1 c_debaryana.g95.t1 c_debaryana.g99.t1 c_incerta.g12456.t1 c_incerta.g14859.t1 c_reinhardtii.Cre01.g053000.t1.2 c_reinhardtii.Cre01.g053150.t1.2 c_reinhardtii.Cre10.g421700.t1.2 c_schloesseri.g13247.t1 c_schloesseri.g4221.t1 g_pectorale.KXZ53839.1 g_pectorale.KXZ53840.1 v_carteri.Vocar.0016s0025.1.p
OG0000298: c_debaryana.g12210.t1 c_debaryana.g14703.t1 c_debaryana.g6530.t1 c_incerta.g13887.t1 c_incerta.g7748.t1 c_incerta.g7749.t1 c_reinhardtii.Cre02.g106050.t1.2 c_reinhardtii.Cre02.g106100.t1.2 c_reinhardtii.Cre09.g412175.t1.1 c_schloesseri.g16228.t1 c_schloesseri.g16229.t1 g_pectorale.KXZ44549.1 g_pectorale.KXZ45736.1 v_carteri.Vocar.0011s0125.1.p v_carteri.Vocar.0013s0219.1.p
OG0000299: c_debaryana.g15995.t1 c_debaryana.g15997.t1 c_debaryana.g4472.t1 c_incerta.g1751.t1 c_incerta.g1752.t1 c_incerta.g1753.t1 c_reinhardtii.Cre13.g574041.t1.1 c_reinhardtii.Cre13.g574050.t1.1 c_reinhardtii.Cre13.g574100.t1.1 c_schloesseri.g8578.t1 c_schloesseri.g8579.t1 c_schloesseri.g8580.t1 g_pectorale.KXZ49344.1 v_carteri.Vocar.0001s0137.1.p v_carteri.Vocar.0001s0206.1.p
OG0000300: c_debaryana.g13050.t1 c_debaryana.g16599.t1 c_debaryana.g16975.t1 c_debaryana.g16976.t1 c_debaryana.g5763.t1 c_debaryana.g9859.t1 c_debaryana.g9860.t1 c_schloesseri.g14659.t1 c_schloesseri.g15865.t1 g_pectorale.KXZ42681.1 v_carteri.Vocar.0001s1486.1.p v_carteri.Vocar.0008s0461.1.p v_carteri.Vocar.0013s0001.1.p v_carteri.Vocar.0019s0266.1.p v_carteri.Vocar.0079s0001.1.p
OG0000301: c_debaryana.g11067.t1 c_debaryana.g14582.t1 c_incerta.g1045.t1 c_incerta.g1059.t1 c_incerta.g1060.t1 c_reinhardtii.Cre16.g662600.t1.2 c_reinhardtii.Cre16.g663400.t2.1 c_reinhardtii.Cre16.g663450.t1.2 c_schloesseri.g14739.t1 c_schloesseri.g14740.t1 c_schloesseri.g14755.t1 g_pectorale.KXZ52386.1 g_pectorale.KXZ52436.1 v_carteri.Vocar.0039s0076.1.p v_carteri.Vocar.0041s0049.1.p
OG0000302: c_debaryana.g15704.t1 c_debaryana.g17075.t1 c_debaryana.g17076.t1 c_incerta.g10774.t1 c_reinhardtii.Cre03.g144011.t1.1 c_reinhardtii.Cre03.g144031.t1.1 c_schloesseri.g6077.t1 c_schloesseri.g6078.t1 g_pectorale.KXZ41453.1 g_pectorale.KXZ44709.1 g_pectorale.KXZ44710.1 g_pectorale.KXZ44716.1 g_pectorale.KXZ49349.1 v_carteri.Vocar.0014s0159.1.p v_carteri.Vocar.0019s0002.1.p
OG0000303: c_debaryana.g11198.t1 c_debaryana.g19347.t1 c_debaryana.g19348.t1 c_debaryana.g19349.t1 c_debaryana.g19350.t1 c_incerta.g16883.t1 c_incerta.g16884.t1 c_reinhardtii.Cre02.g095087.t1.1 c_schloesseri.g4580.t1 c_schloesseri.g4581.t1 g_pectorale.KXZ51752.1 g_pectorale.KXZ51757.1 v_carteri.Vocar.0027s0185.1.p v_carteri.Vocar.0027s0187.1.p v_carteri.Vocar.0027s0190.1.p
OG0000304: c_debaryana.g17547.t1 c_debaryana.g17569.t1 c_debaryana.g17570.t1 c_debaryana.g17571.t1 c_debaryana.g17573.t1 c_debaryana.g17575.t1 c_incerta.g309.t1 c_incerta.g8143.t1 c_reinhardtii.Cre04.g222750.t1.1 c_reinhardtii.Cre04.g223300.t1.2 c_schloesseri.g1407.t1 c_schloesseri.g1416.t1 g_pectorale.KXZ50472.1 g_pectorale.KXZ50486.1 v_carteri.Vocar.0025s0005.1.p
OG0000305: c_debaryana.g14063.t1 c_debaryana.g18932.t1 c_debaryana.g18933.t1 c_debaryana.g18934.t1 c_incerta.g4616.t1 c_incerta.g9260.t1 c_reinhardtii.Cre06.g271100.t1.1 c_reinhardtii.Cre17.g742250.t1.1 c_schloesseri.g15367.t1 c_schloesseri.g9848.t1 g_pectorale.KXZ45606.1 g_pectorale.KXZ52035.1 g_pectorale.KXZ52036.1 v_carteri.Vocar.0002s0394.1.p v_carteri.Vocar.0030s0048.1.p
OG0000306: c_debaryana.g4251.t1 c_debaryana.g4252.t1 c_debaryana.g4253.t1 c_incerta.g9382.t1 c_incerta.g9387.t1 c_reinhardtii.Cre06.g301750.t1.2 c_reinhardtii.Cre06.g301800.t2.1 c_reinhardtii.Cre06.g302000.t1.1 c_schloesseri.g1042.t1 c_schloesseri.g1043.t1 c_schloesseri.g1045.t1 c_schloesseri.g1670.t1 c_schloesseri.g1671.t1 c_schloesseri.g1679.t1 g_pectorale.KXZ51056.1
OG0000307: c_debaryana.g13822.t1 c_debaryana.g13823.t1 c_debaryana.g13835.t1 c_incerta.g3172.t1 c_incerta.g3173.t1 c_incerta.g3969.t1 c_reinhardtii.Cre08.g381550.t1.2 c_reinhardtii.Cre08.g381600.t1.2 c_reinhardtii.Cre16.g686700.t1.1 c_schloesseri.g5089.t1 c_schloesseri.g5090.t1 c_schloesseri.g7111.t1 g_pectorale.KXZ55513.1 g_pectorale.KXZ55514.1 v_carteri.Vocar.0042s0065.1.p
OG0000308: c_debaryana.g2093.t1 c_debaryana.g2097.t1 c_debaryana.g6038.t1 c_incerta.g6192.t1 c_incerta.g6193.t1 c_incerta.g6194.t2 c_incerta.g6408.t1 c_incerta.g6410.t1 c_reinhardtii.Cre01.g011800.t1.1 c_reinhardtii.Cre01.g011850.t1.1 c_schloesseri.g9915.t1 c_schloesseri.g9916.t1 g_pectorale.KXZ44752.1 v_carteri.Vocar.0001s0382.1.p v_carteri.Vocar.0014s0288.1.p
OG0000309: c_debaryana.g10420.t1 c_debaryana.g17525.t1 c_debaryana.g5739.t1 c_incerta.g10921.t1 c_incerta.g12109.t1 c_incerta.g14165.t1 c_reinhardtii.Cre12.g510350.t1.1 c_schloesseri.g16511.t1 c_schloesseri.g5171.t1 g_pectorale.KXZ45625.1 g_pectorale.KXZ45634.1 g_pectorale.KXZ45646.1 g_pectorale.KXZ51178.1 v_carteri.Vocar.0008s0273.1.p v_carteri.Vocar.0008s0274.1.p
OG0000310: c_debaryana.g2439.t1 c_debaryana.g9918.t1 c_debaryana.g9919.t1 c_incerta.g14369.t1 c_incerta.g14370.t1 c_incerta.g3639.t1 c_reinhardtii.Cre17.g699750.t1.1 c_reinhardtii.Cre17.g699800.t1.1 c_reinhardtii.Cre17.g705300.t2.1 c_schloesseri.g8089.t1 c_schloesseri.g8191.t1 c_schloesseri.g8192.t1 g_pectorale.KXZ51027.1 v_carteri.Vocar.0026s0098.1.p v_carteri.Vocar.0026s0099.1.p
OG0000311: c_debaryana.g1285.t1 c_debaryana.g13359.t1 c_debaryana.g8606.t1 c_incerta.g11088.t1 c_incerta.g12487.t1 c_incerta.g16701.t1 c_incerta.g6838.t1 c_reinhardtii.Cre01.g042450.t1.1 c_reinhardtii.Cre03.g155700.t1.1 c_reinhardtii.Cre10.g420600.t1.1 c_schloesseri.g16678.t1 c_schloesseri.g4011.t1 c_schloesseri.g5085.t1 g_pectorale.KXZ55163.1 v_carteri.Vocar.0001s0667.1.p
OG0000312: c_debaryana.g1617.t1 c_debaryana.g18594.t1 c_incerta.g11267.t1 c_incerta.g14298.t1 c_reinhardtii.Cre02.g095075.t1.1 c_reinhardtii.Cre11.g467783.t1.1 g_pectorale.KXZ41014.1 g_pectorale.KXZ41389.1 g_pectorale.KXZ43423.1 g_pectorale.KXZ43424.1 g_pectorale.KXZ46386.1 g_pectorale.KXZ50645.1 v_carteri.Vocar.0008s0050.1.p v_carteri.Vocar.0023s0110.1.p v_carteri.Vocar.0023s0229.1.p
OG0000313: c_debaryana.g3968.t1 c_debaryana.g3969.t1 c_debaryana.g689.t1 c_incerta.g17542.t1 c_incerta.g1910.t1 c_reinhardtii.Cre06.g275900.t1.2 c_reinhardtii.Cre13.g567450.t1.2 c_schloesseri.g10546.t1 c_schloesseri.g15266.t1 g_pectorale.KXZ43771.1 g_pectorale.KXZ49453.1 g_pectorale.KXZ52016.1 v_carteri.Vocar.0001s1523.1.p v_carteri.Vocar.0002s0371.1.p v_carteri.Vocar.0028s0131.1.p
OG0000314: c_debaryana.g17225.t1 c_incerta.g15576.t1 c_reinhardtii.Cre09.g408250.t1.1 c_schloesseri.g13826.t1 g_pectorale.KXZ47157.1 g_pectorale.KXZ47159.1 g_pectorale.KXZ47161.1 g_pectorale.KXZ47163.1 g_pectorale.KXZ47164.1 g_pectorale.KXZ49632.1 g_pectorale.KXZ49633.1 g_pectorale.KXZ49636.1 g_pectorale.KXZ49639.1 g_pectorale.KXZ51450.1 v_carteri.Vocar.0008s0055.1.p
OG0000315: c_debaryana.g19717.t1 c_debaryana.g19719.t1 c_incerta.g6916.t1 c_incerta.g6917.t1 c_incerta.g6918.t1 c_incerta.g6920.t1 c_incerta.g6921.t1 c_incerta.g6923.t1 c_reinhardtii.Cre08.g361950.t1.1 c_reinhardtii.Cre08.g362000.t1.2 c_reinhardtii.Cre08.g362050.t1.2 c_reinhardtii.Cre08.g362100.t1.1 c_reinhardtii.Cre08.g362150.t1.1 c_schloesseri.g4691.t1 c_schloesseri.g4692.t1
OG0000316: c_debaryana.g15884.t1 c_incerta.g4265.t1 c_incerta.g9602.t1 c_incerta.g9608.t1 c_incerta.g9609.t1 c_reinhardtii.Cre02.g093750.t1.2 c_reinhardtii.Cre02.g093800.t1.2 c_reinhardtii.Cre02.g094100.t1.2 c_schloesseri.g10292.t1 c_schloesseri.g10298.t1 c_schloesseri.g10299.t1 c_schloesseri.g244.t1 g_pectorale.KXZ43116.1 v_carteri.Vocar.0036s0057.1.p v_carteri.Vocar.0036s0058.1.p
OG0000317: c_debaryana.g13949.t1 c_debaryana.g13950.t1 c_debaryana.g13951.t1 c_debaryana.g13952.t1 c_debaryana.g4071.t1 c_incerta.g17580.t1 c_incerta.g3302.t1 c_reinhardtii.Cre06.g278093.t1.1 c_reinhardtii.Cre06.g278094.t1.1 c_reinhardtii.Cre17.g721750.t1.1 c_schloesseri.g14566.t1 c_schloesseri.g15218.t1 c_schloesseri.g15219.t1 g_pectorale.KXZ54698.1 v_carteri.Vocar.0001s1131.1.p
OG0000318: c_debaryana.g8595.t1 c_debaryana.g8605.t1 c_incerta.g16963.t1 c_incerta.g16971.t1 c_incerta.g3702.t1 c_incerta.g7046.t1 c_incerta.g9826.t1 c_incerta.g9828.t1 c_reinhardtii.Cre01.g042600.t1.2 c_reinhardtii.Cre01.g042650.t1.2 c_reinhardtii.Cre01.g042700.t1.2 c_reinhardtii.Cre09.g410150.t1.1 c_schloesseri.g4004.t1 g_pectorale.KXZ55165.1 v_carteri.Vocar.0001s0671.1.p
OG0000319: c_debaryana.g16995.t1 c_debaryana.g16997.t1 c_incerta.g13477.t1 c_incerta.g3970.t1 c_incerta.g3971.t1 c_incerta.g3972.t1 c_reinhardtii.Cre02.g075050.t1.2 c_reinhardtii.Cre16.g686750.t1.2 c_reinhardtii.Cre16.g686800.t1.2 c_reinhardtii.Cre16.g686850.t1.2 c_schloesseri.g14001.t1 c_schloesseri.g7110.t1 g_pectorale.KXZ43854.1 g_pectorale.KXZ53070.1 v_carteri.Vocar.0043s0012.1.p
OG0000320: c_debaryana.g18572.t2 c_incerta.g2369.t1 c_incerta.g2370.t1 c_incerta.g3101.t1 c_reinhardtii.Cre02.g118700.t1.1 c_reinhardtii.Cre04.g219150.t1.1 c_schloesseri.g1334.t1 c_schloesseri.g3463.t1 g_pectorale.KXZ45364.1 g_pectorale.KXZ50639.1 v_carteri.Vocar.0029s0093.1.p v_carteri.Vocar.0029s0094.1.p v_carteri.Vocar.0033s0048.1.p v_carteri.Vocar.0033s0049.1.p v_carteri.Vocar.0033s0050.1.p
OG0000321: c_debaryana.g15973.t1 c_debaryana.g516.t1 c_incerta.g134.t1 c_incerta.g1577.t1 c_incerta.g4689.t1 c_reinhardtii.Cre03.g167712.t1.1 c_reinhardtii.Cre05.g244701.t1.1 c_reinhardtii.Cre13.g604250.t1.1 v_carteri.Vocar.0006s0198.1.p v_carteri.Vocar.0006s0207.1.p v_carteri.Vocar.0046s0048.1.p v_carteri.Vocar.0049s0038.1.p v_carteri.Vocar.0075s0007.1.p v_carteri.Vocar.0075s0008.1.p v_carteri.Vocar.0075s0009.1.p
OG0000322: c_debaryana.g14038.t1 c_debaryana.g1768.t1 c_incerta.g11503.t1 c_incerta.g2948.t1 c_reinhardtii.Cre10.g449901.t1.1 c_reinhardtii.Cre17.g696800.t1.1 c_schloesseri.g11819.t1 c_schloesseri.g14405.t1 g_pectorale.KXZ42984.1 g_pectorale.KXZ42985.1 g_pectorale.KXZ42986.1 g_pectorale.KXZ42987.1 g_pectorale.KXZ42988.1 g_pectorale.KXZ42989.1 v_carteri.Vocar.0014s0090.1.p
OG0000323: c_incerta.g10361.t1 c_incerta.g16367.t1 c_incerta.g16373.t1 c_reinhardtii.Cre07.g315000.t1.1 c_reinhardtii.Cre07.g315250.t1.2 c_reinhardtii.Cre07.g315300.t1.2 c_reinhardtii.Cre07.g315432.t1.2 c_reinhardtii.Cre07.g315450.t1.1 c_reinhardtii.Cre07.g316350.t1.2 c_reinhardtii.Cre07.g344250.t1.1 c_schloesseri.g10633.t1 c_schloesseri.g10658.t1 c_schloesseri.g2712.t1 c_schloesseri.g4213.t1 c_schloesseri.g9400.t1
OG0000324: c_incerta.g11561.t1 c_incerta.g14774.t2 c_incerta.g16954.t1 c_incerta.g7013.t1 c_incerta.g8231.t1 c_reinhardtii.Cre04.g212150.t1.1 c_reinhardtii.Cre04.g212200.t1.1 c_reinhardtii.Cre04.g217911.t1.1 c_reinhardtii.Cre14.g628150.t1.1 c_schloesseri.g3209.t1 c_schloesseri.g4876.t2 g_pectorale.KXZ41316.1 g_pectorale.KXZ49595.1 v_carteri.Vocar.0031s0124.1.p v_carteri.Vocar.0033s0059.1.p
OG0000325: c_incerta.g3234.t1 c_incerta.g6828.t1 c_incerta.g7482.t1 c_reinhardtii.Cre06.g283450.t1.2 c_reinhardtii.Cre09.g397068.t1.1 c_reinhardtii.Cre09.g397290.t1.1 c_reinhardtii.Cre09.g397401.t1.1 c_reinhardtii.Cre09.g397438.t1.1 c_reinhardtii.Cre10.g420537.t1.2 c_schloesseri.g13500.t1 c_schloesseri.g13582.t1 c_schloesseri.g2616.t1 c_schloesseri.g6985.t1 c_schloesseri.g6988.t1 c_schloesseri.g7005.t1
OG0000326: c_incerta.g6984.t2 c_incerta.g6991.t1 c_incerta.g6994.t1 c_reinhardtii.Cre05.g236400.t1.1 c_reinhardtii.Cre05.g236750.t1.1 c_reinhardtii.Cre05.g236878.t1.1 c_reinhardtii.Cre05.g236926.t1.2 c_schloesseri.g13552.t1 c_schloesseri.g13553.t1 c_schloesseri.g13556.t1 c_schloesseri.g13557.t1 c_schloesseri.g13558.t1 c_schloesseri.g13560.t1 c_schloesseri.g13562.t1 c_schloesseri.g13563.t1
OG0000327: g_pectorale.KXZ40815.1 g_pectorale.KXZ40933.1 g_pectorale.KXZ41056.1 g_pectorale.KXZ41407.1 g_pectorale.KXZ41493.1 g_pectorale.KXZ42039.1 g_pectorale.KXZ42971.1 g_pectorale.KXZ42972.1 g_pectorale.KXZ43753.1 g_pectorale.KXZ45084.1 g_pectorale.KXZ47890.1 g_pectorale.KXZ50833.1 g_pectorale.KXZ54197.1 g_pectorale.KXZ57039.1 g_pectorale.KXZ57042.1
OG0000328: c_debaryana.g10424.t1 c_debaryana.g16008.t1 c_debaryana.g16009.t1 c_debaryana.g16012.t1 c_debaryana.g4878.t1 c_debaryana.g7458.t1 c_incerta.g1725.t1 c_incerta.g1726.t1 c_incerta.g1727.t2 c_reinhardtii.Cre13.g575400.t1.1 c_reinhardtii.Cre13.g575450.t1.1 c_reinhardtii.Cre13.g575550.t1.2 c_schloesseri.g8552.t1 g_pectorale.KXZ49262.1
OG0000329: c_debaryana.g12244.t1 c_debaryana.g20142.t1 c_debaryana.g8162.t1 c_incerta.g1835.t1 c_incerta.g7526.t1 c_incerta.g949.t1 c_reinhardtii.Cre09.g395547.t1.1 c_reinhardtii.Cre13.g570650.t1.1 c_schloesseri.g12050.t1 c_schloesseri.g14858.t1 c_schloesseri.g1893.t1 g_pectorale.KXZ42545.1 g_pectorale.KXZ55855.1 v_carteri.Vocar.0009s0195.1.p
OG0000330: c_debaryana.g7994.t1 c_debaryana.g7995.t1 c_debaryana.g7999.t1 c_debaryana.g8001.t1 c_incerta.g3245.t1 c_incerta.g3247.t1 c_reinhardtii.Cre17.g724600.t1.2 c_reinhardtii.Cre17.g724700.t1.1 c_schloesseri.g14514.t1 c_schloesseri.g14516.t1 c_schloesseri.g17461.t1 g_pectorale.KXZ51963.1 g_pectorale.KXZ51965.1 v_carteri.Vocar.0001s1450.1.p
OG0000331: c_debaryana.g11144.t1 c_debaryana.g13563.t1 c_debaryana.g13695.t1 c_debaryana.g17230.t1 c_debaryana.g19663.t1 c_debaryana.g19669.t1 c_debaryana.g6355.t1 c_debaryana.g7254.t1 c_debaryana.g7983.t1 c_debaryana.g8076.t1 c_debaryana.g8330.t1 c_debaryana.g8331.t1 g_pectorale.KXZ53338.1 g_pectorale.KXZ56042.1
OG0000332: c_debaryana.g17800.t1 c_incerta.g13471.t1 c_incerta.g13472.t1 c_reinhardtii.Cre02.g074758.t2.1 c_reinhardtii.Cre02.g074800.t2.1 c_schloesseri.g13994.t1 c_schloesseri.g13995.t1 g_pectorale.KXZ43787.1 g_pectorale.KXZ43790.1 g_pectorale.KXZ43795.1 g_pectorale.KXZ49407.1 g_pectorale.KXZ49412.1 v_carteri.Vocar.0001s1723.1.p v_carteri.Vocar.0001s1724.1.p
OG0000333: c_debaryana.g11106.t1 c_debaryana.g15479.t1 c_debaryana.g4493.t1 c_debaryana.g5871.t1 c_debaryana.g5893.t2 c_debaryana.g6384.t1 c_debaryana.g7631.t1 c_debaryana.g9304.t1 c_incerta.g13839.t1 c_incerta.g13844.t1 c_incerta.g4018.t1 c_incerta.g4233.t1 c_reinhardtii.Cre16.g671300.t1.2 c_schloesseri.g7063.t1
OG0000334: c_debaryana.g14452.t1 c_debaryana.g2505.t1 c_incerta.g12749.t1 c_incerta.g14590.t1 c_incerta.g4790.t1 c_reinhardtii.Cre04.g220350.t1.2 c_reinhardtii.Cre09.g402500.t1.2 c_reinhardtii.Cre11.g467705.t1.1 c_schloesseri.g1365.t1 c_schloesseri.g3246.t1 c_schloesseri.g9706.t1 g_pectorale.KXZ47506.1 v_carteri.Vocar.0008s0376.1.p v_carteri.Vocar.0025s0074.1.p
OG0000335: c_debaryana.g10321.t1 c_debaryana.g15061.t1 c_debaryana.g15212.t1 c_debaryana.g15213.t1 c_debaryana.g1820.t1 c_debaryana.g20709.t1 c_debaryana.g3565.t1 c_debaryana.g593.t1 c_debaryana.g9075.t1 c_debaryana.g9199.t2 c_incerta.g1570.t1 c_incerta.g17055.t1 c_incerta.g17204.t1 c_reinhardtii.Cre04.g213400.t1.2
OG0000336: c_debaryana.g14171.t1 c_debaryana.g14172.t1 c_debaryana.g14173.t1 c_incerta.g9089.t1 c_incerta.g9090.t1 c_reinhardtii.Cre13.g605850.t1.1 c_reinhardtii.Cre13.g605900.t1.1 c_schloesseri.g15098.t1 c_schloesseri.g15104.t1 c_schloesseri.g15105.t1 g_pectorale.KXZ41804.1 g_pectorale.KXZ48151.1 v_carteri.Vocar.0002s0136.1.p v_carteri.Vocar.0002s0144.1.p
OG0000337: c_debaryana.g16124.t1 c_debaryana.g17357.t1 c_debaryana.g8168.t1 c_incerta.g438.t1 c_incerta.g439.t1 c_reinhardtii.Cre06.g286300.t1.2 c_reinhardtii.Cre06.g286350.t1.2 c_schloesseri.g2692.t1 c_schloesseri.g2694.t1 g_pectorale.KXZ46689.1 g_pectorale.KXZ46713.1 g_pectorale.KXZ46714.1 v_carteri.Vocar.0001s1490.1.p v_carteri.Vocar.0001s1492.1.p
OG0000338: c_debaryana.g17947.t1 g_pectorale.KXZ40864.1 g_pectorale.KXZ41537.1 g_pectorale.KXZ41562.1 g_pectorale.KXZ41713.1 g_pectorale.KXZ42209.1 g_pectorale.KXZ42440.1 g_pectorale.KXZ42793.1 g_pectorale.KXZ44146.1 g_pectorale.KXZ50354.1 v_carteri.Vocar.0003s0003.1.p v_carteri.Vocar.0003s0296.1.p v_carteri.Vocar.0018s0067.1.p v_carteri.Vocar.0040s0035.1.p
OG0000339: c_debaryana.g17899.t1 c_debaryana.g17900.t1 c_debaryana.g17901.t1 c_debaryana.g17902.t1 c_debaryana.g367.t1 c_debaryana.g368.t1 c_debaryana.g4630.t1 c_debaryana.g5678.t1 c_debaryana.g5679.t1 c_debaryana.g5680.t1 c_reinhardtii.Cre08.g359200.t1.1 c_schloesseri.g3296.t1 c_schloesseri.g3386.t1 v_carteri.Vocar.0027s0015.1.p
OG0000340: c_debaryana.g1072.t1 c_debaryana.g4709.t1 c_debaryana.g8415.t1 c_reinhardtii.Cre17.g741650.t1.2 c_schloesseri.g13691.t1 c_schloesseri.g13692.t1 g_pectorale.KXZ40951.1 g_pectorale.KXZ40953.1 g_pectorale.KXZ41756.1 g_pectorale.KXZ45752.1 g_pectorale.KXZ50479.1 g_pectorale.KXZ57045.1 v_carteri.Vocar.0007s0406.1.p v_carteri.Vocar.0038s0051.1.p
OG0000341: c_debaryana.g2382.t1 c_incerta.g14057.t1 c_incerta.g14058.t1 c_incerta.g3127.t1 c_reinhardtii.Cre01.g005651.t1.1 c_reinhardtii.Cre01.g005701.t1.2 c_reinhardtii.Cre02.g117600.t1.1 c_schloesseri.g13488.t1 c_schloesseri.g13489.t1 c_schloesseri.g3441.t1 c_schloesseri.g3443.t1 g_pectorale.KXZ42073.1 g_pectorale.KXZ45226.1 g_pectorale.KXZ53506.1
OG0000342: c_debaryana.g17548.t1 c_debaryana.g17574.t1 c_incerta.g14906.t1 c_incerta.g302.t1 c_incerta.g6945.t1 c_incerta.g8144.t1 c_reinhardtii.Cre04.g222800.t1.2 c_reinhardtii.Cre04.g223250.t1.1 c_schloesseri.g1408.t1 c_schloesseri.g1409.t1 g_pectorale.KXZ50473.1 g_pectorale.KXZ50484.1 g_pectorale.KXZ50485.1 v_carteri.Vocar.0008s0028.1.p
OG0000343: c_debaryana.g1779.t1 c_debaryana.g1781.t1 c_debaryana.g1782.t1 c_debaryana.g1783.t1 c_debaryana.g1784.t1 c_debaryana.g1785.t1 c_debaryana.g1786.t1 c_debaryana.g1787.t1 c_debaryana.g1788.t1 c_debaryana.g1791.t1 c_debaryana.g7658.t1 c_debaryana.g7659.t1 c_debaryana.g7660.t1 c_schloesseri.g8441.t1
OG0000344: c_debaryana.g15916.t1 c_debaryana.g16273.t1 c_debaryana.g16275.t1 c_debaryana.g18468.t1 c_incerta.g12018.t1 c_incerta.g9568.t1 c_reinhardtii.Cre02.g095500.t1.1 c_reinhardtii.Cre02.g095600.t1.2 c_reinhardtii.Cre12.g506400.t1.2 c_schloesseri.g7396.t1 c_schloesseri.g8229.t1 c_schloesseri.g8230.t1 g_pectorale.KXZ43104.1 g_pectorale.KXZ55889.1
OG0000345: c_debaryana.g168.t1 c_debaryana.g4132.t1 c_debaryana.g4133.t1 c_incerta.g11193.t1 c_incerta.g11197.t1 c_incerta.g11198.t1 c_reinhardtii.Cre03.g160550.t1.1 c_reinhardtii.Cre03.g160750.t1.1 c_reinhardtii.Cre03.g160800.t1.2 c_schloesseri.g16778.t1 c_schloesseri.g16782.t1 c_schloesseri.g16783.t1 g_pectorale.KXZ56512.1 v_carteri.Vocar.0005s0300.1.p
OG0000346: c_debaryana.g10936.t1 c_incerta.g12915.t1 c_incerta.g12916.t1 c_reinhardtii.Cre03.g201163.t1.1 c_reinhardtii.Cre03.g203625.t1.1 c_reinhardtii.Cre04.g222402.t1.1 c_reinhardtii.Cre12.g491952.t1.1 c_reinhardtii.Cre12.g492050.t1.2 c_reinhardtii.Cre12.g492504.t1.1 c_reinhardtii.Cre12.g492954.t1.1 c_reinhardtii.Cre12.g495956.t1.1 c_reinhardtii.Cre12.g495959.t1.1 c_reinhardtii.Cre16.g689851.t1.1 c_schloesseri.g1209.t1
OG0000347: c_debaryana.g12043.t1 c_debaryana.g14484.t1 c_debaryana.g17680.t1 c_debaryana.g17682.t1 c_debaryana.g18228.t1 c_debaryana.g18523.t1 c_debaryana.g18873.t1 c_debaryana.g2177.t1 c_debaryana.g2518.t1 c_debaryana.g2519.t1 c_debaryana.g5999.t1 c_debaryana.g6785.t1 c_debaryana.g8424.t1 c_reinhardtii.Cre02.g142546.t1.1
OG0000348: c_debaryana.g1540.t2 c_incerta.g13865.t1 c_incerta.g15555.t1 c_schloesseri.g13646.t1 g_pectorale.KXZ41928.1 g_pectorale.KXZ41929.1 g_pectorale.KXZ41930.1 g_pectorale.KXZ42643.1 g_pectorale.KXZ49598.1 g_pectorale.KXZ51210.1 g_pectorale.KXZ51369.1 g_pectorale.KXZ54181.1 v_carteri.Vocar.0001s1699.1.p v_carteri.Vocar.0006s0472.1.p
OG0000349: c_debaryana.g11860.t1 c_debaryana.g11862.t1 c_incerta.g5332.t1 c_incerta.g5333.t1 c_incerta.g5335.t1 c_reinhardtii.Cre03.g180450.t1.2 c_reinhardtii.Cre03.g180550.t1.2 c_reinhardtii.Cre03.g180600.t1.1 c_schloesseri.g3076.t1 c_schloesseri.g3077.t1 c_schloesseri.g3078.t1 g_pectorale.KXZ56803.1 v_carteri.Vocar.0015s0307.1.p v_carteri.Vocar.0015s0361.1.p
OG0000350: c_debaryana.g10353.t1 c_debaryana.g10362.t1 c_debaryana.g10363.t1 c_debaryana.g10365.t1 c_incerta.g652.t1 c_incerta.g663.t1 c_reinhardtii.Cre16.g693900.t1.1 c_reinhardtii.Cre16.g694203.t1.1 c_schloesseri.g4461.t1 g_pectorale.KXZ50380.1 g_pectorale.KXZ50391.1 v_carteri.Vocar.0012s0244.1.p v_carteri.Vocar.0012s0246.1.p v_carteri.Vocar.0012s0247.1.p
OG0000351: c_debaryana.g3872.t1 c_debaryana.g8741.t1 c_incerta.g14254.t1 c_incerta.g5498.t1 c_incerta.g5565.t1 c_reinhardtii.Cre02.g115950.t1.2 c_reinhardtii.Cre03.g170700.t1.1 c_schloesseri.g3409.t1 g_pectorale.KXZ44228.1 g_pectorale.KXZ54398.1 g_pectorale.KXZ56635.1 v_carteri.Vocar.0001s0987.1.p v_carteri.Vocar.0001s0988.1.p v_carteri.Vocar.0001s0989.1.p
OG0000352: c_debaryana.g2273.t1 c_debaryana.g2277.t1 c_debaryana.g2280.t1 c_incerta.g16010.t1 c_incerta.g16013.t1 c_reinhardtii.Cre07.g329650.t1.2 c_reinhardtii.Cre07.g329750.t1.2 c_schloesseri.g203.t1 c_schloesseri.g204.t1 g_pectorale.KXZ51362.1 g_pectorale.KXZ51363.1 g_pectorale.KXZ53935.1 v_carteri.Vocar.0034s0111.1.p v_carteri.Vocar.0034s0112.1.p
OG0000353: c_debaryana.g3773.t1 c_debaryana.g3774.t1 c_debaryana.g3775.t1 c_incerta.g115.t1 c_incerta.g12707.t1 c_incerta.g13361.t1 c_incerta.g1521.t1 c_incerta.g17046.t1 c_incerta.g8034.t1 c_reinhardtii.Cre06.g292750.t1.2 c_reinhardtii.Cre11.g467664.t1.1 c_reinhardtii.Cre13.g585000.t1.2 c_reinhardtii.Cre13.g585050.t2.1 c_schloesseri.g1557.t1
OG0000354: c_debaryana.g17441.t1 c_debaryana.g17452.t1 c_debaryana.g17453.t1 c_incerta.g7018.t1 c_incerta.g8824.t1 c_incerta.g8826.t1 c_reinhardtii.Cre09.g390750.t1.1 c_schloesseri.g12132.t1 c_schloesseri.g12134.t1 c_schloesseri.g8431.t1 g_pectorale.KXZ50749.1 g_pectorale.KXZ50759.1 v_carteri.Vocar.0017s0181.1.p v_carteri.Vocar.0017s0185.1.p
OG0000355: c_debaryana.g14295.t1 c_debaryana.g17370.t1 c_debaryana.g17371.t1 c_incerta.g17720.t1 c_incerta.g9305.t1 c_reinhardtii.Cre06.g278245.t1.1 c_reinhardtii.Cre06.g305650.t1.2 c_schloesseri.g10363.t1 c_schloesseri.g15504.t1 g_pectorale.KXZ42581.1 g_pectorale.KXZ48895.1 v_carteri.Vocar.0013s0093.1.p v_carteri.Vocar.0022s0062.1.p v_carteri.Vocar.0022s0065.1.p
OG0000356: c_debaryana.g3413.t1 c_incerta.g13765.t1 c_incerta.g3126.t1 c_reinhardtii.Cre02.g117650.t1.1 c_reinhardtii.Cre09.g413500.t1.1 c_reinhardtii.Cre09.g417000.t1.2 c_schloesseri.g13035.t1 c_schloesseri.g3442.t1 c_schloesseri.g8843.t1 c_schloesseri.g9100.t1 g_pectorale.KXZ42295.1 g_pectorale.KXZ43697.1 g_pectorale.KXZ45402.1 g_pectorale.KXZ55293.1
OG0000357: c_debaryana.g19041.t1 c_debaryana.g19042.t1 c_debaryana.g4728.t1 c_incerta.g15162.t1 c_incerta.g15372.t1 c_incerta.g15390.t1 c_reinhardtii.Cre09.g391801.t1.1 c_reinhardtii.Cre09.g392319.t1.1 c_reinhardtii.Cre14.g631350.t1.1 c_schloesseri.g12904.t1 c_schloesseri.g3693.t1 c_schloesseri.g4970.t1 g_pectorale.KXZ47872.1 g_pectorale.KXZ54230.1
OG0000358: c_debaryana.g14589.t1 c_debaryana.g8852.t1 c_debaryana.g8877.t1 c_debaryana.g8882.t1 c_debaryana.g8883.t1 c_incerta.g16213.t1 c_reinhardtii.Cre05.g231000.t1.2 c_reinhardtii.Cre07.g322650.t1.2 c_reinhardtii.Cre07.g322700.t1.2 c_reinhardtii.Cre07.g322750.t1.2 c_reinhardtii.Cre07.g322800.t1.2 c_schloesseri.g6207.t1 c_schloesseri.g7557.t1 c_schloesseri.g8427.t1
OG0000359: c_debaryana.g11423.t1 c_debaryana.g11425.t1 c_incerta.g881.t1 c_incerta.g882.t1 c_reinhardtii.Cre16.g654600.t1.1 c_reinhardtii.Cre16.g654700.t1.1 c_schloesseri.g14931.t1 c_schloesseri.g14932.t1 c_schloesseri.g14933.t1 c_schloesseri.g14935.t1 g_pectorale.KXZ52605.1 g_pectorale.KXZ52606.1 g_pectorale.KXZ52613.1 v_carteri.Vocar.0041s0078.1.p
OG0000360: c_debaryana.g9536.t1 c_debaryana.g9940.t1 c_debaryana.g9942.t1 c_debaryana.g9943.t1 c_debaryana.g9944.t1 c_incerta.g12813.t1 c_incerta.g12814.t1 c_reinhardtii.Cre14.g615350.t1.2 c_reinhardtii.Cre14.g615400.t1.2 c_schloesseri.g17420.t1 c_schloesseri.g17421.t1 c_schloesseri.g17422.t1 g_pectorale.KXZ51779.1 v_carteri.Vocar.0024s0009.1.p
OG0000361: c_debaryana.g10930.t1 c_incerta.g14491.t1 c_incerta.g15134.t1 c_incerta.g15135.t1 c_incerta.g15139.t1 c_incerta.g15141.t1 c_incerta.g15518.t1 c_incerta.g16464.t1 c_incerta.g17446.t1 c_incerta.g4619.t1 c_incerta.g6001.t1 c_reinhardtii.Cre14.g630907.t1.1 c_schloesseri.g12933.t1 v_carteri.Vocar.0017s0123.1.p
OG0000362: c_debaryana.g20195.t1 c_debaryana.g20196.t1 c_incerta.g15309.t1 c_incerta.g15310.t1 c_incerta.g15311.t1 c_reinhardtii.Cre02.g145700.t1.2 c_reinhardtii.Cre02.g145750.t1.1 c_reinhardtii.Cre02.g145800.t1.2 c_schloesseri.g6554.t1 c_schloesseri.g6555.t1 c_schloesseri.g6556.t1 g_pectorale.KXZ49405.1 v_carteri.Vocar.0054s0003.1.p v_carteri.Vocar.0054s0004.1.p
OG0000363: c_debaryana.g777.t1 c_incerta.g1913.t1 c_incerta.g3462.t1 c_incerta.g3523.t1 c_reinhardtii.Cre13.g567363.t1.1 c_reinhardtii.Cre17.g710200.t1.1 c_reinhardtii.Cre17.g713700.t1.1 c_schloesseri.g10545.t1 c_schloesseri.g7931.t1 c_schloesseri.g7995.t1 g_pectorale.KXZ50994.1 g_pectorale.KXZ51219.1 v_carteri.Vocar.0021s0046.1.p v_carteri.Vocar.0028s0039.1.p
OG0000364: c_debaryana.g9728.t1 c_debaryana.g9992.t1 c_debaryana.g9993.t1 c_incerta.g13641.t1 c_incerta.g8869.t1 c_reinhardtii.Cre08.g376650.t1.2 c_reinhardtii.Cre09.g393000.t1.1 c_reinhardtii.Cre33.g758947.t1.1 c_schloesseri.g12175.t1 c_schloesseri.g4606.t1 g_pectorale.KXZ45411.1 g_pectorale.KXZ49396.1 v_carteri.Vocar.0011s0295.1.p v_carteri.Vocar.0027s0063.1.p
OG0000365: c_debaryana.g15249.t1 c_debaryana.g16731.t1 c_incerta.g102.t1 c_incerta.g11166.t1 c_incerta.g11168.t1 c_reinhardtii.Cre03.g159254.t1.2 c_reinhardtii.Cre06.g293051.t1.1 c_schloesseri.g16750.t1 c_schloesseri.g16752.t1 c_schloesseri.g8717.t1 g_pectorale.KXZ49380.1 g_pectorale.KXZ51498.1 v_carteri.Vocar.0019s0251.1.p v_carteri.Vocar.0063s0027.1.p
OG0000366: c_debaryana.g1115.t1 c_debaryana.g1960.t1 c_debaryana.g20157.t1 c_incerta.g1094.t1 c_incerta.g1095.t1 c_reinhardtii.Cre16.g665050.t1.2 c_reinhardtii.Cre16.g665100.t1.1 c_schloesseri.g14707.t1 c_schloesseri.g14708.t1 g_pectorale.KXZ52367.1 g_pectorale.KXZ52368.1 v_carteri.Vocar.0039s0004.1.p v_carteri.Vocar.0066s0019.1.p v_carteri.Vocar.0090s0001.1.p
OG0000367: c_debaryana.g14182.t1 c_debaryana.g7522.t1 c_incerta.g4563.t1 c_incerta.g9477.t1 c_reinhardtii.Cre06.g269200.t1.1 c_reinhardtii.Cre06.g297082.t1.1 c_schloesseri.g15912.t1 c_schloesseri.g8398.t1 g_pectorale.KXZ45802.1 g_pectorale.KXZ45803.1 g_pectorale.KXZ45804.1 g_pectorale.KXZ51008.1 v_carteri.Vocar.0002s0147.1.p v_carteri.Vocar.0029s0117.1.p
OG0000368: c_debaryana.g10009.t1 c_incerta.g14681.t1 c_incerta.g14683.t1 c_incerta.g7674.t1 c_reinhardtii.Cre02.g109450.t1.1 c_reinhardtii.Cre18.g748547.t1.1 c_reinhardtii.Cre18.g748747.t1.1 c_schloesseri.g6390.t1 c_schloesseri.g9636.t1 c_schloesseri.g9638.t1 g_pectorale.KXZ48328.1 g_pectorale.KXZ56893.1 v_carteri.Vocar.0035s0082.1.p v_carteri.Vocar.0035s0083.1.p
OG0000369: c_debaryana.g3388.t1 c_incerta.g1529.t1 c_incerta.g1531.t1 c_incerta.g1541.t1 c_incerta.g1542.t1 c_incerta.g8204.t1 c_reinhardtii.Cre02.g100600.t1.1 c_reinhardtii.Cre02.g100700.t1.1 c_reinhardtii.Cre13.g584551.t1.1 c_reinhardtii.Cre13.g584600.t1.1 c_reinhardtii.Cre13.g584619.t1.2 c_schloesseri.g1567.t1 c_schloesseri.g1573.t1 c_schloesseri.g1953.t1
OG0000370: c_debaryana.g3141.t1 c_incerta.g15078.t1 c_incerta.g15079.t1 c_incerta.g8731.t1 c_reinhardtii.Cre14.g628200.t1.1 c_reinhardtii.Cre14.g628237.t1.1 c_schloesseri.g12990.t1 c_schloesseri.g12991.t1 c_schloesseri.g8770.t1 g_pectorale.KXZ46441.1 g_pectorale.KXZ46442.1 v_carteri.Vocar.0024s0189.1.p v_carteri.Vocar.0024s0190.1.p v_carteri.Vocar.0082s0019.1.p
OG0000371: c_incerta.g11160.t1 c_incerta.g11163.t1 c_incerta.g13872.t1 c_incerta.g13875.t1 c_incerta.g13877.t1 c_incerta.g13878.t1 c_incerta.g13965.t1 c_incerta.g13966.t1 c_incerta.g13968.t1 c_reinhardtii.Cre03.g159016.t1.1 c_reinhardtii.Cre03.g159150.t1.1 c_reinhardtii.Cre09.g387950.t1.1 c_schloesseri.g16748.t1 c_schloesseri.g4654.t1
OG0000372: c_incerta.g12461.t1 c_incerta.g2941.t1 c_incerta.g2943.t1 c_incerta.g4247.t1 c_reinhardtii.Cre10.g421500.t1.1 c_reinhardtii.Cre10.g450150.t1.2 c_reinhardtii.Cre10.g450200.t1.2 c_schloesseri.g10809.t1 c_schloesseri.g14199.t1 c_schloesseri.g14411.t1 c_schloesseri.g14412.t1 c_schloesseri.g15503.t1 c_schloesseri.g17305.t1 c_schloesseri.g4226.t1
OG0000373: c_incerta.g2537.t1 c_incerta.g2538.t1 c_incerta.g8572.t1 c_incerta.g8573.t1 c_incerta.g8834.t1 c_reinhardtii.Cre03.g201552.t1.1 c_reinhardtii.Cre07.g353600.t1.2 c_reinhardtii.Cre07.g353750.t1.2 c_reinhardtii.Cre09.g391150.t1.1 c_schloesseri.g12140.t1 c_schloesseri.g12141.t1 c_schloesseri.g4990.t1 c_schloesseri.g7465.t1 c_schloesseri.g9209.t1
OG0000374: c_incerta.g5025.t1 c_incerta.g5027.t1 c_incerta.g5058.t1 c_incerta.g7278.t1 c_reinhardtii.Cre03.g194500.t1.1 c_reinhardtii.Cre03.g194567.t1.1 c_reinhardtii.Cre03.g194600.t1.1 c_reinhardtii.Cre03.g195950.t1.2 c_reinhardtii.Cre12.g556700.t1.2 c_reinhardtii.Cre13.g578550.t1.2 c_schloesseri.g312.t1 c_schloesseri.g313.t1 c_schloesseri.g314.t1 g_pectorale.KXZ53166.1
OG0000375: c_incerta.g7405.t1 c_incerta.g7406.t1 c_incerta.g7408.t1 c_reinhardtii.Cre01.g045825.t1.1 c_reinhardtii.Cre08.g373407.t1.1 c_reinhardtii.Cre12.g548700.t1.2 c_reinhardtii.Cre12.g548800.t1.1 c_reinhardtii.Cre16.g660331.t1.2 c_reinhardtii.Cre16.g672721.t1.1 c_schloesseri.g6471.t1 c_schloesseri.g6473.t1 c_schloesseri.g6894.t1 g_pectorale.KXZ45316.1 g_pectorale.KXZ54921.1
OG0000376: c_incerta.g17035.t1 c_incerta.g289.t1 c_incerta.g4533.t1 c_reinhardtii.Cre06.g266000.t1.2 c_reinhardtii.Cre06.g266100.t1.1 c_reinhardtii.Cre06.g266150.t1.2 c_reinhardtii.Cre06.g266250.t1.2 c_reinhardtii.Cre06.g266450.t1.2 c_reinhardtii.Cre17.g716500.t1.2 c_schloesseri.g10522.t1 c_schloesseri.g11878.t1 c_schloesseri.g1535.t1 c_schloesseri.g17488.t1 c_schloesseri.g8167.t1
OG0000377: c_incerta.g1353.t1 c_incerta.g13969.t1 c_incerta.g17746.t1 c_incerta.g3156.t1 c_incerta.g415.t1 c_incerta.g5514.t1 c_reinhardtii.Cre13.g567000.t1.2 c_reinhardtii.Cre15.g643050.t1.2 c_reinhardtii.Cre21.g753047.t1.1 c_schloesseri.g15571.t1 c_schloesseri.g15572.t1 c_schloesseri.g5553.t1 c_schloesseri.g6639.t2 c_schloesseri.g8409.t1
OG0000378: c_incerta.g10517.t1 c_incerta.g3125.t1 c_reinhardtii.Cre02.g117781.t1.1 c_schloesseri.g3444.t1 c_schloesseri.g4310.t1 g_pectorale.KXZ41822.1 g_pectorale.KXZ44404.1 g_pectorale.KXZ44409.1 g_pectorale.KXZ48064.1 g_pectorale.KXZ49326.1 g_pectorale.KXZ55284.1 g_pectorale.KXZ55435.1 g_pectorale.KXZ56158.1 v_carteri.Vocar.0079s0017.1.p
OG0000379: c_incerta.g3163.t1 c_reinhardtii.Cre08.g380850.t1.2 c_reinhardtii.Cre08.g381075.t1.1 c_reinhardtii.Cre08.g381100.t1.1 c_reinhardtii.Cre08.g381150.t1.2 c_reinhardtii.Cre08.g381200.t1.1 c_reinhardtii.Cre08.g381250.t1.2 c_reinhardtii.Cre08.g381300.t1.2 c_reinhardtii.Cre08.g381350.t1.2 c_reinhardtii.Cre16.g655283.t1.1 c_reinhardtii.Cre16.g655316.t1.1 c_reinhardtii.Cre16.g655350.t1.1 c_schloesseri.g5079.t1 c_schloesseri.g5083.t1
OG0000380: c_reinhardtii.Cre08.g373374.t1.1 c_schloesseri.g4884.t1 c_schloesseri.g5548.t1 g_pectorale.KXZ41200.1 g_pectorale.KXZ41201.1 g_pectorale.KXZ41778.1 g_pectorale.KXZ42338.1 g_pectorale.KXZ42339.1 g_pectorale.KXZ42606.1 g_pectorale.KXZ55150.1 v_carteri.Vocar.0017s0218.1.p v_carteri.Vocar.0020s0098.1.p v_carteri.Vocar.0061s0032.1.p v_carteri.Vocar.0066s0003.1.p
OG0000381: c_debaryana.g12865.t1 c_debaryana.g3476.t1 c_debaryana.g3477.t1 c_incerta.g1421.t1 c_incerta.g1422.t1 c_incerta.g1425.t1 c_reinhardtii.Cre13.g589350.t1.2 c_reinhardtii.Cre13.g589450.t1.2 c_schloesseri.g13121.t1 c_schloesseri.g13133.t1 c_schloesseri.g13134.t1 c_schloesseri.g13135.t1 g_pectorale.KXZ47715.1
OG0000382: c_debaryana.g16221.t1 c_debaryana.g5618.t1 c_debaryana.g9725.t1 c_debaryana.g9726.t1 c_incerta.g6197.t1 c_incerta.g6198.t1 c_incerta.g6199.t1 c_reinhardtii.Cre01.g011950.t1.1 c_reinhardtii.Cre01.g012000.t1.1 c_reinhardtii.Cre01.g012050.t1.2 c_schloesseri.g9918.t1 c_schloesseri.g9919.t1 c_schloesseri.g9920.t1
OG0000383: c_debaryana.g13049.t1 c_debaryana.g15035.t1 c_debaryana.g17492.t1 c_debaryana.g2376.t1 c_debaryana.g4300.t1 c_debaryana.g4301.t1 c_incerta.g3661.t1 c_incerta.g3662.t1 c_reinhardtii.Cre17.g704050.t1.1 c_reinhardtii.Cre17.g704100.t1.2 c_schloesseri.g8111.t1 c_schloesseri.g8112.t1 v_carteri.Vocar.0021s0073.1.p
OG0000384: c_debaryana.g3584.t1 c_debaryana.g3587.t1 c_debaryana.g67.t1 c_incerta.g14853.t1 c_incerta.g6130.t1 c_reinhardtii.Cre01.g009350.t1.2 c_reinhardtii.Cre01.g053300.t1.1 c_schloesseri.g10186.t1 c_schloesseri.g13240.t1 g_pectorale.KXZ46421.1 g_pectorale.KXZ54934.1 v_carteri.Vocar.0001s0504.1.p v_carteri.Vocar.0024s0177.1.p
OG0000385: c_debaryana.g2390.t1 c_debaryana.g2408.t1 c_debaryana.g4452.t1 c_debaryana.g6169.t1 c_incerta.g3075.t1 c_incerta.g3076.t1 c_reinhardtii.Cre02.g120001.t1.1 c_reinhardtii.Cre02.g120050.t1.2 c_schloesseri.g3489.t1 g_pectorale.KXZ51193.1 g_pectorale.KXZ54263.1 v_carteri.Vocar.0033s0064.1.p v_carteri.Vocar.0033s0071.1.p
OG0000386: c_debaryana.g17519.t1 c_debaryana.g5842.t1 c_incerta.g346.t1 c_incerta.g347.t1 c_incerta.g364.t1 c_reinhardtii.Cre04.g224750.t1.2 c_reinhardtii.Cre04.g224800.t1.2 c_reinhardtii.Cre04.g225850.t1.2 c_schloesseri.g1446.t1 c_schloesseri.g1447.t1 c_schloesseri.g1464.t1 g_pectorale.KXZ50432.1 v_carteri.Vocar.0049s0019.1.p
OG0000387: c_debaryana.g17568.t1 c_debaryana.g3932.t1 c_debaryana.g3933.t1 c_incerta.g11730.t1 c_incerta.g11731.t1 c_incerta.g17217.t1 c_reinhardtii.Cre12.g517800.t1.2 c_reinhardtii.Cre12.g517850.t1.1 c_schloesseri.g11284.t1 c_schloesseri.g11285.t1 c_schloesseri.g11286.t1 g_pectorale.KXZ52909.1 v_carteri.Vocar.0006s0355.1.p
OG0000388: c_debaryana.g11317.t1 c_debaryana.g1561.t1 c_debaryana.g17143.t1 c_debaryana.g17411.t1 c_debaryana.g18521.t1 c_debaryana.g18522.t1 c_debaryana.g18527.t1 c_incerta.g8520.t1 c_incerta.g9719.t1 c_reinhardtii.Cre15.g643700.t1.1 c_reinhardtii.Cre17.g738600.t1.1 c_reinhardtii.Cre17.g738632.t1.2 c_schloesseri.g12349.t1
OG0000389: c_debaryana.g1609.t1 c_debaryana.g1610.t1 c_incerta.g6456.t1 c_incerta.g6469.t2 c_incerta.g6470.t1 c_reinhardtii.Cre01.g024650.t1.1 c_reinhardtii.Cre01.g024750.t1.1 c_reinhardtii.Cre01.g024800.t1.1 c_schloesseri.g6268.t1 c_schloesseri.g6269.t1 c_schloesseri.g6270.t1 c_schloesseri.g6282.t1 g_pectorale.KXZ48843.1
OG0000390: c_debaryana.g14430.t1 c_debaryana.g14431.t1 c_debaryana.g14433.t1 c_debaryana.g14817.t1 c_incerta.g5215.t1 c_incerta.g5216.t1 c_reinhardtii.Cre03.g186350.t1.2 c_reinhardtii.Cre03.g186400.t1.1 c_schloesseri.g2962.t1 c_schloesseri.g2963.t1 g_pectorale.KXZ43015.1 g_pectorale.KXZ49785.1 v_carteri.Vocar.0017s0051.1.p
OG0000391: c_debaryana.g19725.t1 c_debaryana.g19787.t1 c_debaryana.g19788.t1 c_incerta.g3408.t1 c_reinhardtii.Cre17.g716150.t1.1 c_reinhardtii.Cre17.g716200.t1.2 c_reinhardtii.Cre17.g716251.t1.1 c_reinhardtii.Cre17.g716301.t1.1 c_reinhardtii.Cre17.g716451.t1.2 c_schloesseri.g7733.t1 g_pectorale.KXZ48770.1 g_pectorale.KXZ48774.1 g_pectorale.KXZ48775.1
OG0000392: c_debaryana.g17790.t1 c_debaryana.g2123.t1 c_incerta.g15300.t1 c_incerta.g4024.t1 c_reinhardtii.Cre02.g145350.t1.1 c_reinhardtii.Cre02.g145452.t1.1 c_reinhardtii.Cre16.g667700.t1.2 c_schloesseri.g6541.t1 c_schloesseri.g6542.t1 c_schloesseri.g7056.t1 g_pectorale.KXZ54889.1 v_carteri.Vocar.0001s1571.1.p v_carteri.Vocar.0023s0169.1.p
OG0000393: c_debaryana.g13852.t1 c_debaryana.g18017.t1 c_debaryana.g18018.t1 c_debaryana.g4321.t1 c_debaryana.g5798.t1 c_debaryana.g6348.t1 c_debaryana.g6453.t1 c_debaryana.g8238.t2 c_incerta.g1176.t1 c_reinhardtii.Cre14.g613700.t1.1 c_schloesseri.g17458.t1 g_pectorale.KXZ50879.1 g_pectorale.KXZ53741.1
OG0000394: c_debaryana.g2396.t1 c_debaryana.g2405.t1 c_debaryana.g2406.t1 c_incerta.g3140.t1 c_reinhardtii.Cre02.g116850.t1.2 c_reinhardtii.Cre02.g116900.t1.2 c_reinhardtii.Cre02.g116950.t1.2 c_schloesseri.g3428.t1 g_pectorale.KXZ50611.1 g_pectorale.KXZ50612.1 v_carteri.Vocar.0009s0049.1.p v_carteri.Vocar.0009s0050.1.p v_carteri.Vocar.0009s0051.1.p
OG0000395: c_debaryana.g2815.t2 c_debaryana.g2816.t1 c_debaryana.g2817.t1 c_debaryana.g2818.t1 c_debaryana.g2819.t1 c_incerta.g2682.t2 c_reinhardtii.Cre03.g200400.t1.2 c_schloesseri.g8900.t1 g_pectorale.KXZ41702.1 g_pectorale.KXZ41703.1 g_pectorale.KXZ45181.1 g_pectorale.KXZ45182.1 v_carteri.Vocar.0011s0357.1.p
OG0000396: c_debaryana.g1648.t1 c_debaryana.g1649.t1 c_debaryana.g1650.t1 c_debaryana.g1651.t1 c_debaryana.g16842.t1 c_incerta.g6230.t1 c_incerta.g6231.t1 c_reinhardtii.Cre01.g013450.t1.2 c_reinhardtii.Cre01.g013500.t1.2 c_schloesseri.g9949.t1 c_schloesseri.g9950.t1 g_pectorale.KXZ53171.1 v_carteri.Vocar.0007s0255.1.p
OG0000397: c_debaryana.g11607.t1 c_incerta.g1856.t1 c_incerta.g1858.t1 c_reinhardtii.Cre13.g569400.t1.2 c_reinhardtii.Cre13.g569500.t1.2 c_schloesseri.g1869.t1 c_schloesseri.g1871.t1 c_schloesseri.g1873.t1 g_pectorale.KXZ44722.1 g_pectorale.KXZ44723.1 g_pectorale.KXZ44739.1 v_carteri.Vocar.0014s0158.1.p v_carteri.Vocar.0110s0002.1.p
OG0000398: c_debaryana.g14714.t1 c_debaryana.g375.t1 c_debaryana.g394.t1 c_incerta.g13903.t1 c_incerta.g7458.t1 c_reinhardtii.Cre08.g384390.t1.1 c_reinhardtii.Cre09.g411525.t2.1 c_schloesseri.g15710.t1 g_pectorale.KXZ49542.1 g_pectorale.KXZ49549.1 g_pectorale.KXZ49550.1 v_carteri.Vocar.0008s0108.1.p v_carteri.Vocar.0008s0121.1.p
OG0000399: c_debaryana.g19683.t1 c_debaryana.g19684.t1 c_debaryana.g20491.t1 c_debaryana.g20497.t1 c_debaryana.g8729.t1 c_incerta.g8358.t1 c_incerta.g8360.t1 c_reinhardtii.Cre02.g083450.t1.1 c_reinhardtii.Cre02.g083550.t1.1 c_schloesseri.g5689.t1 g_pectorale.KXZ49828.1 g_pectorale.KXZ51960.1 v_carteri.Vocar.0001s1451.1.p
OG0000400: c_debaryana.g13784.t1 c_debaryana.g17028.t1 c_debaryana.g5056.t1 c_incerta.g10862.t1 c_incerta.g3936.t1 c_incerta.g3937.t1 c_reinhardtii.Cre03.g145827.t1.1 c_reinhardtii.Cre16.g685250.t1.2 c_schloesseri.g16461.t1 c_schloesseri.g7142.t1 g_pectorale.KXZ46875.1 g_pectorale.KXZ55712.1 v_carteri.Vocar.0018s0114.1.p
OG0000401: c_debaryana.g11193.t1 c_debaryana.g13137.t2 c_debaryana.g13219.t1 c_debaryana.g15134.t1 c_debaryana.g3146.t1 c_debaryana.g3147.t1 c_debaryana.g3566.t1 c_debaryana.g3567.t1 c_debaryana.g6545.t1 c_reinhardtii.Cre01.g008200.t1.1 c_schloesseri.g9115.t1 g_pectorale.KXZ46426.1 g_pectorale.KXZ53711.1
OG0000402: c_debaryana.g14856.t1 c_debaryana.g19068.t1 c_incerta.g16583.t1 c_incerta.g16584.t1 c_reinhardtii.Cre17.g730550.t1.2 c_reinhardtii.Cre17.g730600.t1.1 c_schloesseri.g12505.t1 c_schloesseri.g12506.t1 g_pectorale.KXZ51466.1 g_pectorale.KXZ51468.1 v_carteri.Vocar.0019s0233.1.p v_carteri.Vocar.0019s0234.1.p v_carteri.Vocar.0032s0056.1.p
OG0000403: c_debaryana.g19418.t1 c_debaryana.g3870.t1 c_debaryana.g8256.t1 c_debaryana.g8261.t1 c_incerta.g14247.t1 c_incerta.g17254.t1 c_reinhardtii.Cre02.g115500.t1.2 c_reinhardtii.Cre02.g115508.t1.1 c_reinhardtii.Cre12.g519600.t1.1 c_reinhardtii.Cre12.g519651.t1.1 c_schloesseri.g3402.t1 g_pectorale.KXZ47354.1 v_carteri.Vocar.0033s0054.1.p
OG0000404: c_debaryana.g153.t1 c_debaryana.g157.t1 c_debaryana.g160.t1 c_debaryana.g163.t1 c_incerta.g4340.t1 c_incerta.g4357.t1 c_reinhardtii.Cre01.g055350.t1.2 c_reinhardtii.Cre01.g055473.t1.1 g_pectorale.KXZ55349.1 g_pectorale.KXZ55402.1 g_pectorale.KXZ55403.1 v_carteri.Vocar.0001s0424.1.p v_carteri.Vocar.0001s0428.1.p
OG0000405: c_debaryana.g8643.t1 c_incerta.g12477.t1 c_incerta.g13449.t1 c_reinhardtii.Cre07.g329950.t1.1 c_schloesseri.g11117.t1 c_schloesseri.g12989.t1 c_schloesseri.g5290.t1 c_schloesseri.g5292.t1 c_schloesseri.g5295.t1 c_schloesseri.g5297.t1 g_pectorale.KXZ42382.1 g_pectorale.KXZ54706.1 v_carteri.Vocar.0019s0122.1.p
OG0000406: c_debaryana.g11112.t1 c_debaryana.g11842.t1 c_debaryana.g12325.t1 c_debaryana.g12327.t1 c_debaryana.g15044.t1 c_debaryana.g15622.t1 c_debaryana.g18636.t1 c_debaryana.g9364.t1 c_schloesseri.g8168.t1 c_schloesseri.g956.t1 c_schloesseri.g957.t1 c_schloesseri.g959.t1 g_pectorale.KXZ41419.1
OG0000407: c_debaryana.g18942.t2 c_incerta.g9268.t1 c_reinhardtii.Cre17.g742650.t1.1 c_schloesseri.g9856.t1 g_pectorale.KXZ45517.1 g_pectorale.KXZ45518.1 g_pectorale.KXZ45519.1 g_pectorale.KXZ45520.1 g_pectorale.KXZ45521.1 g_pectorale.KXZ45535.1 g_pectorale.KXZ45536.1 g_pectorale.KXZ45537.1 v_carteri.Vocar.0030s0041.1.p
OG0000408: c_debaryana.g1227.t1 c_debaryana.g1237.t1 c_debaryana.g5095.t1 c_incerta.g806.t1 c_reinhardtii.Cre16.g650650.t1.1 c_reinhardtii.Cre16.g650700.t1.1 c_schloesseri.g15008.t1 c_schloesseri.g15009.t1 g_pectorale.KXZ45413.1 g_pectorale.KXZ45414.1 g_pectorale.KXZ47610.1 v_carteri.Vocar.0011s0296.1.p v_carteri.Vocar.0032s0066.1.p
OG0000409: c_debaryana.g15380.t1 c_debaryana.g17713.t1 c_debaryana.g17721.t1 c_debaryana.g17722.t1 c_debaryana.g6856.t1 c_incerta.g16276.t1 c_incerta.g16310.t1 c_reinhardtii.Cre07.g318500.t1.1 c_reinhardtii.Cre07.g319600.t1.2 c_schloesseri.g10709.t1 c_schloesseri.g10739.t1 g_pectorale.KXZ47805.1 v_carteri.Vocar.0003s0068.1.p
OG0000410: c_debaryana.g10492.t2 c_debaryana.g4502.t1 c_debaryana.g4512.t1 c_incerta.g15433.t1 c_incerta.g15434.t1 c_reinhardtii.Cre09.g390097.t1.1 c_reinhardtii.Cre09.g390134.t1.1 c_schloesseri.g3652.t1 c_schloesseri.g3653.t1 g_pectorale.KXZ54295.1 g_pectorale.KXZ54296.1 v_carteri.Vocar.0026s0164.1.p v_carteri.Vocar.0026s0165.1.p
OG0000411: c_debaryana.g7974.t1 c_debaryana.g7975.t1 c_incerta.g3262.t1 c_incerta.g3263.t1 c_incerta.g3264.t1 c_reinhardtii.Cre17.g723750.t1.1 c_reinhardtii.Cre17.g723800.t1.2 c_schloesseri.g14530.t1 c_schloesseri.g14531.t1 g_pectorale.KXZ51927.1 g_pectorale.KXZ51928.1 v_carteri.Vocar.0024s0090.1.p v_carteri.Vocar.0024s0091.1.p
OG0000412: c_debaryana.g11247.t1 c_debaryana.g11251.t1 c_debaryana.g9685.t1 c_incerta.g11500.t1 c_incerta.g11501.t1 c_incerta.g9156.t1 c_incerta.g9157.t1 c_reinhardtii.Cre17.g696900.t1.1 c_reinhardtii.Cre17.g696950.t1.1 c_schloesseri.g11822.t1 c_schloesseri.g12674.t1 c_schloesseri.g12823.t1 g_pectorale.KXZ48326.1
OG0000413: c_debaryana.g10975.t1 c_debaryana.g18193.t1 c_incerta.g14809.t1 c_incerta.g272.t1 c_incerta.g4228.t1 c_incerta.g558.t1 c_reinhardtii.Cre10.g461150.t1.2 c_reinhardtii.Cre16.g694950.t1.1 c_schloesseri.g1838.t1 c_schloesseri.g4854.t1 g_pectorale.KXZ44093.1 v_carteri.Vocar.0004s0303.1.p v_carteri.Vocar.0005s0381.1.p
OG0000414: c_debaryana.g18946.t1 c_debaryana.g6031.t1 c_debaryana.g6036.t1 c_incerta.g12953.t1 c_incerta.g15059.t1 c_reinhardtii.Cre05.g241654.t2.1 c_reinhardtii.Cre09.g402923.t1.1 c_reinhardtii.Cre14.g612300.t1.2 c_schloesseri.g2162.t1 g_pectorale.KXZ51884.1 v_carteri.Vocar.0044s0010.1.p v_carteri.Vocar.0059s0016.1.p v_carteri.Vocar.0059s0017.1.p
OG0000415: c_debaryana.g10404.t1 c_debaryana.g19270.t1 c_debaryana.g19271.t1 c_debaryana.g19275.t1 c_debaryana.g19415.t1 c_debaryana.g3509.t1 c_debaryana.g3518.t1 c_debaryana.g3552.t1 c_debaryana.g4644.t1 c_incerta.g11119.t1 c_reinhardtii.Cre03.g157200.t1.1 c_schloesseri.g16715.t1 v_carteri.Vocar.0008s0430.1.p
OG0000416: c_debaryana.g13092.t1 c_debaryana.g13218.t1 c_debaryana.g13528.t1 c_debaryana.g17906.t1 c_schloesseri.g10404.t1 c_schloesseri.g13117.t1 c_schloesseri.g13673.t1 c_schloesseri.g15608.t1 c_schloesseri.g15976.t1 c_schloesseri.g1844.t1 c_schloesseri.g2324.t1 c_schloesseri.g5633.t1 c_schloesseri.g7269.t1
OG0000417: c_debaryana.g2957.t1 c_debaryana.g2958.t1 c_incerta.g390.t1 c_incerta.g391.t1 c_incerta.g394.t1 c_reinhardtii.Cre06.g288950.t1.2 c_reinhardtii.Cre06.g289050.t1.1 c_reinhardtii.Cre06.g289100.t1.1 c_schloesseri.g2751.t1 c_schloesseri.g2753.t1 c_schloesseri.g2754.t1 g_pectorale.KXZ46753.1 v_carteri.Vocar.0001s1397.1.p
OG0000418: c_debaryana.g778.t1 c_debaryana.g779.t1 c_incerta.g1914.t1 c_incerta.g1915.t1 c_reinhardtii.Cre13.g567300.t1.1 c_reinhardtii.Cre13.g567327.t1.2 c_schloesseri.g10544.t1 c_schloesseri.g8470.t1 c_schloesseri.g8471.t1 g_pectorale.KXZ51220.1 g_pectorale.KXZ51227.1 v_carteri.Vocar.0028s0040.1.p v_carteri.Vocar.0028s0041.1.p
OG0000419: c_debaryana.g277.t2 c_debaryana.g292.t1 c_incerta.g7811.t1 c_reinhardtii.Cre02.g103350.t1.1 c_reinhardtii.Cre02.g103400.t1.2 c_schloesseri.g16290.t1 c_schloesseri.g16291.t1 c_schloesseri.g16293.t1 c_schloesseri.g16294.t1 g_pectorale.KXZ42730.1 g_pectorale.KXZ57000.1 v_carteri.Vocar.0004s0345.1.p v_carteri.Vocar.0011s0301.1.p
OG0000420: c_debaryana.g3896.t1 c_incerta.g14262.t1 c_reinhardtii.Cre02.g116350.t1.2 c_schloesseri.g3418.t1 g_pectorale.KXZ54017.1 g_pectorale.KXZ54018.1 g_pectorale.KXZ54021.1 v_carteri.Vocar.0005s0346.1.p v_carteri.Vocar.0033s0019.1.p v_carteri.Vocar.0033s0020.1.p v_carteri.Vocar.0033s0022.1.p v_carteri.Vocar.0033s0024.1.p v_carteri.Vocar.0033s0025.1.p
OG0000421: c_debaryana.g679.t1 c_debaryana.g8364.t1 c_debaryana.g8365.t1 c_incerta.g11068.t1 c_incerta.g15267.t1 c_reinhardtii.Cre02.g144004.t1.1 c_reinhardtii.Cre03.g154750.t1.2 c_schloesseri.g16655.t1 g_pectorale.KXZ50306.1 g_pectorale.KXZ50307.1 v_carteri.Vocar.0019s0130.1.p v_carteri.Vocar.0054s0017.1.p v_carteri.Vocar.0054s0018.1.p
OG0000422: c_debaryana.g14191.t1 c_debaryana.g14230.t1 c_incerta.g4529.t1 c_incerta.g4559.t1 c_reinhardtii.Cre02.g141946.t1.1 c_reinhardtii.Cre06.g267400.t1.2 c_reinhardtii.Cre06.g268950.t1.2 c_schloesseri.g8357.t1 c_schloesseri.g8392.t1 g_pectorale.KXZ42215.1 g_pectorale.KXZ48178.1 v_carteri.Vocar.0002s0137.1.p v_carteri.Vocar.0002s0251.1.p
OG0000423: c_debaryana.g13841.t1 c_debaryana.g15082.t1 c_debaryana.g7426.t1 c_incerta.g3183.t1 c_incerta.g3184.t1 c_reinhardtii.Cre08.g382100.t1.2 c_reinhardtii.Cre08.g382200.t1.1 c_reinhardtii.Cre08.g382250.t1.2 c_schloesseri.g5099.t1 c_schloesseri.g5101.t1 c_schloesseri.g5102.t1 g_pectorale.KXZ55497.1 v_carteri.Vocar.0042s0053.1.p
OG0000424: c_debaryana.g19780.t1 c_debaryana.g4684.t1 c_incerta.g12491.t1 c_incerta.g15402.t1 c_reinhardtii.Cre09.g390578.t1.1 c_reinhardtii.Cre10.g420500.t1.1 c_reinhardtii.Cre10.g420512.t1.1 c_schloesseri.g3667.t1 c_schloesseri.g4251.t1 c_schloesseri.g4252.t1 g_pectorale.KXZ43685.1 g_pectorale.KXZ43689.1 g_pectorale.KXZ45485.1
OG0000425: c_debaryana.g10976.t1 c_debaryana.g10981.t1 c_debaryana.g8165.t1 c_incerta.g10339.t1 c_incerta.g6078.t1 c_reinhardtii.Cre07.g317050.t1.2 c_schloesseri.g10674.t1 c_schloesseri.g10679.t1 g_pectorale.KXZ43567.1 g_pectorale.KXZ43568.1 g_pectorale.KXZ53504.1 g_pectorale.KXZ54413.1 g_pectorale.KXZ54414.1
OG0000426: c_debaryana.g7814.t1 c_debaryana.g8159.t1 c_incerta.g13043.t1 c_incerta.g2767.t1 c_incerta.g8070.t1 c_reinhardtii.Cre01.g039702.t1.1 c_reinhardtii.Cre01.g041400.t1.1 c_reinhardtii.Cre12.g539850.t1.1 c_schloesseri.g17164.t1 g_pectorale.KXZ49594.1 g_pectorale.KXZ49656.1 g_pectorale.KXZ50022.1 g_pectorale.KXZ51283.1
OG0000427: c_debaryana.g12710.t1 c_incerta.g14664.t1 c_reinhardtii.Cre09.g404750.t1.1 c_reinhardtii.Cre09.g405100.t2.1 c_reinhardtii.Cre12.g515426.t1.1 c_reinhardtii.Cre18.g748097.t1.1 c_reinhardtii.Cre18.g748297.t1.1 c_schloesseri.g1228.t2 c_schloesseri.g1231.t1 v_carteri.Vocar.0008s0269.1.p v_carteri.Vocar.0026s0015.1.p v_carteri.Vocar.0047s0024.1.p v_carteri.Vocar.0049s0015.1.p
OG0000428: c_debaryana.g16604.t1 c_debaryana.g16607.t1 c_incerta.g17078.t1 c_incerta.g17081.t1 c_reinhardtii.Cre04.g213000.t1.2 c_reinhardtii.Cre04.g213150.t1.2 c_reinhardtii.Cre04.g213152.t1.1 c_schloesseri.g1020.t1 c_schloesseri.g1024.t1 g_pectorale.KXZ50515.1 v_carteri.Vocar.0025s0041.1.p v_carteri.Vocar.0025s0042.1.p v_carteri.Vocar.0025s0044.1.p
OG0000429: c_debaryana.g18935.t1 c_debaryana.g18936.t1 c_incerta.g9261.t1 c_incerta.g9264.t1 c_reinhardtii.Cre17.g742300.t1.1 c_reinhardtii.Cre17.g742450.t1.1 c_schloesseri.g9849.t1 c_schloesseri.g9852.t1 g_pectorale.KXZ45600.1 g_pectorale.KXZ45601.1 g_pectorale.KXZ45605.1 v_carteri.Vocar.0003s0294.1.p v_carteri.Vocar.0030s0047.1.p
OG0000430: c_debaryana.g5467.t1 c_debaryana.g5472.t1 c_incerta.g16093.t1 c_incerta.g2332.t1 c_incerta.g2333.t1 c_incerta.g2335.t1 c_incerta.g5995.t1 c_reinhardtii.Cre05.g238600.t1.2 c_reinhardtii.Cre05.g238650.t1.1 c_schloesseri.g13603.t1 c_schloesseri.g13604.t1 c_schloesseri.g13607.t1 c_schloesseri.g13609.t1
OG0000431: c_debaryana.g11823.t3 c_debaryana.g11830.t1 c_incerta.g15386.t1 c_incerta.g5287.t1 c_incerta.g5288.t1 c_reinhardtii.Cre03.g182800.t1.1 c_reinhardtii.Cre03.g182850.t1.1 c_schloesseri.g3033.t1 c_schloesseri.g3034.t1 g_pectorale.KXZ43106.1 g_pectorale.KXZ56764.1 v_carteri.Vocar.0015s0264.1.p v_carteri.Vocar.0015s0265.1.p
OG0000432: c_debaryana.g12979.t1 c_debaryana.g17035.t1 c_incerta.g11494.t1 c_incerta.g15058.t1 c_reinhardtii.Cre14.g627251.t1.1 c_reinhardtii.Cre14.g627350.t1.1 c_schloesseri.g11830.t1 c_schloesseri.g13011.t1 g_pectorale.KXZ49161.1 v_carteri.Vocar.0005s0491.1.p v_carteri.Vocar.0023s0044.1.p v_carteri.Vocar.0023s0045.1.p v_carteri.Vocar.0023s0066.1.p
OG0000433: c_debaryana.g10754.t2 c_incerta.g1690.t1 c_incerta.g1691.t1 c_incerta.g3013.t1 c_reinhardtii.Cre10.g446750.t1.1 c_reinhardtii.Cre13.g576950.t1.1 c_schloesseri.g14339.t1 c_schloesseri.g15341.t1 c_schloesseri.g8511.t1 v_carteri.Vocar.0013s0136.1.p v_carteri.Vocar.0013s0138.1.p v_carteri.Vocar.0013s0139.1.p v_carteri.Vocar.0013s0140.1.p
OG0000434: c_debaryana.g5805.t2 c_incerta.g14876.t1 c_incerta.g15230.t1 c_reinhardtii.Cre01.g052150.t1.1 c_schloesseri.g13264.t1 c_schloesseri.g16901.t1 g_pectorale.KXZ53959.1 g_pectorale.KXZ55023.1 g_pectorale.KXZ55024.1 v_carteri.Vocar.0001s1157.1.p v_carteri.Vocar.0001s1163.1.p v_carteri.Vocar.0009s0143.1.p v_carteri.Vocar.0009s0176.1.p
OG0000435: c_debaryana.g14995.t1 c_debaryana.g2301.t1 c_incerta.g16774.t1 c_incerta.g16775.t1 c_incerta.g8973.t1 c_reinhardtii.Cre09.g396750.t1.1 c_reinhardtii.Cre09.g406750.t1.1 c_schloesseri.g12269.t1 c_schloesseri.g13863.t1 g_pectorale.KXZ48545.1 g_pectorale.KXZ49706.1 v_carteri.Vocar.0057s0012.1.p v_carteri.Vocar.0057s0051.1.p
OG0000436: c_debaryana.g18391.t1 c_debaryana.g9975.t1 c_incerta.g13134.t1 c_incerta.g142.t1 c_incerta.g454.t1 c_reinhardtii.Cre06.g285600.t2.1 c_reinhardtii.Cre06.g291500.t1.2 c_reinhardtii.Cre14.g612100.t1.1 c_schloesseri.g2166.t1 c_schloesseri.g8750.t1 g_pectorale.KXZ41283.1 g_pectorale.KXZ41745.1 g_pectorale.KXZ41746.1
OG0000437: c_debaryana.g14646.t1 c_debaryana.g14651.t1 c_debaryana.g14653.t1 c_incerta.g5717.t1 c_reinhardtii.Cre03.g163450.t1.2 c_schloesseri.g16835.t1 g_pectorale.KXZ44987.1 g_pectorale.KXZ56397.1 v_carteri.Vocar.0005s0179.1.p v_carteri.Vocar.0005s0299.1.p v_carteri.Vocar.0005s0303.1.p v_carteri.Vocar.0005s0304.1.p v_carteri.Vocar.0005s0305.1.p
OG0000438: c_debaryana.g12430.t1 c_debaryana.g16451.t1 c_debaryana.g17207.t2 c_debaryana.g17210.t1 c_incerta.g16642.t1 c_incerta.g9761.t1 c_reinhardtii.Cre17.g736750.t1.1 c_schloesseri.g12389.t1 c_schloesseri.g12390.t2 g_pectorale.KXZ54445.1 g_pectorale.KXZ54446.1 g_pectorale.KXZ55725.1 v_carteri.Vocar.0017s0167.1.p
OG0000439: c_debaryana.g17664.t1 c_debaryana.g17667.t1 c_incerta.g731.t1 c_incerta.g732.t1 c_incerta.g742.t1 c_incerta.g743.t1 c_reinhardtii.Cre16.g647950.t1.1 c_reinhardtii.Cre16.g690700.t1.1 c_schloesseri.g15068.t1 c_schloesseri.g15069.t1 c_schloesseri.g4526.t1 c_schloesseri.g4527.t1 g_pectorale.KXZ50516.1
OG0000440: c_debaryana.g11560.t1 c_debaryana.g6971.t1 c_debaryana.g6972.t1 c_incerta.g4629.t1 c_incerta.g4630.t1 c_reinhardtii.Cre12.g530350.t1.1 c_reinhardtii.Cre12.g530400.t1.2 c_schloesseri.g11055.t1 c_schloesseri.g11056.t1 g_pectorale.KXZ51242.1 g_pectorale.KXZ51243.1 g_pectorale.KXZ51244.1 v_carteri.Vocar.0028s0094.1.p
OG0000441: c_debaryana.g14206.t1 c_debaryana.g14208.t1 c_incerta.g4505.t1 c_incerta.g4506.t1 c_reinhardtii.Cre06.g266383.t1.1 c_reinhardtii.Cre06.g266416.t1.1 c_schloesseri.g8332.t1 c_schloesseri.g8333.t1 c_schloesseri.g8334.t1 g_pectorale.KXZ48156.1 g_pectorale.KXZ48157.1 v_carteri.Vocar.0002s0212.1.p v_carteri.Vocar.0002s0213.1.p
OG0000442: c_debaryana.g5246.t1 c_debaryana.g6021.t1 c_incerta.g15035.t1 c_incerta.g17663.t1 c_incerta.g9692.t1 c_reinhardtii.Cre06.g278185.t1.1 c_reinhardtii.Cre07.g357200.t1.2 c_schloesseri.g10416.t1 c_schloesseri.g9134.t1 g_pectorale.KXZ42592.1 g_pectorale.KXZ53779.1 v_carteri.Vocar.0002s0240.1.p v_carteri.Vocar.0051s0034.1.p
OG0000443: c_debaryana.g17707.t1 c_incerta.g11004.t1 c_incerta.g11006.t1 c_incerta.g766.t1 c_reinhardtii.Cre03.g152200.t1.1 c_reinhardtii.Cre03.g152250.t1.1 c_reinhardtii.Cre16.g648950.t1.1 c_schloesseri.g15048.t1 c_schloesseri.g16600.t1 c_schloesseri.g16601.t1 g_pectorale.KXZ51199.1 v_carteri.Vocar.0019s0068.1.p v_carteri.Vocar.0032s0114.1.p
OG0000444: c_debaryana.g20583.t1 c_debaryana.g4377.t1 c_incerta.g12199.t1 c_incerta.g13884.t1 c_incerta.g4153.t1 c_reinhardtii.Cre04.g225500.t2.1 c_reinhardtii.Cre09.g391430.t1.1 c_reinhardtii.Cre09.g391467.t1.1 c_reinhardtii.Cre12.g517950.t1.1 c_schloesseri.g15520.t1 c_schloesseri.g17083.t1 g_pectorale.KXZ44929.1 g_pectorale.KXZ52885.1
OG0000445: c_debaryana.g4319.t1 c_incerta.g5821.t1 c_incerta.g5827.t1 c_incerta.g5829.t1 c_incerta.g5831.t1 c_reinhardtii.Cre10.g459300.t1.2 c_reinhardtii.Cre10.g459350.t1.1 c_reinhardtii.Cre10.g459650.t1.1 c_schloesseri.g17022.t1 c_schloesseri.g17030.t1 c_schloesseri.g17031.t1 v_carteri.Vocar.0020s0185.1.p v_carteri.Vocar.0020s0186.1.p
OG0000446: c_debaryana.g11700.t1 c_incerta.g112.t1 c_incerta.g13657.t1 c_incerta.g14712.t1 c_incerta.g5655.t1 c_incerta.g5656.t1 c_incerta.g5657.t1 c_incerta.g7113.t1 c_reinhardtii.Cre02.g142006.t1.1 c_schloesseri.g15611.t1 g_pectorale.KXZ40987.1 g_pectorale.KXZ41917.1 g_pectorale.KXZ42256.1
OG0000447: c_incerta.g13425.t1 c_incerta.g16864.t1 c_incerta.g2442.t1 c_incerta.g3412.t1 c_incerta.g6897.t1 c_reinhardtii.Cre02.g095103.t1.1 c_reinhardtii.Cre08.g361150.t1.2 c_reinhardtii.Cre17.g716350.t1.2 c_schloesseri.g14178.t1 c_schloesseri.g4559.t1 c_schloesseri.g4677.t1 c_schloesseri.g7732.t1 v_carteri.Vocar.0030s0026.1.p
OG0000448: c_incerta.g11573.t1 c_incerta.g11574.t1 c_incerta.g11585.t1 c_incerta.g11586.t1 c_incerta.g11587.t1 c_incerta.g11588.t1 c_incerta.g11590.t1 c_incerta.g11595.t1 c_incerta.g11596.t1 c_incerta.g11597.t1 c_reinhardtii.Cre08.g369950.t1.1 c_reinhardtii.Cre08.g370000.t1.1 c_reinhardtii.Cre08.g370150.t1.1
OG0000449: c_incerta.g11836.t1 c_incerta.g11900.t1 c_incerta.g12270.t1 c_incerta.g16967.t1 c_incerta.g2566.t1 c_incerta.g2738.t1 c_incerta.g2740.t1 c_reinhardtii.Cre03.g202875.t1.2 c_reinhardtii.Cre03.g202900.t1.1 c_reinhardtii.Cre12.g496850.t1.1 c_schloesseri.g11394.t1 c_schloesseri.g8956.t1 c_schloesseri.g8957.t1
OG0000450: c_incerta.g1190.t1 c_incerta.g1242.t1 c_incerta.g1246.t1 c_incerta.g1266.t1 c_incerta.g12871.t1 c_incerta.g12887.t1 c_incerta.g1305.t1 c_incerta.g3777.t1 c_incerta.g4185.t1 c_incerta.g8104.t1 c_reinhardtii.Cre04.g220750.t1.1 c_reinhardtii.Cre05.g246250.t1.1 c_schloesseri.g1370.t1
OG0000451: c_incerta.g1496.t1 c_incerta.g1498.t1 c_incerta.g1501.t1 c_incerta.g3657.t1 c_incerta.g8767.t1 c_reinhardtii.Cre06.g257750.t1.1 c_reinhardtii.Cre09.g394806.t1.1 c_reinhardtii.Cre13.g585950.t1.2 c_reinhardtii.Cre13.g586150.t1.1 c_schloesseri.g12071.t1 c_schloesseri.g13046.t1 c_schloesseri.g8109.t1 g_pectorale.KXZ50859.1
OG0000452: c_incerta.g2239.t1 c_reinhardtii.Cre06.g256800.t1.1 c_reinhardtii.Cre06.g256850.t1.1 c_reinhardtii.Cre06.g256900.t1.1 c_reinhardtii.Cre06.g256950.t1.2 c_reinhardtii.Cre06.g259476.t1.1 c_schloesseri.g2031.t1 c_schloesseri.g5532.t1 g_pectorale.KXZ52183.1 g_pectorale.KXZ52242.1 g_pectorale.KXZ52245.1 g_pectorale.KXZ52246.1 g_pectorale.KXZ52247.1
OG0000453: c_reinhardtii.Cre01.g006250.t1.2 g_pectorale.KXZ41340.1 g_pectorale.KXZ41422.1 g_pectorale.KXZ41533.1 g_pectorale.KXZ41534.1 g_pectorale.KXZ41987.1 g_pectorale.KXZ47896.1 g_pectorale.KXZ52120.1 g_pectorale.KXZ57062.1 g_pectorale.KXZ57063.1 g_pectorale.KXZ57064.1 g_pectorale.KXZ57065.1 g_pectorale.KXZ57066.1
OG0000454: c_debaryana.g12550.t1 c_debaryana.g12551.t1 c_debaryana.g9174.t1 c_debaryana.g9176.t1 c_incerta.g16226.t1 c_incerta.g3580.t1 c_reinhardtii.Cre07.g321951.t1.1 c_reinhardtii.Cre17.g707700.t1.2 c_schloesseri.g10798.t1 c_schloesseri.g8038.t1 g_pectorale.KXZ56268.1 v_carteri.Vocar.0003s0226.1.p
OG0000455: c_debaryana.g1385.t1 c_debaryana.g1386.t1 c_incerta.g16550.t1 c_incerta.g5937.t1 c_incerta.g5938.t1 c_reinhardtii.Cre10.g464800.t1.2 c_reinhardtii.Cre17.g729350.t1.1 c_reinhardtii.Cre17.g729400.t1.2 c_schloesseri.g12533.t1 c_schloesseri.g16927.t1 c_schloesseri.g16928.t1 g_pectorale.KXZ50689.1
OG0000456: c_debaryana.g19351.t1 c_debaryana.g19354.t1 c_debaryana.g19359.t1 c_debaryana.g19369.t1 c_debaryana.g19371.t1 c_debaryana.g5929.t1 c_incerta.g1436.t1 c_incerta.g16899.t1 c_reinhardtii.Cre02.g095073.t1.1 c_reinhardtii.Cre13.g588950.t1.2 c_schloesseri.g1275.t1 c_schloesseri.g13108.t1
OG0000457: c_debaryana.g11919.t1 c_debaryana.g12203.t1 c_debaryana.g12833.t1 c_incerta.g10027.t1 c_reinhardtii.Cre12.g542400.t1.1 c_reinhardtii.Cre12.g542450.t1.2 c_schloesseri.g13332.t1 c_schloesseri.g13333.t1 g_pectorale.KXZ53358.1 g_pectorale.KXZ53363.1 g_pectorale.KXZ53366.1 v_carteri.Vocar.0007s0107.1.p
OG0000458: c_debaryana.g11924.t1 c_debaryana.g12258.t1 c_debaryana.g13262.t1 c_debaryana.g13263.t1 c_debaryana.g5634.t1 c_debaryana.g5635.t1 c_debaryana.g5636.t1 c_incerta.g7196.t1 c_reinhardtii.Cre12.g561100.t1.1 c_schloesseri.g2815.t1 g_pectorale.KXZ45288.1 v_carteri.Vocar.0001s1030.1.p
OG0000459: c_debaryana.g20089.t1 c_debaryana.g20090.t1 c_debaryana.g20091.t1 c_debaryana.g20092.t1 c_incerta.g7493.t1 c_reinhardtii.Cre02.g142366.t1.1 c_reinhardtii.Cre09.g396772.t1.1 c_schloesseri.g6996.t1 g_pectorale.KXZ53666.1 v_carteri.Vocar.0012s0179.1.p v_carteri.Vocar.0012s0180.1.p v_carteri.Vocar.0012s0181.1.p
OG0000460: c_debaryana.g4343.t1 c_debaryana.g4346.t1 c_debaryana.g4351.t2 c_incerta.g5786.t1 c_incerta.g5787.t1 c_incerta.g5791.t1 c_reinhardtii.Cre10.g457331.t1.1 c_reinhardtii.Cre10.g457400.t1.1 c_schloesseri.g17063.t1 c_schloesseri.g17065.t1 c_schloesseri.g17066.t1 g_pectorale.KXZ46983.1
OG0000461: c_debaryana.g5892.t1 c_debaryana.g5894.t1 c_incerta.g8340.t1 c_incerta.g8341.t1 c_reinhardtii.Cre02.g084400.t1.2 c_reinhardtii.Cre02.g084450.t1.2 c_schloesseri.g5668.t1 c_schloesseri.g5669.t1 g_pectorale.KXZ43500.1 g_pectorale.KXZ43501.1 v_carteri.Vocar.0004s0511.1.p v_carteri.Vocar.0004s0512.1.p
OG0000462: c_debaryana.g10069.t1 c_debaryana.g10283.t1 c_debaryana.g10759.t1 c_debaryana.g12223.t1 c_debaryana.g12228.t1 c_debaryana.g15578.t1 c_incerta.g7899.t1 c_reinhardtii.Cre02.g099050.t1.1 c_reinhardtii.Cre02.g099350.t1.1 c_schloesseri.g16386.t1 g_pectorale.KXZ47167.1 v_carteri.Vocar.0012s0126.1.p
OG0000463: c_debaryana.g10719.t1 c_debaryana.g16218.t1 c_debaryana.g4626.t1 c_incerta.g12927.t1 c_incerta.g481.t1 c_incerta.g482.t1 c_reinhardtii.Cre06.g284100.t1.2 c_reinhardtii.Cre06.g284150.t1.1 c_schloesseri.g13887.t1 c_schloesseri.g2647.t1 c_schloesseri.g2648.t1 g_pectorale.KXZ48230.1
OG0000464: c_debaryana.g1403.t1 c_incerta.g10297.t1 c_incerta.g10299.t1 c_incerta.g245.t1 c_reinhardtii.Cre07.g346850.t1.2 c_reinhardtii.Cre07.g346900.t1.1 c_reinhardtii.Cre07.g346950.t1.1 c_schloesseri.g9342.t1 g_pectorale.KXZ43777.1 g_pectorale.KXZ43778.1 v_carteri.Vocar.0005s0041.1.p v_carteri.Vocar.0016s0263.1.p
OG0000465: c_debaryana.g16766.t1 c_debaryana.g3150.t1 c_debaryana.g5052.t1 c_debaryana.g7249.t1 c_incerta.g16704.t1 c_incerta.g2034.t1 c_reinhardtii.Cre01.g007774.t1.1 c_reinhardtii.Cre02.g142700.t1.2 c_schloesseri.g10218.t1 c_schloesseri.g8793.t1 g_pectorale.KXZ46430.1 v_carteri.Vocar.0024s0196.1.p
OG0000466: c_debaryana.g10717.t1 c_debaryana.g14150.t1 c_incerta.g13172.t1 c_incerta.g4593.t1 c_reinhardtii.Cre06.g270100.t1.1 c_reinhardtii.Cre10.g444700.t1.1 c_schloesseri.g15390.t1 c_schloesseri.g668.t1 g_pectorale.KXZ47568.1 g_pectorale.KXZ52098.1 v_carteri.Vocar.0002s0315.1.p v_carteri.Vocar.0026s0071.1.p
OG0000467: c_debaryana.g4289.t1 c_incerta.g10203.t1 c_incerta.g10868.t1 c_incerta.g16985.t1 c_incerta.g2244.t1 c_incerta.g6090.t1 c_reinhardtii.Cre02.g143167.t1.1 c_schloesseri.g13819.t1 c_schloesseri.g2323.t1 c_schloesseri.g4593.t1 c_schloesseri.g4852.t1 c_schloesseri.g5606.t1
OG0000468: c_debaryana.g13588.t1 c_debaryana.g13590.t1 c_debaryana.g20130.t1 c_debaryana.g3084.t1 c_debaryana.g3085.t1 c_incerta.g6830.t1 c_incerta.g6831.t1 c_reinhardtii.Cre01.g042100.t1.2 c_schloesseri.g4016.t1 c_schloesseri.g51.t1 v_carteri.Vocar.0001s0677.1.p v_carteri.Vocar.0001s0680.1.p
OG0000469: c_debaryana.g5652.t1 c_debaryana.g5656.t1 c_incerta.g14285.t1 c_incerta.g5126.t1 c_reinhardtii.Cre03.g190950.t1.2 c_reinhardtii.Cre04.g216850.t1.2 c_schloesseri.g2868.t1 c_schloesseri.g951.t1 g_pectorale.KXZ42248.1 g_pectorale.KXZ42961.1 v_carteri.Vocar.0013s0278.1.p v_carteri.Vocar.0035s0137.1.p
OG0000470: c_debaryana.g12381.t1 c_debaryana.g1448.t1 c_debaryana.g18905.t1 c_debaryana.g243.t1 c_debaryana.g244.t1 c_debaryana.g256.t1 c_debaryana.g3966.t1 c_incerta.g1904.t1 c_reinhardtii.Cre13.g567650.t1.1 c_schloesseri.g10550.t1 g_pectorale.KXZ49452.1 v_carteri.Vocar.0001s1522.1.p
OG0000471: c_debaryana.g19255.t1 c_debaryana.g19256.t1 c_debaryana.g19258.t1 c_debaryana.g4655.t1 c_debaryana.g4656.t1 c_incerta.g11139.t1 c_incerta.g11140.t1 c_reinhardtii.Cre03.g158300.t1.1 c_schloesseri.g16730.t1 g_pectorale.KXZ53722.1 v_carteri.Vocar.0008s0235.1.p v_carteri.Vocar.0019s0162.1.p
OG0000472: c_debaryana.g12752.t1 c_debaryana.g6445.t1 c_debaryana.g7545.t1 c_incerta.g2732.t1 c_incerta.g2793.t1 c_reinhardtii.Cre03.g202550.t1.1 c_reinhardtii.Cre03.g205250.t1.1 c_schloesseri.g8951.t1 c_schloesseri.g9004.t1 g_pectorale.KXZ42907.1 v_carteri.Vocar.0011s0147.1.p v_carteri.Vocar.0047s0033.1.p
OG0000473: c_debaryana.g748.t1 c_incerta.g3713.t1 c_incerta.g8612.t1 c_incerta.g8614.t1 c_reinhardtii.Cre07.g351825.t1.1 c_reinhardtii.Cre07.g351900.t1.1 c_reinhardtii.Cre13.g563300.t1.1 c_schloesseri.g10459.t1 c_schloesseri.g7531.t1 c_schloesseri.g7533.t1 g_pectorale.KXZ51156.1 v_carteri.Vocar.0028s0014.1.p
OG0000474: c_debaryana.g12008.t1 c_debaryana.g1209.t1 c_incerta.g5415.t1 c_incerta.g9046.t1 c_reinhardtii.Cre03.g176833.t1.1 c_reinhardtii.Cre13.g603700.t1.2 c_schloesseri.g13758.t1 c_schloesseri.g16110.t1 g_pectorale.KXZ43235.1 g_pectorale.KXZ56569.1 v_carteri.Vocar.0015s0188.1.p v_carteri.Vocar.0043s0003.1.p
OG0000475: c_debaryana.g13561.t1 c_debaryana.g13565.t1 c_incerta.g222.t1 c_incerta.g7164.t1 c_reinhardtii.Cre14.g622000.t1.1 c_reinhardtii.Cre14.g623403.t1.2 c_schloesseri.g10126.t1 c_schloesseri.g15353.t1 c_schloesseri.g17269.t1 g_pectorale.KXZ49064.1 v_carteri.Vocar.0022s0175.1.p v_carteri.Vocar.0022s0178.1.p
OG0000476: c_debaryana.g1855.t1 c_debaryana.g6885.t1 c_incerta.g1104.t1 c_incerta.g7944.t1 c_reinhardtii.Cre14.g619166.t1.1 c_reinhardtii.Cre16.g665600.t1.2 c_schloesseri.g14697.t1 c_schloesseri.g17324.t1 g_pectorale.KXZ48380.1 g_pectorale.KXZ52388.1 v_carteri.Vocar.0004s0239.1.p v_carteri.Vocar.0041s0010.1.p
OG0000477: c_debaryana.g2863.t1 c_debaryana.g2964.t1 c_debaryana.g2965.t1 c_debaryana.g2970.t1 c_incerta.g4193.t1 c_reinhardtii.Cre04.g227400.t1.2 c_schloesseri.g1489.t1 g_pectorale.KXZ46614.1 g_pectorale.KXZ46615.1 g_pectorale.KXZ46618.1 g_pectorale.KXZ46620.1 v_carteri.Vocar.0001s1785.1.p
OG0000478: c_debaryana.g70.t1 c_debaryana.g73.t1 c_incerta.g14842.t1 c_incerta.g14846.t1 c_reinhardtii.Cre01.g053700.t1.1 c_schloesseri.g13232.t1 g_pectorale.KXZ55443.1 g_pectorale.KXZ55446.1 g_pectorale.KXZ55447.1 v_carteri.Vocar.0001s0514.1.p v_carteri.Vocar.0001s0515.1.p v_carteri.Vocar.0001s0517.1.p
OG0000479: c_debaryana.g2169.t1 c_incerta.g17188.t1 c_incerta.g17189.t1 c_reinhardtii.Cre07.g354550.t1.1 c_reinhardtii.Cre08.g363350.t1.1 c_reinhardtii.Cre08.g363367.t1.1 c_reinhardtii.Cre08.g363450.t1.2 c_schloesseri.g7780.t1 c_schloesseri.g7781.t1 c_schloesseri.g7782.t1 g_pectorale.KXZ42033.1 g_pectorale.KXZ47756.1
OG0000480: c_debaryana.g14444.t1 c_debaryana.g17718.t1 c_debaryana.g2690.t1 c_debaryana.g4345.t1 c_debaryana.g4347.t1 c_debaryana.g4349.t1 c_debaryana.g7273.t1 c_incerta.g8109.t1 c_reinhardtii.Cre04.g220850.t1.2 c_schloesseri.g1373.t2 g_pectorale.KXZ50553.1 v_carteri.Vocar.0025s0063.1.p
OG0000481: c_debaryana.g12812.t1 c_debaryana.g886.t1 c_incerta.g10003.t1 c_incerta.g11388.t1 c_reinhardtii.Cre06.g309000.t1.2 c_reinhardtii.Cre12.g541250.t1.2 c_schloesseri.g13362.t1 c_schloesseri.g15438.t1 g_pectorale.KXZ53402.1 g_pectorale.KXZ54552.1 v_carteri.Vocar.0007s0061.1.p v_carteri.Vocar.0030s0055.1.p
OG0000482: c_debaryana.g1394.t1 c_debaryana.g3280.t1 c_debaryana.g3314.t1 c_incerta.g13870.t1 c_incerta.g5658.t1 c_incerta.g8028.t1 c_reinhardtii.Cre01.g014950.t1.1 c_reinhardtii.Cre01.g053100.t1.1 c_reinhardtii.Cre09.g399104.t1.1 c_reinhardtii.Cre16.g651200.t1.2 c_schloesseri.g5366.t1 g_pectorale.KXZ49609.1
OG0000483: c_debaryana.g17195.t1 c_debaryana.g4719.t1 c_debaryana.g4722.t1 c_debaryana.g4723.t2 c_incerta.g15360.t1 c_incerta.g15427.t1 c_reinhardtii.Cre09.g391393.t1.1 c_reinhardtii.Cre09.g393062.t1.1 c_schloesseri.g3685.t1 c_schloesseri.g4956.t1 c_schloesseri.g4957.t1 g_pectorale.KXZ54184.1
OG0000484: c_debaryana.g13443.t1 c_debaryana.g3049.t1 c_debaryana.g3051.t1 c_debaryana.g3095.t1 c_debaryana.g9877.t1 c_debaryana.g9880.t1 c_incerta.g6868.t1 c_reinhardtii.Cre08.g360350.t2.1 c_schloesseri.g4652.t1 c_schloesseri.g4653.t1 g_pectorale.KXZ51615.1 v_carteri.Vocar.0003s0266.1.p
OG0000485: c_debaryana.g15049.t1 c_debaryana.g5717.t1 c_incerta.g16838.t1 c_incerta.g6682.t1 c_reinhardtii.Cre01.g034700.t1.1 c_reinhardtii.Cre01.g034750.t1.1 c_reinhardtii.Cre02.g095135.t1.1 c_reinhardtii.Cre02.g095136.t1.1 c_schloesseri.g1753.t1 c_schloesseri.g4158.t1 c_schloesseri.g4159.t1 v_carteri.Vocar.0027s0120.1.p
OG0000486: c_debaryana.g10386.t1 c_debaryana.g10387.t1 c_debaryana.g2459.t1 c_debaryana.g2460.t1 c_debaryana.g5310.t1 c_incerta.g9532.t1 c_incerta.g9533.t1 c_reinhardtii.Cre02.g097050.t1.2 c_reinhardtii.Cre02.g097100.t1.2 c_schloesseri.g6017.t1 c_schloesseri.g6018.t1 g_pectorale.KXZ48530.1
OG0000487: c_debaryana.g3873.t1 c_debaryana.g3874.t1 c_incerta.g14251.t1 c_incerta.g14252.t1 c_incerta.g14253.t1 c_reinhardtii.Cre02.g115800.t1.1 c_reinhardtii.Cre02.g115850.t1.2 c_reinhardtii.Cre02.g115900.t1.2 c_schloesseri.g3406.t1 c_schloesseri.g3407.t1 c_schloesseri.g3408.t1 g_pectorale.KXZ49971.1
OG0000488: c_debaryana.g13174.t1 c_debaryana.g13790.t1 c_incerta.g3940.t1 c_incerta.g7726.t1 c_reinhardtii.Cre02.g107050.t1.1 c_reinhardtii.Cre16.g685450.t1.1 c_schloesseri.g16209.t1 c_schloesseri.g7138.t1 g_pectorale.KXZ49087.1 g_pectorale.KXZ55711.1 v_carteri.Vocar.0018s0113.1.p v_carteri.Vocar.0022s0148.1.p
OG0000489: c_debaryana.g7883.t1 c_debaryana.g7884.t1 c_incerta.g12866.t1 c_incerta.g13772.t1 c_incerta.g15450.t1 c_reinhardtii.Cre09.g389504.t1.1 c_reinhardtii.Cre09.g416700.t1.1 c_reinhardtii.Cre11.g467900.t1.2 c_schloesseri.g15795.t1 c_schloesseri.g3634.t1 c_schloesseri.g9044.t1 g_pectorale.KXZ52954.1
OG0000490: c_debaryana.g12025.t1 c_debaryana.g12026.t1 c_debaryana.g12027.t1 c_debaryana.g12028.t1 c_debaryana.g12030.t1 c_debaryana.g12032.t1 c_debaryana.g7272.t1 c_incerta.g5455.t1 c_reinhardtii.Cre03.g174950.t1.1 c_schloesseri.g16073.t1 g_pectorale.KXZ56550.1 v_carteri.Vocar.0068s0002.1.p
OG0000491: c_debaryana.g110.t1 c_debaryana.g124.t1 c_debaryana.g126.t1 c_debaryana.g16795.t1 c_debaryana.g16796.t1 c_debaryana.g16804.t1 c_debaryana.g16805.t1 c_debaryana.g8251.t1 c_incerta.g20.t1 c_incerta.g25.t1 c_reinhardtii.Cre06.g296300.t1.1 c_schloesseri.g15931.t1
OG0000492: c_debaryana.g20239.t1 c_debaryana.g20240.t1 c_debaryana.g20241.t1 c_debaryana.g20242.t1 c_debaryana.g2712.t1 c_debaryana.g6080.t1 c_debaryana.g6081.t1 c_debaryana.g9206.t1 c_incerta.g3583.t1 c_reinhardtii.Cre17.g707551.t1.1 c_schloesseri.g8041.t1 g_pectorale.KXZ49244.1
OG0000493: c_debaryana.g14925.t1 c_debaryana.g616.t1 c_incerta.g11962.t1 c_incerta.g12139.t1 c_reinhardtii.Cre12.g503500.t1.1 c_reinhardtii.Cre12.g512000.t1.1 c_schloesseri.g5200.t1 c_schloesseri.g7335.t1 g_pectorale.KXZ55868.1 g_pectorale.KXZ56012.1 v_carteri.Vocar.0006s0177.1.p v_carteri.Vocar.0016s0193.1.p
OG0000494: c_debaryana.g5000.t1 c_debaryana.g8036.t1 c_debaryana.g8039.t2 c_incerta.g3626.t1 c_incerta.g3631.t1 c_reinhardtii.Cre17.g705700.t1.2 c_reinhardtii.Cre17.g705850.t1.2 c_schloesseri.g8077.t1 c_schloesseri.g8081.t1 g_pectorale.KXZ50921.1 g_pectorale.KXZ50922.1 v_carteri.Vocar.0021s0133.1.p
OG0000495: c_debaryana.g18335.t1 c_debaryana.g2532.t1 c_incerta.g13339.t1 c_incerta.g4108.t1 c_reinhardtii.Cre10.g435650.t1.1 c_reinhardtii.Cre16.g688850.t1.1 c_schloesseri.g4785.t1 c_schloesseri.g500.t1 g_pectorale.KXZ49035.1 g_pectorale.KXZ51719.1 v_carteri.Vocar.0023s0109.1.p v_carteri.Vocar.0024s0022.1.p
OG0000496: c_debaryana.g12058.t1 c_debaryana.g386.t1 c_incerta.g6558.t1 c_incerta.g7447.t1 c_reinhardtii.Cre01.g028600.t1.2 c_reinhardtii.Cre08.g384850.t1.1 c_schloesseri.g15701.t1 c_schloesseri.g6184.t1 g_pectorale.KXZ43571.1 g_pectorale.KXZ45274.1 v_carteri.Vocar.0001s1021.1.p v_carteri.Vocar.0008s0104.1.p
OG0000497: c_debaryana.g19618.t1 c_incerta.g2133.t1 c_reinhardtii.Cre06.g253459.t1.2 c_reinhardtii.Cre06.g253566.t1.1 c_reinhardtii.Cre06.g253755.t1.1 c_reinhardtii.Cre06.g253851.t1.1 c_reinhardtii.Cre06.g253852.t1.1 c_reinhardtii.Cre06.g253900.t1.2 c_reinhardtii.Cre06.g254002.t1.1 c_schloesseri.g2071.t1 g_pectorale.KXZ42880.1 v_carteri.Vocar.0035s0018.1.p
OG0000498: c_debaryana.g6442.t1 c_debaryana.g987.t1 c_debaryana.g988.t1 c_debaryana.g989.t1 c_incerta.g2841.t1 c_reinhardtii.Cre03.g207550.t1.2 c_reinhardtii.Cre03.g207800.t1.2 c_schloesseri.g3836.t1 c_schloesseri.g3842.t1 g_pectorale.KXZ45224.1 g_pectorale.KXZ45225.1 v_carteri.Vocar.0047s0051.1.p
OG0000499: c_debaryana.g3583.t1 c_debaryana.g3588.t1 c_debaryana.g5966.t1 c_incerta.g14024.t1 c_incerta.g6131.t1 c_reinhardtii.Cre01.g007500.t1.1 c_reinhardtii.Cre01.g009400.t1.2 c_schloesseri.g10185.t1 c_schloesseri.g10224.t1 g_pectorale.KXZ46420.1 g_pectorale.KXZ46447.1 v_carteri.Vocar.0024s0178.1.p
OG0000500: c_debaryana.g12776.t1 c_debaryana.g7799.t1 c_incerta.g12581.t1 c_incerta.g971.t1 c_reinhardtii.Cre11.g467535.t1.1 c_reinhardtii.Cre16.g658850.t1.1 c_schloesseri.g12595.t1 c_schloesseri.g14838.t1 g_pectorale.KXZ41947.1 g_pectorale.KXZ52515.1 v_carteri.Vocar.0004s0037.1.p v_carteri.Vocar.0014s0228.1.p
OG0000501: c_debaryana.g15533.t1 c_debaryana.g20096.t1 c_debaryana.g20097.t1 c_debaryana.g20099.t1 c_incerta.g1296.t1 c_incerta.g7495.t1 c_reinhardtii.Cre09.g396698.t1.1 c_schloesseri.g6998.t1 g_pectorale.KXZ50222.1 g_pectorale.KXZ50223.1 g_pectorale.KXZ55389.1 v_carteri.Vocar.0009s0200.1.p
OG0000502: c_debaryana.g12988.t1 c_debaryana.g12989.t1 c_debaryana.g16481.t1 c_debaryana.g16482.t1 c_incerta.g17637.t1 c_incerta.g1999.t1 c_reinhardtii.Cre06.g278152.t1.1 c_reinhardtii.Cre06.g278161.t1.1 c_reinhardtii.Cre14.g625850.t1.1 c_schloesseri.g15158.t1 c_schloesseri.g8837.t1 g_pectorale.KXZ52277.1
OG0000503: c_debaryana.g1003.t1 c_debaryana.g20203.t1 c_debaryana.g251.t1 c_incerta.g13129.t1 c_incerta.g2798.t1 c_reinhardtii.Cre03.g205450.t1.1 c_reinhardtii.Cre14.g611800.t1.2 c_schloesseri.g2171.t1 c_schloesseri.g9011.t1 g_pectorale.KXZ45241.1 g_pectorale.KXZ46773.1 v_carteri.Vocar.0011s0239.1.p
OG0000504: c_debaryana.g14069.t1 c_debaryana.g14754.t1 c_incerta.g3514.t1 c_reinhardtii.Cre17.g710650.t1.1 c_reinhardtii.Cre17.g710700.t1.2 c_schloesseri.g7981.t1 c_schloesseri.g7983.t1 g_pectorale.KXZ41611.1 g_pectorale.KXZ41839.1 g_pectorale.KXZ48926.1 g_pectorale.KXZ48931.1 v_carteri.Vocar.0005s0432.1.p
OG0000505: c_debaryana.g10266.t1 c_debaryana.g12538.t1 c_debaryana.g12549.t1 c_debaryana.g15409.t1 c_debaryana.g18974.t1 c_debaryana.g190.t1 c_debaryana.g19282.t1 c_debaryana.g19284.t1 c_debaryana.g19286.t1 g_pectorale.KXZ41312.1 g_pectorale.KXZ41416.1 g_pectorale.KXZ46073.1
OG0000506: c_debaryana.g10566.t1 c_debaryana.g15362.t1 c_incerta.g10476.t1 c_incerta.g6590.t1 c_reinhardtii.Cre01.g030350.t1.1 c_reinhardtii.Cre07.g339000.t1.1 c_schloesseri.g6154.t1 c_schloesseri.g9491.t1 g_pectorale.KXZ44068.1 g_pectorale.KXZ54766.1 v_carteri.Vocar.0001s0872.1.p v_carteri.Vocar.0023s0209.1.p
OG0000507: c_debaryana.g10618.t1 c_incerta.g11393.t1 c_incerta.g16319.t1 c_incerta.g3704.t1 c_incerta.g4742.t1 c_incerta.g4754.t1 c_reinhardtii.Cre09.g413141.t1.1 c_reinhardtii.Cre12.g535400.t1.1 c_schloesseri.g10505.t1 c_schloesseri.g10952.t1 g_pectorale.KXZ47009.1 v_carteri.Vocar.0043s0051.1.p
OG0000508: c_debaryana.g3402.t1 c_debaryana.g3414.t1 c_debaryana.g3415.t1 c_incerta.g1478.t1 c_incerta.g1489.t1 c_reinhardtii.Cre13.g586450.t2.1 c_reinhardtii.Cre13.g586950.t1.2 c_schloesseri.g13053.t1 c_schloesseri.g13054.t1 c_schloesseri.g13064.t1 g_pectorale.KXZ45022.1 g_pectorale.KXZ45027.1
OG0000509: c_debaryana.g16773.t1 c_debaryana.g20600.t1 c_debaryana.g2735.t1 c_debaryana.g2900.t1 c_debaryana.g2904.t1 g_pectorale.KXZ41404.1 g_pectorale.KXZ46684.1 g_pectorale.KXZ47905.1 g_pectorale.KXZ47907.1 g_pectorale.KXZ47909.1 g_pectorale.KXZ47910.1 g_pectorale.KXZ56216.1
OG0000510: c_debaryana.g10670.t1 c_debaryana.g10671.t1 c_debaryana.g10672.t1 c_incerta.g5489.t1 c_reinhardtii.Cre03.g173450.t1.1 c_schloesseri.g16039.t1 g_pectorale.KXZ56579.1 g_pectorale.KXZ56580.1 v_carteri.Vocar.0015s0171.1.p v_carteri.Vocar.0015s0172.1.p v_carteri.Vocar.0015s0173.1.p v_carteri.Vocar.0015s0174.1.p
OG0000511: c_debaryana.g10546.t1 c_debaryana.g13874.t1 c_debaryana.g13875.t1 c_incerta.g6597.t1 c_incerta.g6647.t1 c_reinhardtii.Cre01.g030700.t1.1 c_reinhardtii.Cre01.g032850.t1.1 c_schloesseri.g6098.t1 c_schloesseri.g6147.t1 g_pectorale.KXZ49403.1 g_pectorale.KXZ49811.1 v_carteri.Vocar.0001s0914.1.p
OG0000512: c_debaryana.g12400.t1 c_debaryana.g15985.t1 c_incerta.g9936.t1 c_reinhardtii.Cre12.g548152.t1.1 c_reinhardtii.Cre12.g548577.t1.1 c_schloesseri.g13409.t1 c_schloesseri.g13415.t1 g_pectorale.KXZ49123.1 g_pectorale.KXZ52307.1 g_pectorale.KXZ52308.1 v_carteri.Vocar.0002s0610.1.p v_carteri.Vocar.0013s0300.1.p
OG0000513: c_debaryana.g18619.t1 c_debaryana.g18620.t1 c_debaryana.g18623.t1 c_incerta.g16448.t1 c_incerta.g16449.t1 c_reinhardtii.Cre10.g454650.t1.2 c_reinhardtii.Cre10.g454700.t1.2 c_schloesseri.g17118.t1 c_schloesseri.g17119.t1 g_pectorale.KXZ54514.1 v_carteri.Vocar.0015s0070.1.p v_carteri.Vocar.0015s0071.1.p
OG0000514: c_debaryana.g1205.t1 c_debaryana.g17410.t1 c_incerta.g9039.t1 c_incerta.g9075.t1 c_reinhardtii.Cre13.g603400.t1.1 c_reinhardtii.Cre13.g605050.t1.1 c_schloesseri.g13766.t1 c_schloesseri.g15116.t1 c_schloesseri.g15118.t1 g_pectorale.KXZ52879.1 v_carteri.Vocar.0037s0152.1.p v_carteri.Vocar.0065s0029.1.p
OG0000515: c_debaryana.g2158.t1 c_debaryana.g2159.t1 c_debaryana.g2160.t1 c_debaryana.g2161.t1 c_incerta.g6942.t1 c_reinhardtii.Cre08.g362950.t1.1 c_reinhardtii.Cre08.g363000.t1.2 c_schloesseri.g14800.t1 c_schloesseri.g4714.t1 c_schloesseri.g4716.t1 g_pectorale.KXZ47747.1 v_carteri.Vocar.0030s0012.1.p
OG0000516: c_debaryana.g1706.t1 c_debaryana.g3181.t1 c_incerta.g10127.t1 c_incerta.g10131.t1 c_reinhardtii.Cre12.g547351.t1.2 c_schloesseri.g778.t1 g_pectorale.KXZ53261.1 g_pectorale.KXZ53263.1 g_pectorale.KXZ53264.1 g_pectorale.KXZ53265.1 g_pectorale.KXZ53266.1 v_carteri.Vocar.0007s0307.1.p
OG0000517: c_debaryana.g12096.t1 c_debaryana.g12100.t1 c_incerta.g1625.t1 c_incerta.g1641.t1 c_reinhardtii.Cre13.g579450.t1.1 c_reinhardtii.Cre13.g580000.t2.1 c_schloesseri.g1654.t1 c_schloesseri.g8455.t1 g_pectorale.KXZ47278.1 g_pectorale.KXZ47289.1 v_carteri.Vocar.0001s0097.1.p v_carteri.Vocar.0001s0100.1.p
OG0000518: c_debaryana.g20619.t1 c_debaryana.g2654.t1 c_debaryana.g5691.t1 c_debaryana.g5692.t1 c_incerta.g15828.t1 c_incerta.g4935.t1 c_reinhardtii.Cre12.g491600.t1.1 c_reinhardtii.Cre12.g493404.t1.1 c_reinhardtii.Cre16.g676757.t1.1 c_schloesseri.g11666.t1 v_carteri.Vocar.0031s0140.1.p v_carteri.Vocar.0074s0010.1.p
OG0000519: c_debaryana.g13461.t1 c_debaryana.g13462.t1 c_debaryana.g18840.t1 c_debaryana.g18842.t1 c_incerta.g9541.t1 c_incerta.g9542.t1 c_incerta.g9544.t1 c_reinhardtii.Cre02.g096650.t1.2 c_reinhardtii.Cre09.g392106.t1.1 c_reinhardtii.Cre13.g580976.t1.1 c_reinhardtii.Cre13.g582112.t1.2 c_reinhardtii.Cre17.g746797.t1.1
OG0000520: c_debaryana.g4358.t1 c_debaryana.g484.t1 c_debaryana.g485.t1 c_incerta.g3272.t1 c_incerta.g5795.t1 c_reinhardtii.Cre10.g457750.t1.2 c_reinhardtii.Cre17.g723350.t1.2 c_schloesseri.g14539.t1 c_schloesseri.g17059.t1 g_pectorale.KXZ44585.1 g_pectorale.KXZ46976.1 v_carteri.Vocar.0020s0138.1.p
OG0000521: c_debaryana.g4086.t1 c_debaryana.g4090.t1 c_incerta.g12369.t1 c_incerta.g12370.t1 c_reinhardtii.Cre10.g425600.t1.1 c_schloesseri.g5890.t1 g_pectorale.KXZ56120.1 g_pectorale.KXZ56127.1 g_pectorale.KXZ56128.1 v_carteri.Vocar.0005s0367.1.p v_carteri.Vocar.0005s0368.1.p v_carteri.Vocar.0005s0369.1.p
OG0000522: c_debaryana.g1688.t1 c_debaryana.g18530.t1 c_debaryana.g18532.t1 c_incerta.g884.t1 c_incerta.g885.t1 c_incerta.g9253.t1 c_reinhardtii.Cre16.g654850.t1.1 c_reinhardtii.Cre16.g654900.t1.1 c_reinhardtii.Cre17.g741900.t1.1 c_schloesseri.g14926.t1 c_schloesseri.g14927.t1 c_schloesseri.g14928.t1
OG0000523: c_debaryana.g4631.t1 c_debaryana.g4632.t1 c_debaryana.g4634.t1 c_debaryana.g9236.t1 c_incerta.g11106.t1 c_reinhardtii.Cre03.g156550.t1.1 c_schloesseri.g16695.t1 g_pectorale.KXZ41077.1 g_pectorale.KXZ48703.1 g_pectorale.KXZ48704.1 g_pectorale.KXZ48705.1 v_carteri.Vocar.0036s0118.1.p
OG0000524: c_debaryana.g2086.t1 c_debaryana.g2329.t1 c_debaryana.g7349.t1 c_incerta.g14806.t1 c_incerta.g15938.t1 c_reinhardtii.Cre07.g333000.t1.1 c_reinhardtii.Cre08.g358522.t1.1 c_schloesseri.g131.t1 c_schloesseri.g7827.t1 g_pectorale.KXZ45509.1 v_carteri.Vocar.0009s0092.1.p v_carteri.Vocar.0020s0113.1.p
OG0000525: c_debaryana.g13207.t1 c_debaryana.g13211.t1 c_debaryana.g20477.t1 c_debaryana.g20480.t1 c_incerta.g13078.t1 c_reinhardtii.Cre17.g744947.t1.1 c_schloesseri.g15638.t1 c_schloesseri.g15639.t1 c_schloesseri.g15641.t1 c_schloesseri.g15642.t1 g_pectorale.KXZ52683.1 v_carteri.Vocar.0039s0048.1.p
OG0000526: c_debaryana.g5212.t1 c_debaryana.g5215.t1 c_incerta.g15010.t1 c_incerta.g15022.t1 c_reinhardtii.Cre07.g356101.t1.1 c_reinhardtii.Cre07.g356700.t1.1 c_schloesseri.g9147.t1 c_schloesseri.g9159.t1 g_pectorale.KXZ53792.1 g_pectorale.KXZ53803.1 v_carteri.Vocar.0051s0008.1.p v_carteri.Vocar.0051s0026.1.p
OG0000527: c_debaryana.g14240.t1 c_debaryana.g14241.t1 c_debaryana.g14242.t1 c_incerta.g17658.t1 c_reinhardtii.Cre06.g278179.t1.1 c_schloesseri.g10423.t1 g_pectorale.KXZ41948.1 g_pectorale.KXZ41950.1 g_pectorale.KXZ41951.1 g_pectorale.KXZ45771.1 v_carteri.Vocar.0002s0143.1.p v_carteri.Vocar.0002s0231.1.p
OG0000528: c_debaryana.g17526.t1 c_debaryana.g4396.t1 c_incerta.g14025.t1 c_incerta.g342.t1 c_reinhardtii.Cre01.g007550.t1.1 c_reinhardtii.Cre04.g224550.t1.2 c_schloesseri.g10223.t1 c_schloesseri.g1442.t1 g_pectorale.KXZ45427.1 g_pectorale.KXZ50446.1 v_carteri.Vocar.0013s0192.1.p v_carteri.Vocar.0049s0030.1.p
OG0000529: c_debaryana.g1606.t1 c_debaryana.g4940.t1 c_incerta.g11850.t1 c_incerta.g6438.t1 c_reinhardtii.Cre01.g023600.t1.2 c_reinhardtii.Cre12.g497700.t1.2 c_schloesseri.g6295.t1 c_schloesseri.g7212.t1 g_pectorale.KXZ43332.1 g_pectorale.KXZ48836.1 g_pectorale.KXZ48837.1 v_carteri.Vocar.0007s0401.1.p
OG0000530: c_debaryana.g19504.t1 c_debaryana.g490.t1 c_incerta.g7671.t1 c_incerta.g8311.t1 c_reinhardtii.Cre02.g085900.t1.2 c_reinhardtii.Cre02.g109600.t1.2 c_schloesseri.g5639.t1 c_schloesseri.g6387.t1 g_pectorale.KXZ46610.1 g_pectorale.KXZ47648.1 v_carteri.Vocar.0004s0408.1.p v_carteri.Vocar.0006s0008.1.p
OG0000531: c_debaryana.g7599.t1 c_debaryana.g7600.t1 c_debaryana.g7601.t1 c_debaryana.g7603.t1 c_incerta.g7147.t1 c_incerta.g7148.t1 c_reinhardtii.Cre14.g624125.t1.1 c_schloesseri.g10136.t1 c_schloesseri.g10143.t1 c_schloesseri.g10144.t1 c_schloesseri.g9798.t1 g_pectorale.KXZ47690.1
OG0000532: c_debaryana.g17382.t1 c_debaryana.g3615.t1 c_incerta.g6136.t1 c_incerta.g6150.t1 c_reinhardtii.Cre01.g009700.t1.1 c_reinhardtii.Cre01.g010250.t1.1 c_schloesseri.g15583.t1 c_schloesseri.g15593.t1 g_pectorale.KXZ46374.1 g_pectorale.KXZ46385.1 v_carteri.Vocar.0013s0054.1.p v_carteri.Vocar.0013s0056.1.p
OG0000533: c_debaryana.g15763.t1 c_debaryana.g15768.t1 c_debaryana.g15769.t1 c_debaryana.g15771.t1 c_debaryana.g1909.t1 c_debaryana.g1913.t1 c_debaryana.g4977.t1 c_incerta.g12705.t1 c_reinhardtii.Cre11.g467660.t1.1 c_schloesseri.g3291.t1 g_pectorale.KXZ48538.1 v_carteri.Vocar.0007s0362.1.p
OG0000534: c_debaryana.g1451.t1 c_incerta.g7005.t1 c_incerta.g7007.t1 c_reinhardtii.Cre05.g235600.t1.1 c_reinhardtii.Cre05.g235850.t1.1 c_reinhardtii.Cre05.g235950.t1.2 c_schloesseri.g13538.t1 c_schloesseri.g13540.t1 g_pectorale.KXZ50832.1 g_pectorale.KXZ50834.1 g_pectorale.KXZ50836.1 v_carteri.Vocar.0003s0467.1.p
OG0000535: c_debaryana.g15269.t1 c_debaryana.g15270.t1 c_incerta.g8004.t1 c_incerta.g8005.t1 c_reinhardtii.Cre14.g616800.t1.2 c_reinhardtii.Cre14.g616826.t1.1 c_reinhardtii.Cre14.g616850.t1.1 c_schloesseri.g17381.t1 c_schloesseri.g17382.t1 g_pectorale.KXZ51732.1 v_carteri.Vocar.0057s0030.1.p v_carteri.Vocar.0057s0031.1.p
OG0000536: c_debaryana.g2422.t1 c_debaryana.g6154.t1 c_incerta.g1013.t1 c_incerta.g16959.t1 c_incerta.g9845.t1 c_reinhardtii.Cre03.g157725.t1.1 c_reinhardtii.Cre10.g420000.t1.1 c_reinhardtii.Cre18.g749397.t1.1 g_pectorale.KXZ40882.1 g_pectorale.KXZ44923.1 g_pectorale.KXZ44926.1 g_pectorale.KXZ51510.1
OG0000537: c_debaryana.g17949.t1 g_pectorale.KXZ41045.1 g_pectorale.KXZ41061.1 g_pectorale.KXZ42413.1 g_pectorale.KXZ45974.1 g_pectorale.KXZ47147.1 g_pectorale.KXZ49394.1 v_carteri.Vocar.0001s1811.1.p v_carteri.Vocar.0012s0306.1.p v_carteri.Vocar.0012s0312.1.p v_carteri.Vocar.0032s0161.1.p v_carteri.Vocar.0121s0001.1.p
OG0000538: c_debaryana.g16469.t1 c_debaryana.g18475.t1 c_debaryana.g6278.t1 c_debaryana.g6279.t1 c_incerta.g12713.t1 c_incerta.g7222.t1 c_reinhardtii.Cre11.g467672.t1.1 c_reinhardtii.Cre12.g559750.t1.2 c_schloesseri.g17246.t1 c_schloesseri.g3282.t1 g_pectorale.KXZ44012.1 g_pectorale.KXZ49147.1
OG0000539: c_debaryana.g14383.t1 c_debaryana.g14384.t1 c_incerta.g3057.t1 c_incerta.g3058.t1 c_reinhardtii.Cre09.g387450.t1.1 c_reinhardtii.Cre09.g387500.t1.2 c_schloesseri.g3511.t1 c_schloesseri.g3513.t1 g_pectorale.KXZ54110.1 g_pectorale.KXZ54111.1 v_carteri.Vocar.0033s0088.1.p v_carteri.Vocar.0033s0089.1.p
OG0000540: c_debaryana.g15065.t1 c_debaryana.g9352.t1 c_incerta.g12578.t1 c_incerta.g2505.t1 c_reinhardtii.Cre11.g467529.t1.1 c_reinhardtii.Cre11.g479550.t1.1 c_schloesseri.g12591.t1 c_schloesseri.g14111.t1 g_pectorale.KXZ41946.1 g_pectorale.KXZ46543.1 v_carteri.Vocar.0014s0229.1.p v_carteri.Vocar.0048s0049.1.p
OG0000541: c_debaryana.g5101.t1 c_debaryana.g5106.t1 c_incerta.g9877.t1 c_reinhardtii.Cre01.g045200.t1.1 c_schloesseri.g3946.t1 g_pectorale.KXZ41354.1 g_pectorale.KXZ48439.1 v_carteri.Vocar.0029s0042.1.p v_carteri.Vocar.0036s0067.1.p v_carteri.Vocar.0234s0001.1.p v_carteri.Vocar.0234s0002.1.p v_carteri.Vocar.0383s0001.1.p
OG0000542: c_debaryana.g15948.t1 c_debaryana.g4116.t1 c_debaryana.g4119.t1 c_debaryana.g4868.t1 c_incerta.g10076.t1 c_incerta.g12342.t1 c_reinhardtii.Cre10.g426900.t1.1 c_reinhardtii.Cre12.g544600.t1.2 c_schloesseri.g5923.t1 c_schloesseri.g724.t1 g_pectorale.KXZ53313.1 g_pectorale.KXZ56853.1
OG0000543: c_debaryana.g12649.t1 c_debaryana.g7608.t1 c_debaryana.g7612.t1 c_debaryana.g7615.t1 c_debaryana.g7617.t1 c_debaryana.g8254.t1 c_reinhardtii.Cre16.g651250.t1.2 c_schloesseri.g14452.t2 c_schloesseri.g14455.t1 c_schloesseri.g14458.t1 g_pectorale.KXZ51179.1 g_pectorale.KXZ54907.1
OG0000544: c_debaryana.g12849.t1 c_debaryana.g14084.t1 c_incerta.g1415.t1 c_incerta.g15280.t1 c_incerta.g4017.t1 c_reinhardtii.Cre02.g144550.t1.2 c_reinhardtii.Cre13.g589800.t1.2 c_reinhardtii.Cre16.g671250.t1.2 c_schloesseri.g13143.t1 c_schloesseri.g7064.t1 g_pectorale.KXZ47705.1 v_carteri.Vocar.0029s0184.1.p
OG0000545: c_debaryana.g17653.t1 c_incerta.g726.t1 c_reinhardtii.Cre16.g691050.t1.2 c_schloesseri.g4519.t1 g_pectorale.KXZ53219.1 v_carteri.Vocar.0012s0305.1.p v_carteri.Vocar.0012s0307.1.p v_carteri.Vocar.0032s0154.1.p v_carteri.Vocar.0032s0155.1.p v_carteri.Vocar.0032s0159.1.p v_carteri.Vocar.0142s0002.1.p v_carteri.Vocar.0142s0003.1.p
OG0000546: c_debaryana.g12338.t1 c_debaryana.g16831.t1 c_debaryana.g16832.t1 c_debaryana.g16838.t1 c_incerta.g836.t1 c_incerta.g837.t1 c_incerta.g838.t1 c_reinhardtii.Cre16.g652250.t1.2 c_reinhardtii.Cre16.g652300.t1.1 c_reinhardtii.Cre16.g652350.t1.2 c_schloesseri.g14975.t1 c_schloesseri.g14977.t1
OG0000547: c_debaryana.g10617.t1 c_debaryana.g704.t1 c_incerta.g3726.t1 c_incerta.g4756.t1 c_reinhardtii.Cre12.g535500.t1.2 c_reinhardtii.Cre13.g562650.t1.1 c_schloesseri.g10447.t1 c_schloesseri.g10950.t1 g_pectorale.KXZ47007.1 g_pectorale.KXZ51191.1 v_carteri.Vocar.0028s0016.1.p v_carteri.Vocar.0043s0049.1.p
OG0000548: c_debaryana.g2699.t1 c_debaryana.g4886.t1 c_incerta.g14457.t1 c_incerta.g14458.t1 c_schloesseri.g9860.t1 g_pectorale.KXZ41273.1 g_pectorale.KXZ49117.1 g_pectorale.KXZ51264.1 g_pectorale.KXZ54683.1 g_pectorale.KXZ54684.1 g_pectorale.KXZ54689.1 g_pectorale.KXZ54848.1
OG0000549: c_debaryana.g2679.t1 c_debaryana.g2689.t1 c_incerta.g2598.t1 c_reinhardtii.Cre03.g208833.t1.1 c_reinhardtii.Cre03.g209281.t1.1 c_schloesseri.g6600.t1 c_schloesseri.g6601.t1 c_schloesseri.g6603.t1 g_pectorale.KXZ53112.1 g_pectorale.KXZ53530.1 v_carteri.Vocar.0013s0152.1.p v_carteri.Vocar.0013s0175.1.p
OG0000550: c_debaryana.g6966.t1 c_debaryana.g6967.t1 c_incerta.g4634.t1 c_incerta.g4635.t1 c_reinhardtii.Cre12.g530600.t1.1 c_reinhardtii.Cre12.g530650.t1.1 c_schloesseri.g11050.t1 c_schloesseri.g11051.t1 g_pectorale.KXZ51248.1 g_pectorale.KXZ51249.1 v_carteri.Vocar.0028s0089.1.p v_carteri.Vocar.0028s0090.1.p
OG0000551: c_debaryana.g483.t1 c_debaryana.g6653.t1 c_incerta.g3271.t1 c_incerta.g6753.t1 c_reinhardtii.Cre01.g038200.t1.2 c_reinhardtii.Cre17.g723400.t1.2 c_schloesseri.g14538.t1 c_schloesseri.g4086.t1 g_pectorale.KXZ44584.1 g_pectorale.KXZ55247.1 v_carteri.Vocar.0001s0829.1.p v_carteri.Vocar.0021s0097.1.p
OG0000552: c_debaryana.g19070.t1 c_debaryana.g9038.t1 c_incerta.g13399.t1 c_incerta.g13410.t1 c_reinhardtii.Cre10.g431700.t1.2 c_reinhardtii.Cre10.g431750.t1.1 c_reinhardtii.Cre10.g432350.t1.1 c_schloesseri.g424.t1 c_schloesseri.g425.t1 c_schloesseri.g438.t1 g_pectorale.KXZ51463.1 v_carteri.Vocar.0019s0227.1.p
OG0000553: c_debaryana.g13323.t2 c_debaryana.g16734.t3 c_incerta.g11173.t1 c_incerta.g15881.t1 c_reinhardtii.Cre03.g159500.t1.2 c_reinhardtii.Cre16.g683371.t1.1 c_schloesseri.g11723.t1 c_schloesseri.g16759.t2 g_pectorale.KXZ51481.1 g_pectorale.KXZ55818.1 v_carteri.Vocar.0018s0251.1.p v_carteri.Vocar.0019s0245.1.p
OG0000554: c_debaryana.g12612.t1 c_debaryana.g1644.t1 c_incerta.g1344.t1 c_incerta.g6235.t1 c_reinhardtii.Cre01.g013700.t2.1 c_reinhardtii.Cre05.g241950.t1.2 c_schloesseri.g6689.t1 c_schloesseri.g9954.t1 g_pectorale.KXZ46183.1 g_pectorale.KXZ53186.1 v_carteri.Vocar.0007s0261.1.p v_carteri.Vocar.0055s0006.1.p
OG0000555: c_debaryana.g3174.t1 c_incerta.g10123.t1 c_incerta.g7820.t1 c_incerta.g7827.t1 c_reinhardtii.Cre02.g102650.t1.1 c_reinhardtii.Cre02.g102900.t1.1 c_reinhardtii.Cre12.g547200.t1.1 c_schloesseri.g16304.t1 c_schloesseri.g16311.t1 c_schloesseri.g774.t1 g_pectorale.KXZ53260.1 v_carteri.Vocar.0007s0186.1.p
OG0000556: c_debaryana.g1534.t1 c_debaryana.g18497.t1 c_incerta.g16347.t1 c_incerta.g4892.t1 c_reinhardtii.Cre07.g316400.t1.1 c_reinhardtii.Cre12.g494252.t1.1 c_schloesseri.g10659.t1 c_schloesseri.g5383.t1 g_pectorale.KXZ49816.1 v_carteri.Vocar.0001s1732.1.p v_carteri.Vocar.0031s0045.1.p v_carteri.Vocar.0031s0046.1.p
OG0000557: c_debaryana.g12414.t1 c_debaryana.g12424.t1 c_incerta.g3805.t1 c_incerta.g3807.t1 c_reinhardtii.Cre11.g478800.t1.2 c_reinhardtii.Cre11.g478950.t1.2 c_reinhardtii.Cre11.g478966.t1.1 c_schloesseri.g2396.t1 c_schloesseri.g2398.t1 g_pectorale.KXZ48222.1 v_carteri.Vocar.0027s0003.1.p v_carteri.Vocar.0027s0005.1.p
OG0000558: c_debaryana.g13566.t1 c_debaryana.g4702.t1 c_incerta.g15376.t1 c_incerta.g7160.t1 c_reinhardtii.Cre09.g392134.t1.1 c_reinhardtii.Cre14.g623650.t1.2 c_schloesseri.g10131.t1 c_schloesseri.g4974.t1 g_pectorale.KXZ49021.1 g_pectorale.KXZ54224.1 v_carteri.Vocar.0022s0188.1.p v_carteri.Vocar.0044s0045.1.p
OG0000559: c_debaryana.g2877.t1 c_debaryana.g8002.t1 c_incerta.g9565.t1 c_reinhardtii.Cre02.g095750.t1.2 c_schloesseri.g8233.t1 g_pectorale.KXZ51915.1 g_pectorale.KXZ51918.1 g_pectorale.KXZ51919.1 g_pectorale.KXZ51920.1 g_pectorale.KXZ51921.1 v_carteri.Vocar.0024s0085.1.p v_carteri.Vocar.0024s0086.1.p
OG0000560: c_debaryana.g1941.t1 c_incerta.g15585.t1 c_incerta.g15586.t1 c_incerta.g2825.t1 c_reinhardtii.Cre03.g206850.t1.1 c_reinhardtii.Cre09.g407950.t1.2 c_reinhardtii.Cre09.g408000.t1.1 c_schloesseri.g13832.t1 c_schloesseri.g13833.t1 c_schloesseri.g3824.t1 g_pectorale.KXZ42899.1 v_carteri.Vocar.0030s0185.1.p
OG0000561: c_debaryana.g19975.t1 c_debaryana.g7442.t1 c_incerta.g15145.t1 c_incerta.g9154.t1 c_reinhardtii.Cre05.g234652.t1.1 c_reinhardtii.Cre14.g630871.t1.1 c_schloesseri.g12819.t1 c_schloesseri.g12926.t1 g_pectorale.KXZ42979.1 v_carteri.Vocar.0008s0384.1.p v_carteri.Vocar.0016s0023.1.p v_carteri.Vocar.0025s0095.1.p
OG0000562: c_debaryana.g13625.t1 c_debaryana.g13733.t1 c_incerta.g15675.t1 c_incerta.g3857.t1 c_incerta.g3860.t1 c_reinhardtii.Cre16.g677100.t2.1 c_reinhardtii.Cre16.g681351.t1.2 c_reinhardtii.Cre16.g681400.t1.1 c_schloesseri.g11413.t1 c_schloesseri.g11414.t1 c_schloesseri.g11499.t1 v_carteri.Vocar.0018s0051.1.p
OG0000563: c_debaryana.g17153.t1 c_debaryana.g17154.t1 c_incerta.g16612.t1 c_incerta.g16613.t1 c_reinhardtii.Cre17.g731950.t1.2 c_reinhardtii.Cre17.g732000.t1.1 c_schloesseri.g12470.t1 c_schloesseri.g12471.t1 g_pectorale.KXZ53987.1 g_pectorale.KXZ53998.1 v_carteri.Vocar.0009s0017.1.p v_carteri.Vocar.0009s0018.1.p
OG0000564: c_incerta.g17710.t1 c_incerta.g2718.t1 c_reinhardtii.Cre05.g235186.t1.1 g_pectorale.KXZ41000.1 g_pectorale.KXZ41017.1 g_pectorale.KXZ42393.1 g_pectorale.KXZ42531.1 g_pectorale.KXZ45432.1 g_pectorale.KXZ45895.1 g_pectorale.KXZ47200.1 g_pectorale.KXZ49033.1 g_pectorale.KXZ53553.1
OG0000565: c_incerta.g16241.t1 c_incerta.g16250.t1 c_incerta.g16251.t1 c_incerta.g16252.t1 c_reinhardtii.Cre07.g320700.t1.1 c_reinhardtii.Cre07.g320750.t1.1 c_reinhardtii.Cre07.g321150.t1.1 c_schloesseri.g10764.t1 c_schloesseri.g10773.t1 c_schloesseri.g452.t1 g_pectorale.KXZ56253.1 v_carteri.Vocar.0021s0165.1.p
OG0000566: c_incerta.g10973.t1 c_incerta.g12348.t1 c_incerta.g12349.t1 c_reinhardtii.Cre03.g150750.t1.2 c_reinhardtii.Cre10.g426650.t1.1 c_schloesseri.g16571.t1 c_schloesseri.g5911.t1 c_schloesseri.g5912.t1 c_schloesseri.g5913.t2 c_schloesseri.g5914.t1 c_schloesseri.g5915.t1 c_schloesseri.g5916.t1
OG0000567: c_incerta.g11287.t1 c_incerta.g11289.t1 c_incerta.g11942.t1 c_incerta.g11943.t1 c_schloesseri.g13379.t1 c_schloesseri.g14496.t1 c_schloesseri.g15990.t1 c_schloesseri.g16953.t1 c_schloesseri.g17312.t2 c_schloesseri.g17371.t1 c_schloesseri.g2218.t1 c_schloesseri.g9650.t1
OG0000568: c_incerta.g15755.t1 c_incerta.g16467.t1 c_incerta.g16470.t1 c_incerta.g16484.t1 c_reinhardtii.Cre10.g453250.t1.2 c_reinhardtii.Cre10.g453850.t1.2 c_schloesseri.g17145.t1 c_schloesseri.g17155.t1 v_carteri.Vocar.0001s0889.1.p v_carteri.Vocar.0001s0890.1.p v_carteri.Vocar.0003s0140.1.p v_carteri.Vocar.0498s0002.1.p
OG0000569: c_incerta.g3651.t1 c_incerta.g3652.t1 c_incerta.g976.t1 c_reinhardtii.Cre01.g021550.t1.1 c_reinhardtii.Cre17.g704400.t1.1 c_reinhardtii.Cre17.g704700.t1.1 c_reinhardtii.Cre17.g704750.t1.1 c_schloesseri.g12412.t1 c_schloesseri.g14830.t1 c_schloesseri.g14831.t1 c_schloesseri.g8099.t1 c_schloesseri.g8100.t1
OG0000570: c_incerta.g10186.t1 c_incerta.g10189.t1 c_incerta.g13991.t1 c_reinhardtii.Cre03.g165976.t1.1 c_reinhardtii.Cre12.g531283.t1.1 c_schloesseri.g10598.t1 c_schloesseri.g10600.t1 g_pectorale.KXZ40876.1 g_pectorale.KXZ41496.1 g_pectorale.KXZ45077.1 v_carteri.Vocar.0009s0047.1.p v_carteri.Vocar.0009s0048.1.p
OG0000571: c_incerta.g1382.t1 c_reinhardtii.Cre02.g096455.t1.2 c_reinhardtii.Cre10.g430600.t1.1 c_schloesseri.g12968.t1 c_schloesseri.g12969.t1 c_schloesseri.g1850.t1 c_schloesseri.g924.t1 c_schloesseri.g927.t1 c_schloesseri.g930.t1 c_schloesseri.g931.t1 g_pectorale.KXZ46495.1 g_pectorale.KXZ46496.1
OG0000572: c_incerta.g13891.t1 c_incerta.g14600.t1 c_incerta.g14601.t1 c_incerta.g14652.t1 c_reinhardtii.Cre03.g155950.t1.2 c_reinhardtii.Cre04.g226100.t1.1 c_schloesseri.g10676.t1 g_pectorale.KXZ45958.1 v_carteri.Vocar.0001s0039.1.p v_carteri.Vocar.0003s0472.1.p v_carteri.Vocar.0016s0125.1.p v_carteri.Vocar.0043s0015.1.p
OG0000573: c_incerta.g10667.t1 c_incerta.g11027.t1 c_incerta.g4570.t1 c_incerta.g4575.t1 c_reinhardtii.Cre03.g153200.t1.1 c_reinhardtii.Cre03.g153300.t1.1 c_reinhardtii.Cre03.g153306.t1.2 c_reinhardtii.Cre03.g173250.t1.1 c_schloesseri.g16620.t1 c_schloesseri.g16621.t1 c_schloesseri.g16623.t1 c_schloesseri.g16625.t1
OG0000574: c_incerta.g2082.t1 c_reinhardtii.Cre06.g253600.t1.1 c_reinhardtii.Cre06.g253679.t1.1 c_reinhardtii.Cre06.g253750.t1.2 c_reinhardtii.Cre06.g253757.t1.1 c_reinhardtii.Cre06.g253759.t1.1 c_reinhardtii.Cre06.g253789.t1.1 c_reinhardtii.Cre06.g253800.t1.1 c_reinhardtii.Cre06.g253902.t1.1 c_reinhardtii.Cre06.g254052.t1.1 c_reinhardtii.Cre06.g254077.t1.1 c_schloesseri.g1176.t1
OG0000575: c_incerta.g1687.t1 c_incerta.g8966.t1 c_reinhardtii.Cre09.g396451.t1.1 c_reinhardtii.Cre13.g577250.t1.2 c_reinhardtii.Cre13.g577300.t1.2 c_reinhardtii.Cre16.g677300.t1.1 c_schloesseri.g12262.t1 c_schloesseri.g8508.t1 g_pectorale.KXZ46572.1 v_carteri.Vocar.0004s0433.1.p v_carteri.Vocar.0004s0434.1.p v_carteri.Vocar.0004s0436.1.p
OG0000576: g_pectorale.KXZ40848.1 g_pectorale.KXZ41328.1 g_pectorale.KXZ41519.1 g_pectorale.KXZ44852.1 g_pectorale.KXZ44856.1 g_pectorale.KXZ45069.1 g_pectorale.KXZ45070.1 g_pectorale.KXZ45072.1 g_pectorale.KXZ45078.1 g_pectorale.KXZ46849.1 g_pectorale.KXZ50172.1 g_pectorale.KXZ50173.1
OG0000577: c_debaryana.g1243.t1 c_debaryana.g1244.t1 c_debaryana.g16523.t1 c_debaryana.g5001.t1 c_debaryana.g5003.t1 c_incerta.g13776.t1 c_reinhardtii.Cre09.g416450.t1.2 c_schloesseri.g9060.t1 g_pectorale.KXZ45358.1 g_pectorale.KXZ45390.1 v_carteri.Vocar.0005s0250.1.p
OG0000578: c_debaryana.g1425.t1 c_debaryana.g1426.t1 c_incerta.g8703.t1 c_incerta.g8705.t1 c_incerta.g8706.t1 c_reinhardtii.Cre07.g348300.t1.2 c_reinhardtii.Cre07.g348400.t1.1 c_schloesseri.g7621.t1 g_pectorale.KXZ53753.1 g_pectorale.KXZ53754.1 v_carteri.Vocar.0005s0066.1.p
OG0000579: c_debaryana.g5036.t1 c_debaryana.g5038.t1 c_incerta.g3395.t1 c_incerta.g3396.t1 c_reinhardtii.Cre17.g717250.t1.1 c_reinhardtii.Cre17.g717300.t1.1 c_schloesseri.g14664.t1 c_schloesseri.g14665.t1 g_pectorale.KXZ50969.1 v_carteri.Vocar.0004s0280.1.p v_carteri.Vocar.0004s0281.1.p
OG0000580: c_debaryana.g12640.t1 c_debaryana.g15464.t1 c_debaryana.g17319.t1 c_debaryana.g1946.t1 c_debaryana.g19476.t1 c_debaryana.g2289.t1 c_debaryana.g4836.t1 c_debaryana.g4929.t1 c_debaryana.g7860.t1 g_pectorale.KXZ40924.1 g_pectorale.KXZ41838.1
OG0000581: c_debaryana.g12783.t1 c_debaryana.g12784.t1 c_debaryana.g8027.t1 c_incerta.g7968.t1 c_incerta.g7969.t1 c_reinhardtii.Cre14.g618200.t1.1 c_reinhardtii.Cre14.g618250.t1.1 c_schloesseri.g17344.t1 g_pectorale.KXZ41932.1 g_pectorale.KXZ51672.1 v_carteri.Vocar.0001s1453.1.p
OG0000582: c_debaryana.g18457.t1 c_debaryana.g5872.t1 c_incerta.g12726.t1 c_reinhardtii.Cre02.g085600.t1.2 c_reinhardtii.Cre11.g467682.t1.1 c_schloesseri.g3271.t1 c_schloesseri.g5647.t1 g_pectorale.KXZ51583.1 g_pectorale.KXZ52594.1 v_carteri.Vocar.0009s0379.1.p v_carteri.Vocar.0028s0184.1.p
OG0000583: c_debaryana.g12339.t1 c_debaryana.g5707.t1 c_incerta.g15782.t1 c_incerta.g15783.t1 c_reinhardtii.Cre16.g671800.t1.2 c_reinhardtii.Cre16.g671850.t1.2 c_schloesseri.g11620.t1 g_pectorale.KXZ55761.1 g_pectorale.KXZ55764.1 v_carteri.Vocar.0018s0260.1.p v_carteri.Vocar.0018s0263.1.p
OG0000584: c_debaryana.g12829.t1 c_debaryana.g3220.t1 c_incerta.g10024.t1 c_incerta.g10169.t1 c_reinhardtii.Cre12.g542250.t1.1 c_reinhardtii.Cre12.g549550.t1.2 c_schloesseri.g13338.t1 c_schloesseri.g820.t1 g_pectorale.KXZ53223.1 v_carteri.Vocar.0007s0110.1.p v_carteri.Vocar.0007s0229.1.p
OG0000585: c_debaryana.g3226.t1 c_debaryana.g3231.t1 c_debaryana.g3232.t1 c_incerta.g10195.t1 c_incerta.g11802.t1 c_reinhardtii.Cre12.g513750.t1.1 c_reinhardtii.Cre12.g550400.t1.2 c_schloesseri.g11359.t1 c_schloesseri.g833.t1 g_pectorale.KXZ53150.1 v_carteri.Vocar.0007s0290.1.p
OG0000586: c_debaryana.g361.t1 c_debaryana.g383.t1 c_debaryana.g384.t1 c_incerta.g7449.t1 c_incerta.g7455.t1 c_reinhardtii.Cre08.g384600.t1.2 c_reinhardtii.Cre08.g384800.t1.2 c_schloesseri.g15702.t1 c_schloesseri.g15706.t1 g_pectorale.KXZ49540.1 v_carteri.Vocar.0008s0125.1.p
OG0000587: c_debaryana.g18220.t1 c_debaryana.g9757.t1 c_incerta.g14636.t1 c_incerta.g4976.t1 c_incerta.g6175.t1 c_reinhardtii.Cre07.g336300.t1.1 c_reinhardtii.Cre12.g499150.t1.1 c_reinhardtii.Cre12.g499200.t1.2 c_reinhardtii.Cre14.g633250.t1.2 c_schloesseri.g2724.t2 g_pectorale.KXZ49484.1
OG0000588: c_debaryana.g17549.t1 c_debaryana.g17550.t1 c_debaryana.g17552.t1 c_debaryana.g17553.t1 c_incerta.g4007.t1 c_incerta.g4605.t1 c_incerta.g6389.t1 c_reinhardtii.Cre05.g248400.t1.2 c_reinhardtii.Cre05.g248450.t1.2 c_schloesseri.g15890.t1 c_schloesseri.g1600.t1
OG0000589: c_debaryana.g12111.t2 c_debaryana.g19189.t2 c_incerta.g1635.t1 c_incerta.g525.t1 c_reinhardtii.Cre06.g282000.t1.1 c_reinhardtii.Cre13.g579598.t1.1 c_schloesseri.g2602.t1 c_schloesseri.g8452.t1 g_pectorale.KXZ44911.1 v_carteri.Vocar.0001s0072.1.p v_carteri.Vocar.0002s0103.1.p
OG0000590: c_debaryana.g16468.t1 c_debaryana.g16470.t1 c_debaryana.g16487.t1 c_incerta.g17634.t1 c_incerta.g17636.t1 c_reinhardtii.Cre06.g278158.t1.1 c_reinhardtii.Cre06.g278160.t1.1 c_schloesseri.g15159.t1 c_schloesseri.g15161.t1 v_carteri.Vocar.0002s0571.1.p v_carteri.Vocar.0002s0573.1.p
OG0000591: c_debaryana.g18283.t1 c_debaryana.g18284.t1 c_debaryana.g18285.t1 c_incerta.g13304.t1 c_incerta.g13305.t1 c_reinhardtii.Cre10.g437550.t1.1 c_reinhardtii.Cre10.g437650.t1.1 c_schloesseri.g539.t1 c_schloesseri.g540.t1 c_schloesseri.g541.t1 g_pectorale.KXZ46505.1
OG0000592: c_debaryana.g5624.t1 c_debaryana.g5625.t1 c_incerta.g5153.t1 c_incerta.g5154.t1 c_reinhardtii.Cre03.g189450.t1.2 c_reinhardtii.Cre03.g189500.t1.2 c_schloesseri.g2898.t1 c_schloesseri.g2899.t1 g_pectorale.KXZ56934.1 v_carteri.Vocar.0011s0151.1.p v_carteri.Vocar.0011s0328.1.p
OG0000593: c_debaryana.g626.t1 c_debaryana.g629.t1 c_debaryana.g630.t1 c_debaryana.g632.t1 c_debaryana.g7637.t1 c_incerta.g4666.t1 c_reinhardtii.Cre12.g532050.t1.2 c_schloesseri.g11022.t1 g_pectorale.KXZ51278.1 g_pectorale.KXZ51279.1 v_carteri.Vocar.0017s0004.1.p
OG0000594: c_debaryana.g18570.t1 c_debaryana.g5485.t1 c_incerta.g3089.t1 c_incerta.g9322.t1 c_reinhardtii.Cre02.g119400.t1.1 c_reinhardtii.Cre06.g304876.t1.1 c_reinhardtii.Cre11.g467750.t1.1 c_schloesseri.g1734.t1 c_schloesseri.g3477.t1 g_pectorale.KXZ54098.1 v_carteri.Vocar.0033s0086.1.p
OG0000595: c_debaryana.g12120.t1 c_debaryana.g8546.t1 c_incerta.g13095.t1 c_incerta.g9869.t1 c_reinhardtii.Cre01.g044800.t1.2 c_schloesseri.g15624.t1 c_schloesseri.g3957.t1 g_pectorale.KXZ55137.1 g_pectorale.KXZ55138.1 v_carteri.Vocar.0001s0636.1.p v_carteri.Vocar.0001s0637.1.p
OG0000596: c_debaryana.g10957.t1 c_debaryana.g13031.t1 c_debaryana.g13032.t1 c_debaryana.g13165.t1 c_debaryana.g13169.t1 c_debaryana.g13557.t1 c_debaryana.g13575.t1 c_debaryana.g13576.t1 c_debaryana.g15538.t1 c_debaryana.g5404.t1 c_debaryana.g5407.t1
OG0000597: c_debaryana.g20045.t1 c_debaryana.g3614.t1 c_incerta.g474.t1 c_reinhardtii.Cre06.g284500.t1.2 c_reinhardtii.Cre06.g284550.t1.2 c_schloesseri.g2657.t1 c_schloesseri.g2658.t1 g_pectorale.KXZ46722.1 g_pectorale.KXZ46723.1 v_carteri.Vocar.0001s1480.1.p v_carteri.Vocar.0001s1482.1.p
OG0000598: c_debaryana.g14688.t2 c_debaryana.g14689.t1 c_incerta.g5689.t1 c_incerta.g5695.t1 c_reinhardtii.Cre03.g164600.t1.2 c_reinhardtii.Cre03.g165050.t1.2 c_schloesseri.g16858.t1 c_schloesseri.g16864.t1 g_pectorale.KXZ56375.1 v_carteri.Vocar.0005s0158.1.p v_carteri.Vocar.0005s0159.1.p
OG0000599: c_debaryana.g6250.t1 c_incerta.g10113.t1 c_incerta.g10115.t1 c_reinhardtii.Cre12.g546770.t1.2 c_reinhardtii.Cre12.g546850.t1.2 c_schloesseri.g765.t1 c_schloesseri.g767.t1 g_pectorale.KXZ53252.1 g_pectorale.KXZ53269.1 v_carteri.Vocar.0007s0145.1.p v_carteri.Vocar.0007s0194.1.p
OG0000600: c_debaryana.g19957.t2 c_debaryana.g19962.t1 c_debaryana.g19963.t1 c_debaryana.g19964.t1 c_debaryana.g6538.t1 c_incerta.g9145.t1 c_reinhardtii.Cre05.g234661.t1.1 c_schloesseri.g12810.t1 g_pectorale.KXZ45664.1 g_pectorale.KXZ51383.1 v_carteri.Vocar.0008s0393.1.p
OG0000601: c_debaryana.g12858.t1 c_debaryana.g5434.t2 c_incerta.g11021.t1 c_incerta.g1412.t1 c_reinhardtii.Cre03.g152900.t1.1 c_reinhardtii.Cre13.g589870.t1.1 c_schloesseri.g13145.t1 c_schloesseri.g16614.t1 g_pectorale.KXZ47608.1 g_pectorale.KXZ48613.1 v_carteri.Vocar.0019s0190.1.p
OG0000602: c_debaryana.g11779.t1 c_debaryana.g11780.t1 c_debaryana.g11800.t1 c_debaryana.g11808.t1 c_incerta.g5238.t1 c_reinhardtii.Cre03.g185400.t1.1 c_schloesseri.g2982.t1 g_pectorale.KXZ56719.1 v_carteri.Vocar.0015s0219.1.p v_carteri.Vocar.0015s0220.1.p v_carteri.Vocar.0015s0221.1.p
OG0000603: c_debaryana.g6238.t1 c_debaryana.g6239.t1 c_incerta.g10108.t1 c_reinhardtii.Cre12.g546550.t1.1 c_schloesseri.g759.t1 g_pectorale.KXZ53287.1 g_pectorale.KXZ53288.1 v_carteri.Vocar.0007s0166.1.p v_carteri.Vocar.0043s0020.1.p v_carteri.Vocar.0043s0021.1.p v_carteri.Vocar.0043s0022.1.p
OG0000604: c_debaryana.g20236.t1 c_debaryana.g20237.t1 c_incerta.g15269.t1 c_reinhardtii.Cre02.g144000.t1.2 c_reinhardtii.Cre02.g144001.t1.1 c_schloesseri.g6508.t1 c_schloesseri.g6509.t1 g_pectorale.KXZ50302.1 g_pectorale.KXZ50304.1 v_carteri.Vocar.0054s0021.1.p v_carteri.Vocar.0054s0023.1.p
OG0000605: c_debaryana.g14161.t1 c_debaryana.g15608.t1 c_debaryana.g175.t1 c_debaryana.g176.t1 c_incerta.g4497.t1 c_reinhardtii.Cre12.g524850.t2.1 c_schloesseri.g16048.t1 g_pectorale.KXZ47387.1 v_carteri.Vocar.0004s0292.1.p v_carteri.Vocar.0004s0293.1.p v_carteri.Vocar.0742s0001.1.p
OG0000606: c_debaryana.g16622.t1 c_debaryana.g16626.t1 c_debaryana.g16648.t1 c_debaryana.g4250.t1 c_debaryana.g9691.t1 c_incerta.g9381.t1 c_reinhardtii.Cre04.g214650.t1.1 c_reinhardtii.Cre06.g302050.t1.2 c_schloesseri.g12730.t3 c_schloesseri.g1680.t1 g_pectorale.KXZ51068.1
OG0000607: c_debaryana.g17851.t1 c_debaryana.g17891.t1 c_incerta.g7611.t1 c_incerta.g7613.t1 c_reinhardtii.Cre02.g112250.t1.2 c_reinhardtii.Cre02.g112300.t1.1 c_schloesseri.g3330.t1 c_schloesseri.g3332.t1 g_pectorale.KXZ50266.1 v_carteri.Vocar.0001s1576.1.p v_carteri.Vocar.0001s1578.1.p
OG0000608: c_debaryana.g9189.t1 c_debaryana.g9190.t1 c_debaryana.g9191.t1 c_incerta.g2406.t1 c_incerta.g2407.t1 c_reinhardtii.Cre11.g483250.t1.1 c_reinhardtii.Cre11.g483351.t1.1 c_schloesseri.g87.t1 c_schloesseri.g89.t1 c_schloesseri.g91.t1 c_schloesseri.g93.t1
OG0000609: c_debaryana.g1092.t1 c_debaryana.g14665.t1 c_incerta.g5710.t1 c_incerta.g5711.t1 c_reinhardtii.Cre03.g163800.t1.1 c_reinhardtii.Cre03.g163850.t1.2 c_schloesseri.g16842.t1 g_pectorale.KXZ50075.1 g_pectorale.KXZ56407.1 v_carteri.Vocar.0005s0183.1.p v_carteri.Vocar.0071s0016.1.p
OG0000610: c_debaryana.g14533.t1 c_debaryana.g3738.t1 c_incerta.g5778.t1 c_incerta.g5781.t1 c_reinhardtii.Cre10.g456900.t1.2 c_reinhardtii.Cre10.g457000.t1.1 c_schloesseri.g17072.t1 c_schloesseri.g17074.t1 g_pectorale.KXZ54522.1 v_carteri.Vocar.0015s0102.1.p v_carteri.Vocar.0015s0103.1.p
OG0000611: c_debaryana.g4539.t1 c_debaryana.g5139.t1 c_incerta.g15347.t1 c_incerta.g8859.t1 c_reinhardtii.Cre02.g147650.t1.2 c_reinhardtii.Cre09.g392503.t1.1 c_schloesseri.g12164.t1 c_schloesseri.g4938.t1 g_pectorale.KXZ54187.1 v_carteri.Vocar.0009s0279.1.p v_carteri.Vocar.0044s0015.1.p
OG0000612: c_debaryana.g10090.t1 c_debaryana.g17593.t1 c_incerta.g8125.t1 c_incerta.g8128.t1 c_reinhardtii.Cre04.g221550.t1.2 c_reinhardtii.Cre04.g221650.t1.1 c_schloesseri.g1384.t1 c_schloesseri.g1385.t1 g_pectorale.KXZ50501.1 v_carteri.Vocar.0025s0028.1.p v_carteri.Vocar.0025s0030.1.p
OG0000613: c_debaryana.g2367.t1 c_debaryana.g2368.t1 c_debaryana.g2369.t1 c_debaryana.g2370.t1 c_incerta.g14396.t1 c_reinhardtii.Cre15.g636750.t1.2 c_reinhardtii.Cre15.g636800.t1.1 c_schloesseri.g3718.t1 c_schloesseri.g3719.t1 g_pectorale.KXZ43038.1 v_carteri.Vocar.0025s0188.1.p
OG0000614: c_debaryana.g15775.t1 c_debaryana.g15782.t1 c_debaryana.g15783.t1 c_incerta.g12687.t1 c_incerta.g12690.t1 c_reinhardtii.Cre11.g467644.t1.1 c_schloesseri.g12697.t1 c_schloesseri.g12700.t1 g_pectorale.KXZ42746.1 v_carteri.Vocar.0009s0332.1.p v_carteri.Vocar.0067s0002.1.p
OG0000615: c_debaryana.g12044.t1 c_debaryana.g20263.t1 c_debaryana.g743.t1 c_incerta.g10592.t1 c_incerta.g10595.t1 c_incerta.g12554.t1 c_incerta.g1839.t1 c_reinhardtii.Cre13.g570450.t1.1 c_schloesseri.g1889.t1 g_pectorale.KXZ49235.1 v_carteri.Vocar.0001s0334.1.p
OG0000616: c_debaryana.g9415.t2 c_debaryana.g9416.t1 c_incerta.g9969.t1 c_reinhardtii.Cre12.g539650.t1.1 c_reinhardtii.Cre35.g759247.t1.1 c_schloesseri.g13383.t1 g_pectorale.KXZ53414.1 g_pectorale.KXZ53417.1 g_pectorale.KXZ53419.1 g_pectorale.KXZ53422.1 v_carteri.Vocar.0007s0043.1.p
OG0000617: c_debaryana.g12525.t1 c_debaryana.g12526.t1 c_debaryana.g12527.t1 c_debaryana.g12528.t1 c_debaryana.g12529.t1 c_incerta.g16258.t1 c_reinhardtii.Cre07.g320400.t1.2 c_reinhardtii.Cre07.g320450.t1.2 c_schloesseri.g10758.t1 c_schloesseri.g10759.t1 g_pectorale.KXZ56244.1
OG0000618: c_debaryana.g8452.t1 c_debaryana.g8454.t1 c_incerta.g11261.t1 c_incerta.g9137.t1 c_reinhardtii.Cre05.g234750.t1.2 c_reinhardtii.Cre19.g750197.t1.1 c_schloesseri.g12803.t1 c_schloesseri.g3803.t1 g_pectorale.KXZ48343.1 v_carteri.Vocar.0012s0070.1.p v_carteri.Vocar.0012s0071.1.p
OG0000619: c_debaryana.g9608.t1 c_debaryana.g9613.t1 c_incerta.g4088.t1 c_incerta.g4089.t1 c_reinhardtii.Cre16.g690000.t1.2 c_reinhardtii.Cre16.g690050.t1.2 c_schloesseri.g4802.t1 c_schloesseri.g4803.t1 g_pectorale.KXZ49072.1 v_carteri.Vocar.0023s0083.1.p v_carteri.Vocar.0023s0084.1.p
OG0000620: c_debaryana.g3331.t1 c_debaryana.g3332.t1 c_debaryana.g3338.t1 c_debaryana.g3341.t1 c_debaryana.g3342.t1 c_debaryana.g3343.t1 c_debaryana.g3344.t1 c_debaryana.g3387.t1 c_debaryana.g7735.t1 c_debaryana.g7736.t1 v_carteri.Vocar.0029s0153.1.p
OG0000621: c_debaryana.g8851.t1 g_pectorale.KXZ42709.1 g_pectorale.KXZ42720.1 g_pectorale.KXZ42726.1 g_pectorale.KXZ42727.1 g_pectorale.KXZ42729.1 g_pectorale.KXZ42828.1 g_pectorale.KXZ46681.1 g_pectorale.KXZ50408.1 g_pectorale.KXZ52764.1 g_pectorale.KXZ52765.1
OG0000622: c_debaryana.g4164.t1 c_debaryana.g4170.t1 c_debaryana.g8525.t1 c_incerta.g12259.t1 c_reinhardtii.Cre10.g430700.t1.1 c_schloesseri.g406.t1 g_pectorale.KXZ45133.1 g_pectorale.KXZ56476.1 g_pectorale.KXZ56477.1 v_carteri.Vocar.0005s0270.1.p v_carteri.Vocar.0005s0271.1.p
OG0000623: c_debaryana.g6928.t1 c_debaryana.g753.t1 c_debaryana.g754.t1 c_debaryana.g755.t1 c_debaryana.g756.t1 c_debaryana.g757.t1 c_debaryana.g765.t1 c_debaryana.g766.t1 c_debaryana.g800.t1 c_debaryana.g809.t1 c_debaryana.g810.t1
OG0000624: c_debaryana.g18145.t1 c_debaryana.g18162.t1 c_incerta.g13218.t1 c_reinhardtii.Cre10.g442150.t1.1 c_reinhardtii.Cre10.g442200.t1.2 c_schloesseri.g622.t1 c_schloesseri.g623.t1 g_pectorale.KXZ47087.1 g_pectorale.KXZ47088.1 v_carteri.Vocar.0001s1247.1.p v_carteri.Vocar.0001s1249.1.p
OG0000625: c_debaryana.g18956.t1 c_debaryana.g18957.t1 c_incerta.g10813.t1 c_incerta.g10999.t1 c_reinhardtii.Cre03.g151900.t1.2 c_reinhardtii.Cre03.g151950.t1.2 g_pectorale.KXZ52487.1 g_pectorale.KXZ52489.1 v_carteri.Vocar.0004s0095.1.p v_carteri.Vocar.0278s0001.1.p v_carteri.Vocar.0278s0002.1.p
OG0000626: c_debaryana.g10826.t1 c_debaryana.g4315.t1 c_incerta.g2995.t1 c_incerta.g5801.t1 c_reinhardtii.Cre10.g447850.t1.2 c_reinhardtii.Cre10.g458100.t1.2 c_schloesseri.g14357.t1 c_schloesseri.g17054.t1 g_pectorale.KXZ46963.1 g_pectorale.KXZ52032.1 v_carteri.Vocar.0020s0174.1.p
OG0000627: c_debaryana.g8561.t1 c_debaryana.g8562.t1 c_incerta.g9843.t1 c_incerta.g9844.t1 c_reinhardtii.Cre01.g043450.t1.2 c_reinhardtii.Cre01.g043500.t1.1 c_schloesseri.g3988.t1 c_schloesseri.g3989.t1 g_pectorale.KXZ55143.1 v_carteri.Vocar.0001s0654.1.p v_carteri.Vocar.0001s0655.1.p
OG0000628: c_debaryana.g7991.t1 c_debaryana.g7992.t1 c_debaryana.g7993.t1 c_debaryana.g7996.t1 c_debaryana.g7997.t1 c_debaryana.g7998.t1 c_incerta.g1173.t1 c_reinhardtii.Cre14.g613501.t1.1 c_reinhardtii.Cre17.g724650.t1.2 c_schloesseri.g14515.t1 g_pectorale.KXZ51964.1
OG0000629: c_debaryana.g16061.t1 c_debaryana.g16062.t1 c_incerta.g1702.t1 c_incerta.g1703.t1 c_reinhardtii.Cre13.g576250.t1.1 c_reinhardtii.Cre13.g576300.t1.2 c_schloesseri.g8534.t1 c_schloesseri.g8535.t1 g_pectorale.KXZ49351.1 v_carteri.Vocar.0001s0147.1.p v_carteri.Vocar.0001s0148.1.p
OG0000630: c_debaryana.g16025.t1 c_debaryana.g209.t1 c_incerta.g1736.t1 c_incerta.g4668.t1 c_reinhardtii.Cre12.g532151.t1.1 c_reinhardtii.Cre13.g574850.t1.1 c_schloesseri.g11020.t1 c_schloesseri.g8564.t1 g_pectorale.KXZ49276.1 g_pectorale.KXZ51285.1 v_carteri.Vocar.0001s0214.1.p
OG0000631: c_debaryana.g13168.t1 c_debaryana.g15623.t1 c_debaryana.g3126.t1 c_incerta.g12961.t1 c_reinhardtii.Cre09.g402478.t1.1 c_reinhardtii.Cre14.g623926.t1.1 c_reinhardtii.Cre14.g623950.t2.1 c_schloesseri.g10138.t1 c_schloesseri.g13926.t1 g_pectorale.KXZ49131.1 v_carteri.Vocar.0061s0024.1.p
OG0000632: c_debaryana.g14283.t1 c_debaryana.g14284.t1 c_incerta.g17696.t1 c_incerta.g17701.t1 c_reinhardtii.Cre06.g278223.t1.1 c_reinhardtii.Cre06.g278228.t1.1 c_schloesseri.g10378.t1 c_schloesseri.g10383.t1 g_pectorale.KXZ45834.1 v_carteri.Vocar.0002s0306.1.p v_carteri.Vocar.0002s0307.1.p
OG0000633: c_debaryana.g10119.t1 c_debaryana.g8573.t1 c_debaryana.g8576.t1 c_debaryana.g8577.t1 c_debaryana.g8578.t1 c_incerta.g12462.t1 c_incerta.g9816.t1 c_reinhardtii.Cre10.g421450.t1.1 c_reinhardtii.Cre15.g639350.t1.1 c_schloesseri.g1533.t1 c_schloesseri.g4227.t1
OG0000634: c_debaryana.g18983.t1 c_debaryana.g19532.t1 c_debaryana.g6925.t1 c_incerta.g1007.t1 c_incerta.g1009.t1 c_incerta.g1168.t1 c_incerta.g1169.t1 c_reinhardtii.Cre11.g481350.t1.1 c_reinhardtii.Cre11.g481375.t1.1 c_reinhardtii.Cre16.g660601.t1.1 c_schloesseri.g14798.t1
OG0000635: c_debaryana.g6321.t1 c_debaryana.g6322.t1 c_incerta.g2687.t1 c_incerta.g2688.t1 c_reinhardtii.Cre03.g200650.t1.1 c_reinhardtii.Cre03.g200700.t1.2 c_schloesseri.g8907.t1 c_schloesseri.g8908.t1 g_pectorale.KXZ43985.1 v_carteri.Vocar.0035s0014.1.p v_carteri.Vocar.0035s0015.1.p
OG0000636: c_debaryana.g12126.t1 c_debaryana.g12129.t1 c_debaryana.g12132.t1 c_incerta.g4721.t1 c_reinhardtii.Cre12.g534300.t1.1 c_reinhardtii.Cre12.g534302.t1.2 c_schloesseri.g10971.t1 g_pectorale.KXZ51352.1 g_pectorale.KXZ51359.1 v_carteri.Vocar.0034s0046.1.p v_carteri.Vocar.0034s0048.1.p
OG0000637: c_debaryana.g8012.t1 c_debaryana.g8013.t1 c_incerta.g13117.t1 c_incerta.g8325.t1 c_reinhardtii.Cre02.g085257.t1.2 c_reinhardtii.Cre14.g611300.t1.1 c_schloesseri.g2180.t1 c_schloesseri.g5650.t1 g_pectorale.KXZ47650.1 v_carteri.Vocar.0028s0176.1.p v_carteri.Vocar.0050s0060.1.p
OG0000638: c_debaryana.g4450.t1 c_debaryana.g8958.t1 c_incerta.g4647.t1 c_incerta.g8876.t1 c_reinhardtii.Cre09.g393150.t1.2 c_reinhardtii.Cre12.g531200.t1.1 c_schloesseri.g11039.t1 c_schloesseri.g12178.t1 g_pectorale.KXZ50175.1 v_carteri.Vocar.0009s0241.1.p v_carteri.Vocar.0027s0067.1.p
OG0000639: c_debaryana.g15088.t1 c_debaryana.g20558.t1 c_incerta.g13364.t1 c_incerta.g9941.t1 c_reinhardtii.Cre10.g433950.t1.1 c_reinhardtii.Cre12.g550702.t1.1 c_schloesseri.g13404.t1 c_schloesseri.g474.t1 g_pectorale.KXZ51554.1 v_carteri.Vocar.0007s0025.1.p v_carteri.Vocar.0014s0129.1.p
OG0000640: c_debaryana.g10195.t1 c_incerta.g10394.t1 c_incerta.g10395.t1 c_incerta.g15980.t1 c_incerta.g8200.t1 c_schloesseri.g174.t1 c_schloesseri.g9428.t1 g_pectorale.KXZ48610.1 g_pectorale.KXZ51894.1 g_pectorale.KXZ51895.1 v_carteri.Vocar.0039s0003.1.p
OG0000641: c_debaryana.g4842.t1 c_debaryana.g4849.t1 c_incerta.g10048.t1 c_incerta.g10049.t1 c_reinhardtii.Cre12.g543350.t1.1 c_reinhardtii.Cre12.g543400.t1.2 c_schloesseri.g13308.t1 c_schloesseri.g13309.t1 g_pectorale.KXZ53335.1 g_pectorale.KXZ53336.1 v_carteri.Vocar.0007s0119.1.p
OG0000642: c_debaryana.g18515.t1 c_incerta.g4286.t1 c_incerta.g9121.t1 c_reinhardtii.Cre01.g017850.t1.2 c_reinhardtii.Cre13.g607500.t1.2 c_schloesseri.g12017.t1 g_pectorale.KXZ40996.1 g_pectorale.KXZ54106.1 v_carteri.Vocar.0006s0033.1.p v_carteri.Vocar.0024s0244.1.p v_carteri.Vocar.0073s0034.1.p
OG0000643: c_debaryana.g15354.t1 c_debaryana.g16355.t1 c_incerta.g10337.t1 c_incerta.g202.t1 c_reinhardtii.Cre07.g345350.t1.1 c_reinhardtii.Cre14.g621050.t1.1 c_schloesseri.g17287.t1 c_schloesseri.g9379.t1 g_pectorale.KXZ54653.1 v_carteri.Vocar.0002s0488.1.p v_carteri.Vocar.0011s0012.1.p
OG0000644: c_debaryana.g15164.t1 c_debaryana.g17191.t1 c_debaryana.g6089.t1 c_incerta.g8052.t1 c_reinhardtii.Cre08.g358547.t1.1 c_reinhardtii.Cre26.g757097.t1.1 c_reinhardtii.Cre46.g761047.t1.1 c_schloesseri.g1140.t2 g_pectorale.KXZ43627.1 v_carteri.Vocar.0014s0271.1.p v_carteri.Vocar.0014s0272.1.p
OG0000645: c_debaryana.g7387.t1 c_debaryana.g8346.t1 c_incerta.g15903.t1 c_incerta.g7389.t1 c_incerta.g7394.t1 c_reinhardtii.Cre12.g551550.t1.1 c_reinhardtii.Cre16.g685613.t1.1 c_schloesseri.g11744.t1 c_schloesseri.g858.t1 g_pectorale.KXZ53142.1 v_carteri.Vocar.0007s0300.1.p
OG0000646: c_debaryana.g14317.t1 c_incerta.g16125.t1 c_incerta.g16126.t1 c_incerta.g7869.t1 c_reinhardtii.Cre07.g325740.t1.1 c_reinhardtii.Cre07.g325741.t1.1 c_schloesseri.g10898.t1 g_pectorale.KXZ44981.1 g_pectorale.KXZ51046.1 g_pectorale.KXZ56263.1 v_carteri.Vocar.0003s0169.1.p
OG0000647: c_debaryana.g14057.t1 c_debaryana.g14059.t1 c_debaryana.g14060.t1 c_incerta.g4612.t1 c_incerta.g4614.t1 c_reinhardtii.Cre06.g270950.t1.2 c_reinhardtii.Cre06.g271000.t1.2 c_schloesseri.g15369.t1 c_schloesseri.g15370.t1 g_pectorale.KXZ52038.1 v_carteri.Vocar.0002s0398.1.p
OG0000648: c_debaryana.g14624.t1 c_debaryana.g20051.t1 c_incerta.g11220.t1 c_incerta.g13792.t1 c_reinhardtii.Cre03.g162000.t1.2 c_reinhardtii.Cre09.g415900.t1.2 c_schloesseri.g16804.t1 c_schloesseri.g9081.t1 g_pectorale.KXZ44371.1 g_pectorale.KXZ44372.1 v_carteri.Vocar.0005s0214.1.p
OG0000649: c_debaryana.g16980.t1 c_debaryana.g20121.t1 c_debaryana.g20569.t1 c_incerta.g11301.t1 c_incerta.g13504.t1 c_incerta.g14947.t1 c_incerta.g2513.t1 c_incerta.g3848.t1 c_incerta.g4752.t1 c_incerta.g65.t1 c_schloesseri.g88.t1
OG0000650: c_debaryana.g18771.t1 c_debaryana.g18774.t1 c_incerta.g7041.t1 c_incerta.g7042.t1 c_reinhardtii.Cre05.g232200.t1.2 c_schloesseri.g7651.t1 c_schloesseri.g7652.t1 g_pectorale.KXZ46316.1 g_pectorale.KXZ46317.1 g_pectorale.KXZ46318.1 v_carteri.Vocar.0003s0456.1.p
OG0000651: c_debaryana.g17331.t1 c_incerta.g16343.t1 c_incerta.g16344.t1 c_incerta.g16345.t1 c_reinhardtii.Cre07.g316500.t1.1 c_reinhardtii.Cre07.g316526.t1.2 c_reinhardtii.Cre07.g316550.t1.1 c_schloesseri.g10662.t1 c_schloesseri.g10663.t1 g_pectorale.KXZ43173.1 g_pectorale.KXZ43174.1
OG0000652: c_debaryana.g16036.t1 c_debaryana.g3416.t2 c_incerta.g1479.t1 c_incerta.g1761.t1 c_reinhardtii.Cre13.g573650.t1.1 c_reinhardtii.Cre13.g586916.t1.1 c_schloesseri.g13063.t3 g_pectorale.KXZ45024.1 g_pectorale.KXZ49355.1 v_carteri.Vocar.0001s0026.1.p v_carteri.Vocar.0001s0143.1.p
OG0000653: c_debaryana.g12293.t1 c_debaryana.g12298.t1 c_incerta.g1336.t1 c_incerta.g15846.t1 c_reinhardtii.Cre05.g242200.t1.1 c_reinhardtii.Cre16.g679669.t1.1 c_schloesseri.g11694.t1 c_schloesseri.g6695.t1 g_pectorale.KXZ55794.1 v_carteri.Vocar.0058s0007.1.p v_carteri.Vocar.0058s0008.1.p
OG0000654: c_debaryana.g6983.t1 c_debaryana.g6984.t1 c_debaryana.g6992.t1 c_debaryana.g6994.t1 c_incerta.g4627.t1 c_reinhardtii.Cre12.g530150.t1.2 c_reinhardtii.Cre12.g530250.t1.1 c_schloesseri.g11058.t1 g_pectorale.KXZ53076.1 g_pectorale.KXZ53078.1 g_pectorale.KXZ53079.1
OG0000655: c_debaryana.g13455.t1 c_debaryana.g13464.t1 c_incerta.g4313.t1 c_incerta.g4318.t1 c_reinhardtii.Cre01.g063632.t1.1 c_reinhardtii.Cre01.g065822.t1.1 c_schloesseri.g13217.t1 c_schloesseri.g2272.t1 g_pectorale.KXZ55139.1 v_carteri.Vocar.0001s0465.1.p v_carteri.Vocar.0001s0466.1.p
OG0000656: c_debaryana.g18118.t1 c_debaryana.g5033.t1 c_incerta.g1033.t1 c_incerta.g1035.t1 c_reinhardtii.Cre16.g661900.t1.1 c_reinhardtii.Cre16.g662000.t1.2 c_schloesseri.g14769.t1 c_schloesseri.g14771.t1 g_pectorale.KXZ52396.1 v_carteri.Vocar.0041s0033.1.p v_carteri.Vocar.0041s0061.1.p
OG0000657: c_debaryana.g13237.t1 c_debaryana.g13238.t1 c_debaryana.g14421.t1 c_debaryana.g14422.t1 c_debaryana.g14442.t1 c_debaryana.g15830.t1 c_debaryana.g15831.t1 c_debaryana.g16060.t1 c_debaryana.g18110.t1 c_debaryana.g8489.t1 c_debaryana.g8492.t1
OG0000658: c_debaryana.g11385.t1 c_debaryana.g13914.t1 c_incerta.g13090.t1 c_incerta.g6661.t1 c_reinhardtii.Cre17.g744147.t1.1 c_schloesseri.g15629.t1 c_schloesseri.g4182.t1 c_schloesseri.g6090.t1 g_pectorale.KXZ52597.1 v_carteri.Vocar.0001s0791.1.p v_carteri.Vocar.0039s0093.1.p
OG0000659: c_debaryana.g12361.t1 c_incerta.g11686.t1 c_incerta.g4275.t1 c_incerta.g6141.t1 c_incerta.g8568.t1 c_reinhardtii.Cre07.g354000.t1.2 c_reinhardtii.Cre07.g354050.t1.1 c_schloesseri.g9195.t1 c_schloesseri.g9205.t1 g_pectorale.KXZ53690.1 v_carteri.Vocar.0005s0125.1.p
OG0000660: c_debaryana.g17597.t1 c_incerta.g15089.t1 c_incerta.g15113.t1 c_incerta.g15115.t1 c_reinhardtii.Cre14.g628650.t1.2 c_reinhardtii.Cre14.g629700.t1.1 c_reinhardtii.Cre14.g629750.t2.1 c_schloesseri.g12952.t1 c_schloesseri.g12954.t1 c_schloesseri.g12981.t1 v_carteri.Vocar.0023s0031.1.p
OG0000661: c_debaryana.g6319.t1 c_debaryana.g6320.t1 c_incerta.g2686.t1 c_incerta.g2722.t1 c_reinhardtii.Cre03.g200600.t1.1 c_reinhardtii.Cre03.g202100.t1.1 c_schloesseri.g8905.t1 c_schloesseri.g8939.t1 g_pectorale.KXZ43987.1 v_carteri.Vocar.0035s0011.1.p v_carteri.Vocar.0035s0012.1.p
OG0000662: c_debaryana.g15906.t1 c_debaryana.g15910.t1 c_debaryana.g15911.t1 c_incerta.g9613.t1 c_reinhardtii.Cre02.g093500.t1.2 c_reinhardtii.Cre02.g093550.t1.1 c_schloesseri.g10303.t1 g_pectorale.KXZ43113.1 g_pectorale.KXZ49350.1 v_carteri.Vocar.0036s0060.1.p v_carteri.Vocar.0036s0061.1.p
OG0000663: c_debaryana.g12821.t1 c_debaryana.g12828.t1 c_incerta.g10016.t1 c_incerta.g10022.t1 c_reinhardtii.Cre12.g541800.t1.2 c_reinhardtii.Cre12.g542100.t1.2 c_schloesseri.g13341.t1 c_schloesseri.g13346.t1 g_pectorale.KXZ53386.1 g_pectorale.KXZ53387.1 v_carteri.Vocar.0007s0075.1.p
OG0000664: c_debaryana.g16383.t1 c_debaryana.g462.t1 c_reinhardtii.Cre02.g095043.t1.1 c_reinhardtii.Cre06.g302305.t1.2 c_reinhardtii.Cre06.g307012.t1.1 c_schloesseri.g12030.t1 c_schloesseri.g7552.t1 c_schloesseri.g7553.t1 g_pectorale.KXZ44575.1 g_pectorale.KXZ52713.1 v_carteri.Vocar.0074s0016.1.p
OG0000665: c_debaryana.g16073.t1 c_debaryana.g19445.t1 c_incerta.g1653.t1 c_reinhardtii.Cre13.g578850.t1.1 c_reinhardtii.Cre13.g578900.t1.2 c_schloesseri.g8474.t1 c_schloesseri.g8479.t1 g_pectorale.KXZ49359.1 g_pectorale.KXZ55807.1 v_carteri.Vocar.0001s0123.1.p v_carteri.Vocar.0052s0022.1.p
OG0000666: c_debaryana.g5270.t1 c_incerta.g3998.t1 c_incerta.g4001.t1 c_reinhardtii.Cre16.g667200.t1.2 c_reinhardtii.Cre16.g677702.t1.1 c_schloesseri.g7079.t1 c_schloesseri.g7083.t1 g_pectorale.KXZ54851.1 g_pectorale.KXZ54852.1 v_carteri.Vocar.0011s0069.1.p v_carteri.Vocar.0011s0072.1.p
OG0000667: c_debaryana.g7360.t1 c_debaryana.g7368.t1 c_incerta.g13181.t1 c_incerta.g2507.t1 c_incerta.g4207.t1 c_reinhardtii.Cre04.g227700.t1.1 c_reinhardtii.Cre11.g479450.t1.1 c_schloesseri.g14109.t1 c_schloesseri.g1496.t1 c_schloesseri.g660.t1 g_pectorale.KXZ47987.1
OG0000668: c_debaryana.g801.t1 c_debaryana.g802.t1 c_incerta.g1947.t1 c_reinhardtii.Cre13.g565800.t1.2 c_schloesseri.g10512.t1 g_pectorale.KXZ41971.1 g_pectorale.KXZ42111.1 g_pectorale.KXZ51215.1 v_carteri.Vocar.0001s0378.1.p v_carteri.Vocar.0006s0025.1.p v_carteri.Vocar.0028s0033.1.p
OG0000669: c_debaryana.g1891.t1 c_debaryana.g391.t1 c_incerta.g3534.t2 c_reinhardtii.Cre17.g709800.t1.2 c_schloesseri.g8003.t1 g_pectorale.KXZ50986.1 v_carteri.Vocar.0021s0041.1.p v_carteri.Vocar.0021s0042.1.p v_carteri.Vocar.0021s0043.1.p v_carteri.Vocar.0025s0071.1.p v_carteri.Vocar.0026s0121.1.p
OG0000670: c_debaryana.g13090.t1 c_debaryana.g13094.t1 c_incerta.g13514.t1 c_incerta.g13515.t1 c_reinhardtii.Cre02.g077061.t1.1 c_reinhardtii.Cre02.g077100.t1.2 c_schloesseri.g14043.t1 c_schloesseri.g14044.t1 g_pectorale.KXZ44986.1 v_carteri.Vocar.0004s0333.1.p v_carteri.Vocar.0004s0334.1.p
OG0000671: c_debaryana.g1494.t1 c_debaryana.g1495.t1 c_incerta.g9230.t1 c_incerta.g9232.t1 c_reinhardtii.Cre17.g740750.t1.2 c_reinhardtii.Cre17.g740850.t1.2 c_schloesseri.g12304.t1 c_schloesseri.g12307.t1 g_pectorale.KXZ50705.1 v_carteri.Vocar.0040s0014.1.p v_carteri.Vocar.0040s0015.1.p
OG0000672: c_debaryana.g15124.t1 c_debaryana.g8940.t1 c_incerta.g13691.t1 c_reinhardtii.Cre03.g157475.t1.1 c_reinhardtii.Cre03.g157501.t1.1 c_reinhardtii.Cre13.g590010.t1.1 c_reinhardtii.Cre20.g751697.t1.1 g_pectorale.KXZ41561.1 g_pectorale.KXZ50763.1 v_carteri.Vocar.0055s0031.1.p v_carteri.Vocar.0073s0033.1.p
OG0000673: c_debaryana.g15996.t1 c_incerta.g13809.t1 c_incerta.g13827.t1 c_incerta.g1908.t1 c_reinhardtii.Cre09.g414100.t1.2 c_reinhardtii.Cre09.g414951.t1.1 c_reinhardtii.Cre09.g415150.t1.2 v_carteri.Vocar.0001s0053.1.p v_carteri.Vocar.0011s0338.1.p v_carteri.Vocar.0021s0061.1.p v_carteri.Vocar.0021s0062.1.p
OG0000674: c_debaryana.g12305.t1 c_incerta.g15818.t1 c_incerta.g15819.t1 c_reinhardtii.Cre16.g675637.t1.1 c_reinhardtii.Cre16.g675749.t1.1 c_reinhardtii.Cre16.g675861.t1.1 c_schloesseri.g11656.t1 c_schloesseri.g11657.t1 g_pectorale.KXZ50359.1 g_pectorale.KXZ55767.1 v_carteri.Vocar.0018s0266.1.p
OG0000675: c_debaryana.g5344.t1 c_debaryana.g5346.t1 c_incerta.g12143.t1 c_reinhardtii.Cre12.g512300.t1.2 c_schloesseri.g5203.t1 g_pectorale.KXZ51371.1 v_carteri.Vocar.0009s0081.1.p v_carteri.Vocar.0009s0083.1.p v_carteri.Vocar.0009s0084.1.p v_carteri.Vocar.0032s0102.1.p v_carteri.Vocar.0032s0103.1.p
OG0000676: c_debaryana.g11753.t1 c_incerta.g16069.t1 c_incerta.g2475.t1 c_reinhardtii.Cre07.g326900.t1.2 c_reinhardtii.Cre11.g480750.t1.1 c_schloesseri.g259.t1 g_pectorale.KXZ45542.1 g_pectorale.KXZ46568.1 g_pectorale.KXZ46569.1 v_carteri.Vocar.0003s0384.1.p v_carteri.Vocar.0048s0031.1.p
OG0000677: c_debaryana.g19077.t1 c_incerta.g12499.t1 c_incerta.g12501.t1 c_incerta.g12504.t1 c_incerta.g12520.t1 c_incerta.g14173.t1 c_incerta.g9498.t1 c_reinhardtii.Cre10.g419900.t1.1 c_schloesseri.g3894.t1 c_schloesseri.g5863.t1 c_schloesseri.g9556.t1
OG0000678: c_debaryana.g359.t1 c_debaryana.g401.t1 c_incerta.g7432.t1 c_incerta.g7450.t1 c_incerta.g7452.t1 c_reinhardtii.Cre08.g384750.t1.1 c_reinhardtii.Cre08.g385500.t2.1 c_schloesseri.g15684.t1 c_schloesseri.g15703.t1 g_pectorale.KXZ43538.1 v_carteri.Vocar.0008s0085.1.p
OG0000679: c_debaryana.g337.t1 c_debaryana.g338.t1 c_incerta.g13909.t1 c_incerta.g13910.t1 c_reinhardtii.Cre09.g411200.t1.2 c_reinhardtii.Cre09.g411250.t1.1 c_schloesseri.g11967.t1 c_schloesseri.g11968.t1 g_pectorale.KXZ49566.1 v_carteri.Vocar.0008s0147.1.p v_carteri.Vocar.0008s0148.1.p
OG0000680: c_debaryana.g360.t1 c_incerta.g7451.t1 c_incerta.g7453.t1 c_incerta.g7454.t1 c_reinhardtii.Cre08.g384650.t1.2 c_reinhardtii.Cre08.g384700.t1.1 c_schloesseri.g15704.t1 c_schloesseri.g15705.t1 g_pectorale.KXZ42377.1 v_carteri.Vocar.0008s0123.1.p v_carteri.Vocar.0008s0124.1.p
OG0000681: c_debaryana.g9857.t1 c_debaryana.g9858.t1 c_incerta.g6309.t1 c_reinhardtii.Cre01.g017150.t1.1 c_reinhardtii.Cre01.g017200.t1.2 c_reinhardtii.Cre01.g017250.t1.2 c_schloesseri.g10032.t1 c_schloesseri.g10033.t1 g_pectorale.KXZ48760.1 g_pectorale.KXZ48761.1 v_carteri.Vocar.0007s0438.1.p
OG0000682: c_debaryana.g12687.t2 c_debaryana.g12700.t1 c_incerta.g1256.t1 c_incerta.g1257.t1 c_reinhardtii.Cre05.g245550.t1.1 c_reinhardtii.Cre05.g245701.t1.1 c_schloesseri.g6771.t1 c_schloesseri.g6772.t1 g_pectorale.KXZ46150.1 v_carteri.Vocar.0026s0053.1.p v_carteri.Vocar.0082s0020.1.p
OG0000683: c_debaryana.g328.t1 c_incerta.g13935.t1 c_incerta.g13936.t1 c_reinhardtii.Cre09.g409951.t1.1 c_reinhardtii.Cre09.g410000.t1.1 c_schloesseri.g11994.t1 c_schloesseri.g11995.t1 g_pectorale.KXZ49577.1 g_pectorale.KXZ49578.1 v_carteri.Vocar.0008s0160.1.p v_carteri.Vocar.0008s0163.1.p
OG0000684: c_debaryana.g7019.t1 c_debaryana.g7033.t1 c_incerta.g17416.t1 c_incerta.g17418.t1 c_reinhardtii.Cre12.g528300.t1.1 c_reinhardtii.Cre12.g528400.t1.1 c_schloesseri.g11093.t1 c_schloesseri.g11095.t1 g_pectorale.KXZ52810.1 v_carteri.Vocar.0037s0042.1.p v_carteri.Vocar.0037s0043.1.p
OG0000685: c_debaryana.g4520.t1 c_incerta.g15462.t1 c_reinhardtii.Cre09.g388949.t1.1 c_schloesseri.g3622.t1 g_pectorale.KXZ54275.1 g_pectorale.KXZ54279.1 v_carteri.Vocar.0021s0084.1.p v_carteri.Vocar.0026s0132.1.p v_carteri.Vocar.0044s0056.1.p v_carteri.Vocar.0044s0064.1.p v_carteri.Vocar.0044s0073.1.p
OG0000686: c_debaryana.g15498.t1 c_debaryana.g19030.t1 c_incerta.g15361.t1 c_incerta.g7209.t1 c_reinhardtii.Cre09.g392729.t1.1 c_reinhardtii.Cre12.g560550.t1.1 c_schloesseri.g17260.t1 c_schloesseri.g4958.t2 g_pectorale.KXZ47585.1 v_carteri.Vocar.0004s0443.1.p v_carteri.Vocar.0044s0026.1.p
OG0000687: c_debaryana.g13389.t1 c_debaryana.g9083.t1 c_incerta.g834.t1 c_reinhardtii.Cre16.g652150.t1.2 c_reinhardtii.Cre16.g691888.t1.1 c_schloesseri.g11798.t2 c_schloesseri.g14981.t1 g_pectorale.KXZ48046.1 g_pectorale.KXZ51897.1 v_carteri.Vocar.0032s0044.1.p v_carteri.Vocar.0052s0039.1.p
OG0000688: c_debaryana.g19031.t1 c_debaryana.g19032.t1 c_incerta.g15357.t1 c_reinhardtii.Cre09.g387023.t1.1 c_reinhardtii.Cre09.g393247.t1.1 c_schloesseri.g4951.t1 c_schloesseri.g4952.t1 c_schloesseri.g4953.t1 g_pectorale.KXZ54208.1 g_pectorale.KXZ54209.1 v_carteri.Vocar.0044s0024.1.p
OG0000689: c_debaryana.g19222.t1 c_debaryana.g19223.t1 c_incerta.g489.t1 c_incerta.g491.t1 c_reinhardtii.Cre06.g283634.t2.1 c_reinhardtii.Cre06.g283750.t1.2 c_schloesseri.g2639.t1 c_schloesseri.g2640.t1 g_pectorale.KXZ43716.1 v_carteri.Vocar.0002s0034.1.p v_carteri.Vocar.0002s0035.1.p
OG0000690: c_debaryana.g3994.t1 c_debaryana.g3995.t1 c_incerta.g91.t1 c_reinhardtii.Cre06.g293400.t1.2 c_reinhardtii.Cre06.g293450.t1.2 c_schloesseri.g8710.t1 c_schloesseri.g8711.t1 g_pectorale.KXZ41303.1 g_pectorale.KXZ49425.1 v_carteri.Vocar.0001s1371.1.p v_carteri.Vocar.0001s1372.1.p
OG0000691: c_debaryana.g11418.t1 c_debaryana.g5021.t2 c_incerta.g13102.t1 c_incerta.g3400.t1 c_reinhardtii.Cre17.g717050.t1.1 c_reinhardtii.Cre17.g743547.t1.1 c_schloesseri.g14669.t1 c_schloesseri.g15617.t1 g_pectorale.KXZ52591.1 v_carteri.Vocar.0004s0263.1.p v_carteri.Vocar.0039s0095.1.p
OG0000692: c_debaryana.g5430.t2 c_debaryana.g5436.t1 c_incerta.g11022.t1 c_incerta.g11026.t1 c_reinhardtii.Cre03.g152950.t1.1 c_reinhardtii.Cre03.g153150.t1.2 c_schloesseri.g16615.t1 c_schloesseri.g16619.t1 g_pectorale.KXZ51601.1 v_carteri.Vocar.0019s0103.1.p v_carteri.Vocar.0019s0119.1.p
OG0000693: c_debaryana.g16180.t1 c_debaryana.g9494.t1 c_incerta.g12035.t1 c_incerta.g12848.t1 c_reinhardtii.Cre12.g507250.t1.1 c_reinhardtii.Cre14.g613850.t1.1 c_schloesseri.g17455.t2 c_schloesseri.g7416.t1 g_pectorale.KXZ55937.1 v_carteri.Vocar.0016s0279.1.p v_carteri.Vocar.0057s0005.1.p
OG0000694: c_debaryana.g10256.t1 c_debaryana.g10257.t1 c_incerta.g10364.t1 c_incerta.g10365.t1 c_reinhardtii.Cre07.g344050.t1.1 c_reinhardtii.Cre07.g344100.t1.1 c_schloesseri.g9403.t1 c_schloesseri.g9404.t1 g_pectorale.KXZ54660.1 v_carteri.Vocar.0011s0002.1.p v_carteri.Vocar.0011s0004.1.p
OG0000695: c_debaryana.g16467.t1 c_debaryana.g16479.t1 c_incerta.g16537.t1 c_reinhardtii.Cre17.g728750.t1.2 c_schloesseri.g12549.t1 g_pectorale.KXZ43979.1 g_pectorale.KXZ44944.1 g_pectorale.KXZ44945.1 g_pectorale.KXZ44946.1 v_carteri.Vocar.0028s0173.1.p v_carteri.Vocar.0028s0174.1.p
OG0000696: c_debaryana.g13824.t1 c_debaryana.g13827.t1 c_incerta.g3958.t1 c_incerta.g3959.t1 c_reinhardtii.Cre16.g686300.t1.2 c_reinhardtii.Cre16.g686350.t1.1 c_schloesseri.g7121.t1 g_pectorale.KXZ55483.1 g_pectorale.KXZ55484.1 v_carteri.Vocar.0050s0066.1.p v_carteri.Vocar.0050s0067.1.p
OG0000697: c_debaryana.g10625.t1 c_debaryana.g15955.t1 c_incerta.g4761.t1 c_incerta.g6692.t1 c_reinhardtii.Cre01.g035300.t1.2 c_reinhardtii.Cre12.g535750.t1.1 c_schloesseri.g10945.t1 c_schloesseri.g4148.t1 g_pectorale.KXZ47003.1 g_pectorale.KXZ53684.1 v_carteri.Vocar.0034s0024.1.p
OG0000698: c_debaryana.g6908.t1 c_incerta.g203.t1 c_incerta.g210.t1 c_incerta.g217.t1 c_reinhardtii.Cre14.g621100.t1.1 c_reinhardtii.Cre14.g621400.t1.1 c_schloesseri.g17274.t1 c_schloesseri.g17281.t1 c_schloesseri.g17286.t1 g_pectorale.KXZ48438.1 v_carteri.Vocar.0033s0133.1.p
OG0000699: c_debaryana.g12221.t1 c_debaryana.g8486.t1 c_incerta.g13723.t1 c_incerta.g9495.t1 c_reinhardtii.Cre01.g003751.t1.1 c_reinhardtii.Cre02.g098750.t1.1 c_schloesseri.g13450.t1 c_schloesseri.g6055.t1 g_pectorale.KXZ44546.1 g_pectorale.KXZ48351.1 v_carteri.Vocar.0083s0013.1.p
OG0000700: c_debaryana.g7260.t1 c_debaryana.g7759.t1 c_incerta.g2276.t1 c_incerta.g2287.t1 c_reinhardtii.Cre05.g240200.t1.2 c_reinhardtii.Cre05.g240600.t1.1 c_reinhardtii.Cre36.g759597.t1.1 c_schloesseri.g13641.t1 g_pectorale.KXZ46848.1 g_pectorale.KXZ48473.1 g_pectorale.KXZ55333.1
OG0000701: c_debaryana.g15411.t2 c_debaryana.g4397.t1 c_incerta.g14884.t1 c_incerta.g747.t1 c_reinhardtii.Cre01.g051750.t2.1 c_reinhardtii.Cre16.g648150.t1.1 c_schloesseri.g13274.t1 g_pectorale.KXZ41995.1 g_pectorale.KXZ41996.1 g_pectorale.KXZ51890.1 g_pectorale.KXZ51891.1
OG0000702: c_debaryana.g2009.t1 c_debaryana.g2010.t1 c_debaryana.g2012.t1 c_incerta.g5006.t1 c_reinhardtii.Cre03.g197050.t1.2 c_schloesseri.g361.t1 c_schloesseri.g6733.t1 g_pectorale.KXZ44232.1 g_pectorale.KXZ45682.1 g_pectorale.KXZ45688.1 v_carteri.Vocar.0011s0307.1.p
OG0000703: c_debaryana.g18035.t1 c_debaryana.g18038.t2 c_incerta.g8182.t1 c_reinhardtii.Cre02.g091450.t1.1 c_reinhardtii.Cre02.g091500.t1.1 c_schloesseri.g1797.t2 c_schloesseri.g1798.t1 g_pectorale.KXZ44321.1 g_pectorale.KXZ44333.1 v_carteri.Vocar.0001s1151.1.p v_carteri.Vocar.0001s1184.1.p
OG0000704: c_debaryana.g3533.t2 c_debaryana.g3536.t1 c_incerta.g17135.t2 c_incerta.g17137.t1 c_reinhardtii.Cre01.g001678.t1.1 c_reinhardtii.Cre01.g001700.t1.1 c_schloesseri.g15528.t1 c_schloesseri.g15529.t1 g_pectorale.KXZ43294.1 v_carteri.Vocar.0013s0065.1.p v_carteri.Vocar.0013s0066.1.p
OG0000705: c_debaryana.g14943.t1 c_debaryana.g14944.t1 c_incerta.g9440.t1 c_incerta.g9441.t1 c_reinhardtii.Cre06.g298800.t1.1 c_reinhardtii.Cre06.g298850.t1.2 c_schloesseri.g15873.t1 c_schloesseri.g15874.t1 g_pectorale.KXZ51058.1 v_carteri.Vocar.0029s0159.1.p v_carteri.Vocar.0029s0160.1.p
OG0000706: c_debaryana.g15460.t1 c_debaryana.g15469.t1 c_incerta.g3978.t1 c_reinhardtii.Cre16.g687117.t1.2 c_reinhardtii.Cre16.g687150.t1.1 c_schloesseri.g7104.t1 c_schloesseri.g7105.t1 g_pectorale.KXZ41590.1 g_pectorale.KXZ54873.1 v_carteri.Vocar.0011s0086.1.p v_carteri.Vocar.0011s0089.1.p
OG0000707: c_debaryana.g6626.t1 c_debaryana.g6652.t1 c_incerta.g6750.t1 c_incerta.g6752.t1 c_reinhardtii.Cre01.g038050.t1.1 c_reinhardtii.Cre01.g038151.t1.1 c_schloesseri.g4087.t1 c_schloesseri.g4089.t1 g_pectorale.KXZ55246.1 v_carteri.Vocar.0001s0830.1.p v_carteri.Vocar.0001s0831.1.p
OG0000708: c_debaryana.g19153.t1 c_incerta.g530.t1 c_incerta.g556.t1 c_incerta.g568.t1 c_reinhardtii.Cre06.g279950.t1.1 c_reinhardtii.Cre06.g280450.t1.1 c_reinhardtii.Cre06.g281700.t1.1 c_schloesseri.g2553.t1 c_schloesseri.g2569.t1 c_schloesseri.g2595.t1 g_pectorale.KXZ44864.1
OG0000709: c_debaryana.g14373.t1 c_debaryana.g15062.t1 c_incerta.g12599.t1 c_incerta.g13952.t1 c_reinhardtii.Cre09.g388450.t1.1 c_reinhardtii.Cre11.g467557.t1.1 c_schloesseri.g12611.t1 c_schloesseri.g3534.t1 g_pectorale.KXZ54237.1 v_carteri.Vocar.0026s0170.1.p v_carteri.Vocar.0091s0013.1.p
OG0000710: c_debaryana.g15525.t1 g_pectorale.KXZ40992.1 g_pectorale.KXZ42909.1 v_carteri.Vocar.0001s1065.1.p v_carteri.Vocar.0015s0145.1.p v_carteri.Vocar.0016s0312.1.p v_carteri.Vocar.0019s0265.1.p v_carteri.Vocar.0026s0044.1.p v_carteri.Vocar.0085s0001.1.p v_carteri.Vocar.0100s0001.1.p v_carteri.Vocar.0419s0001.1.p
OG0000711: c_debaryana.g7559.t1 c_debaryana.g7561.t1 c_debaryana.g7563.t1 c_incerta.g11799.t1 c_incerta.g11800.t1 c_reinhardtii.Cre12.g513852.t1.1 c_reinhardtii.Cre12.g513900.t1.1 c_schloesseri.g11357.t1 g_pectorale.KXZ47420.1 g_pectorale.KXZ47424.1 v_carteri.Vocar.0006s0295.1.p
OG0000712: c_debaryana.g17673.t1 c_debaryana.g17674.t1 c_debaryana.g5642.t1 c_incerta.g725.t1 c_incerta.g728.t1 c_reinhardtii.Cre16.g690950.t1.2 c_reinhardtii.Cre16.g691150.t1.2 c_schloesseri.g4517.t1 c_schloesseri.g4521.t1 g_pectorale.KXZ56269.1 g_pectorale.KXZ56273.1
OG0000713: c_debaryana.g10584.t1 c_debaryana.g19995.t1 c_incerta.g11263.t1 c_incerta.g6586.t1 c_reinhardtii.Cre01.g030150.t1.2 c_reinhardtii.Cre19.g750247.t1.1 c_schloesseri.g3806.t1 c_schloesseri.g6158.t1 g_pectorale.KXZ44175.1 v_carteri.Vocar.0001s0926.1.p v_carteri.Vocar.0001s0927.1.p
OG0000714: c_debaryana.g2342.t1 c_debaryana.g3272.t1 c_incerta.g1604.t1 c_reinhardtii.Cre07.g331475.t1.1 c_reinhardtii.Cre13.g581150.t1.2 c_schloesseri.g163.t1 c_schloesseri.g1633.t1 g_pectorale.KXZ47309.1 g_pectorale.KXZ53962.1 v_carteri.Vocar.0001s0081.1.p v_carteri.Vocar.0034s0070.1.p
OG0000715: c_debaryana.g17496.t2 c_debaryana.g5824.t1 c_incerta.g337.t1 c_incerta.g341.t1 c_reinhardtii.Cre04.g224400.t1.1 c_reinhardtii.Cre04.g224500.t1.1 c_schloesseri.g1439.t1 c_schloesseri.g1441.t1 g_pectorale.KXZ50445.1 g_pectorale.KXZ50448.1 v_carteri.Vocar.0049s0028.1.p
OG0000716: c_debaryana.g9264.t1 c_debaryana.g9267.t1 c_incerta.g13653.t1 c_incerta.g13654.t1 c_reinhardtii.Cre08.g375900.t1.1 c_reinhardtii.Cre08.g375950.t1.1 c_schloesseri.g14228.t1 c_schloesseri.g14229.t1 g_pectorale.KXZ56093.1 v_carteri.Vocar.0042s0016.1.p v_carteri.Vocar.0042s0017.1.p
OG0000717: c_debaryana.g8861.t1 c_debaryana.g8862.t1 c_incerta.g1279.t1 c_incerta.g13807.t1 c_reinhardtii.Cre05.g244400.t1.1 c_reinhardtii.Cre09.g415050.t3.1 c_reinhardtii.Cre09.g415250.t1.2 c_schloesseri.g6752.t1 c_schloesseri.g9048.t1 g_pectorale.KXZ45399.1 v_carteri.Vocar.0011s0273.1.p
OG0000718: c_debaryana.g8836.t1 c_incerta.g12904.t1 c_reinhardtii.Cre11.g467772.t1.1 c_schloesseri.g3150.t1 g_pectorale.KXZ43144.1 g_pectorale.KXZ46026.1 g_pectorale.KXZ51741.1 v_carteri.Vocar.0030s0189.1.p v_carteri.Vocar.0040s0001.1.p v_carteri.Vocar.0040s0002.1.p v_carteri.Vocar.0040s0003.1.p
OG0000719: c_debaryana.g3019.t1 c_debaryana.g3454.t1 c_incerta.g1441.t1 c_incerta.g6899.t1 c_reinhardtii.Cre08.g361250.t1.1 c_reinhardtii.Cre13.g588750.t1.1 c_schloesseri.g13104.t1 c_schloesseri.g4679.t1 g_pectorale.KXZ45042.1 v_carteri.Vocar.0003s0242.1.p v_carteri.Vocar.0020s0017.1.p
OG0000720: c_debaryana.g13679.t1 c_debaryana.g13682.t1 c_incerta.g10.t1 c_incerta.g14.t1 c_incerta.g7103.t1 c_incerta.g7108.t1 c_reinhardtii.Cre06.g296750.t1.2 c_schloesseri.g15923.t1 g_pectorale.KXZ55371.1 v_carteri.Vocar.0001s0495.1.p v_carteri.Vocar.0001s0500.1.p
OG0000721: c_debaryana.g12741.t1 c_debaryana.g12742.t1 c_debaryana.g18899.t1 c_incerta.g16525.t1 c_incerta.g2263.t1 c_reinhardtii.Cre05.g241202.t1.1 c_reinhardtii.Cre17.g728300.t1.1 c_schloesseri.g12561.t1 c_schloesseri.g13665.t1 g_pectorale.KXZ42225.1 v_carteri.Vocar.0030s0124.1.p
OG0000722: c_debaryana.g2779.t1 c_incerta.g15868.t1 c_incerta.g15870.t1 c_incerta.g17370.t1 c_incerta.g3500.t1 c_reinhardtii.Cre03.g202673.t1.1 c_reinhardtii.Cre07.g338650.t1.1 c_reinhardtii.Cre11.g467579.t1.1 c_reinhardtii.Cre16.g647901.t1.1 c_schloesseri.g13753.t1 g_pectorale.KXZ53052.1
OG0000723: c_debaryana.g11761.t2 c_debaryana.g9913.t2 c_incerta.g8754.t1 c_incerta.g8971.t1 c_reinhardtii.Cre09.g396650.t1.2 c_reinhardtii.Cre17.g699000.t1.2 c_schloesseri.g12267.t1 g_pectorale.KXZ55418.1 g_pectorale.KXZ55429.1 v_carteri.Vocar.0001s0498.1.p v_carteri.Vocar.0004s0311.1.p
OG0000724: c_debaryana.g15127.t1 c_debaryana.g15145.t1 c_incerta.g8445.t1 c_incerta.g8446.t1 c_reinhardtii.Cre02.g079550.t1.2 c_reinhardtii.Cre02.g079600.t1.2 c_schloesseri.g5763.t1 c_schloesseri.g5764.t1 g_pectorale.KXZ53570.1 v_carteri.Vocar.0009s0168.1.p v_carteri.Vocar.0009s0169.1.p
OG0000725: c_debaryana.g11068.t1 c_debaryana.g5960.t1 c_incerta.g8413.t1 c_incerta.g8415.t1 c_reinhardtii.Cre02.g080600.t1.2 c_reinhardtii.Cre02.g080700.t1.2 c_schloesseri.g5740.t1 c_schloesseri.g5742.t1 g_pectorale.KXZ42734.1 v_carteri.Vocar.0004s0287.1.p v_carteri.Vocar.0004s0349.1.p
OG0000726: c_debaryana.g18625.t1 c_incerta.g16442.t1 c_incerta.g9651.t1 c_reinhardtii.Cre10.g454850.t1.2 c_reinhardtii.Cre11.g476150.t1.2 c_schloesseri.g17123.t1 c_schloesseri.g2475.t1 g_pectorale.KXZ48249.1 g_pectorale.KXZ54511.1 v_carteri.Vocar.0015s0075.1.p v_carteri.Vocar.0027s0065.1.p
OG0000727: c_debaryana.g661.t1 c_debaryana.g666.t1 c_incerta.g13348.t1 c_incerta.g13350.t1 c_reinhardtii.Cre10.g434800.t1.1 c_reinhardtii.Cre10.g434900.t1.1 c_schloesseri.g489.t1 c_schloesseri.g491.t1 g_pectorale.KXZ51584.1 v_carteri.Vocar.0014s0121.1.p v_carteri.Vocar.0014s0122.1.p
OG0000728: c_debaryana.g303.t1 c_incerta.g6907.t1 c_incerta.g6908.t1 c_incerta.g6909.t1 c_reinhardtii.Cre08.g361551.t1.1 c_reinhardtii.Cre08.g361600.t1.1 c_reinhardtii.Cre08.g361650.t1.1 c_schloesseri.g4686.t1 c_schloesseri.g4687.t1 v_carteri.Vocar.0003s0240.1.p v_carteri.Vocar.0003s0241.1.p
OG0000729: c_debaryana.g5551.t1 c_debaryana.g5552.t1 c_incerta.g12935.t1 c_incerta.g12936.t1 c_reinhardtii.Cre09.g405350.t1.2 c_reinhardtii.Cre09.g405400.t1.2 c_schloesseri.g13895.t1 c_schloesseri.g13896.t1 g_pectorale.KXZ49721.1 v_carteri.Vocar.0062s0008.1.p v_carteri.Vocar.0062s0009.1.p
OG0000730: c_debaryana.g2147.t1 c_incerta.g17198.t1 c_incerta.g17202.t1 c_reinhardtii.Cre08.g363950.t1.1 c_reinhardtii.Cre08.g372650.t1.2 c_schloesseri.g7769.t1 c_schloesseri.g7770.t1 g_pectorale.KXZ47752.1 g_pectorale.KXZ47753.1 g_pectorale.KXZ54163.1 v_carteri.Vocar.0060s0020.1.p
OG0000731: c_debaryana.g8016.t1 c_incerta.g2857.t2 c_incerta.g2858.t1 c_reinhardtii.Cre17.g725150.t1.2 c_reinhardtii.Cre17.g725200.t1.2 c_schloesseri.g14502.t1 c_schloesseri.g14503.t1 c_schloesseri.g14504.t1 g_pectorale.KXZ43925.1 g_pectorale.KXZ51733.1 v_carteri.Vocar.0001s1440.1.p
OG0000732: c_debaryana.g11768.t1 c_incerta.g2449.t1 c_incerta.g2453.t1 c_reinhardtii.Cre11.g481600.t1.1 c_reinhardtii.Cre11.g481750.t1.2 c_schloesseri.g14169.t1 c_schloesseri.g14172.t1 g_pectorale.KXZ46645.1 v_carteri.Vocar.0048s0010.1.p v_carteri.Vocar.0048s0013.1.p v_carteri.Vocar.0048s0016.1.p
OG0000733: c_debaryana.g2524.t1 c_incerta.g4101.t1 c_incerta.g4102.t1 c_reinhardtii.Cre16.g689050.t1.1 c_reinhardtii.Cre16.g689100.t1.1 c_schloesseri.g4792.t1 c_schloesseri.g4793.t1 g_pectorale.KXZ49049.1 g_pectorale.KXZ49051.1 v_carteri.Vocar.0023s0098.1.p v_carteri.Vocar.0023s0122.1.p
OG0000734: c_debaryana.g20631.t1 c_debaryana.g20636.t1 c_incerta.g4933.t1 c_incerta.g4936.t1 c_reinhardtii.Cre12.g491550.t1.2 c_reinhardtii.Cre12.g492150.t1.2 c_schloesseri.g5340.t1 g_pectorale.KXZ49869.1 g_pectorale.KXZ49875.1 v_carteri.Vocar.0016s0091.1.p v_carteri.Vocar.0031s0138.1.p
OG0000735: c_debaryana.g1570.t1 c_incerta.g9734.t1 c_incerta.g9739.t1 c_reinhardtii.Cre17.g737752.t1.1 c_reinhardtii.Cre17.g737850.t1.1 c_schloesseri.g12364.t1 c_schloesseri.g12366.t1 c_schloesseri.g12371.t1 g_pectorale.KXZ54432.1 v_carteri.Vocar.0014s0095.1.p v_carteri.Vocar.0017s0114.1.p
OG0000736: c_debaryana.g11651.t1 c_incerta.g12959.t1 c_incerta.g12962.t1 c_incerta.g2922.t1 c_reinhardtii.Cre09.g402589.t1.1 c_reinhardtii.Cre10.g451250.t1.1 c_schloesseri.g13920.t1 c_schloesseri.g14429.t2 g_pectorale.KXZ45145.1 v_carteri.Vocar.0061s0009.1.p v_carteri.Vocar.0061s0022.1.p
OG0000737: c_debaryana.g8248.t1 c_debaryana.g8249.t1 c_incerta.g5764.t2 c_incerta.g5765.t1 c_reinhardtii.Cre10.g456200.t1.2 c_reinhardtii.Cre10.g456250.t1.2 c_schloesseri.g17090.t1 c_schloesseri.g17091.t1 g_pectorale.KXZ54626.1 v_carteri.Vocar.0030s0140.1.p v_carteri.Vocar.0030s0141.1.p
OG0000738: c_debaryana.g8924.t1 c_incerta.g8798.t1 c_incerta.g8799.t1 c_incerta.g8809.t1 c_reinhardtii.Cre09.g393284.t1.1 c_reinhardtii.Cre09.g393654.t1.1 c_schloesseri.g12107.t1 c_schloesseri.g12117.t1 v_carteri.Vocar.0003s0509.1.p v_carteri.Vocar.0003s0512.1.p v_carteri.Vocar.0008s0105.1.p
OG0000739: c_debaryana.g15178.t1 c_incerta.g14300.t1 c_incerta.g14301.t1 c_incerta.g14302.t1 c_incerta.g14303.t1 c_incerta.g8024.t1 c_reinhardtii.Cre02.g143447.t1.1 c_reinhardtii.Cre02.g143547.t1.1 c_schloesseri.g4849.t1 g_pectorale.KXZ44136.1 v_carteri.Vocar.0014s0267.1.p
OG0000740: c_debaryana.g18296.t1 c_incerta.g13315.t1 c_incerta.g13327.t1 c_reinhardtii.Cre10.g436250.t1.2 c_reinhardtii.Cre10.g437000.t1.2 c_schloesseri.g529.t1 g_pectorale.KXZ42292.1 g_pectorale.KXZ46532.1 v_carteri.Vocar.0001s1344.1.p v_carteri.Vocar.0001s1345.1.p v_carteri.Vocar.0001s1346.1.p
OG0000741: c_debaryana.g16408.t1 c_incerta.g11868.t1 c_incerta.g4453.t1 c_reinhardtii.Cre06.g263450.t1.2 c_reinhardtii.Cre12.g498600.t1.2 c_schloesseri.g7231.t1 c_schloesseri.g8284.t1 g_pectorale.KXZ43317.1 g_pectorale.KXZ52231.1 v_carteri.Vocar.0002s0517.1.p v_carteri.Vocar.0006s0271.1.p
OG0000742: c_debaryana.g4954.t1 c_incerta.g11546.t1 c_reinhardtii.Cre04.g217700.t1.1 c_reinhardtii.Cre05.g233400.t1.1 c_reinhardtii.Cre06.g303100.t1.2 c_reinhardtii.Cre06.g306050.t1.1 c_reinhardtii.Cre17.g701809.t1.2 g_pectorale.KXZ43705.1 g_pectorale.KXZ46145.1 g_pectorale.KXZ56075.1 v_carteri.Vocar.0012s0036.1.p
OG0000743: c_incerta.g5165.t1 c_incerta.g5183.t1 c_incerta.g5186.t1 c_incerta.g5187.t1 c_reinhardtii.Cre03.g187750.t1.2 c_reinhardtii.Cre03.g187800.t1.2 c_reinhardtii.Cre03.g187850.t1.2 c_reinhardtii.Cre03.g188026.t1.1 c_schloesseri.g2929.t1 c_schloesseri.g2932.t1 c_schloesseri.g2934.t1
OG0000744: c_incerta.g11598.t2 c_incerta.g11599.t1 c_incerta.g14656.t1 c_reinhardtii.Cre02.g143407.t1.1 c_reinhardtii.Cre02.g143507.t1.1 c_reinhardtii.Cre05.g242301.t1.1 c_reinhardtii.Cre07.g344260.t1.2 c_reinhardtii.Cre10.g466900.t1.2 c_schloesseri.g2425.t1 c_schloesseri.g2426.t1 c_schloesseri.g6291.t1
OG0000745: c_incerta.g7132.t1 c_incerta.g984.t1 c_reinhardtii.Cre14.g625225.t1.1 c_reinhardtii.Cre16.g659450.t1.2 c_reinhardtii.Cre16.g659500.t1.2 c_reinhardtii.Cre16.g659550.t1.1 c_schloesseri.g14819.t1 g_pectorale.KXZ49293.1 g_pectorale.KXZ49327.1 g_pectorale.KXZ56157.1 v_carteri.Vocar.0018s0014.1.p
OG0000746: c_incerta.g16914.t1 c_incerta.g2302.t1 c_reinhardtii.Cre02.g095053.t2.1 c_reinhardtii.Cre03.g146427.t1.1 c_reinhardtii.Cre12.g545602.t1.1 c_schloesseri.g1263.t1 c_schloesseri.g14101.t1 c_schloesseri.g14103.t1 c_schloesseri.g14104.t2 c_schloesseri.g4591.t1 c_schloesseri.g7722.t1
OG0000747: c_incerta.g12654.t1 c_incerta.g1862.t1 c_incerta.g1866.t1 c_incerta.g4261.t1 c_incerta.g9221.t1 c_reinhardtii.Cre05.g236350.t1.1 c_reinhardtii.Cre05.g236550.t1.2 c_reinhardtii.Cre06.g298200.t1.1 c_reinhardtii.Cre13.g569300.t1.1 c_schloesseri.g15887.t1 c_schloesseri.g1864.t1
OG0000748: c_incerta.g7265.t1 c_reinhardtii.Cre06.g278206.t1.1 c_reinhardtii.Cre06.g278217.t1.1 c_reinhardtii.Cre06.g278218.t1.1 c_reinhardtii.Cre12.g493650.t1.2 c_schloesseri.g4298.t1 c_schloesseri.g7299.t1 g_pectorale.KXZ51528.1 g_pectorale.KXZ51531.1 g_pectorale.KXZ56444.1 v_carteri.Vocar.0056s0001.1.p
OG0000749: c_incerta.g5617.t1 c_incerta.g5621.t1 c_incerta.g5622.t1 c_incerta.g5623.t1 c_incerta.g5630.t1 c_reinhardtii.Cre03.g167887.t1.1 c_reinhardtii.Cre03.g168250.t1.1 c_schloesseri.g8637.t1 c_schloesseri.g8644.t1 c_schloesseri.g8646.t1 g_pectorale.KXZ46142.1
OG0000750: c_incerta.g10589.t1 c_reinhardtii.Cre01.g005543.t1.1 c_reinhardtii.Cre39.g760047.t1.1 c_schloesseri.g13717.t1 g_pectorale.KXZ41132.1 g_pectorale.KXZ42100.1 g_pectorale.KXZ42258.1 g_pectorale.KXZ43792.1 v_carteri.Vocar.0014s0043.1.p v_carteri.Vocar.0050s0052.1.p v_carteri.Vocar.0056s0019.1.p
OG0000751: g_pectorale.KXZ40812.1 g_pectorale.KXZ40994.1 g_pectorale.KXZ41166.1 g_pectorale.KXZ41172.1 g_pectorale.KXZ41531.1 g_pectorale.KXZ41734.1 g_pectorale.KXZ41823.1 g_pectorale.KXZ43063.1 g_pectorale.KXZ47956.1 g_pectorale.KXZ51205.1 g_pectorale.KXZ51561.1
OG0000752: g_pectorale.KXZ44624.1 g_pectorale.KXZ44627.1 g_pectorale.KXZ45107.1 g_pectorale.KXZ45108.1 g_pectorale.KXZ45109.1 g_pectorale.KXZ55386.1 v_carteri.Vocar.0001s0046.1.p v_carteri.Vocar.0001s1731.1.p v_carteri.Vocar.0006s0206.1.p v_carteri.Vocar.0034s0021.1.p v_carteri.Vocar.0034s0022.1.p
OG0000753: c_debaryana.g19236.t1 c_debaryana.g19237.t1 c_incerta.g470.t1 c_reinhardtii.Cre06.g284750.t1.2 c_reinhardtii.Cre06.g284800.t1.2 c_schloesseri.g2662.t1 c_schloesseri.g2663.t1 g_pectorale.KXZ41348.1 v_carteri.Vocar.0002s0002.1.p v_carteri.Vocar.0002s0056.1.p
OG0000754: c_debaryana.g14761.t1 c_debaryana.g14772.t1 c_debaryana.g14773.t1 c_incerta.g15167.t1 c_reinhardtii.Cre14.g631600.t1.2 c_schloesseri.g12898.t1 g_pectorale.KXZ42074.1 g_pectorale.KXZ42075.1 v_carteri.Vocar.0076s0009.1.p v_carteri.Vocar.0076s0013.1.p
OG0000755: c_debaryana.g12995.t1 c_debaryana.g18947.t1 c_incerta.g2015.t1 c_reinhardtii.Cre14.g626700.t1.2 c_schloesseri.g13023.t1 g_pectorale.KXZ48576.1 g_pectorale.KXZ48584.1 g_pectorale.KXZ49140.1 v_carteri.Vocar.0002s0012.1.p v_carteri.Vocar.0022s0106.1.p
OG0000756: c_debaryana.g20158.t1 c_debaryana.g20159.t1 c_incerta.g4019.t1 c_incerta.g4020.t1 c_reinhardtii.Cre16.g671350.t1.2 c_reinhardtii.Cre16.g671400.t1.2 c_schloesseri.g7062.t1 g_pectorale.KXZ50556.1 g_pectorale.KXZ50558.1 v_carteri.Vocar.0025s0060.1.p
OG0000757: c_debaryana.g19796.t1 c_debaryana.g19800.t1 c_incerta.g12510.t1 c_incerta.g12511.t1 c_reinhardtii.Cre10.g419550.t1.2 c_reinhardtii.Cre10.g419600.t1.2 c_schloesseri.g9538.t1 c_schloesseri.g9539.t1 g_pectorale.KXZ43694.1 v_carteri.Vocar.0016s0053.1.p
OG0000758: c_debaryana.g1313.t1 c_debaryana.g1314.t1 c_incerta.g8636.t1 c_reinhardtii.Cre07.g350900.t1.1 c_reinhardtii.Cre07.g350926.t1.1 c_schloesseri.g7560.t1 g_pectorale.KXZ42058.1 g_pectorale.KXZ42059.1 v_carteri.Vocar.0011s0054.1.p v_carteri.Vocar.0011s0055.1.p
OG0000759: c_debaryana.g1818.t2 c_debaryana.g75.t1 c_incerta.g14865.t1 c_incerta.g5236.t1 c_reinhardtii.Cre01.g052650.t1.1 c_reinhardtii.Cre03.g185500.t1.1 c_schloesseri.g2980.t1 g_pectorale.KXZ56516.1 v_carteri.Vocar.0001s0393.1.p v_carteri.Vocar.0015s0216.1.p
OG0000760: c_debaryana.g2622.t1 c_debaryana.g2631.t1 c_incerta.g2632.t1 c_incerta.g2633.t1 c_reinhardtii.Cre03.g213201.t1.1 c_reinhardtii.Cre03.g213313.t1.1 c_schloesseri.g8858.t1 g_pectorale.KXZ43466.1 g_pectorale.KXZ43467.1 v_carteri.Vocar.0011s0216.1.p
OG0000761: c_debaryana.g11442.t1 c_debaryana.g17522.t1 c_debaryana.g20482.t2 c_debaryana.g4491.t1 c_debaryana.g651.t1 c_incerta.g13075.t1 c_reinhardtii.Cre17.g745097.t1.1 c_schloesseri.g15646.t1 g_pectorale.KXZ52684.1 v_carteri.Vocar.0039s0020.1.p
OG0000762: c_debaryana.g16328.t1 c_debaryana.g16331.t1 c_debaryana.g16333.t1 c_debaryana.g16334.t1 c_debaryana.g16337.t1 g_pectorale.KXZ46414.1 g_pectorale.KXZ46418.1 g_pectorale.KXZ46760.1 g_pectorale.KXZ49461.1 v_carteri.Vocar.0079s0003.1.p
OG0000763: c_debaryana.g5738.t1 c_debaryana.g5753.t1 c_incerta.g15716.t1 c_incerta.g15721.t1 c_reinhardtii.Cre16.g674900.t1.1 c_reinhardtii.Cre16.g675150.t1.1 c_schloesseri.g11544.t1 c_schloesseri.g11549.t1 v_carteri.Vocar.0018s0124.1.p v_carteri.Vocar.0018s0125.1.p
OG0000764: c_debaryana.g16493.t1 c_debaryana.g17499.t1 c_incerta.g335.t1 c_incerta.g336.t1 c_reinhardtii.Cre04.g224300.t1.1 c_reinhardtii.Cre04.g224350.t1.1 c_schloesseri.g1437.t1 c_schloesseri.g1438.t1 v_carteri.Vocar.0025s0027.1.p v_carteri.Vocar.0049s0029.1.p
OG0000765: c_debaryana.g20413.t1 c_debaryana.g782.t1 c_incerta.g1943.t1 c_incerta.g6695.t1 c_reinhardtii.Cre01.g035400.t1.1 c_reinhardtii.Cre13.g565950.t1.2 c_schloesseri.g10515.t1 g_pectorale.KXZ55358.1 v_carteri.Vocar.0001s0765.1.p v_carteri.Vocar.0028s0034.1.p
OG0000766: c_debaryana.g17932.t1 c_debaryana.g3955.t1 c_incerta.g1900.t1 c_incerta.g7656.t1 c_reinhardtii.Cre02.g110150.t1.2 c_reinhardtii.Cre13.g567850.t1.2 c_schloesseri.g6370.t1 g_pectorale.KXZ43584.1 g_pectorale.KXZ43585.1 v_carteri.Vocar.0001s1630.1.p
OG0000767: c_debaryana.g16775.t1 c_debaryana.g20194.t1 c_incerta.g15293.t1 c_incerta.g1774.t1 c_reinhardtii.Cre02.g145150.t2.1 c_reinhardtii.Cre13.g573100.t1.1 c_schloesseri.g1940.t1 c_schloesseri.g6534.t1 g_pectorale.KXZ42131.1 v_carteri.Vocar.0001s1677.1.p
OG0000768: c_debaryana.g3451.t1 c_incerta.g1452.t1 c_reinhardtii.Cre13.g588201.t1.1 c_schloesseri.g13089.t1 g_pectorale.KXZ45056.1 v_carteri.Vocar.0020s0010.1.p v_carteri.Vocar.0020s0115.1.p v_carteri.Vocar.0021s0202.1.p v_carteri.Vocar.0030s0031.1.p v_carteri.Vocar.0030s0033.1.p
OG0000769: c_debaryana.g18717.t1 c_debaryana.g4400.t1 c_incerta.g2462.t1 c_incerta.g5836.t1 c_reinhardtii.Cre10.g459900.t1.1 c_reinhardtii.Cre11.g481200.t1.2 c_schloesseri.g14157.t1 c_schloesseri.g17018.t1 g_pectorale.KXZ48876.1 v_carteri.Vocar.0020s0125.1.p
OG0000770: c_debaryana.g815.t1 c_debaryana.g816.t1 c_debaryana.g818.t1 c_incerta.g13764.t1 c_incerta.g13801.t1 c_incerta.g13803.t1 c_reinhardtii.Cre09.g416300.t1.1 c_reinhardtii.Cre09.g417050.t1.1 g_pectorale.KXZ45380.1 g_pectorale.KXZ47229.1
OG0000771: c_debaryana.g14180.t1 c_debaryana.g16803.t1 c_incerta.g11847.t1 c_incerta.g11848.t1 c_reinhardtii.Cre12.g497500.t1.2 c_reinhardtii.Cre12.g497652.t1.1 c_reinhardtii.Cre12.g497653.t1.1 c_schloesseri.g7209.t1 c_schloesseri.g7210.t1 g_pectorale.KXZ43334.1
OG0000772: c_debaryana.g11394.t1 c_debaryana.g17977.t1 c_debaryana.g17982.t1 c_debaryana.g17983.t1 c_debaryana.g17984.t1 c_debaryana.g6862.t1 c_incerta.g17647.t1 c_reinhardtii.Cre06.g278170.t1.1 c_schloesseri.g15149.t1 g_pectorale.KXZ52272.1
OG0000773: c_debaryana.g12644.t1 c_debaryana.g12653.t1 c_incerta.g1283.t1 c_incerta.g1284.t1 c_reinhardtii.Cre05.g244200.t1.1 c_reinhardtii.Cre05.g244236.t1.2 c_schloesseri.g6747.t1 c_schloesseri.g6748.t1 g_pectorale.KXZ46160.1 v_carteri.Vocar.0026s0028.1.p
OG0000774: c_debaryana.g12199.t1 c_debaryana.g4272.t1 c_debaryana.g4274.t1 c_debaryana.g4276.t1 c_incerta.g12.t1 c_incerta.g7101.t1 c_incerta.g7106.t1 c_incerta.g9487.t1 c_reinhardtii.Cre06.g296800.t1.1 c_schloesseri.g6221.t1
OG0000775: c_debaryana.g15935.t1 c_debaryana.g17490.t1 c_debaryana.g17493.t1 c_incerta.g15211.t1 c_incerta.g1832.t1 c_reinhardtii.Cre05.g233304.t1.1 c_reinhardtii.Cre13.g570700.t1.1 c_schloesseri.g1896.t1 g_pectorale.KXZ46323.1 v_carteri.Vocar.0003s0391.1.p
OG0000776: c_debaryana.g2151.t1 c_debaryana.g2152.t1 c_debaryana.g3810.t1 c_incerta.g14334.t1 c_incerta.g9934.t1 c_incerta.g9935.t1 c_reinhardtii.Cre12.g547302.t1.1 c_schloesseri.g13416.t1 c_schloesseri.g13418.t1 c_schloesseri.g13420.t1
OG0000777: c_debaryana.g13425.t2 c_debaryana.g9369.t1 c_debaryana.g9370.t1 c_debaryana.g9371.t1 c_debaryana.g9373.t1 c_incerta.g10006.t1 c_reinhardtii.Cre12.g541400.t1.2 c_schloesseri.g13359.t1 g_pectorale.KXZ53398.1 g_pectorale.KXZ53399.1
OG0000778: c_debaryana.g12774.t1 c_debaryana.g14595.t1 c_debaryana.g14596.t1 c_incerta.g277.t1 c_incerta.g692.t1 c_reinhardtii.Cre16.g692650.t1.2 c_schloesseri.g17495.t1 c_schloesseri.g4488.t1 g_pectorale.KXZ45587.1 v_carteri.Vocar.0006s0041.1.p
OG0000779: c_debaryana.g11857.t1 c_debaryana.g11886.t1 c_incerta.g5315.t1 c_incerta.g5316.t1 c_reinhardtii.Cre03.g181450.t1.1 c_reinhardtii.Cre03.g181500.t1.2 c_schloesseri.g3059.t1 c_schloesseri.g3060.t1 g_pectorale.KXZ56785.1 v_carteri.Vocar.0015s0292.1.p
OG0000780: c_debaryana.g20214.t1 c_incerta.g15316.t1 c_reinhardtii.Cre02.g146050.t1.2 c_schloesseri.g6561.t1 g_pectorale.KXZ42135.1 v_carteri.Vocar.0001s1678.1.p v_carteri.Vocar.0001s1681.1.p v_carteri.Vocar.0001s1686.1.p v_carteri.Vocar.0001s1688.1.p v_carteri.Vocar.0568s0001.1.p
OG0000781: c_debaryana.g10585.t1 c_debaryana.g5105.t1 c_incerta.g7716.t1 c_incerta.g7897.t1 c_reinhardtii.Cre02.g099500.t2.1 c_reinhardtii.Cre02.g107550.t2.1 c_schloesseri.g16198.t1 c_schloesseri.g16382.t1 g_pectorale.KXZ50817.1 v_carteri.Vocar.0022s0223.1.p
OG0000782: c_debaryana.g2403.t1 c_debaryana.g6164.t1 c_incerta.g3093.t1 c_incerta.g3094.t1 c_reinhardtii.Cre02.g119050.t1.1 c_reinhardtii.Cre02.g119100.t1.2 c_schloesseri.g3470.t1 c_schloesseri.g3471.t1 g_pectorale.KXZ54252.1 v_carteri.Vocar.0033s0079.1.p
OG0000783: c_debaryana.g15745.t1 c_debaryana.g15746.t1 c_debaryana.g15750.t1 c_debaryana.g15754.t1 c_incerta.g12711.t1 c_reinhardtii.Cre11.g467666.t1.1 c_reinhardtii.Cre11.g467670.t2.1 c_schloesseri.g3284.t1 c_schloesseri.g3286.t1 v_carteri.Vocar.0014s0219.1.p
OG0000784: c_debaryana.g1088.t1 c_debaryana.g1089.t1 c_debaryana.g1090.t1 c_debaryana.g5950.t1 c_debaryana.g9692.t1 c_incerta.g12084.t1 c_reinhardtii.Cre12.g509200.t1.2 c_schloesseri.g5147.t1 g_pectorale.KXZ44738.1 v_carteri.Vocar.0046s0001.1.p
OG0000785: c_debaryana.g4872.t1 c_debaryana.g6190.t1 c_incerta.g10089.t1 c_reinhardtii.Cre12.g545150.t1.1 c_reinhardtii.Cre12.g545300.t1.2 c_reinhardtii.Cre12.g545401.t1.1 c_schloesseri.g735.t1 g_pectorale.KXZ53314.1 v_carteri.Vocar.0007s0136.1.p v_carteri.Vocar.0007s0140.1.p
OG0000786: c_debaryana.g5648.t1 c_debaryana.g5649.t1 c_debaryana.g5650.t1 c_incerta.g5119.t1 c_incerta.g5120.t1 c_reinhardtii.Cre03.g191250.t1.2 c_reinhardtii.Cre03.g191300.t1.2 c_schloesseri.g2860.t1 c_schloesseri.g2862.t1 v_carteri.Vocar.0035s0144.1.p
OG0000787: c_debaryana.g7306.t1 c_debaryana.g9390.t1 c_incerta.g6160.t1 c_incerta.g9992.t1 c_incerta.g9994.t2 c_reinhardtii.Cre01.g010550.t1.1 c_reinhardtii.Cre12.g540550.t1.1 c_schloesseri.g13371.t1 g_pectorale.KXZ53409.1 v_carteri.Vocar.0001s1388.1.p
OG0000788: c_debaryana.g12871.t1 c_incerta.g10074.t1 c_incerta.g14672.t1 c_incerta.g3225.t1 c_reinhardtii.Cre08.g383400.t1.1 c_reinhardtii.Cre08.g383600.t1.1 c_schloesseri.g7449.t1 c_schloesseri.g7453.t1 c_schloesseri.g9642.t1 g_pectorale.KXZ53008.1
OG0000789: c_debaryana.g11891.t1 c_debaryana.g11901.t1 c_incerta.g5306.t1 c_incerta.g5308.t1 c_reinhardtii.Cre03.g181900.t1.2 c_reinhardtii.Cre03.g182000.t1.2 c_schloesseri.g3050.t1 c_schloesseri.g3052.t1 g_pectorale.KXZ56781.1 v_carteri.Vocar.0015s0288.1.p
OG0000790: c_debaryana.g11606.t1 c_debaryana.g1478.t1 c_incerta.g1857.t1 c_reinhardtii.Cre03.g146607.t1.1 c_reinhardtii.Cre13.g569450.t1.1 c_schloesseri.g16492.t1 c_schloesseri.g1872.t1 g_pectorale.KXZ44725.1 g_pectorale.KXZ44741.1 v_carteri.Vocar.0110s0001.1.p
OG0000791: c_debaryana.g128.t1 c_incerta.g4354.t1 c_reinhardtii.Cre01.g055408.t1.1 c_reinhardtii.Cre01.g071662.t1.1 c_schloesseri.g2255.t1 c_schloesseri.g2299.t1 g_pectorale.KXZ54973.1 g_pectorale.KXZ55413.1 v_carteri.Vocar.0001s0439.1.p v_carteri.Vocar.0001s0493.1.p
OG0000792: c_debaryana.g18811.t2 c_debaryana.g18815.t2 c_debaryana.g9252.t1 c_incerta.g9582.t1 c_incerta.g9585.t1 c_reinhardtii.Cre02.g094801.t1.1 c_reinhardtii.Cre13.g564151.t1.1 c_schloesseri.g8246.t1 g_pectorale.KXZ48273.1 g_pectorale.KXZ54763.1
OG0000793: c_debaryana.g16459.t1 c_debaryana.g16498.t1 c_incerta.g17623.t1 c_reinhardtii.Cre06.g278144.t1.1 c_reinhardtii.Cre06.g278145.t1.1 c_schloesseri.g15172.t1 c_schloesseri.g15173.t1 g_pectorale.KXZ52274.1 g_pectorale.KXZ52290.1 v_carteri.Vocar.0002s0611.1.p
OG0000794: c_debaryana.g13754.t1 c_debaryana.g13757.t1 c_incerta.g3920.t1 c_incerta.g3923.t1 c_reinhardtii.Cre16.g684350.t1.2 c_schloesseri.g7156.t1 c_schloesseri.g7159.t1 g_pectorale.KXZ55542.1 v_carteri.Vocar.0042s0117.1.p v_carteri.Vocar.0042s0119.1.p
OG0000795: c_debaryana.g3772.t1 c_incerta.g15265.t1 c_incerta.g15266.t1 c_reinhardtii.Cre02.g144005.t1.1 c_schloesseri.g6501.t1 c_schloesseri.g6502.t1 g_pectorale.KXZ50311.1 g_pectorale.KXZ50312.1 v_carteri.Vocar.0054s0015.1.p v_carteri.Vocar.0054s0016.1.p
OG0000796: c_debaryana.g17095.t1 c_debaryana.g17096.t1 c_debaryana.g17142.t1 c_debaryana.g7278.t1 c_debaryana.g7280.t1 c_debaryana.g7282.t1 c_incerta.g10313.t1 c_reinhardtii.Cre07.g346350.t1.2 c_schloesseri.g9358.t1 g_pectorale.KXZ52965.1
OG0000797: c_debaryana.g11584.t1 c_debaryana.g11617.t1 c_debaryana.g12716.t1 c_debaryana.g1487.t1 c_debaryana.g20128.t1 c_debaryana.g7593.t1 c_reinhardtii.Cre04.g224867.t1.1 g_pectorale.KXZ57067.1 v_carteri.Vocar.0001s0699.1.p v_carteri.Vocar.0026s0177.1.p
OG0000798: c_debaryana.g13510.t1 c_debaryana.g13526.t1 c_incerta.g4332.t1 c_incerta.g4336.t1 c_reinhardtii.Cre01.g055966.t1.1 c_reinhardtii.Cre01.g056696.t1.1 c_schloesseri.g11929.t1 c_schloesseri.g13201.t1 g_pectorale.KXZ55316.1 v_carteri.Vocar.0001s0449.1.p
OG0000799: c_debaryana.g16365.t1 c_debaryana.g19572.t1 c_debaryana.g19576.t1 c_incerta.g2116.t1 c_incerta.g8661.t1 c_reinhardtii.Cre06.g252800.t1.1 c_reinhardtii.Cre07.g350000.t1.1 c_schloesseri.g2108.t1 c_schloesseri.g7582.t1 g_pectorale.KXZ49520.1
OG0000800: c_debaryana.g7067.t1 c_incerta.g17377.t1 c_incerta.g17383.t1 c_reinhardtii.Cre12.g525450.t1.1 c_reinhardtii.Cre12.g526700.t1.1 c_schloesseri.g11130.t1 c_schloesseri.g11136.t1 g_pectorale.KXZ52769.1 g_pectorale.KXZ52780.1 v_carteri.Vocar.0037s0065.1.p
OG0000801: c_debaryana.g399.t1 c_incerta.g7429.t1 c_incerta.g7430.t1 c_reinhardtii.Cre08.g385600.t1.1 c_reinhardtii.Cre08.g385650.t1.2 c_schloesseri.g15681.t1 c_schloesseri.g15682.t1 g_pectorale.KXZ43553.1 v_carteri.Vocar.0008s0087.1.p v_carteri.Vocar.0008s0088.1.p
OG0000802: c_debaryana.g17215.t1 c_debaryana.g4693.t1 c_debaryana.g4694.t1 c_debaryana.g4695.t1 c_debaryana.g5439.t1 c_incerta.g16552.t1 c_incerta.g16553.t1 c_reinhardtii.Cre17.g729500.t1.2 c_schloesseri.g12531.t1 g_pectorale.KXZ54051.1
OG0000803: c_debaryana.g13933.t1 c_debaryana.g19196.t1 c_debaryana.g19784.t2 c_incerta.g520.t1 c_reinhardtii.Cre06.g282250.t1.1 c_reinhardtii.Cre06.g282251.t1.2 c_schloesseri.g2608.t1 g_pectorale.KXZ44427.1 g_pectorale.KXZ44907.1 v_carteri.Vocar.0002s0017.1.p
OG0000804: c_debaryana.g13002.t1 c_debaryana.g13006.t1 c_incerta.g7129.t1 c_incerta.g7130.t1 c_reinhardtii.Cre14.g625300.t1.1 c_reinhardtii.Cre14.g625350.t1.1 c_schloesseri.g10161.t1 g_pectorale.KXZ49118.1 v_carteri.Vocar.0022s0199.1.p v_carteri.Vocar.0024s0041.1.p
OG0000805: c_debaryana.g17497.t1 c_debaryana.g17498.t1 c_incerta.g15354.t1 c_incerta.g15355.t1 c_incerta.g15356.t1 c_reinhardtii.Cre09.g386949.t1.1 c_reinhardtii.Cre09.g386986.t1.1 c_schloesseri.g4948.t1 c_schloesseri.g4949.t1 c_schloesseri.g4950.t1
OG0000806: c_debaryana.g15931.t1 c_debaryana.g15932.t1 c_incerta.g1827.t1 c_incerta.g1828.t1 c_reinhardtii.Cre13.g570951.t1.1 c_reinhardtii.Cre13.g571000.t1.2 c_schloesseri.g1899.t1 g_pectorale.KXZ49253.1 g_pectorale.KXZ49254.1 v_carteri.Vocar.0001s0315.1.p
OG0000807: c_debaryana.g10602.t1 c_debaryana.g1420.t1 c_debaryana.g16458.t1 c_debaryana.g1657.t1 c_incerta.g6255.t1 c_reinhardtii.Cre01.g014650.t1.2 c_schloesseri.g9974.t1 c_schloesseri.g9975.t1 g_pectorale.KXZ48812.1 v_carteri.Vocar.0007s0388.1.p
OG0000808: c_debaryana.g10924.t1 c_debaryana.g10925.t1 c_incerta.g15124.t1 c_incerta.g15125.t1 c_reinhardtii.Cre14.g630150.t1.1 c_reinhardtii.Cre14.g630200.t1.2 c_schloesseri.g12949.t1 g_pectorale.KXZ45920.1 v_carteri.Vocar.0022s0080.1.p v_carteri.Vocar.0022s0081.1.p
OG0000809: c_debaryana.g10173.t1 c_debaryana.g10174.t1 c_debaryana.g9341.t2 c_incerta.g10422.t1 c_reinhardtii.Cre07.g342600.t1.1 c_reinhardtii.Cre07.g342750.t1.1 c_schloesseri.g9451.t1 c_schloesseri.g9452.t1 g_pectorale.KXZ54719.1 v_carteri.Vocar.0067s0038.1.p
OG0000810: c_debaryana.g6207.t1 c_debaryana.g731.t1 c_incerta.g7277.t1 c_incerta.g7580.t1 c_reinhardtii.Cre02.g113652.t1.1 c_reinhardtii.Cre12.g556750.t1.1 c_reinhardtii.Cre12.g556802.t1.1 c_schloesseri.g17190.t1 c_schloesseri.g3360.t1 g_pectorale.KXZ44364.1
OG0000811: c_debaryana.g10502.t1 c_debaryana.g10872.t1 c_debaryana.g12072.t1 c_debaryana.g12073.t1 c_debaryana.g1590.t1 c_debaryana.g4925.t1 c_debaryana.g6550.t1 c_reinhardtii.Cre02.g143147.t1.1 c_schloesseri.g11275.t1 c_schloesseri.g12209.t1
OG0000812: c_debaryana.g11635.t1 c_debaryana.g2038.t1 c_debaryana.g714.t1 c_debaryana.g728.t1 c_incerta.g10757.t2 c_reinhardtii.Cre16.g669200.t1.2 c_schloesseri.g14275.t2 c_schloesseri.g14276.t1 c_schloesseri.g14281.t1 c_schloesseri.g14284.t2
OG0000813: c_debaryana.g8813.t1 c_incerta.g11904.t1 c_incerta.g7518.t1 c_reinhardtii.Cre09.g395843.t1.1 c_reinhardtii.Cre12.g500550.t1.2 c_schloesseri.g12042.t1 c_schloesseri.g7268.t1 g_pectorale.KXZ48127.1 g_pectorale.KXZ48129.1 v_carteri.Vocar.0006s0252.1.p
OG0000814: c_debaryana.g13249.t1 c_debaryana.g19131.t1 c_incerta.g16411.t1 c_incerta.g580.t1 c_reinhardtii.Cre06.g279350.t1.1 c_reinhardtii.Cre07.g313350.t1.2 c_schloesseri.g10591.t1 c_schloesseri.g2541.t1 g_pectorale.KXZ47869.1 v_carteri.Vocar.0003s0011.1.p
OG0000815: c_debaryana.g14103.t1 c_debaryana.g8005.t1 c_incerta.g11079.t1 c_incerta.g17466.t1 c_reinhardtii.Cre03.g155300.t1.1 c_reinhardtii.Cre06.g272250.t1.1 c_schloesseri.g15343.t1 c_schloesseri.g16665.t1 g_pectorale.KXZ52064.1 v_carteri.Vocar.0002s0417.1.p
OG0000816: c_debaryana.g20443.t1 c_debaryana.g20444.t1 c_incerta.g15792.t1 c_incerta.g904.t1 c_reinhardtii.Cre16.g655700.t1.1 c_reinhardtii.Cre16.g655850.t1.1 c_reinhardtii.Cre16.g672161.t1.1 c_schloesseri.g14905.t1 g_pectorale.KXZ56096.1 v_carteri.Vocar.0039s0061.1.p
OG0000817: c_debaryana.g16724.t1 c_incerta.g7474.t1 c_incerta.g7476.t1 c_incerta.g7477.t1 c_reinhardtii.Cre09.g397327.t1.1 c_schloesseri.g6980.t1 c_schloesseri.g6983.t1 g_pectorale.KXZ42647.1 v_carteri.Vocar.0009s0222.1.p v_carteri.Vocar.0009s0223.1.p
OG0000818: c_debaryana.g6314.t1 c_debaryana.g6315.t1 c_debaryana.g6316.t1 c_incerta.g13838.t1 c_incerta.g2693.t1 c_reinhardtii.Cre03.g200850.t1.2 c_reinhardtii.Cre09.g413600.t1.1 c_schloesseri.g8912.t1 g_pectorale.KXZ43992.1 v_carteri.Vocar.0035s0010.1.p
OG0000819: c_debaryana.g17024.t1 c_incerta.g8345.t1 c_incerta.g8347.t1 c_reinhardtii.Cre02.g084100.t1.2 c_reinhardtii.Cre02.g084200.t1.2 c_schloesseri.g5674.t1 c_schloesseri.g5675.t1 c_schloesseri.g5677.t1 g_pectorale.KXZ53310.1 v_carteri.Vocar.0022s0096.1.p
OG0000820: c_debaryana.g15559.t1 c_debaryana.g15560.t1 c_debaryana.g15561.t1 c_debaryana.g15562.t1 c_debaryana.g15563.t1 c_incerta.g14377.t1 c_schloesseri.g3707.t1 g_pectorale.KXZ44431.1 g_pectorale.KXZ44432.1 g_pectorale.KXZ44433.1
OG0000821: c_debaryana.g12454.t1 c_debaryana.g15711.t1 c_debaryana.g16949.t1 c_debaryana.g20741.t1 c_debaryana.g20742.t1 c_debaryana.g2489.t1 c_debaryana.g2492.t1 c_debaryana.g2724.t1 c_incerta.g14512.t1 g_pectorale.KXZ49856.1
OG0000822: c_debaryana.g5099.t1 c_incerta.g814.t2 c_incerta.g815.t1 c_incerta.g816.t1 c_reinhardtii.Cre16.g651100.t1.1 c_reinhardtii.Cre16.g651150.t1.1 c_schloesseri.g14999.t1 c_schloesseri.g15000.t1 g_pectorale.KXZ55323.1 g_pectorale.KXZ55324.1
OG0000823: c_debaryana.g18062.t1 c_debaryana.g18063.t1 c_incerta.g8195.t1 c_reinhardtii.Cre02.g090600.t1.2 c_reinhardtii.Cre02.g090650.t1.1 c_schloesseri.g1816.t1 g_pectorale.KXZ41957.1 g_pectorale.KXZ44341.1 v_carteri.Vocar.0001s1078.1.p v_carteri.Vocar.0001s1079.1.p
OG0000824: c_debaryana.g7870.t1 c_debaryana.g7885.t2 c_incerta.g5928.t1 c_incerta.g5929.t1 c_reinhardtii.Cre10.g464400.t1.1 c_reinhardtii.Cre10.g464450.t1.1 c_schloesseri.g16935.t1 g_pectorale.KXZ46052.1 v_carteri.Vocar.0029s0063.1.p v_carteri.Vocar.0029s0070.1.p
OG0000825: c_debaryana.g13170.t1 c_debaryana.g13173.t1 c_incerta.g7153.t1 c_incerta.g7154.t1 c_reinhardtii.Cre14.g624000.t1.1 c_reinhardtii.Cre14.g624201.t1.1 c_schloesseri.g10135.t1 c_schloesseri.g10137.t1 g_pectorale.KXZ49120.1 v_carteri.Vocar.0022s0150.1.p
OG0000826: c_debaryana.g7092.t1 c_incerta.g12595.t1 c_incerta.g9648.t1 c_reinhardtii.Cre16.g647750.t1.2 c_schloesseri.g8477.t1 g_pectorale.KXZ49039.1 v_carteri.Vocar.0001s1647.1.p v_carteri.Vocar.0014s0162.1.p v_carteri.Vocar.0014s0179.1.p v_carteri.Vocar.0055s0039.1.p
OG0000827: c_debaryana.g11087.t1 c_debaryana.g9710.t1 c_reinhardtii.Cre02.g075500.t1.1 c_reinhardtii.Cre03.g156450.t1.2 c_reinhardtii.Cre03.g156476.t1.1 c_reinhardtii.Cre06.g297250.t1.1 c_reinhardtii.Cre08.g359133.t1.1 c_reinhardtii.Cre08.g374436.t1.2 g_pectorale.KXZ46121.1 g_pectorale.KXZ48134.1
OG0000828: c_debaryana.g19520.t1 c_debaryana.g19521.t1 c_incerta.g9111.t1 c_incerta.g9112.t1 c_reinhardtii.Cre13.g607150.t1.1 c_reinhardtii.Cre13.g607200.t1.1 c_schloesseri.g15079.t1 c_schloesseri.g15080.t1 g_pectorale.KXZ49261.1 v_carteri.Vocar.0013s0305.1.p
OG0000829: c_debaryana.g5667.t1 c_incerta.g5129.t1 c_incerta.g5130.t1 c_reinhardtii.Cre03.g190750.t1.1 c_reinhardtii.Cre03.g190800.t1.1 c_schloesseri.g2871.t1 c_schloesseri.g2872.t1 g_pectorale.KXZ56910.1 v_carteri.Vocar.0035s0133.1.p v_carteri.Vocar.0035s0134.1.p
OG0000830: c_debaryana.g11591.t1 c_debaryana.g4401.t1 c_debaryana.g4603.t1 c_debaryana.g7939.t1 c_incerta.g16818.t1 c_incerta.g7279.t1 c_reinhardtii.Cre12.g507001.t1.2 c_schloesseri.g3113.t1 c_schloesseri.g3924.t1 c_schloesseri.g7767.t1
OG0000831: c_debaryana.g18702.t1 c_debaryana.g18703.t1 c_debaryana.g18704.t1 c_incerta.g5843.t1 c_incerta.g5844.t1 c_reinhardtii.Cre10.g460201.t1.1 c_reinhardtii.Cre10.g460250.t1.2 c_schloesseri.g17010.t1 g_pectorale.KXZ46930.1 g_pectorale.KXZ46931.1
OG0000832: c_debaryana.g9625.t1 c_incerta.g5984.t1 c_incerta.g5985.t1 c_reinhardtii.Cre10.g467200.t1.1 c_schloesseri.g16881.t1 c_schloesseri.g5996.t1 g_pectorale.KXZ54940.1 g_pectorale.KXZ54951.1 v_carteri.Vocar.0001s0469.1.p v_carteri.Vocar.0827s0001.1.p
OG0000833: c_debaryana.g13178.t1 c_debaryana.g19244.t1 c_incerta.g12496.t1 c_incerta.g13524.t1 c_reinhardtii.Cre02.g077550.t1.2 c_reinhardtii.Cre10.g420200.t1.2 c_schloesseri.g14053.t1 c_schloesseri.g9552.t1 g_pectorale.KXZ54582.1 v_carteri.Vocar.0030s0081.1.p
OG0000834: c_debaryana.g14878.t1 c_incerta.g9438.t2 c_schloesseri.g15871.t1 g_pectorale.KXZ45481.1 g_pectorale.KXZ50522.1 g_pectorale.KXZ50542.1 g_pectorale.KXZ50543.1 g_pectorale.KXZ50544.1 v_carteri.Vocar.0012s0170.1.p v_carteri.Vocar.0012s0171.1.p
OG0000835: c_debaryana.g20642.t1 c_incerta.g12244.t1 c_incerta.g12245.t1 c_reinhardtii.Cre12.g490050.t1.2 c_reinhardtii.Cre12.g490100.t1.2 c_schloesseri.g5312.t1 c_schloesseri.g5313.t1 g_pectorale.KXZ49837.1 v_carteri.Vocar.0001s0126.1.p v_carteri.Vocar.0031s0075.1.p
OG0000836: c_debaryana.g9835.t1 c_debaryana.g9836.t1 c_incerta.g6314.t1 c_incerta.g6319.t1 c_reinhardtii.Cre01.g017550.t1.1 c_reinhardtii.Cre01.g017951.t1.1 c_schloesseri.g10039.t1 c_schloesseri.g10041.t1 g_pectorale.KXZ48750.1 v_carteri.Vocar.0007s0445.1.p
OG0000837: c_debaryana.g5870.t1 c_incerta.g14763.t1 c_incerta.g8328.t1 c_reinhardtii.Cre02.g085100.t1.2 c_reinhardtii.Cre08.g358571.t1.1 c_schloesseri.g5653.t1 c_schloesseri.g7861.t1 v_carteri.Vocar.0001s0349.1.p v_carteri.Vocar.0028s0180.1.p v_carteri.Vocar.0028s0181.1.p
OG0000838: c_debaryana.g18154.t1 c_debaryana.g18334.t1 c_debaryana.g5961.t1 c_incerta.g15615.t1 c_reinhardtii.Cre01.g003650.t1.1 c_reinhardtii.Cre14.g619000.t1.2 c_schloesseri.g907.t1 g_pectorale.KXZ52104.1 g_pectorale.KXZ52114.1 g_pectorale.KXZ56061.1
OG0000839: c_debaryana.g10636.t1 c_debaryana.g14879.t1 c_incerta.g4766.t1 c_incerta.g4767.t1 c_reinhardtii.Cre12.g536000.t1.2 c_reinhardtii.Cre12.g536050.t1.2 c_schloesseri.g10938.t1 c_schloesseri.g10940.t1 g_pectorale.KXZ41671.1 v_carteri.Vocar.0043s0069.1.p
OG0000840: c_debaryana.g6880.t1 c_incerta.g16494.t1 c_incerta.g7177.t1 c_reinhardtii.Cre09.g413700.t1.1 c_reinhardtii.Cre10.g452750.t1.2 c_reinhardtii.Cre14.g622700.t1.2 c_schloesseri.g10113.t1 c_schloesseri.g17165.t1 g_pectorale.KXZ48371.1 v_carteri.Vocar.0004s0246.1.p
OG0000841: c_debaryana.g3165.t1 c_debaryana.g7565.t1 c_incerta.g11803.t1 c_reinhardtii.Cre12.g513700.t1.1 c_reinhardtii.Cre12.g513701.t1.2 c_schloesseri.g11360.t1 c_schloesseri.g11361.t1 g_pectorale.KXZ47428.1 v_carteri.Vocar.0006s0298.1.p v_carteri.Vocar.0006s0299.1.p
OG0000842: c_debaryana.g8049.t1 c_debaryana.g8067.t1 c_debaryana.g8069.t1 c_incerta.g7985.t1 c_incerta.g7986.t1 c_reinhardtii.Cre14.g617400.t1.2 c_reinhardtii.Cre14.g617450.t1.2 c_schloesseri.g17363.t1 c_schloesseri.g17364.t1 g_pectorale.KXZ51679.1
OG0000843: c_debaryana.g16921.t1 c_debaryana.g6259.t1 c_incerta.g7217.t1 c_reinhardtii.Cre12.g560050.t1.1 c_reinhardtii.Cre12.g560100.t1.1 c_schloesseri.g17252.t1 g_pectorale.KXZ43993.1 g_pectorale.KXZ44002.1 v_carteri.Vocar.0001s1044.1.p v_carteri.Vocar.0013s0157.1.p
OG0000844: c_debaryana.g15197.t1 c_debaryana.g15207.t1 c_incerta.g6181.t1 c_reinhardtii.Cre01.g011250.t1.1 c_reinhardtii.Cre01.g011300.t1.1 c_schloesseri.g9903.t1 g_pectorale.KXZ42934.1 g_pectorale.KXZ46405.1 v_carteri.Vocar.0013s0024.1.p v_carteri.Vocar.0013s0026.1.p
OG0000845: c_debaryana.g17656.t1 c_debaryana.g17657.t1 c_incerta.g13942.t1 c_reinhardtii.Cre09.g409750.t1.1 c_schloesseri.g11999.t1 g_pectorale.KXZ49749.1 g_pectorale.KXZ51252.1 v_carteri.Vocar.0026s0178.1.p v_carteri.Vocar.0028s0085.1.p v_carteri.Vocar.0031s0125.1.p
OG0000846: c_debaryana.g13578.t1 c_debaryana.g13579.t1 c_incerta.g7746.t1 c_incerta.g7752.t1 c_reinhardtii.Cre02.g105900.t1.2 g_pectorale.KXZ45733.1 g_pectorale.KXZ45734.1 v_carteri.Vocar.0050s0040.1.p v_carteri.Vocar.0059s0021.1.p v_carteri.Vocar.0059s0049.1.p
OG0000847: c_debaryana.g3026.t1 c_debaryana.g3033.t1 c_incerta.g11512.t1 c_incerta.g11514.t1 c_reinhardtii.Cre17.g696300.t1.1 c_reinhardtii.Cre17.g696350.t1.2 c_schloesseri.g11809.t1 g_pectorale.KXZ41319.1 v_carteri.Vocar.0005s0497.1.p v_carteri.Vocar.0005s0500.1.p
OG0000848: c_debaryana.g7005.t1 c_debaryana.g7006.t1 c_incerta.g17435.t1 c_reinhardtii.Cre12.g529250.t1.1 c_reinhardtii.Cre12.g529301.t1.1 c_schloesseri.g11074.t1 c_schloesseri.g11075.t1 g_pectorale.KXZ52831.1 g_pectorale.KXZ53081.1 v_carteri.Vocar.0037s0076.1.p
OG0000849: c_debaryana.g13667.t1 c_debaryana.g13668.t1 c_incerta.g3827.t1 c_incerta.g3828.t1 c_reinhardtii.Cre16.g679750.t1.2 c_reinhardtii.Cre16.g679800.t1.2 c_schloesseri.g11442.t1 c_schloesseri.g11443.t1 g_pectorale.KXZ55628.1 v_carteri.Vocar.0018s0085.1.p
OG0000850: c_debaryana.g15107.t1 c_debaryana.g15108.t1 c_incerta.g3357.t1 c_reinhardtii.Cre17.g719100.t1.2 c_reinhardtii.Cre17.g719200.t1.2 c_schloesseri.g14627.t1 g_pectorale.KXZ50947.1 g_pectorale.KXZ50948.1 v_carteri.Vocar.0004s0262.1.p v_carteri.Vocar.0004s0268.1.p
OG0000851: c_debaryana.g5777.t1 c_debaryana.g5778.t1 c_incerta.g15885.t1 c_incerta.g15886.t1 c_reinhardtii.Cre16.g683819.t1.1 c_reinhardtii.Cre16.g683931.t1.1 c_schloesseri.g11727.t1 g_pectorale.KXZ55803.1 g_pectorale.KXZ55822.1 v_carteri.Vocar.0052s0014.1.p
OG0000852: c_debaryana.g11102.t1 c_debaryana.g18066.t1 c_incerta.g3365.t1 c_incerta.g931.t2 c_reinhardtii.Cre16.g657050.t1.2 c_reinhardtii.Cre17.g718700.t1.2 c_schloesseri.g14638.t1 c_schloesseri.g14876.t1 g_pectorale.KXZ54795.1 v_carteri.Vocar.0012s0283.1.p
OG0000853: c_debaryana.g14835.t1 c_incerta.g5576.t1 c_incerta.g5577.t1 c_reinhardtii.Cre03.g170150.t1.1 c_reinhardtii.Cre03.g170200.t1.1 c_schloesseri.g15971.t1 c_schloesseri.g8689.t1 g_pectorale.KXZ56647.1 v_carteri.Vocar.0040s0053.1.p v_carteri.Vocar.0040s0055.1.p
OG0000854: c_debaryana.g4787.t1 c_incerta.g5405.t1 c_incerta.g5406.t1 c_reinhardtii.Cre03.g177250.t1.2 c_reinhardtii.Cre03.g177300.t1.2 c_schloesseri.g16119.t1 c_schloesseri.g16120.t1 g_pectorale.KXZ52206.1 v_carteri.Vocar.0002s0499.1.p v_carteri.Vocar.0011s0299.1.p
OG0000855: c_debaryana.g1656.t1 c_debaryana.g3244.t1 c_incerta.g10173.t1 c_reinhardtii.Cre12.g549750.t1.2 c_schloesseri.g824.t1 c_schloesseri.g9973.t1 g_pectorale.KXZ48811.1 g_pectorale.KXZ53148.1 v_carteri.Vocar.0007s0296.1.p v_carteri.Vocar.0007s0389.1.p
OG0000856: c_debaryana.g1338.t1 c_debaryana.g1382.t1 c_incerta.g8620.t1 c_incerta.g8680.t1 c_reinhardtii.Cre07.g349300.t1.2 c_reinhardtii.Cre07.g351600.t1.2 c_schloesseri.g7538.t1 c_schloesseri.g7597.t1 g_pectorale.KXZ53661.1 v_carteri.Vocar.0011s0049.1.p
OG0000857: c_debaryana.g1740.t1 c_debaryana.g1763.t1 c_incerta.g5137.t1 c_incerta.g5188.t1 c_reinhardtii.Cre03.g187700.t1.1 c_reinhardtii.Cre03.g190200.t1.2 c_schloesseri.g2895.t1 c_schloesseri.g2935.t1 g_pectorale.KXZ56975.1 v_carteri.Vocar.0035s0036.1.p
OG0000858: c_debaryana.g6806.t1 c_incerta.g3420.t1 c_reinhardtii.Cre17.g715801.t1.2 c_schloesseri.g11870.t1 c_schloesseri.g11872.t1 c_schloesseri.g14097.t1 c_schloesseri.g14099.t1 c_schloesseri.g7742.t1 c_schloesseri.g7892.t1 g_pectorale.KXZ48958.1
OG0000859: c_debaryana.g5179.t1 c_debaryana.g5227.t1 c_incerta.g15864.t1 c_incerta.g15865.t1 c_reinhardtii.Cre16.g681578.t1.1 c_reinhardtii.Cre16.g681690.t1.1 c_schloesseri.g11712.t1 g_pectorale.KXZ53804.1 g_pectorale.KXZ55829.1 v_carteri.Vocar.0074s0005.1.p
OG0000860: c_debaryana.g1700.t1 c_debaryana.g18590.t1 c_debaryana.g18598.t1 c_debaryana.g18607.t1 c_debaryana.g18608.t1 c_incerta.g7370.t1 c_reinhardtii.Cre12.g552250.t1.1 c_schloesseri.g872.t1 g_pectorale.KXZ53125.1 v_carteri.Vocar.0011s0339.1.p
OG0000861: c_debaryana.g12980.t1 c_incerta.g15062.t1 c_incerta.g15063.t1 c_reinhardtii.Cre14.g627422.t1.1 c_reinhardtii.Cre14.g627433.t1.1 c_schloesseri.g13008.t1 c_schloesseri.g13009.t1 g_pectorale.KXZ49164.1 v_carteri.Vocar.0023s0063.1.p v_carteri.Vocar.0023s0065.1.p
OG0000862: c_debaryana.g20670.t1 c_debaryana.g20671.t1 c_debaryana.g20672.t1 c_incerta.g1972.t1 c_incerta.g4107.t1 c_reinhardtii.Cre13.g564800.t1.1 c_reinhardtii.Cre16.g688901.t1.2 c_schloesseri.g10488.t1 c_schloesseri.g4787.t1 v_carteri.Vocar.0028s0054.1.p
OG0000863: c_debaryana.g17621.t1 c_debaryana.g17622.t1 c_incerta.g15131.t1 c_reinhardtii.Cre14.g630450.t1.1 c_reinhardtii.Cre14.g630500.t1.2 c_schloesseri.g12939.t1 g_pectorale.KXZ45908.1 g_pectorale.KXZ45911.1 v_carteri.Vocar.0022s0021.1.p v_carteri.Vocar.0022s0022.1.p
OG0000864: c_debaryana.g13402.t1 c_debaryana.g2579.t1 c_incerta.g16287.t1 c_reinhardtii.Cre07.g319001.t1.2 c_reinhardtii.Cre07.g319002.t1.1 c_schloesseri.g10726.t1 g_pectorale.KXZ45903.1 g_pectorale.KXZ47819.1 v_carteri.Vocar.0003s0047.1.p v_carteri.Vocar.0022s0143.1.p
OG0000865: c_debaryana.g14954.t1 c_debaryana.g6782.t3 c_debaryana.g6953.t1 c_debaryana.g9722.t2 c_incerta.g6208.t1 c_reinhardtii.Cre01.g012450.t1.1 c_schloesseri.g9927.t1 g_pectorale.KXZ41108.1 g_pectorale.KXZ44418.1 v_carteri.Vocar.0045s0037.1.p
OG0000866: c_debaryana.g8687.t1 c_incerta.g11855.t1 c_incerta.g11895.t1 c_reinhardtii.Cre12.g497950.t1.2 c_reinhardtii.Cre12.g500100.t1.2 c_schloesseri.g7217.t1 c_schloesseri.g7259.t1 g_pectorale.KXZ43327.1 g_pectorale.KXZ48142.1 v_carteri.Vocar.0006s0417.1.p
OG0000867: c_debaryana.g20418.t1 c_incerta.g1431.t1 c_incerta.g832.t1 c_incerta.g9051.t1 c_reinhardtii.Cre10.g462650.t1.2 c_reinhardtii.Cre12.g550500.t1.2 c_reinhardtii.Cre16.g663315.t1.1 c_schloesseri.g13660.t1 c_schloesseri.g1805.t1 g_pectorale.KXZ41136.1
OG0000868: c_debaryana.g12775.t1 c_incerta.g961.t1 c_incerta.g962.t1 c_reinhardtii.Cre16.g658300.t1.1 c_reinhardtii.Cre16.g658350.t1.1 c_schloesseri.g14846.t1 c_schloesseri.g14847.t1 g_pectorale.KXZ52514.1 g_pectorale.KXZ52522.1 v_carteri.Vocar.0004s0038.1.p
OG0000869: c_debaryana.g10677.t1 c_debaryana.g4372.t1 c_debaryana.g4373.t1 c_incerta.g9319.t1 c_reinhardtii.Cre06.g305050.t1.1 c_reinhardtii.Cre06.g305250.t1.1 c_schloesseri.g1737.t1 c_schloesseri.g1741.t1 g_pectorale.KXZ46987.1 v_carteri.Vocar.0020s0151.1.p
OG0000870: c_debaryana.g19306.t1 c_incerta.g10490.t1 c_incerta.g11328.t1 c_incerta.g8082.t1 c_reinhardtii.Cre03.g187600.t1.2 c_schloesseri.g10630.t1 c_schloesseri.g4872.t2 c_schloesseri.g6590.t1 c_schloesseri.g8448.t1 c_schloesseri.g9828.t1
OG0000871: c_debaryana.g15773.t1 c_incerta.g12689.t1 c_incerta.g6861.t1 c_reinhardtii.Cre08.g359950.t1.2 c_reinhardtii.Cre11.g467643.t1.1 c_schloesseri.g12699.t1 c_schloesseri.g4644.t1 g_pectorale.KXZ42953.1 g_pectorale.KXZ51628.1 v_carteri.Vocar.0009s0336.1.p
OG0000872: c_debaryana.g18467.t2 c_debaryana.g19611.t1 c_incerta.g9554.t1 c_incerta.g9567.t1 c_reinhardtii.Cre02.g095650.t1.1 c_reinhardtii.Cre02.g096250.t1.2 c_schloesseri.g7493.t1 c_schloesseri.g8231.t1 g_pectorale.KXZ47507.1 v_carteri.Vocar.0008s0377.1.p
OG0000873: c_debaryana.g19151.t1 c_incerta.g557.t1 c_incerta.g578.t1 c_reinhardtii.Cre06.g279474.t1.1 c_reinhardtii.Cre06.g280420.t1.2 c_schloesseri.g2543.t1 c_schloesseri.g2568.t1 g_pectorale.KXZ44872.1 v_carteri.Vocar.0002s0132.1.p v_carteri.Vocar.0002s0297.1.p
OG0000874: c_debaryana.g17766.t1 c_incerta.g8820.t1 c_incerta.g8822.t1 c_reinhardtii.Cre09.g390600.t1.1 c_reinhardtii.Cre09.g390678.t1.2 c_schloesseri.g12128.t1 c_schloesseri.g12130.t1 g_pectorale.KXZ56350.1 v_carteri.Vocar.0009s0302.1.p v_carteri.Vocar.0009s0303.1.p
OG0000875: c_debaryana.g10010.t1 c_debaryana.g5657.t1 c_incerta.g3348.t1 c_reinhardtii.Cre17.g719500.t1.1 c_reinhardtii.Cre17.g719522.t1.2 c_schloesseri.g14621.t1 g_pectorale.KXZ48398.1 g_pectorale.KXZ50949.1 v_carteri.Vocar.0004s0142.1.p v_carteri.Vocar.0004s0269.1.p
OG0000876: c_debaryana.g4969.t1 c_incerta.g11793.t1 c_incerta.g11797.t1 c_reinhardtii.Cre12.g514000.t1.2 c_reinhardtii.Cre12.g514300.t1.2 c_schloesseri.g11351.t1 c_schloesseri.g11355.t1 g_pectorale.KXZ47409.1 g_pectorale.KXZ47410.1 v_carteri.Vocar.0006s0293.1.p
OG0000877: c_debaryana.g3787.t1 c_incerta.g11338.t1 c_incerta.g11339.t1 c_reinhardtii.Cre06.g311150.t1.1 c_reinhardtii.Cre06.g311200.t1.1 c_schloesseri.g7702.t1 c_schloesseri.g7703.t1 g_pectorale.KXZ54483.1 v_carteri.Vocar.0015s0018.1.p v_carteri.Vocar.0015s0019.1.p
OG0000878: c_debaryana.g19866.t2 c_incerta.g16676.t1 c_reinhardtii.Cre02.g141400.t1.2 c_schloesseri.g8813.t1 g_pectorale.KXZ44599.1 g_pectorale.KXZ44604.1 g_pectorale.KXZ50333.1 v_carteri.Vocar.0008s0023.1.p v_carteri.Vocar.0021s0021.1.p v_carteri.Vocar.0021s0022.1.p
OG0000879: c_debaryana.g19467.t1 c_debaryana.g6187.t1 c_incerta.g2702.t1 c_incerta.g4498.t1 c_reinhardtii.Cre03.g201300.t1.1 c_schloesseri.g8340.t1 c_schloesseri.g8342.t1 c_schloesseri.g8921.t1 g_pectorale.KXZ43937.1 g_pectorale.KXZ43942.1
OG0000880: c_debaryana.g14184.t1 c_incerta.g4550.t1 c_incerta.g4551.t1 c_reinhardtii.Cre06.g268501.t1.1 c_reinhardtii.Cre06.g268550.t1.1 c_schloesseri.g8383.t1 g_pectorale.KXZ45790.1 g_pectorale.KXZ45791.1 v_carteri.Vocar.0002s0150.1.p v_carteri.Vocar.0002s0158.1.p
OG0000881: c_debaryana.g8309.t1 c_incerta.g7342.t1 c_reinhardtii.Cre12.g553950.t1.1 c_schloesseri.g902.t1 g_pectorale.KXZ49521.1 v_carteri.Vocar.0007s0338.1.p v_carteri.Vocar.0007s0339.1.p v_carteri.Vocar.0007s0340.1.p v_carteri.Vocar.0007s0341.1.p v_carteri.Vocar.0007s0343.1.p
OG0000882: c_debaryana.g14258.t1 c_incerta.g17670.t1 c_reinhardtii.Cre06.g278193.t1.1 c_schloesseri.g10409.t1 g_pectorale.KXZ45764.1 g_pectorale.KXZ45859.1 g_pectorale.KXZ45860.1 g_pectorale.KXZ45861.1 g_pectorale.KXZ45863.1 v_carteri.Vocar.0002s0258.1.p
OG0000883: c_debaryana.g16050.t1 c_debaryana.g16051.t1 c_debaryana.g16052.t1 c_debaryana.g16053.t1 c_incerta.g1694.t1 c_reinhardtii.Cre09.g415001.t1.1 c_reinhardtii.Cre13.g576760.t1.1 c_schloesseri.g8514.t1 g_pectorale.KXZ41231.1 v_carteri.Vocar.0001s0155.1.p
OG0000884: c_debaryana.g5249.t1 c_incerta.g2174.t1 c_incerta.g3663.t1 c_incerta.g3664.t1 c_incerta.g9676.t2 c_reinhardtii.Cre06.g256350.t1.2 c_reinhardtii.Cre17.g703950.t1.2 c_reinhardtii.Cre17.g704000.t1.2 c_schloesseri.g2045.t1 c_schloesseri.g8113.t1
OG0000885: c_debaryana.g11516.t1 c_incerta.g11828.t1 c_incerta.g11829.t1 c_reinhardtii.Cre12.g496500.t1.1 c_reinhardtii.Cre12.g496550.t1.2 c_schloesseri.g11388.t1 c_schloesseri.g6969.t1 g_pectorale.KXZ47386.1 g_pectorale.KXZ49784.1 v_carteri.Vocar.0006s0394.1.p
OG0000886: c_debaryana.g2130.t1 c_incerta.g3996.t1 c_incerta.g3997.t1 c_reinhardtii.Cre16.g688000.t1.1 c_reinhardtii.Cre16.g688050.t1.1 c_schloesseri.g7084.t1 c_schloesseri.g7085.t1 g_pectorale.KXZ54883.1 v_carteri.Vocar.0023s0176.1.p v_carteri.Vocar.0023s0177.1.p
OG0000887: c_debaryana.g8498.t1 c_debaryana.g8501.t1 c_incerta.g13120.t1 c_incerta.g13127.t1 c_reinhardtii.Cre14.g611450.t1.1 c_reinhardtii.Cre14.g611700.t1.1 g_pectorale.KXZ43989.1 g_pectorale.KXZ51875.1 g_pectorale.KXZ51877.1 v_carteri.Vocar.0059s0006.1.p
OG0000888: c_debaryana.g12790.t1 c_debaryana.g1843.t1 c_incerta.g1098.t1 c_incerta.g1099.t1 c_reinhardtii.Cre16.g665300.t1.2 c_reinhardtii.Cre16.g665364.t1.1 c_schloesseri.g14703.t1 c_schloesseri.g14704.t1 g_pectorale.KXZ52376.1 v_carteri.Vocar.0090s0008.1.p
OG0000889: c_debaryana.g18563.t1 c_incerta.g16014.t1 c_reinhardtii.Cre07.g329550.t1.1 c_reinhardtii.Cre07.g329600.t1.1 c_schloesseri.g205.t1 g_pectorale.KXZ51364.1 g_pectorale.KXZ53933.1 g_pectorale.KXZ53934.1 v_carteri.Vocar.0034s0101.1.p v_carteri.Vocar.0034s0110.1.p
[truncated: 2,327,301 more chars]
