# Supplementary material for: Comparative genomics of Chlamydomonas
Source: Plant Cell. 2021 Feb 2;33(4):1016–41. doi: 10.1093/plcell/koab026 (PMC8226300; doi:10.1093/plcell/koab026)
Supplement: koab026_Supplementary_Data [file koab026_supplementary_data.zip › tpc.00468.2020-s26.txt]

#protein_id	GO	IPR	SignalP_EUK	Pfam
c_debaryana.g100.t1	GO:0003676	IPR000467:1	None	PF01585:1
c_debaryana.g1000.t1	GO:0005515	IPR011705:1;IPR006652:2	None	PF01344:2;PF07707:1
c_debaryana.g10000.t1	GO:0005515	IPR001810:1	None	PF00646:1
c_debaryana.g10001.t1	GO:0005515	IPR001810:1	None	PF00646:1
c_debaryana.g10002.t1	GO:0005515	IPR001810:1	None	PF00646:1
c_debaryana.g10004.t1	None	None	SignalP-noTM:1	None
c_debaryana.g10005.t1	GO:0004672;GO:0005524;GO:0006468	IPR000719:1	None	PF00069:1
c_debaryana.g10006.t1	GO:0005515	IPR001214:1	None	PF00856:1
c_debaryana.g10008.t1	None	IPR001173:1	None	PF00535:1
c_debaryana.g10009.t1	None	None	SignalP-noTM:1	None
c_debaryana.g1001.t1	GO:0003968	IPR007855:1	None	PF05183:1
c_debaryana.g10010.t1	None	IPR040503:1;IPR005645:2;IPR022111:1	None	PF03959:2;PF17773:1;PF12368:1
c_debaryana.g10011.t1	None	IPR013246:1	None	PF08209:1
c_debaryana.g10013.t1	None	None	SignalP-noTM:1	None
c_debaryana.g10018.t1	None	IPR004217:1	None	PF02953:1
c_debaryana.g10019.t1	None	IPR006171:1	None	PF13481:1;PF13662:1
c_debaryana.g1002.t1	None	None	None	None
c_debaryana.g10020.t1	GO:0016020;GO:0022857;GO:0055085	IPR006043:2	SignalP-noTM:1	PF00860:2
c_debaryana.g10022.t1	GO:0005524;GO:0006457;GO:0051082	IPR001404:1;IPR003594:1	None	PF02518:1;PF00183:1
c_debaryana.g10023.t1	GO:0047429	IPR003697:1	None	PF02545:1
c_debaryana.g10026.t1	GO:0009190;GO:0035556	IPR001054:2;IPR006059:2	None	PF13416:2;PF00211:2
c_debaryana.g10028.t1	None	IPR006059:1	None	PF13416:1
c_debaryana.g10029.t1	GO:0004672;GO:0005524;GO:0006468	IPR000719:1	None	PF00069:1
c_debaryana.g10032.t1	None	None	None	None
c_debaryana.g10033.t1	None	IPR039429:1	None	PF00464:1
c_debaryana.g10034.t1	None	IPR006059:1	None	PF01547:1
c_debaryana.g10035.t1	None	None	None	PF13432:2
c_debaryana.g10036.t1	GO:0004672;GO:0006468	IPR001245:1	None	PF07714:1
c_debaryana.g10037.t1	GO:0004672;GO:0005524;GO:0006468	IPR000719:1	None	PF00069:1
c_debaryana.g10038.t1	GO:0004672;GO:0005524;GO:0006468	IPR000719:1	None	PF00069:1
c_debaryana.g10039.t1	GO:0004672;GO:0005524;GO:0006468	IPR000719:1	None	PF00069:1
c_debaryana.g10041.t1	GO:0003824	IPR001932:1	None	PF07228:1
c_debaryana.g10042.t2	GO:0005524;GO:0016887	IPR032781:1;IPR003439:2	None	PF00005:2;PF12848:1
c_debaryana.g10045.t1	GO:0003824	IPR001932:1	None	PF07228:1
c_debaryana.g10046.t1	GO:0004842;GO:0016567	IPR003613:1;IPR020683:2	None	PF12796:2;PF04564:1
c_debaryana.g10047.t1	GO:0004672;GO:0005524;GO:0006468	IPR000719:1	None	PF00069:1
c_debaryana.g10048.t1	None	IPR006059:1	SignalP-noTM:1	PF01547:1
c_debaryana.g1005.t1	GO:0004672;GO:0005524;GO:0006468	IPR000719:1	None	PF00069:1
c_debaryana.g10050.t1	GO:0003924;GO:0005525	IPR000640:1;IPR000795:1;IPR004161:1	None	PF03144:1;PF00009:1;PF00679:1
c_debaryana.g10053.t1	GO:0003712;GO:0004402;GO:0006355;GO:0008270;GO:0042025	IPR000197:1	None	PF02135:1
c_debaryana.g10055.t1	GO:0009055;GO:0051536	IPR001041:1	None	PF00111:1
c_debaryana.g10056.t1	GO:0008270	IPR007853:1	None	PF05180:1
c_debaryana.g10057.t1	GO:0004672;GO:0006468	IPR001245:1	None	PF07714:1
c_debaryana.g10058.t1	GO:0016209;GO:0016491;GO:0051920;GO:0055114	IPR000866:1;IPR019479:1	SignalP-noTM:1	PF00578:1;PF10417:1
c_debaryana.g10059.t1	None	None	SignalP-noTM:1	None
c_debaryana.g1006.t1	GO:0005515	IPR006575:1;IPR001498:1	None	PF05773:1;PF01205:1
c_debaryana.g10061.t1	None	IPR014030:1;IPR014031:1	None	PF02801:1;PF00109:1
c_debaryana.g10062.t1	None	IPR001005:1	None	PF00249:1
c_debaryana.g10063.t1	None	IPR001005:1	None	PF00249:1
c_debaryana.g10065.t1	GO:0006914	IPR012445:1	None	PF07855:1
c_debaryana.g10066.t1	GO:0046872	IPR001357:1;IPR018957:1	None	PF00097:1;PF00533:1
c_debaryana.g10067.t1	GO:0004672;GO:0006468	IPR001245:1	None	PF07714:1
c_debaryana.g10068.t1	None	IPR002575:1	None	PF01636:1
c_debaryana.g10069.t1	GO:0005044;GO:0016020	IPR001190:1	None	PF00530:1
c_debaryana.g10070.t1	None	None	None	None
c_debaryana.g10073.t1	None	None	None	None
c_debaryana.g10075.t2	None	IPR000014:1	None	PF13426:1
c_debaryana.g10076.t1	None	IPR002800:3	None	PF01947:3
c_debaryana.g10077.t1	GO:0005524	IPR003959:1;IPR032501:1;IPR041569:1	None	PF00004:1;PF16450:1;PF17862:1
c_debaryana.g10078.t1	GO:0006355	IPR013767:1	None	PF00989:1
c_debaryana.g10079.t1	GO:0006355	IPR013767:1	None	PF00989:1
c_debaryana.g10082.t1	GO:0004315;GO:0006633	IPR013747:1;IPR013751:1	None	PF08545:1;PF08541:1
c_debaryana.g10083.t1	GO:0005515	IPR001680:8	None	PF00400:8
c_debaryana.g10088.t1	None	None	None	None
c_debaryana.g10090.t1	GO:0003677;GO:0003916;GO:0003918;GO:0005524;GO:0006265	IPR006691:4;IPR002205:1	None	PF03989:4;PF00521:1
c_debaryana.g10091.t1	GO:0015002;GO:0016020	IPR000298:1	None	PF00510:1
c_debaryana.g10094.t1	GO:0006366	IPR003195:1	None	PF02269:1
c_debaryana.g10095.t1	GO:0003777;GO:0005524;GO:0007018;GO:0008017	IPR001752:1	None	PF00225:1
c_debaryana.g10097.t1	GO:0003777;GO:0005524;GO:0007018;GO:0008017	IPR001752:1	None	PF00225:1
c_debaryana.g10099.t1	GO:0015079;GO:0016020;GO:0071805	IPR003855:2	None	PF02705:2
c_debaryana.g1010.t1	GO:0004014;GO:0006597;GO:0008295	IPR001985:1	None	PF01536:1
c_debaryana.g10101.t1	GO:0015079;GO:0016020;GO:0071805	IPR003855:2	None	PF02705:2
c_debaryana.g10102.t1	GO:0005515	IPR004046:1;IPR004045:1	None	PF00043:1;PF13409:1
c_debaryana.g10104.t1	GO:0005515	IPR004045:1	None	PF13410:1;PF13409:1
c_debaryana.g10105.t1	GO:0016787	IPR013094:1	None	PF07859:1
c_debaryana.g10106.t1	None	IPR009769:1	None	PF07059:1
c_debaryana.g10107.t1	None	IPR006671:1	None	PF00134:1
c_debaryana.g10108.t1	None	IPR021518:1	None	PF11378:1
c_debaryana.g1011.t3	GO:0015297;GO:0016020;GO:0042910;GO:0055085	IPR002528:2	None	PF01554:2
c_debaryana.g10111.t1	None	IPR041591:1	None	PF17780:1
c_debaryana.g10113.t1	None	None	None	None
c_debaryana.g1012.t1	GO:0005515	IPR001680:3	None	PF00400:3
c_debaryana.g10121.t1	GO:0008168	IPR013216:1	None	PF08241:1
c_debaryana.g10124.t1	GO:0005515	IPR000210:1	None	PF00651:1
c_debaryana.g10127.t1	None	IPR027831:1	None	PF14846:1
c_debaryana.g1013.t1	None	IPR012945:1	None	PF07986:1
c_debaryana.g10130.t1	None	IPR007590:1	None	PF04502:1
c_debaryana.g10131.t1	None	IPR007462:1	None	PF04367:1
c_debaryana.g10132.t1	GO:0008017	IPR004953:1	None	PF03271:1
c_debaryana.g10133.t1	GO:0005515	IPR001611:5	None	PF13855:5
c_debaryana.g10135.t1	GO:0016021;GO:0016765	IPR000537:1	None	PF01040:1
c_debaryana.g10136.t1	None	IPR039448:2	None	PF13229:2
c_debaryana.g10138.t1	GO:0003924;GO:0005525	IPR005517:1;IPR000640:1;IPR000795:1;IPR004161:1;IPR041095:1	None	PF03764:1;PF00679:1;PF00009:1;PF14492:1;PF03144:1
c_debaryana.g10139.t1	GO:0008080	IPR000182:1	None	PF00583:1
c_debaryana.g1014.t1	GO:0016491;GO:0055114	IPR013121:2;IPR013112:1;IPR013130:1	None	PF08030:2;PF08022:1;PF01794:1
c_debaryana.g10140.t1	GO:0005789;GO:0016021	IPR007203:1	None	PF04061:1
c_debaryana.g10141.t1	None	IPR028098:1	None	PF13579:1;PF13692:1
c_debaryana.g10142.t1	GO:0006511;GO:0031625	IPR001373:1;IPR019559:1	None	PF00888:1;PF10557:1
c_debaryana.g10143.t1	None	IPR001451:1	None	PF00132:1
c_debaryana.g10144.t1	GO:0003723	IPR007275:1	None	PF04146:1
c_debaryana.g10149.t1	GO:0005515	IPR000253:1	None	PF13920:1;PF00498:1
c_debaryana.g10150.t1	GO:0005515	IPR001214:1	None	PF00856:1
c_debaryana.g10159.t1	None	IPR019008:1	SignalP-noTM:1	PF09430:1
c_debaryana.g10160.t1	GO:0016021	IPR004316:2	None	PF03083:2
c_debaryana.g10161.t1	None	None	None	PF01633:1
c_debaryana.g10162.t1	GO:0004177;GO:0030145	IPR000994:1;IPR007865:1	None	PF00557:1;PF05195:1
c_debaryana.g10164.t1	None	IPR009770:1	None	PF07063:1
c_debaryana.g10166.t1	None	IPR008166:1	SignalP-noTM:1	PF01697:1
c_debaryana.g10167.t1	GO:0004114;GO:0007165	IPR000014:1;IPR002073:1	None	PF13188:1;PF00233:1
c_debaryana.g10169.t1	GO:0006457;GO:0016272;GO:0051082	IPR002777:1	None	PF01920:1
c_debaryana.g10171.t1	GO:0008883;GO:0033014;GO:0050661;GO:0055114	IPR015896:1;IPR015895:1;IPR006151:1	None	PF00745:1;PF05201:1;PF01488:1
c_debaryana.g10172.t1	GO:0008168	IPR013216:1	None	PF08241:1
c_debaryana.g10173.t1	None	IPR039448:4	None	PF13229:4
c_debaryana.g10174.t1	GO:0016491	IPR000683:1	None	PF01408:1
c_debaryana.g10176.t1	None	None	SignalP-noTM:1	None
c_debaryana.g10178.t1	GO:0008521;GO:0016021	IPR024371:2	None	PF13000:2
c_debaryana.g10179.t1	GO:0005525	IPR012971:1;IPR006073:1	None	PF08153:1;PF01926:1
c_debaryana.g1018.t1	GO:0008168	IPR013216:1	None	PF08241:1
c_debaryana.g10181.t1	GO:0004325;GO:0006783	IPR001015:1	None	PF00762:1
c_debaryana.g10182.t1	GO:0005524;GO:0016887	IPR003439:1	None	PF00005:1
c_debaryana.g10183.t1	None	IPR002939:1	None	PF01556:1
c_debaryana.g10185.t1	GO:0008270	IPR011124:1	None	PF07496:1
c_debaryana.g10186.t1	None	IPR018710:1	None	PF09991:1
c_debaryana.g10189.t1	None	IPR018108:2	SignalP-noTM:1	PF00153:2
c_debaryana.g1019.t2	GO:0097367;GO:1901135	IPR001347:2	None	PF01380:2;PF13522:1
c_debaryana.g10190.t1	None	None	None	None
c_debaryana.g10191.t1	None	IPR002909:7;IPR019316:2	SignalP-noTM:1	PF01833:7;PF10162:2
c_debaryana.g10195.t1	None	IPR027948:2	None	PF14494:2
c_debaryana.g10198.t1	None	IPR022796:1	None	PF00504:1
c_debaryana.g10199.t1	GO:0005515	IPR000210:1	None	PF00651:1;PF01135:1
c_debaryana.g102.t1	None	IPR002931:1	None	PF01841:1
c_debaryana.g1020.t1	GO:0003676;GO:0006397	IPR000504:1;IPR002483:1	None	PF00076:1;PF01480:1
c_debaryana.g10204.t1	GO:0004222;GO:0006508	IPR008915:1	None	PF02163:1
c_debaryana.g1021.t1	GO:0005576;GO:0006030;GO:0008061	IPR002557:1	None	PF01607:1
c_debaryana.g10213.t1	GO:0016787	IPR002925:1	None	PF01738:1
c_debaryana.g10214.t1	None	IPR005069:1	SignalP-noTM:1	PF03407:1
c_debaryana.g10222.t1	GO:0004672;GO:0005524;GO:0006468	IPR000719:1	None	PF00069:1
c_debaryana.g10223.t1	None	None	None	PF12874:1
c_debaryana.g10225.t1	GO:0000774;GO:0006457;GO:0042803;GO:0051087	IPR000740:1	None	PF01025:1
c_debaryana.g10227.t1	GO:0005634	IPR007005:1	None	PF04921:1
c_debaryana.g1023.t1	None	IPR021995:1	None	PF12159:1
c_debaryana.g10231.t1	GO:0005524;GO:0016020;GO:0016887	IPR013525:2;IPR013581:1;IPR003439:2	None	PF00005:2;PF08370:1;PF01061:2
c_debaryana.g10236.t1	GO:0005506;GO:0016705;GO:0020037;GO:0055114	IPR001128:2	None	PF00067:2
c_debaryana.g1024.t1	GO:0003684;GO:0003906;GO:0006289;GO:0008270;GO:0016799	IPR015886:1;IPR003034:2	None	PF02037:2;PF06831:1
c_debaryana.g10240.t1	None	IPR019363:1	None	PF10230:1
c_debaryana.g10241.t1	GO:0005506;GO:0016705;GO:0020037;GO:0055114	IPR001128:4	None	PF00067:4
c_debaryana.g10242.t1	GO:0005515	IPR000210:1	None	PF00651:1
c_debaryana.g10243.t1	None	IPR031100:1	None	PF03641:1
c_debaryana.g10244.t1	None	IPR005069:1	SignalP-noTM:1	PF03407:1
c_debaryana.g10245.t1	GO:0046373;GO:0046556	IPR012878:2;IPR007934:1	None	PF05270:1;PF07944:2
c_debaryana.g10247.t1	None	IPR012878:2	None	PF07944:2
c_debaryana.g10248.t1	GO:0005216;GO:0006811;GO:0016020;GO:0055085	IPR005821:1	None	PF00520:1
c_debaryana.g1025.t1	None	IPR002893:1	None	PF01753:1
c_debaryana.g10250.t1	GO:0005515	IPR001810:1	None	PF12937:1
c_debaryana.g10252.t1	GO:0016746	IPR000089:1;IPR001078:1	None	PF00364:1;PF00198:1
c_debaryana.g10254.t1	GO:0005524;GO:0016020;GO:0016787;GO:0016887	IPR013525:2;IPR013581:1;IPR014017:2;IPR034739:1;IPR003439:2	None	PF00005:2;PF00580:1;PF08370:1;PF01061:2;PF13361:2
c_debaryana.g10255.t1	None	IPR005181:1	None	PF03629:1
c_debaryana.g10256.t1	GO:0005515;GO:0006364;GO:0032040	IPR013934:1;IPR001680:8	None	PF08625:1;PF00400:8
c_debaryana.g10258.t1	None	IPR019438:1	None	PF10343:1
c_debaryana.g10259.t1	GO:0016616;GO:0051287;GO:0055114	IPR006140:1;IPR006139:1	None	PF02826:1;PF00389:1
c_debaryana.g10260.t1	None	IPR022796:1	None	PF00504:1
c_debaryana.g10261.t1	GO:0003677;GO:0005634	IPR004333:1	None	PF03110:1
c_debaryana.g10262.t1	GO:0005874;GO:0019799;GO:0071929	IPR007965:1	None	PF05301:1
c_debaryana.g10263.t1	None	IPR003695:1	None	PF02541:1
c_debaryana.g10264.t1	GO:0004519;GO:0006281	IPR007581:1	None	PF04493:1
c_debaryana.g10267.t1	GO:0004519;GO:0006281	IPR007581:1	None	PF04493:1
c_debaryana.g10268.t1	GO:0016616;GO:0051287;GO:0055114	IPR006140:1;IPR006139:1	None	PF02826:1;PF00389:1
c_debaryana.g10270.t1	None	IPR015927:1	None	PF00717:1
c_debaryana.g10271.t1	GO:0005515	IPR002110:1	None	PF00023:1
c_debaryana.g10272.t1	GO:0003723;GO:0016787;GO:0030145	IPR000086:1;IPR007722:1	None	PF05026:1;PF00293:1
c_debaryana.g10274.t1	None	IPR041679:1;IPR041677:2	None	PF13087:1;PF13086:2
c_debaryana.g10275.t1	None	IPR018997:1	None	PF09409:1
c_debaryana.g10276.t1	GO:0003779	IPR002108:1	None	PF00241:1
c_debaryana.g10277.t1	None	IPR014867:1;IPR005031:1	None	PF03364:1;PF08757:1
c_debaryana.g10278.t1	GO:0008080	IPR000182:1	None	PF00583:1
c_debaryana.g1028.t1	None	IPR014895:1	SignalP-noTM:1	PF08787:1
c_debaryana.g10280.t1	None	None	None	None
c_debaryana.g10282.t2	GO:0005515	IPR000225:1	None	PF05804:1;PF00514:1
c_debaryana.g10283.t1	GO:0005044;GO:0016020	IPR001190:1	None	PF00530:1
c_debaryana.g10285.t1	GO:0005515	IPR001680:3	None	PF00400:3
c_debaryana.g10289.t1	None	IPR019156:1	None	PF09759:1
c_debaryana.g10292.t1	None	IPR024053:1	None	PF01847:1
c_debaryana.g10293.t1	GO:0055085	IPR011701:1	None	PF07690:1
c_debaryana.g10294.t1	None	IPR003953:1	None	PF05187:1;PF00890:1
c_debaryana.g10295.t1	None	IPR011705:1	None	PF07707:1
c_debaryana.g10296.t1	GO:0005515	IPR011705:1;IPR000210:1	None	PF07707:1;PF00651:1
c_debaryana.g10297.t1	None	IPR003734:1	None	PF02582:1
c_debaryana.g10298.t2	None	IPR003734:1	None	PF02582:1
c_debaryana.g103.t1	GO:0005515	IPR001680:1	None	PF00400:1
c_debaryana.g1030.t1	None	IPR014895:1	None	PF08787:1
c_debaryana.g10300.t1	GO:0005515	IPR019734:3	None	PF13181:2;PF13176:1;PF13424:1
c_debaryana.g10301.t1	GO:0004842;GO:0005515;GO:0016567	IPR003613:1;IPR002110:1;IPR020683:1	None	PF00023:1;PF12796:1;PF04564:1
c_debaryana.g10302.t1	GO:0030246	IPR000922:1	SignalP-noTM:1	PF02140:1
c_debaryana.g10305.t1	GO:0003824;GO:0004553;GO:0005975;GO:0043169	IPR006048:1;IPR004193:1;IPR006047:1	None	PF02922:1;PF02806:1;PF00128:1
c_debaryana.g10306.t1	GO:0016787	IPR000086:1	None	PF00293:1
c_debaryana.g10307.t1	None	None	SignalP-noTM:1	None
c_debaryana.g10309.t1	None	None	SignalP-noTM:1	None
c_debaryana.g10313.t1	GO:0030246	IPR000922:1	None	PF02140:1
c_debaryana.g10314.t1	GO:0005515	IPR001810:1;IPR021894:1	None	PF12937:1;PF12014:1
c_debaryana.g10319.t1	GO:0016021;GO:0022857;GO:0055085	IPR011701:1;IPR005828:1	None	PF07690:1;PF00083:1
c_debaryana.g1032.t1	None	IPR014895:1	None	PF08787:1
c_debaryana.g10320.t1	GO:0005524;GO:0016301	IPR006083:1	None	PF00485:1
c_debaryana.g10321.t1	GO:0004252;GO:0006508	IPR000209:1	SignalP-noTM:1	PF00082:1
c_debaryana.g10323.t1	GO:0003676	IPR004365:1;IPR014892:1	None	PF01336:1;PF08784:1
c_debaryana.g10324.t1	GO:0016491;GO:0055114	IPR005123:1	None	PF13640:1
c_debaryana.g10325.t1	GO:0003700;GO:0006355	IPR001471:1	None	PF00847:1
c_debaryana.g10326.t2	GO:0005576;GO:0007275;GO:0030178	IPR006796:1	SignalP-noTM:1	PF04706:1
c_debaryana.g10327.t1	None	None	SignalP-noTM:1	None
c_debaryana.g10331.t1	GO:0016624	IPR001017:1	None	PF00676:1
c_debaryana.g10339.t1	None	IPR000403:1	None	PF00454:1
c_debaryana.g10340.t1	None	IPR032698:1	None	PF13369:1
c_debaryana.g10341.t1	None	None	None	None
c_debaryana.g10342.t1	GO:0009190;GO:0035556	IPR001054:1	None	PF00211:1
c_debaryana.g10343.t1	GO:0009190;GO:0035556	IPR001054:1	None	PF00211:1
c_debaryana.g10346.t1	GO:0005515	IPR001680:3	None	PF00400:3
c_debaryana.g10348.t1	GO:0005515	IPR001214:1	None	PF00856:1
c_debaryana.g10349.t1	GO:0005216;GO:0006811;GO:0016020;GO:0055085	IPR005821:1	None	PF00520:1
c_debaryana.g1035.t1	GO:0003924;GO:0005525	IPR023115:2;IPR000795:1	None	PF11987:2;PF00009:1
c_debaryana.g10350.t1	None	IPR000408:2	None	PF00415:2
c_debaryana.g10351.t1	GO:0016020;GO:0016021	IPR000620:1	None	PF00892:1
c_debaryana.g10352.t1	GO:0005524;GO:0016020;GO:0016887	IPR013525:2;IPR003439:2	SignalP-noTM:1	PF00005:2;PF01061:2
c_debaryana.g10353.t1	None	IPR006502:1	None	PF04720:1
c_debaryana.g10354.t1	None	None	SignalP-noTM:1	None
c_debaryana.g10355.t1	GO:0016409	IPR001594:1	None	PF01529:1
c_debaryana.g10356.t1	GO:0005515	IPR001680:2	None	PF00400:2
c_debaryana.g10357.t1	None	IPR000608:1	None	PF00179:1
c_debaryana.g10359.t1	None	IPR006502:1	None	PF04720:1
c_debaryana.g1036.t1	None	IPR003410:1	SignalP-TM:1	PF02494:1
c_debaryana.g10360.t1	None	None	SignalP-noTM:1	None
c_debaryana.g10362.t1	None	IPR006502:1	None	PF04720:1
c_debaryana.g10363.t1	None	IPR006502:1	None	PF04720:1
c_debaryana.g10364.t1	None	IPR002893:1	None	PF01753:1
c_debaryana.g10365.t1	None	IPR006502:1	None	PF04720:1
c_debaryana.g10367.t1	None	IPR028941:1	None	PF15613:1
c_debaryana.g10368.t1	GO:0006368;GO:0016570;GO:0016593	IPR007149:1	None	PF04004:1
c_debaryana.g10369.t1	None	IPR024616:1	None	PF12499:1
c_debaryana.g1037.t1	GO:0004484;GO:0006370	IPR013846:1;IPR001339:1	None	PF01331:1;PF03919:1
c_debaryana.g10374.t1	None	IPR006917:1	None	PF04832:1
c_debaryana.g10375.t1	None	None	SignalP-noTM:1	None
c_debaryana.g10379.t1	GO:0001522;GO:0003723;GO:0009451;GO:0009982	IPR006145:1	None	PF00849:1
c_debaryana.g10382.t1	GO:0005509	IPR002048:2	None	PF13202:2;PF13833:1
c_debaryana.g10383.t1	None	IPR024616:2	SignalP-noTM:1	PF12499:2
c_debaryana.g10384.t1	None	IPR024977:1	None	PF12894:1
c_debaryana.g10385.t1	None	IPR019183:1	None	PF09797:1
c_debaryana.g10386.t1	None	IPR008166:1	None	PF01697:1
c_debaryana.g10388.t1	GO:0008483;GO:0030170	IPR005814:1	None	PF00202:1
c_debaryana.g10389.t1	GO:0004672;GO:0005524;GO:0006468	IPR000719:1	None	PF00069:1
c_debaryana.g1039.t2	GO:0006886;GO:0008536	IPR001494:1	None	PF03810:1
c_debaryana.g10390.t1	GO:0004672;GO:0006468	IPR001245:1	None	PF07714:1
c_debaryana.g10391.t1	GO:0003777;GO:0005524;GO:0007018;GO:0030286	IPR041589:1;IPR041658:1;IPR004273:1;IPR035699:1;IPR013594:1;IPR041228:1;IPR013602:1;IPR024743:1;IPR035706:1;IPR041466:1;IPR024317:1	None	PF08393:1;PF12775:1;PF08385:1;PF12774:1;PF03028:1;PF12777:1;PF18198:1;PF18199:1;PF12780:1;PF12781:1;PF17857:1;PF17852:1
c_debaryana.g10395.t2	None	IPR021134:1	None	PF01062:1
c_debaryana.g10397.t1	GO:0005515	IPR000555:1;IPR040749:1	None	PF18110:1;PF01398:1
c_debaryana.g1040.t1	None	IPR008752:1	None	PF05548:1
c_debaryana.g10401.t1	GO:0005737;GO:0016226;GO:0051536	IPR007785:1	None	PF05093:1
c_debaryana.g10403.t1	None	None	None	None
c_debaryana.g10404.t1	GO:0004672;GO:0005524;GO:0006468	IPR000719:1	None	PF00069:1
c_debaryana.g10405.t3	GO:0004672;GO:0006468	IPR001245:1	None	PF07714:1
c_debaryana.g10407.t1	None	IPR008579:1	None	PF05899:1
c_debaryana.g10409.t1	None	IPR002893:1	None	PF01753:1
c_debaryana.g10411.t1	None	IPR002893:1	None	PF01753:1
c_debaryana.g10412.t1	None	IPR007314:1	None	PF04187:1
c_debaryana.g10414.t1	GO:0030638	IPR009959:1	None	PF07366:1
c_debaryana.g10416.t1	None	IPR005135:1	None	PF03372:1
c_debaryana.g10417.t1	GO:0005515	IPR001214:1	None	PF00856:1
c_debaryana.g10419.t1	None	IPR000008:1	None	PF00168:1
c_debaryana.g10420.t1	None	IPR013122:1	None	PF08016:1
c_debaryana.g10422.t1	None	IPR000008:1	None	PF00168:1
c_debaryana.g10423.t1	None	IPR000008:1	None	PF00168:1
c_debaryana.g10425.t1	GO:0003777;GO:0005524;GO:0007018;GO:0030286	IPR041589:1;IPR041658:1;IPR004273:1;IPR035699:1;IPR013594:1;IPR041228:1;IPR013602:1;IPR024743:1;IPR035706:1;IPR041466:1;IPR024317:1	None	PF08393:1;PF08385:1;PF12774:1;PF12775:1;PF12777:1;PF12781:1;PF18198:1;PF18199:1;PF12780:1;PF03028:1;PF17857:1;PF17852:1
c_debaryana.g10428.t1	None	IPR026823:1	None	PF12662:1
c_debaryana.g10429.t1	None	IPR026823:1	None	PF12662:1
c_debaryana.g1043.t1	None	None	None	PF00406:1
c_debaryana.g10431.t1	GO:0055085	IPR011701:1	None	PF07690:1
c_debaryana.g10432.t1	None	IPR026823:1	None	PF12662:1
c_debaryana.g10434.t1	None	IPR010308:1;IPR011641:1	None	PF07699:1;PF06011:1
c_debaryana.g10435.t1	None	IPR024370:2	None	PF12849:2
c_debaryana.g10436.t1	GO:0005515	IPR002110:1;IPR020683:1	None	PF12796:1;PF00023:1;PF13857:1
c_debaryana.g10437.t1	None	IPR014044:1	None	PF00188:1
c_debaryana.g10438.t1	None	IPR001841:1	SignalP-noTM:1	PF13639:1
c_debaryana.g1044.t1	GO:0008410	IPR003673:1	None	PF02515:1
c_debaryana.g10440.t1	None	IPR002893:1	None	PF01753:1
c_debaryana.g10445.t1	None	None	SignalP-noTM:1	None
c_debaryana.g10446.t1	None	IPR002893:1	None	PF01753:1
c_debaryana.g10448.t1	None	None	None	PF14874:1
c_debaryana.g1045.t1	None	IPR007272:2	None	PF04143:2
c_debaryana.g10451.t1	None	None	SignalP-noTM:1	None
c_debaryana.g10452.t1	GO:0008168	IPR001678:2	None	PF01189:2
c_debaryana.g10453.t1	None	IPR011936:1	None	PF13948:1
c_debaryana.g10459.t1	GO:0004553;GO:0005975;GO:0030246	IPR024561:1;IPR004193:1;IPR040671:1;IPR005323:1	None	PF03714:1;PF02922:1;PF11852:1;PF17967:1
c_debaryana.g1046.t10	GO:0005524	IPR000330:1;IPR019787:1;IPR001650:1;IPR023780:2	None	PF00271:1;PF00385:2;PF00176:1;PF00628:1
c_debaryana.g10461.t2	GO:0031514;GO:0048870	IPR025593:1	None	PF13851:1
c_debaryana.g10462.t1	None	IPR021131:1	None	PF00828:1
c_debaryana.g10463.t2	None	IPR002859:1	None	PF02010:1
c_debaryana.g10464.t1	GO:0004672;GO:0005524;GO:0006468	IPR000719:2	None	PF00069:2
c_debaryana.g10467.t1	None	IPR002893:1	None	PF01753:1
c_debaryana.g10469.t1	None	IPR002893:1	SignalP-noTM:1	PF01753:1
c_debaryana.g10470.t1	GO:0008171	IPR002935:1	None	PF01596:1
c_debaryana.g10473.t1	None	IPR029488:1	None	PF13879:1
c_debaryana.g10474.t1	None	IPR006593:1	SignalP-noTM:1	PF03188:1
c_debaryana.g10475.t1	None	IPR025423:1	None	PF13664:1
c_debaryana.g10477.t1	GO:0004672;GO:0006468	IPR001245:1	None	PF07714:1
c_debaryana.g10478.t1	GO:0000155;GO:0000160;GO:0007165;GO:0009190;GO:0035556	IPR001054:1;IPR003661:1;IPR003594:1;IPR001789:1	None	PF00512:1;PF00211:1;PF00072:1;PF02518:1
c_debaryana.g1048.t1	GO:0008138;GO:0016311	IPR000340:1	None	PF00782:1
c_debaryana.g10480.t1	None	IPR006593:1	None	PF03188:1
c_debaryana.g10481.t1	GO:0005515	IPR000357:1	None	PF13646:1;PF02985:1
c_debaryana.g10482.t1	None	IPR019331:1	None	PF10187:1
c_debaryana.g10483.t1	None	IPR028081:1	SignalP-noTM:1	PF13458:1
c_debaryana.g10485.t1	GO:0004672;GO:0006468	IPR001245:1	SignalP-noTM:1	PF07714:1
c_debaryana.g10486.t1	None	IPR023801:1;IPR020683:1	None	PF12796:1;PF00850:1
c_debaryana.g10487.t1	GO:0008942;GO:0055114	IPR012748:1	None	PF13806:1
c_debaryana.g10491.t2	None	IPR008752:1	None	PF05548:1
c_debaryana.g10492.t2	GO:0004672;GO:0006468	IPR001245:1	SignalP-noTM:1	PF07714:1
c_debaryana.g10493.t1	GO:0009058;GO:0016851	IPR003672:1;IPR022571:1	None	PF02514:1;PF11965:1
c_debaryana.g10494.t1	GO:0005524;GO:0016020;GO:0016887	IPR013525:2;IPR013581:1;IPR003439:1	None	PF00005:1;PF08370:1;PF01061:2
c_debaryana.g10506.t1	GO:0005515	IPR001478:1	None	PF13180:1;PF13365:1
c_debaryana.g10507.t1	None	None	SignalP-noTM:1	None
c_debaryana.g10508.t1	None	IPR001623:1;IPR022226:1	None	PF12572:1;PF00226:1
c_debaryana.g10509.t1	GO:0004672;GO:0004674;GO:0005524;GO:0006468	IPR024678:1;IPR000719:1	None	PF12202:1;PF00069:1
c_debaryana.g10510.t1	GO:0004672;GO:0005524;GO:0006468	IPR000719:1	None	PF00069:1
c_debaryana.g10511.t1	GO:0000160	IPR008207:1	None	PF01627:1
c_debaryana.g10512.t1	None	None	None	PF14570:1
c_debaryana.g10515.t1	GO:0003676;GO:0005524	IPR011545:1;IPR001650:1	None	PF00270:1;PF00271:1
c_debaryana.g10516.t1	None	IPR008011:1	None	PF05347:1
c_debaryana.g10518.t1	None	None	None	None
c_debaryana.g10520.t1	GO:0045454	IPR013766:1	None	PF00085:1
c_debaryana.g10521.t1	None	None	None	PF17963:2
c_debaryana.g10523.t1	GO:0003723;GO:0006396;GO:0008173	IPR001537:1	None	PF00588:1
c_debaryana.g10525.t1	GO:0015297;GO:0016020;GO:0042910;GO:0055085	IPR002528:2	None	PF01554:2
c_debaryana.g10526.t1	GO:0000221;GO:0046961;GO:1902600	IPR011987:1;IPR004908:1	None	PF03224:1;PF11698:1
c_debaryana.g10527.t1	None	IPR013857:1	None	PF08547:1
c_debaryana.g10528.t1	None	IPR004345:1	None	PF03134:1
c_debaryana.g10533.t1	None	IPR040911:1	None	PF03016:1
c_debaryana.g10535.t1	GO:0005506;GO:0016705;GO:0020037;GO:0055114	IPR001128:1	None	PF00067:1
c_debaryana.g10537.t1	GO:0071949	IPR002938:1	None	PF01494:1
c_debaryana.g10539.t1	None	IPR031309:1;IPR031310:1	None	PF00673:1;PF00281:1
c_debaryana.g1054.t1	None	IPR018785:1	None	PF10170:1
c_debaryana.g10540.t1	None	IPR023379:1	None	PF11527:1
c_debaryana.g10541.t1	None	IPR015927:1	None	PF00717:1
c_debaryana.g10542.t1	GO:0003676;GO:0005524	IPR011545:1;IPR012961:1	None	PF08148:1;PF00270:1
c_debaryana.g10544.t1	GO:0003735;GO:0005840;GO:0006412	IPR000271:1	None	PF00468:1
c_debaryana.g10545.t1	None	IPR005101:1;IPR006050:1	None	PF00875:1;PF03441:1
c_debaryana.g10546.t1	GO:0004672;GO:0006468	IPR001245:1	None	PF07714:1
c_debaryana.g10548.t1	GO:0016787	IPR004843:1	None	PF00149:1
c_debaryana.g10549.t1	None	IPR008590:1	None	PF05915:1
c_debaryana.g1055.t1	GO:0005524;GO:0016021;GO:0016887;GO:0042626;GO:0055085	IPR011527:2;IPR003439:2	None	PF00005:2;PF00664:2
c_debaryana.g10550.t1	None	None	SignalP-noTM:1	None
c_debaryana.g10552.t1	None	IPR040911:1	SignalP-noTM:1	PF03016:1
c_debaryana.g10553.t1	None	IPR040911:1	SignalP-noTM:1	PF03016:1
c_debaryana.g10555.t1	None	IPR006598:1	None	PF05686:1
c_debaryana.g10556.t1	None	IPR040911:1	SignalP-noTM:1	PF03016:1
c_debaryana.g10559.t1	None	IPR001005:1	None	PF00249:1
c_debaryana.g10560.t1	GO:0004672;GO:0005524;GO:0006468	IPR000719:1	None	PF00069:1
c_debaryana.g10561.t1	GO:0004672;GO:0006468	IPR001245:1	None	PF07714:1
c_debaryana.g10562.t1	None	IPR015940:1;IPR018997:1	None	PF00627:1;PF09409:1
c_debaryana.g10563.t1	GO:0009190;GO:0035556	IPR001054:1	None	PF00211:1
c_debaryana.g10564.t1	GO:0016579;GO:0036459	IPR001394:1	None	PF00443:1
c_debaryana.g10566.t1	None	IPR003435:1	None	PF02341:1
c_debaryana.g10567.t1	None	IPR013936:1	None	PF08627:1
c_debaryana.g10568.t1	GO:0046855	IPR000760:1	None	PF00459:1
c_debaryana.g10569.t1	GO:0003824	IPR000873:1;IPR025110:1	None	PF13193:1;PF00501:1
c_debaryana.g10571.t1	None	IPR000717:1	None	PF01399:1
c_debaryana.g10572.t1	GO:0004175;GO:0004298;GO:0005839;GO:0006511;GO:0019773;GO:0051603	IPR000426:1;IPR001353:1	None	PF10584:1;PF00227:1
c_debaryana.g10573.t1	GO:0003824;GO:0016491;GO:0016903;GO:0030976;GO:0055114	IPR019752:1;IPR002880:1;IPR017896:1;IPR033412:1;IPR011766:1;IPR019456:1	None	PF01558:1;PF02775:1;PF01855:1;PF12838:1;PF10371:1;PF17147:1
c_debaryana.g10574.t1	GO:0003824;GO:0016491;GO:0016903;GO:0030976;GO:0055114	IPR019752:1;IPR002880:1;IPR017896:1;IPR033412:1;IPR011766:1;IPR019456:1	None	PF02775:1;PF01558:1;PF01855:1;PF12838:1;PF10371:1;PF17147:1
c_debaryana.g10577.t1	None	IPR005100:1;IPR022581:1	None	PF11942:1;PF03439:1
c_debaryana.g10579.t1	GO:0005786;GO:0006614;GO:0008312;GO:0030942	IPR003210:1	None	PF02290:1
c_debaryana.g10580.t1	None	IPR009688:1	None	PF06916:1
c_debaryana.g10582.t1	GO:0004672;GO:0005524;GO:0006468	IPR000719:1	None	PF00069:1
c_debaryana.g10583.t1	GO:0003824	IPR001932:1	None	PF00481:1
c_debaryana.g10584.t1	None	IPR019140:2	None	PF09739:2
c_debaryana.g10585.t1	GO:0005384;GO:0030026	IPR008217:1	None	PF01988:1
c_debaryana.g10589.t1	GO:0003676;GO:0003723;GO:0006396	IPR000061:1;IPR000467:1	None	PF01585:1;PF01805:1
c_debaryana.g1059.t1	GO:0005044;GO:0005975;GO:0016020	IPR001304:1;IPR001223:1;IPR001190:3	SignalP-noTM:1	PF13517:1;PF00530:3;PF00704:1;PF00059:1
c_debaryana.g10592.t1	GO:0016787	IPR000086:1	None	PF00293:1
c_debaryana.g10595.t1	None	IPR002347:1	None	PF00106:1
c_debaryana.g10597.t1	GO:0005515	IPR000225:1	None	PF00514:1
c_debaryana.g10599.t1	None	IPR002347:1	None	PF00106:1
c_debaryana.g1060.t1	None	IPR001304:1	None	PF00059:1
c_debaryana.g10600.t1	GO:0004672;GO:0005524;GO:0006468	IPR000719:1	None	PF00069:1
c_debaryana.g10602.t1	GO:0016491;GO:0055114	IPR005123:1	SignalP-noTM:1	PF13640:1
c_debaryana.g10603.t1	GO:0004375;GO:0006546;GO:0055114	IPR020581:2	None	PF02347:2
c_debaryana.g10604.t1	None	None	SignalP-noTM:1	None
c_debaryana.g10606.t1	None	None	SignalP-noTM:1	None
c_debaryana.g10607.t1	GO:0055114	IPR013154:1	None	PF08240:1;PF13602:1
c_debaryana.g10608.t1	GO:0016491;GO:0055114	IPR005123:1	SignalP-noTM:1	PF13640:1
c_debaryana.g10609.t1	GO:0016491;GO:0055114	IPR005123:1	SignalP-noTM:1	PF13640:1
c_debaryana.g10610.t1	GO:0016491;GO:0055114	IPR005123:1	SignalP-noTM:1	PF13640:1
c_debaryana.g10611.t1	GO:0016491;GO:0055114	IPR005123:1	SignalP-noTM:1	PF13640:1
c_debaryana.g10612.t1	GO:0016491;GO:0055114	IPR005123:1	None	PF13640:1
c_debaryana.g10614.t1	None	IPR003495:2;IPR011629:1	None	PF07683:1;PF02492:2
c_debaryana.g10616.t1	GO:0005515	IPR000626:1	None	PF00240:1
c_debaryana.g10618.t1	GO:0005515	IPR001611:1	None	PF13516:1
c_debaryana.g10622.t1	None	IPR022742:1	None	PF12146:1
c_debaryana.g10624.t1	GO:0016491;GO:0016651;GO:0051536;GO:0055114	IPR019574:1;IPR015405:1;IPR006656:1	None	PF10588:1;PF00384:1;PF09326:1;PF13510:1
c_debaryana.g10625.t1	GO:0006807	IPR003010:1	None	PF00795:1
c_debaryana.g10626.t1	GO:0004672;GO:0005524;GO:0006468	IPR013126:2;IPR000719:1	None	PF00012:2;PF00069:1
c_debaryana.g10627.t1	None	IPR022742:1	None	PF12146:1
c_debaryana.g10630.t1	None	None	None	PF13374:2;PF13424:2
c_debaryana.g10631.t1	GO:0003735;GO:0005840;GO:0006412	IPR022669:1;IPR022666:1	None	PF03947:1;PF00181:1
c_debaryana.g10632.t1	GO:0005525	IPR006689:1	None	PF00025:1
c_debaryana.g10635.t1	GO:0016972;GO:0055114	IPR017905:1	None	PF04777:1
c_debaryana.g10636.t1	None	IPR032630:1;IPR032631:1	None	PF13246:1;PF16212:1;PF16209:1
c_debaryana.g10638.t1	None	None	SignalP-TM:1	None
c_debaryana.g10641.t1	GO:0016491	IPR000262:1	None	PF01070:1
c_debaryana.g10642.t1	GO:0015031;GO:0016020	IPR002208:1;IPR019561:1	None	PF10559:1;PF00344:1
c_debaryana.g10644.t1	GO:0003824;GO:0051536	IPR007197:1	None	PF04055:1
c_debaryana.g10645.t1	None	None	None	PF13233:1
c_debaryana.g10646.t1	None	IPR019537:1	None	PF10507:1
c_debaryana.g10647.t1	GO:0005515	IPR000253:1	None	PF00498:1
c_debaryana.g10648.t1	GO:0008484	IPR000917:1	None	PF00884:1
c_debaryana.g1065.t1	GO:0016021;GO:0022857;GO:0055085	IPR005828:2	None	PF00083:2
c_debaryana.g10651.t1	GO:0006486;GO:0008378;GO:0016020	IPR002659:1	None	PF01762:1
c_debaryana.g10652.t1	None	IPR002893:1	None	PF01753:1
c_debaryana.g10653.t1	None	IPR023635:1	None	PF01327:1
c_debaryana.g10654.t1	GO:0000439;GO:0006289;GO:0006355	IPR004600:1	SignalP-noTM:1	PF03850:1
c_debaryana.g10655.t1	GO:0008484	IPR000917:1	None	PF00884:1
c_debaryana.g10656.t1	GO:0005086;GO:0032012	IPR032691:1;IPR032629:1;IPR000904:1	None	PF16213:1;PF12783:1;PF01369:1
c_debaryana.g10657.t1	GO:0005515	IPR001680:2	None	PF00400:2
c_debaryana.g10659.t1	None	None	None	PF13561:1
c_debaryana.g1066.t1	None	IPR003774:1	None	PF02622:1
c_debaryana.g10660.t1	GO:0006099;GO:0008964;GO:0015977	IPR021135:2	None	PF00311:2
c_debaryana.g10661.t1	None	None	None	PF13561:1
c_debaryana.g10663.t1	GO:0016787	IPR002828:1	None	PF01975:1
c_debaryana.g10667.t1	None	IPR010736:2	None	PF07004:2
c_debaryana.g10668.t2	None	IPR013120:1;IPR002550:1	None	PF01595:1;PF07993:1
c_debaryana.g10669.t1	None	None	None	PF13414:1
c_debaryana.g10670.t1	GO:0016491;GO:0051537;GO:0055114	IPR017941:1	None	PF00355:1
c_debaryana.g10671.t1	GO:0016491;GO:0051537;GO:0055114	IPR017941:1	None	PF00355:1
c_debaryana.g10672.t1	GO:0010277;GO:0016491;GO:0051537;GO:0055114	IPR013626:1;IPR017941:1	None	PF00355:1;PF08417:1
c_debaryana.g10676.t1	None	None	SignalP-noTM:1	None
c_debaryana.g10677.t1	None	IPR005135:1	None	PF03372:1
c_debaryana.g10678.t1	GO:0005515	IPR000626:1	None	PF00240:1
c_debaryana.g1068.t1	None	None	None	None
c_debaryana.g10681.t1	GO:0003723;GO:0006396	IPR032819:1;IPR012960:1;IPR002501:1;IPR002478:1	None	PF16198:1;PF01472:1;PF01509:1;PF08068:1
c_debaryana.g10684.t1	GO:0004553;GO:0005975	IPR000757:1	None	PF00722:1
c_debaryana.g10686.t1	GO:0008418	IPR026750:1	None	PF14736:1
c_debaryana.g10687.t1	None	IPR018108:3	None	PF00153:3
c_debaryana.g10688.t1	GO:0005525	IPR006073:2;IPR032859:1	None	PF14714:1;PF01926:2
c_debaryana.g10689.t1	GO:0003924;GO:0005524	IPR041627:2;IPR041679:1;IPR018316:1;IPR041677:1;IPR003008:1;IPR003959:3	None	PF13086:1;PF13087:1;PF00004:3;PF00091:1;PF17866:2;PF03953:1
c_debaryana.g10691.t1	None	IPR041698:1	None	PF13649:1
c_debaryana.g10692.t1	None	None	None	PF13424:1
c_debaryana.g10693.t1	None	IPR021511:1	None	PF11371:1
c_debaryana.g10694.t1	None	IPR001926:1	None	PF00291:1
c_debaryana.g10695.t1	GO:0046872	IPR000571:2	None	PF00642:2
c_debaryana.g10696.t1	GO:0009916;GO:0055114	IPR002680:1	None	PF01786:1
c_debaryana.g10699.t1	None	IPR024370:3	SignalP-noTM:1	PF12849:3
c_debaryana.g107.t1	None	None	SignalP-noTM:1	None
c_debaryana.g1070.t1	GO:0006401;GO:0032299	IPR013924:1	None	PF08615:1
c_debaryana.g10700.t1	None	IPR006750:1	None	PF04657:1
c_debaryana.g10702.t2	GO:0004672;GO:0005524;GO:0006468	IPR000719:1	None	PF00069:1
c_debaryana.g10703.t1	GO:0008168	IPR000878:1	None	PF00590:1
c_debaryana.g10704.t1	GO:0005515	IPR000357:1	None	PF02985:1
c_debaryana.g10706.t1	None	None	None	None
c_debaryana.g10707.t1	GO:0005216;GO:0006811;GO:0016020;GO:0055085	IPR005821:4	None	PF00520:4
c_debaryana.g10711.t1	GO:0002161;GO:0003676;GO:0006139;GO:0008408	IPR002562:1;IPR007214:1	None	PF04073:1;PF01612:1
c_debaryana.g10713.t1	GO:0006813;GO:0008324;GO:0016021;GO:0055085	IPR004680:1;IPR006037:3	None	PF02080:3;PF03600:1
c_debaryana.g10717.t1	GO:0003824;GO:0004553;GO:0005975;GO:0043169	IPR006048:1;IPR004193:1;IPR006047:1	None	PF02922:1;PF02806:1;PF00128:1
c_debaryana.g10718.t1	GO:0015297;GO:0016020;GO:0042910;GO:0055085	IPR002528:2	None	PF01554:2
c_debaryana.g10719.t1	GO:0008519;GO:0015696;GO:0016020	IPR024041:1	None	PF00909:1
c_debaryana.g10720.t1	None	IPR003111:1	None	PF02190:1
c_debaryana.g10721.t1	GO:0008519;GO:0015696;GO:0016020	IPR024041:2	None	PF00909:2
c_debaryana.g10723.t1	GO:0005634;GO:0042254	IPR012948:1;IPR007034:1	None	PF08142:1;PF04950:1
c_debaryana.g10724.t1	None	None	SignalP-noTM:1	None
c_debaryana.g10727.t1	GO:0005524	IPR003959:2	None	PF00004:2
c_debaryana.g10729.t1	None	IPR008166:1	None	PF01697:1
c_debaryana.g10730.t1	GO:0045454	IPR013766:1	None	PF00085:1
c_debaryana.g10731.t1	GO:0004672;GO:0006468	IPR001245:2	None	PF07714:2
c_debaryana.g10732.t1	None	IPR032843:1;IPR001623:1;IPR041442:1	None	PF14901:1;PF00226:1;PF18201:1
c_debaryana.g10733.t1	GO:0015297;GO:0016020;GO:0042910;GO:0055085	IPR002528:2	None	PF01554:2
c_debaryana.g10735.t2	None	IPR019448:1	None	PF10358:1
c_debaryana.g10736.t1	GO:0004517;GO:0006809;GO:0010181;GO:0016491;GO:0020037;GO:0055114	IPR000971:1;IPR004030:1;IPR001433:1;IPR008254:1;IPR003097:1	None	PF00258:1;PF00042:1;PF13857:2;PF00175:1;PF02898:1;PF00667:1
c_debaryana.g10737.t1	GO:0004517;GO:0006809;GO:0010181;GO:0016491;GO:0020037;GO:0055114	IPR001433:1;IPR004030:1;IPR000971:1;IPR008254:1;IPR003097:1	None	PF00258:1;PF00042:1;PF13857:2;PF00175:1;PF02898:1;PF00667:1
c_debaryana.g10738.t1	GO:0004517;GO:0006809;GO:0010181;GO:0016491;GO:0055114	IPR003097:1;IPR004030:1;IPR008254:1;IPR001433:1	None	PF00175:1;PF02898:1;PF00258:1;PF00667:1
c_debaryana.g10739.t1	GO:0034220	IPR008218:1	None	PF01990:1
c_debaryana.g1074.t1	None	IPR020683:3	None	PF12796:3;PF13637:1
c_debaryana.g10740.t1	None	IPR006571:1	None	PF07534:1
c_debaryana.g10742.t1	GO:0000160	IPR001789:1	None	PF00072:1
c_debaryana.g10748.t1	GO:0005515	IPR000210:1	None	PF00651:1
c_debaryana.g10749.t1	GO:0004842;GO:0016567	IPR010734:1;IPR003613:1	None	PF04564:1;PF07002:1
c_debaryana.g1075.t1	None	IPR022042:1	None	PF12251:1
c_debaryana.g10750.t1	GO:0016020	IPR002809:1	None	PF01956:1
c_debaryana.g10751.t1	GO:0006811;GO:0016021	IPR006029:1	None	PF02932:1
c_debaryana.g10752.t1	GO:0003676;GO:0005524	IPR011545:1;IPR004179:1	None	PF00270:1;PF02889:1
c_debaryana.g10753.t1	GO:0016409	IPR020683:2;IPR001594:1	None	PF01529:1;PF12796:2
c_debaryana.g10754.t2	GO:0005515	IPR006652:2	None	PF01344:2;PF13964:1
c_debaryana.g10755.t1	GO:0005216;GO:0006811;GO:0016020;GO:0055085	IPR005821:1	None	PF00520:1
c_debaryana.g10756.t1	GO:0005509;GO:0009523;GO:0009654;GO:0015979;GO:0019898	IPR002683:1	None	PF01789:1
c_debaryana.g10757.t1	GO:0005524	IPR003959:1;IPR041569:1	None	PF00004:1;PF17862:1
c_debaryana.g10758.t1	None	IPR003347:1	None	PF02373:1
c_debaryana.g10759.t1	GO:0005044;GO:0016020	IPR001190:1	None	PF00530:1
c_debaryana.g10760.t1	GO:0006886;GO:0006888;GO:0008270;GO:0030127	IPR006896:1;IPR006895:1	None	PF04810:1;PF04811:1
c_debaryana.g10761.t1	GO:0004190;GO:0005515;GO:0006508	IPR000626:1;IPR015940:1;IPR019103:1	None	PF00627:1;PF00240:1;PF09668:1
c_debaryana.g10768.t1	None	None	None	None
c_debaryana.g10770.t1	GO:0005515	IPR001202:1	None	PF00397:1
c_debaryana.g10771.t1	GO:0005515	IPR001680:4	None	PF00400:4
c_debaryana.g10772.t1	GO:0008168	IPR001525:2	None	PF00145:2
c_debaryana.g10773.t1	GO:0005525;GO:0016020	IPR007743:1	None	PF05049:1
c_debaryana.g10774.t1	GO:0005525;GO:0016020	IPR007743:1	SignalP-noTM:1	PF05049:1
c_debaryana.g10777.t1	GO:0005759	IPR003428:1	None	PF02330:1
c_debaryana.g10778.t1	None	IPR003347:1	None	PF02373:1
c_debaryana.g10782.t1	None	IPR003347:1	None	PF02373:1
c_debaryana.g10783.t1	None	IPR003347:1	None	PF02373:1
c_debaryana.g10790.t1	GO:0004252;GO:0006508	IPR000209:1;IPR003137:1	None	PF02225:1;PF00082:1
c_debaryana.g10791.t1	GO:0004252;GO:0006508	IPR000209:1;IPR003137:1	None	PF02225:1;PF00082:1
c_debaryana.g10798.t1	GO:0003777;GO:0005524;GO:0007018;GO:0008017	IPR001752:1	None	PF00225:1
c_debaryana.g10799.t1	GO:0004555;GO:0005991	IPR001661:1	None	PF01204:1
c_debaryana.g108.t1	None	None	SignalP-noTM:1	None
c_debaryana.g1080.t1	GO:0008033;GO:0017150;GO:0050660;GO:0055114	IPR001269:2	None	PF01207:2
c_debaryana.g10804.t1	GO:0016020;GO:0022857;GO:0055085	IPR006043:2	None	PF00860:2
c_debaryana.g10805.t1	GO:0003824	IPR000868:2	None	PF00857:2
c_debaryana.g10808.t1	GO:0016491;GO:0055114	IPR002937:1	None	PF01593:1
c_debaryana.g10810.t1	None	IPR022036:1	None	PF12239:1
c_debaryana.g10813.t1	None	IPR001251:1	None	PF00650:1
c_debaryana.g10814.t1	GO:0016021;GO:0055085	IPR004776:1	None	PF03547:1
c_debaryana.g10815.t1	None	IPR024053:1	None	PF01847:1
c_debaryana.g10816.t1	GO:0005525	IPR006689:1	None	PF00025:1
c_debaryana.g10817.t1	GO:0005525	IPR006689:1	None	PF00025:1
c_debaryana.g1082.t1	GO:0004672;GO:0005524;GO:0006468;GO:0016702;GO:0042025;GO:0046872;GO:0055114	IPR004367:1;IPR001245:1;IPR013819:1;IPR006671:1;IPR000719:1	None	PF00069:1;PF00305:1;PF07714:1;PF00134:1;PF02984:1
c_debaryana.g10820.t1	None	IPR013126:2	SignalP-noTM:1	PF00012:2
c_debaryana.g10821.t1	None	IPR013126:1	SignalP-noTM:1	PF00012:1
c_debaryana.g10822.t1	None	None	None	None
c_debaryana.g10825.t1	GO:0005044;GO:0016020	IPR001190:1	None	PF00530:1
c_debaryana.g10827.t1	GO:0004842;GO:0016567	IPR003613:1;IPR020683:9	None	PF12796:9;PF04564:1
c_debaryana.g10828.t1	None	None	None	PF05804:1
c_debaryana.g10829.t1	GO:0004045	IPR002833:1	None	PF01981:1
c_debaryana.g10831.t1	GO:0016301	IPR001206:1	None	PF00781:1
c_debaryana.g10832.t1	GO:0005230;GO:0006811;GO:0016021	IPR006202:1;IPR006029:1	None	PF02932:1;PF02931:1
c_debaryana.g10834.t1	None	IPR005069:1	None	PF03407:1
c_debaryana.g10835.t1	GO:0005515	IPR003121:1	None	PF02201:1
c_debaryana.g10836.t1	GO:0004198;GO:0006508	IPR001300:1;IPR022682:2	None	PF01067:2;PF00648:1
c_debaryana.g10837.t1	None	IPR015269:1;IPR001498:1	None	PF09186:1;PF01205:1
c_debaryana.g10838.t1	GO:0018024	IPR025789:1	None	PF08123:1
c_debaryana.g10839.t1	None	IPR005135:1	None	PF03372:1
c_debaryana.g10844.t1	GO:0003824;GO:0009058;GO:0016788;GO:0055114	IPR001031:2;IPR009081:16;IPR014030:11;IPR020807:7;IPR013149:3;IPR014031:11;IPR013968:9;IPR000873:1;IPR025110:1	None	PF14765:7;PF13193:1;PF13602:5;PF00975:2;PF02801:11;PF00109:11;PF00550:16;PF00501:1;PF00107:3;PF08659:9
c_debaryana.g10849.t1	None	None	None	None
c_debaryana.g1085.t1	None	IPR019442:1	None	PF10350:1
c_debaryana.g10850.t1	None	None	None	None
c_debaryana.g10853.t1	None	None	None	PF13432:2;PF13489:1
c_debaryana.g10856.t1	GO:0005375;GO:0016021;GO:0035434	IPR007274:1	SignalP-noTM:1	PF04145:1
c_debaryana.g10857.t1	None	IPR014867:1	None	PF08757:1
c_debaryana.g1086.t1	None	IPR002893:1	None	PF01753:1
c_debaryana.g10860.t1	GO:0016779	IPR002934:1	None	PF01909:1
c_debaryana.g10862.t1	GO:0010207	IPR025585:1	None	PF13326:1
c_debaryana.g10863.t1	None	None	None	PF13868:1
c_debaryana.g10864.t1	GO:0016787	IPR002933:1;IPR011650:1	SignalP-noTM:1	PF01546:1;PF07687:1
c_debaryana.g10865.t1	None	IPR003347:1	None	PF02373:1
c_debaryana.g10866.t1	GO:0009190;GO:0035556	IPR001054:1	None	PF00211:1
c_debaryana.g10867.t1	None	IPR024616:3	SignalP-noTM:1	PF12499:3
c_debaryana.g10868.t1	None	IPR024616:4	SignalP-noTM:1	PF12499:4
c_debaryana.g10869.t1	None	IPR024616:3	SignalP-noTM:1	PF12499:3
c_debaryana.g1087.t1	GO:0009190;GO:0035556	IPR001054:1	SignalP-noTM:1	PF00211:1
c_debaryana.g10870.t1	GO:0004252;GO:0006508	IPR000209:1	SignalP-noTM:1	PF00082:1
c_debaryana.g10871.t1	None	IPR024616:1	None	PF12499:1
c_debaryana.g10879.t1	GO:0005515	IPR000210:1	None	PF00651:1
c_debaryana.g1088.t1	GO:0006078	IPR005629:1	SignalP-noTM:1	PF03935:1
c_debaryana.g10882.t1	None	None	None	PF13324:1
c_debaryana.g10884.t1	GO:0003677;GO:0005515;GO:0005634	IPR004333:1;IPR000210:1	None	PF00651:1;PF03110:1
c_debaryana.g10885.t1	GO:0004252;GO:0006508;GO:0008236;GO:0070008	IPR023302:1;IPR001375:1	None	PF00326:1;PF02897:1
c_debaryana.g10886.t1	GO:0004222	IPR019165:2	None	PF09768:2
c_debaryana.g10887.t1	GO:0005471;GO:0006862;GO:0016021	IPR004667:2	None	PF03219:2
c_debaryana.g10888.t1	GO:0004672;GO:0005524;GO:0006468	IPR000719:1	None	PF00069:1
c_debaryana.g10889.t1	GO:0004672;GO:0005524;GO:0006468	IPR000719:1	None	PF00069:1
c_debaryana.g1089.t1	GO:0006078	IPR005629:1	SignalP-noTM:1	PF03935:1
c_debaryana.g10891.t1	GO:0005506;GO:0016226;GO:0051536	IPR001075:1	None	PF01106:1
c_debaryana.g10892.t1	None	IPR001247:1;IPR015847:1	None	PF01138:1;PF03725:1
c_debaryana.g10895.t1	None	IPR008907:2	None	PF13833:1;PF05517:2
c_debaryana.g10896.t1	GO:0003743;GO:0005737;GO:0005852	IPR019382:1	None	PF10255:1
c_debaryana.g1090.t1	GO:0006078	IPR005629:1	SignalP-noTM:1	PF03935:1
c_debaryana.g10901.t1	None	IPR002035:1	None	PF13519:1
c_debaryana.g10902.t1	GO:0006397	IPR008409:1	None	PF05700:1
c_debaryana.g10908.t1	None	IPR004345:1	SignalP-noTM:1	PF03134:1
c_debaryana.g10909.t1	GO:0055114	IPR032801:1	None	PF13911:1
c_debaryana.g1091.t1	GO:0006078	IPR005629:1	SignalP-noTM:1	PF03935:1
c_debaryana.g10910.t1	GO:0005515	IPR001611:1	None	PF13855:1
c_debaryana.g10912.t1	GO:0008080	IPR000182:1	None	PF00583:1
c_debaryana.g10913.t1	None	IPR041581:1	None	PF18029:1
c_debaryana.g10914.t2	GO:0005515	IPR001680:1	SignalP-noTM:1	PF00400:1
c_debaryana.g10916.t1	GO:0071949	IPR002938:2	None	PF01494:2
c_debaryana.g10917.t1	GO:0006631;GO:0045300;GO:0055114	IPR005067:1	None	PF03405:1
c_debaryana.g1092.t1	None	IPR003105:1	None	PF02182:1;PF13920:1
c_debaryana.g10920.t1	None	IPR018392:1	SignalP-noTM:1	PF01476:1
c_debaryana.g10922.t1	None	None	None	None
c_debaryana.g10924.t1	GO:0008270	IPR001293:1	None	PF02176:1
c_debaryana.g10926.t1	GO:0003677;GO:0005634	IPR004333:1	None	PF03110:1
c_debaryana.g10927.t1	GO:0005515	IPR001810:1	None	PF00646:1
c_debaryana.g10928.t1	GO:0008519;GO:0015696;GO:0016020	IPR024041:1	None	PF00909:1
c_debaryana.g10929.t1	GO:0010038;GO:0016756;GO:0046872;GO:0046938	IPR007719:1	None	PF05023:1
c_debaryana.g10930.t1	GO:0005737;GO:0006914	IPR007239:1	None	PF04106:1
c_debaryana.g10931.t1	None	IPR001763:1	None	PF00581:1
c_debaryana.g10932.t1	None	IPR005515:5;IPR023210:1	None	PF00248:1;PF03762:5
c_debaryana.g10933.t1	None	IPR005515:4	None	PF03762:4
c_debaryana.g10934.t1	None	IPR023210:1	None	PF00248:1
c_debaryana.g10939.t1	None	None	SignalP-noTM:1	None
c_debaryana.g10944.t1	None	IPR031826:2	None	PF15927:2
c_debaryana.g10945.t1	None	IPR008862:1	None	PF05794:1
c_debaryana.g10946.t1	None	IPR002893:1	None	PF01753:1
c_debaryana.g10947.t1	None	IPR002893:1	None	PF01753:1
c_debaryana.g10948.t1	None	IPR002893:1	None	PF01753:1
c_debaryana.g10950.t1	GO:0016791	IPR016965:2	None	PF06888:2
c_debaryana.g10952.t1	GO:0005509	IPR021656:1;IPR002048:1	None	PF13499:1;PF11618:1
c_debaryana.g10953.t1	GO:0000774;GO:0006457;GO:0042803;GO:0051087	IPR000740:1	None	PF01025:1
c_debaryana.g10954.t1	None	IPR009009:1	SignalP-noTM:1	PF03330:1
c_debaryana.g10956.t1	GO:0005515	IPR002350:5	SignalP-noTM:1	PF07648:3;PF00050:2
c_debaryana.g10958.t1	GO:0004521	IPR018998:1	None	PF09412:1
c_debaryana.g10960.t1	None	IPR001646:2	None	PF00805:2
c_debaryana.g10962.t1	None	None	SignalP-noTM:1	None
c_debaryana.g10963.t1	None	IPR002893:1	None	PF01753:1
c_debaryana.g10964.t1	GO:0005515	IPR002350:5	None	PF00050:3;PF07648:2
c_debaryana.g10966.t1	None	IPR023801:1	None	PF00850:1
c_debaryana.g10967.t1	None	None	None	PF13921:1
c_debaryana.g10969.t1	GO:0008168;GO:0008610	IPR007072:1	None	PF04989:1
c_debaryana.g10973.t1	None	IPR006598:1	SignalP-noTM:1	PF05686:1
c_debaryana.g10976.t1	GO:0005515	IPR000626:1;IPR020683:1	None	PF12796:1;PF13637:1;PF00240:1
c_debaryana.g10977.t1	None	None	SignalP-noTM:1	None
c_debaryana.g10978.t1	GO:0005506;GO:0005737;GO:0019310;GO:0050113;GO:0055114	IPR007828:1	None	PF05153:1
c_debaryana.g10979.t1	GO:0004842;GO:0005515;GO:0016567	IPR000626:1;IPR003613:2;IPR020683:1	None	PF12796:1;PF13637:1;PF00240:1;PF04564:2
c_debaryana.g1098.t1	GO:0004674;GO:0005524;GO:0006468	IPR004166:1	None	PF02816:1
c_debaryana.g10981.t1	GO:0005515	IPR000626:1;IPR020683:2	None	PF12796:2;PF00240:1
c_debaryana.g10982.t1	GO:0004540;GO:0008033	IPR002759:1	None	PF01900:1
c_debaryana.g10983.t1	GO:0004222;GO:0006508	IPR001567:2	None	PF01432:2
c_debaryana.g10985.t1	GO:0003676	IPR000504:2	None	PF00076:2
c_debaryana.g10986.t1	GO:0016021	IPR004342:1	None	PF03124:1
c_debaryana.g10987.t1	None	IPR013719:1;IPR009071:1	None	PF08512:1;PF00505:1
c_debaryana.g10988.t1	None	IPR024954:1;IPR013719:1;IPR009071:1;IPR035417:1	None	PF08512:1;PF00505:1;PF17292:1;PF03531:1
c_debaryana.g10989.t1	GO:0005515	IPR024964:1;IPR006594:1	None	PF08513:1;PF10607:1
c_debaryana.g10990.t1	None	IPR021151:1	None	PF05916:1
c_debaryana.g10995.t1	None	IPR013894:1	None	PF08585:1
c_debaryana.g110.t1	None	None	SignalP-noTM:1	None
c_debaryana.g1100.t1	GO:0000148;GO:0003843;GO:0006075;GO:0016020	IPR003440:2	None	PF02364:2
c_debaryana.g11001.t1	None	IPR001453:1	None	PF00994:1
c_debaryana.g11002.t1	None	IPR000608:1	None	PF00179:1
c_debaryana.g11003.t1	GO:0005524	IPR002423:1	None	PF00118:1
c_debaryana.g11006.t1	GO:0003676	IPR000504:1	None	PF00076:1
c_debaryana.g11007.t1	None	None	None	PF13424:1
c_debaryana.g11009.t1	GO:0005515	IPR000048:1	None	PF00612:1
c_debaryana.g1101.t1	GO:0005515	IPR002110:2;IPR020683:1	None	PF12796:1;PF00023:2
c_debaryana.g11011.t1	GO:0016714;GO:0055114	IPR019774:1	None	PF00351:1
c_debaryana.g11012.t1	None	None	None	PF03568:2
c_debaryana.g11013.t1	None	None	None	PF14580:1
c_debaryana.g11015.t1	GO:0009190;GO:0035556	IPR001054:1	None	PF00211:1
c_debaryana.g11018.t1	None	IPR016047:1	None	PF01551:1
c_debaryana.g11020.t1	None	IPR009836:1	None	PF07173:1
c_debaryana.g11021.t1	None	IPR002885:4	None	PF01535:2;PF13041:2
c_debaryana.g11022.t1	None	IPR009836:1	None	PF07173:1
c_debaryana.g11023.t1	None	IPR041492:1	None	PF13419:1
c_debaryana.g11024.t1	None	IPR020683:3	None	PF12796:3
c_debaryana.g11025.t1	GO:0006355;GO:0008270;GO:0043565	IPR000679:1	None	PF00320:1
c_debaryana.g11026.t1	None	IPR012446:1	None	PF07856:1
c_debaryana.g11027.t1	None	IPR000408:7	None	PF00415:7
c_debaryana.g11029.t1	None	IPR000408:1	None	PF00415:1
c_debaryana.g1103.t1	None	None	None	None
c_debaryana.g11031.t1	GO:0003677;GO:0004518	IPR006166:1	None	PF02732:1
c_debaryana.g11035.t1	None	IPR005515:1;IPR001304:1	None	PF00059:1;PF03762:1
c_debaryana.g11036.t1	GO:0005044;GO:0005975;GO:0016020	IPR001304:1;IPR001223:1;IPR001190:2	None	PF00530:2;PF00704:1;PF00059:1
c_debaryana.g11038.t1	GO:0016301;GO:0032958	IPR005522:1	None	PF03770:1
c_debaryana.g11039.t1	None	IPR019634:1	None	PF10693:1
c_debaryana.g1104.t1	GO:0005515	IPR002110:1;IPR020683:5	None	PF12796:5;PF00023:1
c_debaryana.g11040.t1	GO:0016021	IPR004932:1	None	PF03248:1
c_debaryana.g11044.t1	None	IPR040911:1	None	PF03016:1
c_debaryana.g11047.t1	None	IPR040911:1	None	PF03016:1
c_debaryana.g11050.t2	None	IPR019176:1	None	PF09786:1
c_debaryana.g11055.t1	GO:0005524;GO:0006298;GO:0030983	IPR000432:1	None	PF00488:1
c_debaryana.g11060.t1	None	None	SignalP-noTM:1	None
c_debaryana.g11062.t1	None	None	None	PF13238:1
c_debaryana.g11063.t1	GO:0055085	IPR013657:1	None	PF08449:1
c_debaryana.g11064.t1	None	IPR020057:1	None	PF14693:1
c_debaryana.g11066.t1	GO:0008270;GO:0016579;GO:0036459	IPR001607:1;IPR041432:1;IPR015940:1;IPR001394:1	None	PF17807:1;PF00443:1;PF00627:1;PF02148:1
c_debaryana.g11067.t1	None	IPR021134:1	None	PF01062:1
c_debaryana.g11068.t1	None	IPR013126:1	SignalP-noTM:1	PF00012:1
c_debaryana.g11069.t1	GO:0005524;GO:0006457;GO:0051082	IPR001404:1;IPR003594:1	SignalP-noTM:1	PF02518:1;PF00183:1
c_debaryana.g11071.t1	None	None	None	None
c_debaryana.g11073.t1	None	None	None	None
c_debaryana.g11075.t1	None	IPR004130:2	None	PF03029:2
c_debaryana.g11078.t1	None	IPR004182:1	None	PF02893:1
c_debaryana.g11079.t1	GO:0005524	IPR006204:1;IPR013750:1	None	PF08544:1;PF00288:1
c_debaryana.g1108.t1	None	None	None	None
c_debaryana.g11080.t1	None	IPR029190:1;IPR029188:1	None	PF04935:1;PF15459:1
c_debaryana.g11091.t1	None	IPR005651:1	None	PF03966:1
c_debaryana.g11092.t1	None	IPR000192:2	None	PF00266:2
c_debaryana.g11093.t1	GO:0003700;GO:0006355	IPR004827:1	None	PF00170:1
c_debaryana.g11094.t1	None	None	SignalP-noTM:1	None
c_debaryana.g11095.t1	None	None	SignalP-noTM:1	None
c_debaryana.g11096.t1	None	IPR006671:1	None	PF00134:1
c_debaryana.g11097.t1	GO:0055114	IPR013154:1;IPR027399:1	None	PF08240:1;PF13823:1
c_debaryana.g11098.t1	None	IPR029281:1	None	PF14977:1
c_debaryana.g11099.t1	GO:0003735;GO:0005840;GO:0006412	IPR001857:1	SignalP-noTM:1	PF01245:1
c_debaryana.g111.t1	GO:0009190;GO:0035556	IPR001054:1;IPR006059:1	SignalP-noTM:1	PF13416:1;PF00211:1
c_debaryana.g1110.t1	None	IPR003034:2	None	PF02037:2
c_debaryana.g11100.t1	GO:0005515;GO:0005634;GO:0018024	IPR001214:1;IPR006560:1	None	PF00856:1;PF17907:1
c_debaryana.g11101.t1	None	IPR001926:1	None	PF00291:1
c_debaryana.g11103.t1	GO:0006777	IPR003448:1	None	PF02391:1
c_debaryana.g11104.t1	GO:0004672;GO:0005524;GO:0006468	IPR001245:1;IPR000719:1	None	PF07714:1;PF00069:1
c_debaryana.g11105.t1	GO:0003676;GO:0003677;GO:0003678;GO:0004386;GO:0005524;GO:0006139;GO:0016818	IPR010614:1;IPR006555:1	None	PF13307:1;PF06733:1
c_debaryana.g11106.t1	None	None	SignalP-noTM:1	None
c_debaryana.g11108.t1	GO:0003677;GO:0003899;GO:0005634;GO:0006351	IPR007641:1;IPR007642:1;IPR007645:1;IPR007644:1;IPR007120:2;IPR009674:1	None	PF06883:1;PF04563:1;PF04560:1;PF04561:1;PF00562:2;PF04565:1
c_debaryana.g1111.t1	None	IPR002715:1	None	PF01849:1
c_debaryana.g11111.t1	GO:0005515	IPR000210:1	None	PF00651:1
c_debaryana.g11113.t1	GO:0005515	IPR000210:1	None	PF00651:1
c_debaryana.g11115.t1	None	IPR021467:1	None	PF11317:1
c_debaryana.g11116.t1	GO:0001522;GO:0003723;GO:0009451;GO:0009982	IPR006145:1	None	PF00849:1
c_debaryana.g11117.t1	GO:0001671;GO:0051087	IPR015310:1	SignalP-noTM:1	PF09229:1
c_debaryana.g11118.t1	None	IPR001279:1	None	PF12706:1
c_debaryana.g11119.t1	None	IPR008709:1	None	PF05536:1
c_debaryana.g11120.t1	None	IPR006683:1	None	PF03061:1
c_debaryana.g11121.t1	GO:0004672;GO:0005524;GO:0006468	IPR000719:1	None	PF00069:1
c_debaryana.g11122.t1	None	IPR019379:1	None	PF10251:1
c_debaryana.g11125.t1	GO:0003700;GO:0005667;GO:0006355	IPR003316:1;IPR014889:1	None	PF02319:1;PF08781:1
c_debaryana.g11126.t1	GO:0003951;GO:0006741	IPR002504:1	None	PF01513:1
c_debaryana.g11127.t1	GO:0006629	IPR002921:1	None	PF01764:1
c_debaryana.g11128.t1	None	IPR013918:1	SignalP-noTM:1	PF08609:1
c_debaryana.g11129.t1	None	IPR001199:1	None	PF00173:1
c_debaryana.g1113.t2	None	IPR008752:1	SignalP-noTM:1	PF05548:1
c_debaryana.g11130.t1	GO:0006629	IPR002921:1	None	PF01764:1
c_debaryana.g11131.t1	GO:0005730;GO:0008168	IPR007823:1	None	PF05148:1
c_debaryana.g11138.t1	None	IPR004274:1	None	PF03031:1
c_debaryana.g11139.t1	None	IPR004274:1	None	PF03031:1
c_debaryana.g1114.t1	GO:0004222;GO:0006508;GO:0007155;GO:0016020	IPR001577:1	None	PF01457:1
c_debaryana.g11140.t1	GO:0016491;GO:0055114	IPR005123:1	None	PF13640:1
c_debaryana.g11141.t1	GO:0000287;GO:0008897	IPR008278:1	None	PF01648:1
c_debaryana.g11143.t1	None	None	None	None
c_debaryana.g11144.t1	GO:0004672;GO:0005524;GO:0006468	IPR000719:1	None	PF00069:1
c_debaryana.g11146.t1	GO:0006511;GO:0031625	IPR001373:1;IPR019559:1	None	PF10557:1;PF00888:1
c_debaryana.g11147.t1	GO:0005515	IPR000210:1	None	PF00651:1
c_debaryana.g11148.t1	None	IPR021829:1	None	PF13489:1;PF11899:1
c_debaryana.g11149.t1	GO:0006629	IPR002921:1	None	PF01764:1
c_debaryana.g1115.t1	GO:0005216;GO:0006811;GO:0016020;GO:0055085	IPR031649:1;IPR005821:4	None	PF00520:4;PF16905:1
c_debaryana.g11150.t2	None	IPR003848:1	None	PF02698:1
c_debaryana.g11151.t1	None	None	SignalP-noTM:1	None
c_debaryana.g11152.t1	None	None	None	None
c_debaryana.g11153.t1	None	None	SignalP-noTM:1	None
c_debaryana.g11154.t1	GO:0004672;GO:0006468	IPR001245:1	None	PF07714:1
c_debaryana.g11155.t1	GO:0003824;GO:0050662	IPR001509:1	None	PF01370:1
c_debaryana.g11158.t1	GO:0005525	IPR006689:1	None	PF00025:1
c_debaryana.g1116.t1	None	None	None	None
c_debaryana.g11160.t1	GO:0007034	IPR005024:1	None	PF03357:1
c_debaryana.g11162.t1	None	IPR008752:1	SignalP-noTM:1	PF05548:1
c_debaryana.g11163.t1	GO:0016616;GO:0051287;GO:0055114	IPR006140:1;IPR006139:1	None	PF02826:1;PF00389:1
c_debaryana.g11164.t1	None	IPR022775:1	None	PF01217:1
c_debaryana.g11165.t1	GO:0005506;GO:0016705;GO:0020037;GO:0055114	IPR001128:1	None	PF00067:1
c_debaryana.g11166.t1	GO:0005515	IPR000210:1	None	PF00651:1
c_debaryana.g11167.t1	GO:0005515	IPR000210:1	None	PF00651:1
c_debaryana.g11168.t1	GO:0005515	IPR000210:1	None	PF00651:1
c_debaryana.g11169.t1	None	IPR009722:1	None	PF06977:1
c_debaryana.g1117.t1	None	IPR000408:3	SignalP-noTM:1	PF13540:2;PF00415:3
c_debaryana.g11170.t1	None	IPR009722:1	SignalP-noTM:1	PF06977:1
c_debaryana.g11171.t1	GO:0009055;GO:0015035;GO:0045454	IPR002109:1	None	PF00462:1
c_debaryana.g11172.t1	GO:0004143;GO:0007205;GO:0016301	IPR000756:1;IPR001206:1	None	PF00609:1;PF00781:1
c_debaryana.g11173.t1	None	None	SignalP-TM:1	None
c_debaryana.g11174.t1	None	IPR041175:1	None	PF18826:1
c_debaryana.g11176.t1	None	IPR024616:1	None	PF12499:1
c_debaryana.g11177.t1	GO:0003777;GO:0005524;GO:0007018;GO:0008017	IPR001752:2	None	PF00225:2
c_debaryana.g11178.t1	GO:0005515	IPR000210:1	None	PF00651:1
c_debaryana.g11179.t1	GO:0003676	IPR022159:1;IPR022783:1;IPR000467:1	None	PF07842:1;PF01585:1;PF12457:1
c_debaryana.g1118.t2	GO:0004842;GO:0016567	IPR003613:1	None	PF04564:1
c_debaryana.g11180.t1	None	IPR000988:1	None	PF01246:1
c_debaryana.g11181.t2	GO:0005515;GO:0007165	IPR000157:1	None	PF13676:1
c_debaryana.g11182.t3	GO:0003677;GO:0003910;GO:0005524;GO:0006281;GO:0006310	IPR012310:1;IPR012308:1;IPR012309:1	None	PF04679:1;PF01068:1;PF04675:1
c_debaryana.g11183.t1	GO:0005515	IPR000210:1	None	PF00651:1
c_debaryana.g11185.t1	GO:0009058;GO:0016851	IPR003672:1;IPR022571:1	None	PF02514:1;PF11965:1
c_debaryana.g11186.t1	None	IPR010721:1	None	PF06966:1
c_debaryana.g11187.t1	GO:0016616;GO:0055114	IPR024084:1	None	PF00180:1
c_debaryana.g11189.t1	None	None	None	None
c_debaryana.g1119.t1	GO:0005515;GO:0005524;GO:0005694;GO:0051276	IPR010935:1;IPR003395:1	None	PF06470:1;PF02463:1
c_debaryana.g11191.t1	None	IPR002893:1	None	PF01753:1
c_debaryana.g11194.t1	None	IPR002818:1	None	PF01965:1
c_debaryana.g11195.t1	GO:0004672;GO:0006468	IPR001245:1	None	PF07714:1
c_debaryana.g11196.t1	GO:0003677;GO:0005634	IPR004333:1	None	PF03110:1
c_debaryana.g11197.t1	GO:0003677;GO:0005634	IPR004333:1	None	PF03110:1
c_debaryana.g11198.t1	GO:0006508;GO:0008234	IPR000668:1	SignalP-noTM:1	PF00112:1
c_debaryana.g112.t1	GO:0016491;GO:0045454;GO:0055114	IPR023753:1;IPR013766:1	None	PF00085:1;PF07992:1
c_debaryana.g1120.t1	None	IPR001005:1	None	PF00249:1
c_debaryana.g11200.t1	GO:0005515	IPR000210:1	SignalP-noTM:1	PF00651:1
c_debaryana.g11201.t1	GO:0009055;GO:0015035;GO:0045454	IPR002109:2	None	PF00462:2
c_debaryana.g11202.t1	None	IPR001759:1	None	PF00354:1;PF13385:2
c_debaryana.g11206.t1	GO:0005515	IPR000210:2	None	PF00651:2
c_debaryana.g11207.t1	GO:0005515	IPR000210:1	None	PF00651:1
c_debaryana.g11210.t1	GO:0005515	IPR000210:1	None	PF00651:1
c_debaryana.g11211.t1	None	None	None	PF14924:1
c_debaryana.g11213.t1	None	None	SignalP-noTM:1	None
c_debaryana.g11215.t1	GO:0003735;GO:0005840;GO:0006412	IPR002675:1	None	PF01781:1
c_debaryana.g11217.t1	GO:0016021	IPR002781:1	None	PF01925:1
c_debaryana.g11221.t1	None	IPR034907:1	None	PF00334:1
c_debaryana.g11222.t1	None	IPR009653:1	None	PF06842:1
c_debaryana.g11223.t1	None	IPR006843:1	None	PF04755:1
c_debaryana.g11226.t1	GO:0005515	IPR000210:1	None	PF00651:1
c_debaryana.g11227.t1	GO:0005515	IPR000210:1	None	PF00651:1
c_debaryana.g11228.t2	GO:0009190;GO:0035556	IPR001054:1	None	PF00211:1
c_debaryana.g11229.t1	GO:0003677;GO:0006355	IPR003173:1	None	PF02229:1
c_debaryana.g11231.t1	GO:0003677;GO:0006355	IPR003173:2	None	PF02229:2
c_debaryana.g11232.t1	GO:0003677;GO:0006355	IPR014876:1;IPR003173:4	None	PF08766:1;PF02229:4
c_debaryana.g11233.t1	GO:0005515	IPR000210:1	None	PF00651:1
c_debaryana.g11237.t1	GO:0005515	IPR000210:1	None	PF00651:1
c_debaryana.g11238.t1	GO:0005515	IPR000210:2	None	PF00651:2
c_debaryana.g11239.t1	GO:0005515	IPR000210:1	None	PF00651:1
c_debaryana.g1124.t1	None	None	None	None
c_debaryana.g11240.t2	GO:0005515	IPR000210:1	None	PF00651:1
c_debaryana.g11241.t1	None	IPR006917:1;IPR018790:1	None	PF10184:1;PF04832:1
c_debaryana.g11243.t1	None	IPR004147:1	None	PF03109:1
c_debaryana.g11244.t1	None	IPR002893:1	None	PF01753:1
c_debaryana.g11245.t1	GO:0004725;GO:0006470	IPR000242:1	None	PF00102:1
c_debaryana.g11246.t1	None	None	None	PF00406:1
c_debaryana.g11247.t1	GO:0004672;GO:0006468	IPR001245:1	SignalP-noTM:1	PF07714:1
c_debaryana.g11248.t1	GO:0005515	IPR000210:1	None	PF00651:1
c_debaryana.g1125.t1	GO:0008033;GO:0017150;GO:0050660;GO:0055114	IPR001269:3	None	PF01207:3
c_debaryana.g11251.t1	GO:0004672;GO:0005524;GO:0006468	IPR000719:1	SignalP-noTM:1	PF00069:1
c_debaryana.g11252.t1	None	IPR022742:1	None	PF12146:1
c_debaryana.g11254.t1	GO:0005524;GO:0016021;GO:0016887;GO:0042626;GO:0055085	IPR011527:1;IPR003439:2	None	PF00005:2;PF00664:1
c_debaryana.g11255.t1	GO:0016620;GO:0055114	IPR020828:1;IPR020829:1	None	PF02800:1;PF00044:1
c_debaryana.g11257.t1	GO:0004367;GO:0005975;GO:0016616;GO:0046168;GO:0051287;GO:0055114	IPR011128:1;IPR006109:1	None	PF07479:1;PF01210:1
c_debaryana.g11258.t1	None	None	SignalP-noTM:1	None
c_debaryana.g11259.t1	GO:0004672;GO:0005524;GO:0006468	IPR000719:1	None	PF00069:1
c_debaryana.g1126.t1	GO:0004672;GO:0006468	IPR001245:1	None	PF07714:1
c_debaryana.g11262.t1	None	None	SignalP-noTM:1	None
c_debaryana.g11267.t1	GO:0008080	IPR027992:1;IPR013562:1;IPR007807:1;IPR000182:1	None	PF13725:1;PF08351:1;PF05127:1;PF13718:1
c_debaryana.g11268.t1	None	None	None	PF00494:2
c_debaryana.g11271.t1	GO:0005515	IPR001680:2	None	PF00400:2
c_debaryana.g11274.t1	None	IPR041492:1	None	PF13419:1
c_debaryana.g11276.t1	GO:0004843;GO:0006511	IPR001578:1	None	PF01088:1
c_debaryana.g11278.t1	GO:0005515	IPR002110:1;IPR020683:2	None	PF12796:2;PF00023:1
c_debaryana.g11279.t1	None	IPR005475:1;IPR033248:1	None	PF02779:1;PF02780:1
c_debaryana.g1128.t1	None	IPR022042:1	None	PF12251:1
c_debaryana.g11280.t1	None	IPR014810:1	None	PF08698:1
c_debaryana.g11281.t1	GO:0004672;GO:0006468	IPR001245:1	None	PF14381:1;PF07714:1
c_debaryana.g11282.t1	None	IPR021715:1	None	PF11708:1
c_debaryana.g11283.t1	GO:0016730;GO:0055114	IPR004209:1	None	PF02943:1
c_debaryana.g11284.t1	None	IPR003958:1	None	PF00808:1
c_debaryana.g11286.t1	GO:0006388;GO:0016772	IPR002745:1	None	PF01885:1
c_debaryana.g11288.t1	GO:0003725	IPR009548:1	None	PF06658:1
c_debaryana.g1129.t1	GO:0005515	IPR002110:1;IPR020683:1	None	PF00023:1;PF12796:1
c_debaryana.g11290.t1	GO:0003824;GO:0048037	IPR003781:1;IPR005811:1	None	PF02629:1;PF00549:1
c_debaryana.g11291.t1	GO:0000166;GO:0004812;GO:0005524;GO:0006418	IPR004364:2	None	PF00152:2
c_debaryana.g11292.t1	GO:0003677;GO:0005524;GO:0016787	IPR006935:1;IPR001650:1	None	PF00271:1;PF04851:1
c_debaryana.g11293.t1	None	IPR013977:1;IPR006222:1	None	PF08669:1;PF01571:1
c_debaryana.g11294.t1	None	IPR000073:1	None	PF00561:1
c_debaryana.g11296.t1	GO:0016491;GO:0016616;GO:0055114	IPR001236:1;IPR022383:1	None	PF00056:1;PF02866:1
c_debaryana.g11297.t1	GO:0031124	IPR032319:1;IPR032324:1;IPR010655:1	None	PF06807:1;PF16573:1;PF16575:1
c_debaryana.g11299.t1	GO:0003700;GO:0006352;GO:0006355	IPR007627:1;IPR007630:1;IPR007624:1	None	PF04539:1;PF04542:1;PF04545:1
c_debaryana.g113.t1	GO:0005515	IPR001611:4	None	PF13516:1;PF13855:3
c_debaryana.g1130.t1	GO:0005515	IPR002110:2;IPR020683:1	None	PF12796:1;PF00023:2
c_debaryana.g11303.t1	None	IPR040521:1	None	PF18758:1
c_debaryana.g11304.t1	None	None	SignalP-noTM:1	None
c_debaryana.g11305.t1	GO:0005216;GO:0006811;GO:0016020;GO:0055085	IPR005821:1	SignalP-TM:1	PF00520:1
c_debaryana.g11307.t1	None	None	None	PF03121:1
c_debaryana.g11308.t1	None	IPR004942:1	None	PF03259:1
c_debaryana.g1131.t1	GO:0004672;GO:0006468	IPR001245:1	None	PF07714:1
c_debaryana.g11310.t1	GO:0003723;GO:0005525	IPR006073:1;IPR004044:1	None	PF07650:1;PF01926:1
c_debaryana.g11311.t1	None	IPR007863:1;IPR011765:1;IPR032632:2	None	PF00675:1;PF16187:2;PF05193:1
c_debaryana.g11313.t1	None	IPR012978:1	None	PF08161:1
c_debaryana.g11318.t1	None	IPR000241:1	None	PF01170:1
c_debaryana.g11319.t1	GO:0009190;GO:0035556	IPR001054:2	None	PF00211:2
c_debaryana.g1132.t1	GO:0004672;GO:0005524;GO:0006468	IPR000719:1	None	PF13857:1;PF00069:1
c_debaryana.g11323.t1	GO:0006325	IPR019467:1	None	PF10394:1
c_debaryana.g11324.t1	GO:0003723;GO:0004809;GO:0008033	IPR002905:1	None	PF02005:1
c_debaryana.g11327.t1	None	IPR031790:1	None	PF15906:1
c_debaryana.g11329.t1	GO:0003676	IPR000504:1	None	PF00076:1
c_debaryana.g1133.t1	GO:0005515	IPR002110:1;IPR020683:1	None	PF12796:1;PF00023:1
c_debaryana.g11330.t1	GO:0003735;GO:0005840;GO:0006412	IPR000597:1	None	PF00297:1
c_debaryana.g11331.t1	GO:0000155;GO:0000160;GO:0005216;GO:0005515;GO:0006811;GO:0007165;GO:0009190;GO:0016020;GO:0035556	IPR001054:1;IPR001425:1;IPR003594:1;IPR001660:1;IPR001789:1;IPR003661:1	None	PF00536:1;PF00211:1;PF00072:1;PF02518:1;PF00512:1;PF01036:1
c_debaryana.g11334.t1	GO:0005515	IPR000210:1	None	PF00651:1
c_debaryana.g11335.t1	GO:0016226	IPR000825:1	None	PF01458:1
c_debaryana.g11336.t1	None	IPR033755:1	None	PF01680:1
c_debaryana.g11338.t1	GO:0004672;GO:0005524;GO:0006468	IPR000719:1	None	PF00069:1
c_debaryana.g1134.t1	GO:0004672;GO:0005515;GO:0005524;GO:0006468	IPR002110:1;IPR020683:1;IPR000719:1	None	PF00023:1;PF12796:1;PF00069:1
c_debaryana.g11342.t1	GO:0005524;GO:0016887	IPR041538:1;IPR011704:1	None	PF07728:1;PF17868:1
c_debaryana.g11344.t1	GO:0004672;GO:0005524;GO:0006468	IPR000719:1	None	PF00069:1
c_debaryana.g11346.t1	None	IPR000717:1	None	PF01399:1
c_debaryana.g11347.t1	None	None	SignalP-noTM:1	None
c_debaryana.g11348.t1	None	None	SignalP-noTM:1	None
c_debaryana.g11349.t1	None	None	SignalP-noTM:1	None
c_debaryana.g1135.t1	GO:0004672;GO:0006468	IPR001245:1	None	PF07714:1
c_debaryana.g11350.t1	None	IPR013632:1	None	PF08423:1
c_debaryana.g11351.t1	GO:0016747	IPR013653:1	None	PF08445:1
c_debaryana.g11352.t1	GO:0009058;GO:0030170	IPR004839:1	None	PF00155:1
c_debaryana.g11355.t1	GO:0005515	IPR011659:1;IPR001680:12	None	PF07676:1;PF00400:12
c_debaryana.g11357.t1	GO:0003700;GO:0006355	IPR001471:1	None	PF00847:1
c_debaryana.g11358.t1	None	IPR023379:1	None	PF11527:1
c_debaryana.g1136.t1	GO:0004672;GO:0005515;GO:0005524;GO:0006468	IPR002110:1;IPR000719:1	None	PF00023:1;PF00069:1
c_debaryana.g11360.t2	GO:0004252;GO:0006508	IPR000209:1	None	PF00082:1
c_debaryana.g11361.t1	None	IPR007621:1	None	PF04536:1
c_debaryana.g11362.t1	GO:0004114;GO:0007165	IPR002073:1	None	PF00233:1
c_debaryana.g11363.t1	GO:0004672;GO:0005524;GO:0006468	IPR000719:1	None	PF00069:1
c_debaryana.g11365.t1	GO:0003677;GO:0008168	IPR000770:1;IPR001525:3	None	PF00145:3;PF01342:1
c_debaryana.g11366.t1	None	IPR003734:1	None	PF02582:1
c_debaryana.g11368.t1	None	None	SignalP-noTM:1	None
c_debaryana.g11369.t1	GO:0005515	IPR001214:1	None	PF00856:1
c_debaryana.g11376.t1	GO:0005524	IPR000330:1;IPR001650:1	None	PF00271:1;PF00176:1
c_debaryana.g11381.t1	None	IPR000648:1;IPR001849:1	None	PF01237:1;PF00169:1
c_debaryana.g11382.t1	None	IPR001005:1	None	PF00249:1
c_debaryana.g11385.t1	GO:0003676;GO:0005524	IPR011545:2;IPR041094:1;IPR001650:1;IPR004179:2	None	PF18149:1;PF00270:2;PF00271:1;PF02889:2
c_debaryana.g11386.t1	None	None	None	None
c_debaryana.g11389.t1	GO:0004499;GO:0050660;GO:0050661;GO:0055114	IPR020946:2	None	PF00743:2
c_debaryana.g1139.t1	GO:0005515	IPR000626:1;IPR000938:1	None	PF01302:1;PF14560:1
c_debaryana.g11390.t1	GO:0003676;GO:0004842;GO:0016567	IPR003613:1;IPR000504:2	None	PF00076:2;PF04564:1
c_debaryana.g11391.t1	GO:0016209;GO:0016491;GO:0045454;GO:0051920;GO:0055114	IPR000866:1;IPR019479:1;IPR013766:1	None	PF00085:1;PF00578:1;PF10417:1
c_debaryana.g11392.t1	None	None	None	PF13896:1
c_debaryana.g11394.t1	None	IPR000782:14	None	PF02469:14
c_debaryana.g11395.t1	None	IPR000782:1	None	PF02469:1
c_debaryana.g11397.t1	GO:0003677;GO:0005664;GO:0006260	IPR040855:1;IPR020795:1	None	PF07034:1;PF18137:1
c_debaryana.g11399.t1	GO:0004519;GO:0006289;GO:0009411	IPR004601:1	None	PF03851:1
c_debaryana.g1140.t1	None	IPR007599:1	None	PF04511:1
c_debaryana.g11400.t1	None	None	SignalP-noTM:1	None
c_debaryana.g11401.t1	None	None	None	PF00122:1
c_debaryana.g11402.t1	None	None	None	None
c_debaryana.g11404.t1	None	IPR005181:2	None	PF03629:2
c_debaryana.g11405.t1	None	IPR018618:1	None	PF09783:1
c_debaryana.g11407.t1	GO:0016021	IPR007568:1	None	PF04479:1
c_debaryana.g11408.t1	GO:0016021	IPR007568:1	None	PF04479:1
c_debaryana.g11409.t1	GO:0016021	IPR007568:2	None	PF04479:2
c_debaryana.g1141.t1	GO:0008168	IPR010675:1	None	PF06859:1
c_debaryana.g11410.t1	None	IPR031851:1	None	PF15938:1
c_debaryana.g11413.t1	None	IPR001623:1	None	PF00226:1
c_debaryana.g11416.t1	GO:0004672;GO:0005524;GO:0006468	IPR000719:1	None	PF00069:1
c_debaryana.g11417.t1	None	IPR008752:1	SignalP-noTM:1	PF05548:1
c_debaryana.g11418.t1	GO:0005524;GO:0016020;GO:0016887	IPR013525:1;IPR003439:1	None	PF00005:1;PF01061:1
c_debaryana.g11419.t1	None	IPR002893:1	None	PF01753:1
c_debaryana.g11420.t1	None	IPR002893:1	None	PF01753:1
c_debaryana.g11421.t1	None	IPR020683:1	None	PF12796:1
c_debaryana.g11422.t1	None	IPR002893:1	None	PF01753:1
c_debaryana.g11423.t1	None	IPR024616:1	SignalP-noTM:1	PF12499:1
c_debaryana.g11425.t1	None	IPR024616:1	SignalP-noTM:1	PF12499:1
c_debaryana.g11426.t1	GO:0005044;GO:0016020	IPR001190:2	None	PF00530:2
c_debaryana.g11427.t1	None	IPR002893:1	None	PF01753:1
c_debaryana.g11428.t1	None	IPR002893:1	None	PF01753:1
c_debaryana.g11429.t1	None	IPR002893:1	None	PF01753:1
c_debaryana.g11430.t1	None	IPR022099:1;IPR022105:1	None	PF12340:1;PF12359:1
c_debaryana.g11432.t1	None	IPR019447:1;IPR041330:1	None	PF18131:1;PF10357:1
c_debaryana.g11433.t1	GO:0005515	IPR034907:1;IPR000048:3	None	PF00612:3;PF00334:1
c_debaryana.g11434.t1	None	IPR003347:1	None	PF02373:1
c_debaryana.g11435.t1	GO:0005515	IPR000555:1;IPR024969:1	None	PF13012:1;PF01398:1
c_debaryana.g11439.t1	GO:0009190;GO:0035556	IPR001054:1	None	PF00211:1
c_debaryana.g1144.t1	GO:0005509	IPR002048:1	None	PF00036:1
c_debaryana.g11441.t1	GO:0004252;GO:0006508	IPR000209:1	None	PF00082:1
c_debaryana.g11442.t1	None	IPR000782:17	SignalP-noTM:1	PF02469:17
c_debaryana.g11445.t1	None	IPR007374:1	None	PF04266:1
c_debaryana.g11447.t1	GO:0008033;GO:0008168	IPR007871:2;IPR022776:1	None	PF05253:1;PF05206:2
c_debaryana.g11448.t1	None	IPR006502:1	None	PF04720:1
c_debaryana.g11449.t1	None	IPR001646:2	None	PF00805:2
c_debaryana.g11451.t1	None	IPR008752:1	None	PF13540:5;PF05548:1
c_debaryana.g11453.t1	None	IPR020683:4	None	PF12796:4
c_debaryana.g11454.t1	None	IPR020683:2	None	PF12796:2
c_debaryana.g11455.t1	GO:0005515	IPR032632:1;IPR020683:3;IPR002110:1	None	PF12796:3;PF00023:1;PF16187:1
c_debaryana.g11458.t1	None	IPR016477:1	None	PF03881:1
c_debaryana.g11459.t1	GO:0004114;GO:0007165	IPR002073:1	None	PF00233:1
c_debaryana.g1146.t1	GO:0009055;GO:0020037	IPR002326:1	None	PF02167:1
c_debaryana.g11460.t1	GO:0004114;GO:0007165	IPR002073:1	None	PF00233:1
c_debaryana.g11461.t1	GO:0016491;GO:0016616;GO:0055114	IPR001236:1;IPR022383:1	None	PF00056:1;PF02866:1
c_debaryana.g11462.t1	GO:0006812;GO:0008324	IPR006667:1	None	PF01769:1
c_debaryana.g11465.t1	None	None	None	None
c_debaryana.g11466.t1	GO:0008168	IPR013216:1	None	PF08241:1
c_debaryana.g11467.t1	GO:0008146	IPR000863:1	SignalP-noTM:1	PF00685:1
c_debaryana.g11469.t1	GO:0004672;GO:0005524;GO:0006468	IPR000719:1	None	PF00069:1
c_debaryana.g11470.t1	None	IPR034733:1;IPR041010:1	None	PF17848:1;PF01039:1
c_debaryana.g11471.t1	GO:0003735;GO:0005840;GO:0006412	IPR000509:1	None	PF01158:1
c_debaryana.g11472.t1	GO:0006351;GO:0046983	IPR009025:1	None	PF13656:1
c_debaryana.g11473.t1	GO:0019903;GO:0043666	IPR007587:2	None	PF04499:2
c_debaryana.g11474.t1	GO:0008299	IPR000092:1	None	PF00348:1
c_debaryana.g11475.t1	GO:0003777;GO:0005524;GO:0007018;GO:0030286	IPR041589:1;IPR041658:1;IPR004273:1;IPR035699:1;IPR013594:1;IPR041228:1;IPR013602:1;IPR024743:1;IPR024317:1;IPR041466:1;IPR035706:1	None	PF08393:1;PF08385:1;PF12774:1;PF12775:1;PF12777:1;PF03028:1;PF18199:1;PF12780:1;PF12781:1;PF17857:1;PF17852:1;PF18198:1
c_debaryana.g11478.t1	None	IPR000644:2;IPR032640:1	None	PF00571:2;PF16561:1
c_debaryana.g11479.t1	None	IPR019410:1	None	PF10294:1
c_debaryana.g11480.t1	None	None	SignalP-noTM:1	None
c_debaryana.g11484.t1	None	IPR002893:1	None	PF01753:1
c_debaryana.g11486.t1	GO:0009116	IPR000836:1	None	PF00156:1
c_debaryana.g11487.t1	None	IPR020683:1	None	PF12796:1
c_debaryana.g1149.t1	GO:0002949	IPR001310:1;IPR003442:1;IPR000905:2	None	PF02367:1;PF01230:1;PF00814:2
c_debaryana.g11491.t1	None	IPR041127:1	None	PF12740:1
c_debaryana.g11495.t1	None	None	SignalP-noTM:1	None
c_debaryana.g11496.t1	GO:0005515	IPR011084:1;IPR001660:1	None	PF00536:1;PF07522:1
c_debaryana.g11497.t1	None	IPR002893:1	None	PF01753:1
c_debaryana.g115.t1	GO:0008270	IPR011016:1	None	PF12906:1
c_debaryana.g11500.t1	GO:0005737;GO:0006886	IPR006926:2;IPR006925:2	None	PF04841:2;PF04840:2
c_debaryana.g11503.t1	GO:0005515	IPR001680:13	None	PF00400:13
c_debaryana.g11505.t1	GO:0005515	IPR020683:1;IPR001680:11	None	PF12796:1;PF00400:11;PF13857:2
c_debaryana.g11507.t1	GO:0000105	IPR006062:1	None	PF00977:1
c_debaryana.g11508.t2	None	IPR010796:1;IPR013098:1	None	PF07162:1;PF07679:1
c_debaryana.g11509.t1	GO:0009143;GO:0047429	IPR002637:1	None	PF01725:1
c_debaryana.g11510.t1	GO:0016787	IPR004843:1	None	PF00149:1
c_debaryana.g11511.t1	None	IPR003823:1	None	PF02672:1;PF00406:1
c_debaryana.g11512.t1	None	IPR019347:1	None	PF10211:1
c_debaryana.g11513.t1	GO:0003723;GO:0003735;GO:0005840;GO:0006412	IPR002583:1	None	PF01649:1
c_debaryana.g11515.t1	None	IPR002893:1	None	PF01753:1
c_debaryana.g11518.t1	GO:0005515	IPR001611:2	None	PF13855:2
c_debaryana.g11519.t1	GO:0005515	IPR001611:2	None	PF13855:2
c_debaryana.g1152.t1	GO:0005515	IPR002110:1;IPR020683:3;IPR001680:13	None	PF12796:3;PF13637:1;PF00023:1;PF00400:13
c_debaryana.g11520.t1	GO:0003723;GO:0003735;GO:0005840;GO:0006412	IPR001892:1	None	PF00416:1
c_debaryana.g11521.t1	GO:0005515	IPR002083:1	None	PF00917:1
c_debaryana.g11522.t1	GO:0003735;GO:0005840;GO:0006412;GO:0019843	IPR020040:2	None	PF00347:2
c_debaryana.g11523.t1	None	IPR015016:1	None	PF08920:1
c_debaryana.g11525.t1	None	IPR010308:1	SignalP-noTM:1	PF06011:1
c_debaryana.g11526.t1	None	IPR002893:1	None	PF01753:1
c_debaryana.g11527.t1	None	IPR002893:1	None	PF01753:1
c_debaryana.g11529.t1	None	IPR002893:1	SignalP-noTM:1	PF01753:1
c_debaryana.g11532.t1	GO:0006508;GO:0008233	IPR001096:1	None	PF01650:1
c_debaryana.g11533.t1	None	IPR002889:1	SignalP-noTM:1	PF01822:1
c_debaryana.g11535.t1	None	IPR031642:1;IPR009291:2;IPR031646:1;IPR026854:1	None	PF16910:1;PF16908:1;PF12624:1;PF06101:2
c_debaryana.g11537.t1	GO:0004089;GO:0008270	IPR001765:1	None	PF00484:1
c_debaryana.g11538.t1	GO:0004089;GO:0008270	IPR001765:1	None	PF00484:1
c_debaryana.g11539.t1	None	IPR026507:1	None	PF14892:1
c_debaryana.g1154.t1	GO:0005524;GO:0016021;GO:0016887;GO:0042626;GO:0055085	IPR011527:1;IPR003439:1	None	PF00005:1;PF06472:1
c_debaryana.g11540.t1	None	IPR013057:1	None	PF01490:1
c_debaryana.g11543.t1	GO:0004252;GO:0006508;GO:0008236;GO:0070008	IPR023302:1;IPR001375:1	None	PF00326:1;PF02897:1
c_debaryana.g11545.t1	GO:0016620;GO:0055114	IPR020828:1;IPR020829:1	None	PF02800:1;PF00044:1
c_debaryana.g11546.t1	None	IPR033756:1	None	PF10609:1
c_debaryana.g11547.t1	GO:0016021	IPR004240:2	SignalP-noTM:1	PF02990:2
c_debaryana.g11548.t1	GO:0003735;GO:0005840;GO:0006412	IPR000307:1	None	PF00886:1
c_debaryana.g11549.t1	GO:0004672;GO:0005524;GO:0006468	IPR000719:1	None	PF00069:1
c_debaryana.g1155.t1	GO:0005515	IPR001214:1	None	PF00856:1
c_debaryana.g11550.t1	GO:0003676	IPR000504:3	None	PF00076:3
c_debaryana.g11552.t1	None	None	None	None
c_debaryana.g11553.t1	None	None	SignalP-noTM:1	None
c_debaryana.g11554.t1	None	None	SignalP-noTM:1	None
c_debaryana.g11555.t1	None	IPR025756:1;IPR001005:1	None	PF00249:1;PF14379:1
c_debaryana.g11558.t1	None	None	None	PF13374:1;PF13424:3
c_debaryana.g1156.t1	None	IPR000008:1	None	PF00168:1
c_debaryana.g11560.t1	GO:0016020;GO:0030001;GO:0046873;GO:0055085	IPR003689:1	None	PF02535:1
c_debaryana.g11562.t1	GO:0005515	IPR001680:14	None	PF00400:14
c_debaryana.g11563.t1	GO:0004672;GO:0006468	IPR001245:1	SignalP-noTM:1	PF07714:1
c_debaryana.g11568.t1	None	IPR002893:1	None	PF01753:1
c_debaryana.g11569.t1	None	None	SignalP-noTM:1	None
c_debaryana.g1157.t1	None	None	SignalP-noTM:1	None
c_debaryana.g11570.t1	None	IPR003111:1	None	PF02190:1
c_debaryana.g11574.t2	GO:0005515	IPR019134:1;IPR018816:1	None	PF09732:1;PF10312:1
c_debaryana.g11575.t1	None	IPR000237:1	None	PF01465:1
c_debaryana.g11577.t1	None	None	SignalP-noTM:1	None
c_debaryana.g11578.t1	GO:0005515	IPR000210:1	None	PF00651:1
c_debaryana.g1158.t1	None	IPR011685:1	None	PF07766:1
c_debaryana.g11581.t1	GO:0016021;GO:0055085	IPR004680:1	None	PF03600:1
c_debaryana.g11582.t1	GO:0005515	IPR001680:5	None	PF00400:5
c_debaryana.g11588.t1	GO:0016746	IPR002123:1	None	PF01553:1
c_debaryana.g11589.t1	GO:0005515	IPR001214:1	None	PF00856:1
c_debaryana.g11595.t1	GO:0005198;GO:0006886;GO:0016192;GO:0030130;GO:0030132	IPR000996:1	None	PF01086:1
c_debaryana.g11598.t1	GO:0016021	IPR002781:2	None	PF01925:2
c_debaryana.g11599.t1	None	None	None	None
c_debaryana.g116.t1	GO:0006508;GO:0008234	IPR003653:1	None	PF02902:1
c_debaryana.g11600.t1	None	IPR005069:1	None	PF03407:1
c_debaryana.g11601.t1	None	IPR005069:1	None	PF03407:1
c_debaryana.g11602.t1	GO:0003676;GO:0005524	IPR011545:1;IPR001650:1	None	PF00270:1;PF00271:1
c_debaryana.g11603.t1	None	IPR000801:1	None	PF00756:1
c_debaryana.g11604.t1	None	None	SignalP-noTM:1	None
c_debaryana.g11605.t1	GO:0003824;GO:0050662	IPR001509:1	None	PF01370:1
c_debaryana.g11606.t1	None	None	SignalP-TM:1	None
c_debaryana.g11607.t1	GO:0016491;GO:0055114	IPR003819:1	None	PF02668:1
c_debaryana.g11608.t1	GO:0016491;GO:0055114	IPR003819:1	None	PF02668:1
c_debaryana.g11611.t1	None	IPR002893:1	SignalP-noTM:1	PF01753:1
c_debaryana.g11613.t1	None	IPR002893:1	SignalP-noTM:1	PF01753:1
c_debaryana.g11615.t1	None	IPR020683:1	None	PF12796:1
c_debaryana.g1162.t1	GO:0003723	IPR004088:1	None	PF00013:1
c_debaryana.g11621.t1	None	IPR011705:1	None	PF07707:1
c_debaryana.g11622.t1	GO:0003676	IPR004875:1	None	PF03184:1
c_debaryana.g11623.t1	None	IPR018306:1	None	PF10544:1
c_debaryana.g11628.t1	None	IPR002838:1	None	PF01987:1
c_debaryana.g1163.t1	None	IPR007064:1	None	PF04981:1
c_debaryana.g11633.t1	GO:0003911;GO:0006260;GO:0006281	IPR013839:1;IPR004150:1	None	PF01653:1;PF14520:1;PF03120:1
c_debaryana.g11634.t1	GO:0003777;GO:0005524;GO:0007018;GO:0008017	IPR001752:2	None	PF00225:2
c_debaryana.g11635.t1	None	IPR030392:1	None	PF13884:1
c_debaryana.g11637.t1	GO:0008080	IPR000182:1	None	PF13673:1
c_debaryana.g11640.t1	None	IPR013126:1	None	PF00012:1
c_debaryana.g11643.t1	None	None	None	None
c_debaryana.g11645.t1	GO:0004672;GO:0006468	IPR001245:1	None	PF07714:1
c_debaryana.g11646.t1	GO:0004672;GO:0005524;GO:0006468	IPR000719:1	None	PF00069:1
c_debaryana.g11647.t1	GO:0032324	IPR001453:1;IPR005111:1;IPR005110:1	None	PF03453:1;PF00994:1;PF03454:1
c_debaryana.g11648.t1	GO:0003676;GO:0006139;GO:0008408	IPR002562:1	None	PF01612:1
c_debaryana.g11649.t3	GO:0006886;GO:0016192;GO:0030117;GO:0030131	IPR002553:1;IPR015151:1	None	PF09066:1;PF01602:1
c_debaryana.g1165.t1	GO:0005515	IPR001611:2	None	PF13516:2
c_debaryana.g11651.t1	GO:0009190;GO:0035556	IPR001054:1	SignalP-noTM:1	PF00211:1
c_debaryana.g11652.t1	None	None	SignalP-TM:1	None
c_debaryana.g11655.t1	None	IPR007109:1	None	PF04427:1
c_debaryana.g11656.t1	None	IPR018962:1	None	PF09353:1
c_debaryana.g11657.t1	None	None	SignalP-noTM:1	None
c_debaryana.g11658.t2	None	IPR031968:1;IPR000008:1	None	PF00168:1;PF16016:1
c_debaryana.g11659.t1	GO:0070072	IPR019013:1	None	PF09446:1
c_debaryana.g11661.t1	None	IPR009543:1;IPR026854:1;IPR031645:1	None	PF06650:1;PF16909:1;PF12624:1
c_debaryana.g11663.t1	GO:0004672;GO:0005524;GO:0006468	IPR000719:1	None	PF00069:1
c_debaryana.g11664.t1	GO:0003676;GO:0005524	IPR011545:1;IPR001650:1	None	PF00270:1;PF00271:1
c_debaryana.g11665.t1	GO:0005524;GO:0016021;GO:0016887;GO:0042626;GO:0055085	IPR011527:1;IPR003439:1	None	PF00005:1;PF00664:1
c_debaryana.g11666.t1	None	IPR024616:2	SignalP-noTM:1	PF12499:2
c_debaryana.g11667.t1	GO:0003735;GO:0005840;GO:0006412	IPR013025:1	None	PF00276:1
c_debaryana.g11669.t1	GO:0004672;GO:0006468	IPR001245:1	None	PF07714:1
c_debaryana.g1167.t1	GO:0003676;GO:0004523	IPR002156:1;IPR011320:2	None	PF13456:1;PF01693:2
c_debaryana.g11671.t2	None	IPR000195:1	None	PF00566:1
c_debaryana.g11672.t1	GO:0003677;GO:0008270	IPR002653:1;IPR000058:1	None	PF01754:1;PF01428:1
c_debaryana.g11676.t1	None	IPR025640:1	None	PF14237:1
c_debaryana.g11678.t1	None	IPR006760:1	None	PF04667:1
c_debaryana.g11679.t1	GO:0004177;GO:0006508;GO:0008270	IPR001948:1	None	PF02127:1
c_debaryana.g11680.t2	GO:0006807	IPR003010:1;IPR022310:1	None	PF00795:1;PF02540:1
c_debaryana.g11688.t1	GO:0004455;GO:0009082;GO:0055114	IPR000506:1;IPR013116:1	None	PF07991:1;PF01450:1
c_debaryana.g11690.t1	None	None	None	None
c_debaryana.g11691.t1	None	None	None	None
c_debaryana.g11692.t1	None	None	None	None
c_debaryana.g11693.t1	None	IPR037401:1	None	PF12680:1
c_debaryana.g11695.t2	GO:0004672;GO:0005524;GO:0006468	IPR000719:1	None	PF00069:1
c_debaryana.g11697.t1	None	IPR026854:1	None	PF12624:1
c_debaryana.g11698.t1	None	IPR031737:1;IPR009378:1	None	PF16858:1;PF06278:1
c_debaryana.g11699.t1	None	None	SignalP-noTM:1	None
c_debaryana.g117.t1	GO:0016787	IPR000086:1	None	PF00293:1
c_debaryana.g11703.t1	None	None	SignalP-noTM:1	None
c_debaryana.g11704.t1	GO:0008641	IPR000594:1	None	PF00899:1
c_debaryana.g11705.t2	GO:0006725;GO:0008198;GO:0016491	IPR004183:1	None	PF02900:1
c_debaryana.g11706.t1	GO:0006725;GO:0008198;GO:0016491	IPR004183:1	None	PF02900:1
c_debaryana.g11707.t1	None	IPR016435:1	None	PF01866:1
c_debaryana.g11709.t1	GO:0016020;GO:0022857;GO:0055085	IPR002293:1	SignalP-TM:1	PF13520:1
c_debaryana.g11710.t1	GO:0016020;GO:0022857;GO:0055085	IPR002293:1	SignalP-TM:1	PF13520:1
c_debaryana.g11712.t1	GO:0003723;GO:0006396;GO:0008173	IPR001537:1	None	PF00588:1
c_debaryana.g11713.t1	GO:0008080	IPR000182:1	None	PF00583:1
c_debaryana.g11716.t1	None	IPR004147:1	None	PF03109:1
c_debaryana.g11717.t1	None	IPR008752:1	None	PF05548:1
c_debaryana.g11721.t1	GO:0005515	IPR001680:1	None	PF00400:1
c_debaryana.g11722.t1	GO:0003677;GO:0005634	IPR004333:1	None	PF03110:1
c_debaryana.g11726.t1	GO:0004672;GO:0005524;GO:0006468	IPR000719:1	SignalP-TM:1	PF00069:1
c_debaryana.g11727.t1	GO:0003676;GO:0004525;GO:0005524;GO:0006396;GO:0016891	IPR011545:1;IPR005034:1;IPR001650:1;IPR000999:2	None	PF03368:1;PF00270:1;PF00271:1;PF00636:2
c_debaryana.g11728.t1	GO:0003676;GO:0005515	IPR003165:2;IPR003100:1	None	PF02171:2;PF02170:1
c_debaryana.g11729.t1	None	IPR041492:1	None	PF13419:1
c_debaryana.g11733.t1	GO:0004672;GO:0006468	IPR001245:1	None	PF07714:1
c_debaryana.g11737.t1	GO:0004386	IPR001650:1;IPR011709:1;IPR007502:1	None	PF00271:1;PF04408:1;PF07717:1
c_debaryana.g11738.t1	None	None	SignalP-TM:1	None
c_debaryana.g11741.t1	GO:0004672;GO:0005524;GO:0006468	IPR000719:1	None	PF00069:1
c_debaryana.g11742.t1	GO:0004672;GO:0005524;GO:0006468	IPR000719:1	None	PF00069:1
c_debaryana.g11743.t1	None	IPR000717:1	None	PF01399:1
c_debaryana.g11747.t1	None	None	None	None
c_debaryana.g11748.t1	None	None	None	None
c_debaryana.g11749.t1	GO:0004531;GO:0006259	IPR004947:3	SignalP-noTM:1	PF03265:3
c_debaryana.g11751.t1	GO:0006820;GO:0016021	IPR011531:3	None	PF00955:3
c_debaryana.g11752.t1	GO:0032040	IPR006984:2	None	PF04900:2
c_debaryana.g11753.t1	GO:0016787	IPR000246:2	None	PF01112:2
c_debaryana.g11754.t1	None	IPR020683:4	None	PF12796:4;PF13637:1
c_debaryana.g11755.t1	None	IPR009071:1	None	PF00505:1
c_debaryana.g11757.t1	None	IPR005069:1	None	PF03407:1
c_debaryana.g11759.t1	GO:0016491;GO:0055114	IPR008333:1;IPR001433:1	None	PF00175:1;PF00970:1
c_debaryana.g11760.t1	GO:0004672;GO:0005524;GO:0006468	IPR000719:1	None	PF00069:1
c_debaryana.g11761.t2	GO:0016746	IPR002505:1;IPR010766:1	None	PF07085:1;PF13500:2;PF01515:1
c_debaryana.g11762.t1	GO:0004672;GO:0005524;GO:0006468	IPR000719:1	None	PF00069:1
c_debaryana.g11763.t1	GO:0015078;GO:0015986;GO:0045263	IPR002146:1	None	PF00430:1
c_debaryana.g11764.t2	None	None	SignalP-noTM:1	None
c_debaryana.g11765.t1	GO:0003676;GO:0005524	IPR011545:1;IPR001650:1	None	PF00270:1;PF00271:1
c_debaryana.g11768.t1	None	IPR024616:2	SignalP-noTM:1	PF12499:2
c_debaryana.g11769.t1	GO:0004222;GO:0006508	IPR001915:1	None	PF01435:1
c_debaryana.g11770.t1	None	IPR006903:1	None	PF04818:1
c_debaryana.g11771.t1	GO:0000105	IPR006062:1;IPR017926:1	None	PF00117:1;PF00977:1
c_debaryana.g11775.t1	GO:0004672;GO:0006468	IPR001245:1	None	PF07714:1
c_debaryana.g11778.t1	GO:0003723;GO:0006396	IPR000061:2;IPR019147:1	None	PF09750:1;PF01805:2
c_debaryana.g11779.t1	None	None	SignalP-noTM:1	None
c_debaryana.g11780.t1	None	None	SignalP-noTM:1	None
c_debaryana.g11783.t1	GO:0016301;GO:0016310;GO:0016774	IPR000890:1	None	PF00871:1
c_debaryana.g11784.t1	None	IPR005172:2	None	PF03638:2
c_debaryana.g11785.t1	GO:0000148;GO:0003843;GO:0006075;GO:0016020	IPR026899:1;IPR003440:3	None	PF02364:3;PF14288:1
c_debaryana.g11786.t1	None	None	None	PF13868:1
c_debaryana.g11787.t1	GO:0046872	IPR018957:1	None	PF00097:1
c_debaryana.g11789.t1	GO:0016787	IPR004843:1	None	PF00149:1
c_debaryana.g11790.t1	None	IPR013534:1;IPR001296:1	None	PF00534:1;PF08323:1
c_debaryana.g11791.t1	GO:0005524	IPR006204:1;IPR013750:1	None	PF08544:1;PF00288:1
c_debaryana.g11792.t1	GO:0000148;GO:0003843;GO:0006075;GO:0016020	IPR026899:1;IPR003440:3	None	PF14288:1;PF02364:3
c_debaryana.g11793.t1	None	IPR019358:1	SignalP-TM:1	PF10225:1
c_debaryana.g11794.t1	None	None	None	None
c_debaryana.g11795.t1	GO:0009055;GO:0051536	IPR001041:1	None	PF00111:1
c_debaryana.g11797.t1	None	IPR013730:1	None	PF08524:1
c_debaryana.g11798.t1	GO:0016787	IPR000407:2	SignalP-TM:1	PF01150:2
c_debaryana.g11799.t1	None	IPR004853:1	None	PF03151:1
c_debaryana.g11800.t1	None	None	SignalP-noTM:1	None
c_debaryana.g11801.t1	None	None	None	PF00656:1
c_debaryana.g11802.t1	None	IPR013632:2	None	PF08423:2
c_debaryana.g11803.t1	None	IPR003035:1	None	PF02042:1
c_debaryana.g11804.t1	None	IPR018962:1	None	PF09353:1
c_debaryana.g11805.t1	None	IPR025344:1	None	PF13355:1
c_debaryana.g11806.t1	GO:0004672;GO:0005524;GO:0006468	IPR000719:1	None	PF00069:1
c_debaryana.g11807.t1	GO:0016787	IPR000086:1	None	PF00293:1
c_debaryana.g1181.t1	GO:0005216;GO:0005515;GO:0006811;GO:0016020;GO:0055085	IPR005821:1;IPR001680:2	None	PF00400:2;PF00520:1
c_debaryana.g11810.t1	GO:0003723;GO:0004540;GO:0006396;GO:0030677	IPR002730:1	None	PF01868:1
c_debaryana.g11811.t1	GO:0003676;GO:0008270;GO:0016818	IPR014905:1	None	PF08797:1
c_debaryana.g11812.t1	GO:0008080	IPR000182:1	None	PF13302:1
c_debaryana.g11813.t1	None	None	None	None
c_debaryana.g11814.t1	GO:0005509	IPR001881:2	None	PF07645:2
c_debaryana.g11815.t1	GO:0005524	IPR000330:1;IPR001650:1	None	PF00271:1;PF00176:1
c_debaryana.g11817.t1	GO:0006629;GO:0008081	IPR030395:1	None	PF03009:1
c_debaryana.g11818.t1	None	IPR027973:1	None	PF15375:1
c_debaryana.g11819.t1	GO:0004518	IPR003729:1	None	PF02577:1
c_debaryana.g1182.t1	None	IPR008752:1	None	PF05548:1
c_debaryana.g11820.t1	None	IPR019186:1	None	PF09805:1
c_debaryana.g11821.t1	GO:0003676	IPR000504:2;IPR041591:1	None	PF17780:1;PF00076:2
c_debaryana.g11823.t3	GO:0005525	IPR006073:2	None	PF01926:2
c_debaryana.g11824.t1	GO:0016020	IPR002809:1	None	PF01956:1
c_debaryana.g11825.t1	GO:0003676;GO:0004386;GO:0005524	IPR011545:1;IPR001650:1;IPR011709:1;IPR007502:1	None	PF00270:1;PF00271:1;PF04408:1;PF07717:1
c_debaryana.g11826.t1	None	None	SignalP-noTM:1	None
c_debaryana.g11827.t1	None	None	None	PF02466:1
c_debaryana.g11829.t1	None	None	None	None
c_debaryana.g1183.t1	GO:0004672;GO:0006468	IPR001245:1	None	PF07714:1
c_debaryana.g11830.t1	GO:0008483;GO:0030170	IPR005814:1	None	PF00202:1
c_debaryana.g11831.t1	GO:2001070	IPR002044:1	None	PF00686:1
c_debaryana.g11832.t1	None	IPR010441:1	None	PF06294:1
c_debaryana.g11833.t1	None	IPR013122:1	None	PF08016:1
c_debaryana.g11835.t1	None	IPR013584:1	None	PF08373:1
c_debaryana.g11837.t1	None	None	SignalP-noTM:1	None
c_debaryana.g11838.t1	None	IPR001030:1;IPR013122:1;IPR000573:1	None	PF00694:1;PF08016:1;PF00330:1
c_debaryana.g11839.t1	GO:0016746	IPR002123:1	None	PF01553:1
c_debaryana.g11840.t1	GO:0016575	IPR013951:1	None	PF08642:1
c_debaryana.g11841.t1	GO:0004620	IPR007000:2	SignalP-noTM:1	PF04916:2
c_debaryana.g11845.t1	GO:0004512;GO:0006021;GO:0008654	IPR002587:1;IPR013021:1	None	PF01658:1;PF07994:1
c_debaryana.g11846.t1	GO:0005515	IPR000225:1	None	PF00514:1
c_debaryana.g11847.t1	GO:0005515	IPR001680:1	None	PF00400:1
c_debaryana.g1185.t1	None	IPR013517:1	None	PF13517:1;PF01839:1
c_debaryana.g11850.t1	GO:0003735;GO:0005840;GO:0006412	IPR000456:1	None	PF01196:1
c_debaryana.g11851.t1	GO:0016765	IPR001986:1	None	PF00275:1
c_debaryana.g11853.t1	GO:0004672;GO:0005524;GO:0006468	IPR000719:1	None	PF00069:1
c_debaryana.g11854.t1	GO:0016409	IPR001594:1	None	PF01529:1
c_debaryana.g11855.t1	GO:0000445;GO:0006397	IPR008501:1	None	PF05615:1
c_debaryana.g11856.t1	None	IPR013078:1	None	PF00300:1
c_debaryana.g11857.t1	GO:0004134;GO:0005975	IPR003385:1	None	PF02446:1
c_debaryana.g11858.t1	GO:0010181;GO:0016491;GO:0055114	IPR003097:2;IPR008254:1;IPR001433:1	None	PF00175:1;PF00258:1;PF00667:2
c_debaryana.g11859.t1	GO:0016538	IPR000789:1	None	PF01111:1
c_debaryana.g1186.t1	GO:0004672;GO:0006468	IPR001245:1	None	PF07714:1
c_debaryana.g11860.t1	GO:0009166;GO:0016787	IPR004843:1;IPR008334:1	None	PF00149:1;PF02872:1
c_debaryana.g11862.t1	GO:0009166;GO:0016787	IPR004843:1;IPR008334:1	None	PF00149:1;PF02872:1
c_debaryana.g11863.t1	None	IPR025926:1	None	PF13365:1;PF12812:1
c_debaryana.g11864.t1	None	IPR002634:1	None	PF01722:1
c_debaryana.g11865.t1	GO:0006355	IPR031693:1;IPR003822:3;IPR013194:1	None	PF08295:1;PF02671:3;PF16879:1
c_debaryana.g11866.t1	GO:0006886;GO:0006888;GO:0008270;GO:0030127	IPR012990:1;IPR007123:1;IPR006900:1;IPR006895:1;IPR006896:1	None	PF00626:1;PF04815:1;PF08033:1;PF04810:1;PF04811:1
c_debaryana.g1187.t1	None	None	None	None
c_debaryana.g11877.t1	None	IPR034733:1	None	PF01039:1
c_debaryana.g11878.t1	None	IPR016040:1	None	PF13460:1
c_debaryana.g11879.t1	GO:0004488;GO:0055114	IPR020631:1;IPR020630:1	None	PF02882:1;PF00763:1
c_debaryana.g1188.t2	GO:0016491	IPR005025:1	None	PF03358:1
c_debaryana.g11880.t1	GO:0006614;GO:0008312;GO:0048500	IPR031545:1;IPR013699:1	None	PF17004:1;PF08492:1
c_debaryana.g11881.t1	GO:0016491;GO:0055114	IPR023753:2	SignalP-noTM:1	PF07992:2
c_debaryana.g11882.t1	GO:0007017;GO:0030286	IPR001372:1	None	PF01221:1
c_debaryana.g11885.t1	GO:0009058	IPR006805:1;IPR017926:2;IPR015890:1	None	PF00117:2;PF00425:1;PF04715:1
c_debaryana.g11886.t1	None	IPR011677:1	None	PF07773:1
c_debaryana.g11887.t1	GO:0016020;GO:0016021	IPR000620:1	None	PF00892:1
c_debaryana.g1189.t1	GO:0004672;GO:0006468	IPR001245:1	None	PF07714:1
c_debaryana.g11895.t1	GO:0006281;GO:0030915	IPR011513:1	None	PF07574:1
c_debaryana.g11896.t2	None	IPR007621:1	None	PF04536:1
c_debaryana.g11897.t1	None	IPR040464:1;IPR041429:1	None	PF05770:1;PF17927:1
c_debaryana.g11898.t1	GO:0003824	IPR000873:1;IPR025110:1	None	PF13193:1;PF00501:1
c_debaryana.g11899.t1	GO:0008168	IPR001678:1	None	PF01189:1
c_debaryana.g11902.t1	None	IPR002893:1	None	PF01753:1
c_debaryana.g11903.t1	GO:0005044;GO:0016020	IPR001190:5	None	PF00530:5
c_debaryana.g11904.t1	None	IPR024989:1	None	PF12832:1
c_debaryana.g11908.t1	None	None	None	None
c_debaryana.g11909.t1	GO:0000166;GO:0003677;GO:0003887;GO:0005634;GO:0006260;GO:0008270	IPR006134:1;IPR013697:1;IPR006133:1	None	PF03104:1;PF08490:1;PF00136:1
c_debaryana.g11913.t1	GO:0004672;GO:0005524;GO:0006468	IPR000719:1	None	PF00069:1
c_debaryana.g11915.t1	GO:0005515;GO:0006511	IPR001012:1;IPR004854:1	None	PF03152:1;PF00789:1
c_debaryana.g11916.t1	GO:0005524	IPR000330:1;IPR001650:1;IPR023780:2	None	PF00271:1;PF00385:2;PF00176:1
c_debaryana.g11919.t1	None	IPR041679:1	SignalP-noTM:1	PF13604:1;PF13087:1;PF12874:2
c_debaryana.g1192.t1	GO:0004672;GO:0006468	IPR001245:2	None	PF07714:2
c_debaryana.g11920.t1	GO:0016491;GO:0055114	IPR005123:1	None	PF13640:1
c_debaryana.g11921.t1	GO:0006281;GO:0008270	IPR007198:1;IPR004595:1	SignalP-noTM:1	PF07975:1;PF04056:1
c_debaryana.g11922.t1	None	None	None	None
c_debaryana.g11923.t1	GO:0009055;GO:0020037	IPR009056:1	None	PF13442:1
c_debaryana.g11924.t1	None	IPR001623:1	None	PF00226:1
c_debaryana.g11925.t1	None	IPR008805:1	None	PF05914:1
c_debaryana.g11927.t2	GO:0005509	IPR002048:2	None	PF13499:2
c_debaryana.g11928.t2	None	IPR005037:1	None	PF03371:1
c_debaryana.g1193.t1	GO:0004672;GO:0005524;GO:0006468	IPR000719:1	None	PF00069:1
c_debaryana.g11931.t1	GO:0005524	IPR002423:1	None	PF00118:1
c_debaryana.g11932.t1	GO:0005509	IPR002048:1	None	PF13499:1;PF13833:1
c_debaryana.g11934.t1	None	IPR002893:1	None	PF01753:1
c_debaryana.g11937.t1	None	IPR008752:2;IPR000562:1	None	PF00040:1;PF05548:2
c_debaryana.g11938.t1	GO:0005515	IPR001024:20;IPR005108:1;IPR001680:2	None	PF00400:2;PF03451:1;PF01477:20
c_debaryana.g11939.t1	GO:0004842;GO:0005515;GO:0016567	IPR003613:1;IPR001680:8	None	PF00400:8;PF04564:1
c_debaryana.g11940.t1	GO:0003677;GO:0003917;GO:0006265	IPR025834:1;IPR013500:1;IPR008336:1	None	PF01028:1;PF02919:1;PF14370:1
c_debaryana.g11941.t1	None	None	None	None
c_debaryana.g11942.t1	GO:0003677;GO:0005524;GO:0006270	IPR001208:1;IPR027925:1;IPR041562:1;IPR041024:1;IPR033762:1	None	PF17207:1;PF17855:1;PF00493:1;PF18263:1;PF14551:1
c_debaryana.g11944.t1	GO:0003676;GO:0005524	IPR011545:1;IPR032284:1;IPR001650:1	None	PF16124:1;PF00270:1;PF00271:1
c_debaryana.g11945.t1	GO:0005515	IPR001680:1	None	PF00400:1
c_debaryana.g11950.t1	None	IPR009009:1	None	PF03330:1
c_debaryana.g11953.t1	GO:0003885;GO:0016020;GO:0016491;GO:0050660;GO:0055114	IPR007173:1;IPR006094:1	None	PF01565:1;PF04030:1
c_debaryana.g11954.t1	GO:0005515	IPR002110:3;IPR020683:4	None	PF12796:4;PF00023:3
c_debaryana.g11956.t1	None	IPR004345:1	SignalP-TM:1	PF03134:1
c_debaryana.g11957.t1	None	None	None	PF13771:1
c_debaryana.g11958.t1	None	None	SignalP-noTM:1	None
c_debaryana.g11959.t1	None	IPR003347:1	None	PF02373:1
c_debaryana.g11960.t1	None	IPR013932:1	None	PF08623:1
c_debaryana.g11961.t1	None	None	SignalP-noTM:1	None
c_debaryana.g11962.t1	GO:0003676	IPR000504:3	None	PF00076:3
c_debaryana.g11963.t1	None	IPR021825:1	None	PF11891:1
c_debaryana.g11964.t1	None	None	SignalP-noTM:1	None
c_debaryana.g11965.t1	None	IPR006059:1	SignalP-noTM:1	PF01547:1
c_debaryana.g11969.t1	GO:0001401	IPR033468:1;IPR019564:1	None	PF10568:1;PF17171:1
c_debaryana.g1197.t2	None	IPR013830:1	None	PF13472:1
c_debaryana.g11974.t1	None	IPR005135:1	None	PF03372:1
c_debaryana.g11975.t1	GO:0006364;GO:0008168	IPR006700:2	None	PF04452:2
c_debaryana.g11976.t1	None	IPR011629:1;IPR003495:1	None	PF07683:1;PF02492:1
c_debaryana.g11977.t1	GO:0004672;GO:0006468	IPR001245:2	None	PF07714:2
c_debaryana.g1198.t1	None	IPR001910:1	None	PF01156:1
c_debaryana.g11987.t1	GO:0003700;GO:0006355	IPR001471:1	None	PF00847:1
c_debaryana.g11988.t1	GO:0003700;GO:0006355	IPR001471:1	None	PF00847:1
c_debaryana.g11995.t1	None	IPR003034:1	None	PF02037:1
c_debaryana.g12001.t1	GO:0003700;GO:0006355	IPR001471:1	None	PF00847:1
c_debaryana.g12002.t1	GO:0005515	IPR000555:1;IPR001005:1	None	PF00249:1;PF01398:1
c_debaryana.g12003.t2	None	IPR019368:1	None	PF10236:1
c_debaryana.g12004.t1	None	None	None	None
c_debaryana.g12005.t1	GO:0005524;GO:0009058	IPR013221:1	None	PF08245:1
c_debaryana.g12006.t1	None	IPR006843:3	None	PF04755:3
c_debaryana.g12007.t1	GO:0004672;GO:0006468	IPR001245:1	None	PF07714:1
c_debaryana.g12008.t1	None	IPR004000:1	None	PF00022:1
c_debaryana.g12009.t1	GO:0005515	IPR001810:1	None	PF12937:1
c_debaryana.g12010.t1	None	None	None	PF13418:2
c_debaryana.g12011.t1	GO:0004518	IPR003729:1;IPR024053:1	None	PF01847:1;PF02577:1
c_debaryana.g12013.t1	None	IPR002843:1	None	PF01992:1
c_debaryana.g12014.t1	GO:0003677;GO:0034061	IPR018944:1;IPR029398:1	None	PF10391:1;PF14791:1
c_debaryana.g12018.t1	None	IPR035248:1;IPR035075:1;IPR035247:1	None	PF17286:1;PF17285:1;PF05185:1
c_debaryana.g12019.t1	None	IPR011705:1	None	PF07707:1
c_debaryana.g12021.t1	None	IPR008752:1	None	PF05548:1
c_debaryana.g12022.t1	GO:0005515	IPR001660:1	None	PF00536:1
c_debaryana.g12023.t1	GO:0008289	IPR002913:1	None	PF01852:1
c_debaryana.g12024.t1	GO:0003677;GO:0006351;GO:0006355	IPR001356:1;IPR028941:1;IPR007759:1;IPR018501:1	None	PF15613:1;PF02791:1;PF05066:1;PF00046:1
c_debaryana.g12025.t1	GO:0006629	IPR002921:1	None	PF01764:1
c_debaryana.g12026.t1	GO:0006629	IPR002921:1	None	PF01764:1
c_debaryana.g12027.t1	GO:0006629	IPR002921:1	None	PF01764:1
c_debaryana.g12028.t1	GO:0006629	IPR002921:1	None	PF01764:1
c_debaryana.g12029.t1	None	IPR001247:1;IPR015847:1	None	PF01138:1;PF03725:1
c_debaryana.g12030.t1	GO:0006629	IPR002921:1	None	PF01764:1
c_debaryana.g12032.t1	GO:0006629	IPR002921:1	None	PF01764:1
c_debaryana.g12034.t1	GO:0019867	IPR000184:1	None	PF01103:1
c_debaryana.g12035.t1	None	None	None	PF00494:1
c_debaryana.g12036.t1	None	IPR006671:1	None	PF00134:1
c_debaryana.g12038.t1	GO:0031072;GO:0051082	IPR002939:1;IPR001305:1	None	PF01556:1;PF00684:1
c_debaryana.g1204.t1	None	IPR025564:1	None	PF14159:1
c_debaryana.g12040.t1	None	IPR002893:1	None	PF01753:1
c_debaryana.g12043.t1	None	IPR040521:1	None	PF18758:1
c_debaryana.g12045.t1	None	IPR002893:1	None	PF01753:1
c_debaryana.g12046.t1	None	IPR002893:1	None	PF01753:1
c_debaryana.g12047.t1	GO:0000413;GO:0003755	IPR002130:1	None	PF00160:1
c_debaryana.g12048.t1	GO:0009522;GO:0015979;GO:0016020	IPR000549:1	None	PF01241:1
c_debaryana.g12049.t1	GO:0016491;GO:0055114	IPR002937:1	None	PF01593:1
c_debaryana.g1205.t1	GO:0005524	IPR000330:1	None	PF00176:1
c_debaryana.g12050.t1	GO:0016787	IPR002933:1;IPR011650:1	SignalP-noTM:1	PF01546:1;PF07687:1
c_debaryana.g12054.t1	None	IPR003323:1	None	PF02338:1
c_debaryana.g12056.t1	None	None	None	PF13561:1
c_debaryana.g12058.t1	None	None	None	PF13561:1
c_debaryana.g12059.t1	None	IPR001763:1	SignalP-noTM:1	PF00581:1
c_debaryana.g1206.t1	None	None	SignalP-noTM:1	None
c_debaryana.g12060.t1	None	IPR011705:1	None	PF07707:1
c_debaryana.g12061.t1	None	IPR001763:1	SignalP-noTM:1	PF00581:1
c_debaryana.g12062.t2	None	IPR007123:3	None	PF00626:3
c_debaryana.g12064.t1	GO:0003824;GO:0051536	IPR007197:1	None	PF04055:1
c_debaryana.g12066.t1	None	IPR002885:2	None	PF01535:2
c_debaryana.g12067.t1	GO:0004553;GO:0005975	IPR003582:1;IPR041233:1;IPR002241:2	SignalP-noTM:1	PF16499:2;PF01549:1;PF17801:1
c_debaryana.g12068.t1	None	IPR006597:7	SignalP-noTM:1	PF08238:7
c_debaryana.g12069.t1	GO:0004807	IPR000652:1	None	PF00121:1
c_debaryana.g12076.t1	None	IPR003846:1	None	PF02696:1
c_debaryana.g12077.t1	GO:0016020;GO:0022857;GO:0055085	IPR002293:1	None	PF13520:1
c_debaryana.g12079.t1	None	IPR001005:1	None	PF00249:1
c_debaryana.g1208.t1	GO:0006813;GO:0016020	IPR013099:1;IPR003929:1	None	PF07885:1;PF03493:1
c_debaryana.g12081.t1	GO:0045454	IPR039542:1;IPR012936:1;IPR013766:1	None	PF00085:1;PF13850:1;PF07970:1
c_debaryana.g1209.t1	None	IPR004000:1	None	PF00022:1
c_debaryana.g12095.t1	None	IPR031631:1;IPR031335:2	None	PF03200:2;PF16923:1
c_debaryana.g12096.t1	None	None	SignalP-TM:1	None
c_debaryana.g12097.t1	GO:0005515	IPR000210:1	None	PF00651:1
c_debaryana.g12098.t1	None	IPR041517:1	None	PF13365:1;PF17815:1
c_debaryana.g12099.t1	None	None	None	PF13429:1
c_debaryana.g121.t1	None	IPR003410:3	SignalP-noTM:1	PF02494:3
c_debaryana.g1210.t1	GO:0005524;GO:0016887	IPR011704:1	None	PF07728:1
c_debaryana.g12100.t1	None	None	SignalP-TM:1	None
c_debaryana.g12101.t1	GO:0005524	IPR003959:1	None	PF00004:1
c_debaryana.g12102.t1	GO:0015098;GO:0015689;GO:0016021	IPR008509:1	None	PF05631:1
c_debaryana.g12106.t1	None	IPR001048:1	None	PF00696:1
c_debaryana.g12107.t2	None	IPR039542:1;IPR012936:1	None	PF13850:1;PF07970:1
c_debaryana.g12111.t2	GO:2001070	IPR005085:2;IPR001296:1;IPR013534:1	None	PF00534:1;PF08323:1;PF16760:2
c_debaryana.g12115.t1	GO:0004650;GO:0005975	IPR000743:1	SignalP-noTM:1	PF00295:1
c_debaryana.g12116.t2	GO:0000166;GO:0004812;GO:0005524;GO:0006418	IPR013155:1;IPR002300:1	None	PF08264:1;PF00133:1
c_debaryana.g12117.t1	None	None	None	None
c_debaryana.g12119.t1	GO:0016020;GO:0022857;GO:0055085	IPR000292:1	None	PF01226:1
c_debaryana.g1212.t1	None	None	None	None
c_debaryana.g12120.t1	GO:0003824	IPR004184:1;IPR001150:1	None	PF01228:1;PF02901:1
c_debaryana.g12121.t1	None	IPR014044:1	SignalP-noTM:1	PF00188:1
c_debaryana.g12123.t1	None	IPR013096:1	SignalP-noTM:1	PF07883:1
c_debaryana.g12125.t2	GO:0003857;GO:0006631;GO:0016491;GO:0055114	IPR006108:1;IPR006176:1	None	PF00725:1;PF02737:1
c_debaryana.g1213.t1	GO:0008716	IPR011095:1	None	PF07478:1
c_debaryana.g12134.t1	GO:0000413;GO:0003755	IPR002130:1	None	PF00160:1
c_debaryana.g12135.t4	None	IPR027815:1	None	PF14703:1
c_debaryana.g12139.t1	None	IPR003339:1	None	PF02361:1
c_debaryana.g12140.t1	None	IPR024616:1	None	PF12499:1
c_debaryana.g12141.t1	GO:0016579;GO:0036459	IPR001394:1	None	PF00443:1
c_debaryana.g12142.t1	GO:0008270	IPR005135:1;IPR010666:1	None	PF03372:1;PF06839:1
c_debaryana.g12143.t1	GO:0004842	IPR000569:2	None	PF00632:2
c_debaryana.g12144.t2	GO:0005524	IPR003959:2;IPR019489:1;IPR041546:1	None	PF07724:1;PF10431:1;PF17871:1;PF00004:1
c_debaryana.g12148.t1	GO:0009190;GO:0035556	IPR001054:1;IPR006059:1	None	PF01547:1;PF00211:1
c_debaryana.g12149.t1	GO:0016021	IPR006634:1	None	PF03798:1
c_debaryana.g12150.t1	None	IPR006059:1	SignalP-noTM:1	PF01547:1
c_debaryana.g12151.t2	GO:0005525	IPR006073:1;IPR014813:1	None	PF01926:1;PF08701:1
c_debaryana.g12152.t1	None	IPR006050:1	None	PF00875:1
c_debaryana.g12153.t1	None	IPR019387:1	None	PF10260:1
c_debaryana.g12154.t1	None	IPR010895:1	SignalP-noTM:1	PF07452:1
c_debaryana.g12155.t1	None	IPR010895:1	SignalP-noTM:1	PF07452:1
c_debaryana.g12157.t1	GO:0008168	IPR005532:1;IPR013216:1	None	PF08241:1;PF03781:1
c_debaryana.g12158.t1	None	IPR001107:1	None	PF01145:1
c_debaryana.g12159.t1	None	IPR003823:1	None	PF02672:1
c_debaryana.g12160.t1	GO:0016020;GO:0030001;GO:0046873;GO:0055085	IPR002523:1	None	PF01544:1
c_debaryana.g12161.t2	GO:0016491;GO:0055114	IPR005123:1	None	PF13640:1
c_debaryana.g12162.t1	GO:0000287;GO:0004743;GO:0006096;GO:0030955	IPR015793:1;IPR015795:1	None	PF02887:1;PF00224:1
c_debaryana.g12166.t1	GO:0016491;GO:0055114	IPR005123:1	None	PF13640:1
c_debaryana.g12167.t1	GO:0004866	IPR001599:1;IPR041246:1	SignalP-noTM:1	PF00207:1;PF17973:1
c_debaryana.g12168.t1	GO:0004866	IPR001599:1;IPR041246:1	SignalP-noTM:1	PF00207:1;PF17973:1
c_debaryana.g12169.t1	GO:0004672;GO:0005524;GO:0006468	IPR001245:1;IPR000719:1	None	PF07714:1;PF00069:1
c_debaryana.g1217.t1	None	IPR011705:1	None	PF07707:1
c_debaryana.g12170.t1	None	IPR004853:1	None	PF03151:1
c_debaryana.g12172.t1	None	IPR002893:1	None	PF01753:1
c_debaryana.g12173.t1	None	IPR002893:1	None	PF01753:1
c_debaryana.g12175.t1	None	IPR002893:1	None	PF01753:1
c_debaryana.g12178.t1	None	IPR002893:1	None	PF01753:1
c_debaryana.g12179.t1	None	IPR002893:1;IPR007529:1	None	PF04438:1;PF01753:1
c_debaryana.g1218.t1	None	IPR003891:1	None	PF02847:1
c_debaryana.g12182.t1	None	IPR031926:1	None	PF15982:1
c_debaryana.g12183.t1	GO:0003723	IPR004088:1	None	PF00013:1
c_debaryana.g12184.t1	GO:0004553;GO:0004565;GO:0005975;GO:0009341	IPR006104:1;IPR004199:2;IPR006103:1;IPR006102:1	None	PF00703:1;PF02836:1;PF02837:1;PF02929:2
c_debaryana.g12185.t1	GO:0055085	IPR011701:1	None	PF07690:1
c_debaryana.g12186.t1	GO:0004672;GO:0005524;GO:0006468	IPR001245:1;IPR000719:1	SignalP-noTM:1	PF07714:1;PF00069:1
c_debaryana.g12188.t1	GO:0004672;GO:0005524;GO:0006468	IPR001245:1;IPR000719:1	None	PF07714:1;PF00069:1
c_debaryana.g12189.t1	None	IPR005691:1	None	PF16166:1
c_debaryana.g1219.t1	GO:0005509	IPR002048:1	None	PF13499:1
c_debaryana.g12190.t1	GO:0005975;GO:0016868;GO:0071704	IPR005843:1;IPR005844:2	None	PF00408:1;PF02878:2
c_debaryana.g12191.t1	None	IPR019184:1	None	PF09799:1
c_debaryana.g12193.t1	None	IPR033371:1	None	PF15346:1
c_debaryana.g12194.t1	None	IPR011705:1	None	PF07707:1
c_debaryana.g12195.t2	GO:0000287;GO:0004749;GO:0009165	IPR029099:1;IPR005946:1	None	PF13793:1;PF14572:1
c_debaryana.g12196.t1	GO:0008137;GO:0055114	IPR000440:1	None	PF00507:1
c_debaryana.g12197.t1	None	None	None	PF08592:1
c_debaryana.g12198.t1	GO:0005515;GO:0007165	IPR000157:1	None	PF01582:1
c_debaryana.g122.t1	None	None	None	PF14566:3
c_debaryana.g1220.t1	GO:0003678;GO:0005524	IPR010339:1;IPR041048:1	None	PF17856:1;PF06068:1
c_debaryana.g12203.t1	None	IPR041679:1	None	PF13604:1;PF13087:1;PF12874:2
c_debaryana.g12204.t1	GO:0000413;GO:0003755	IPR002130:1	None	PF00160:1
c_debaryana.g12210.t1	None	IPR000073:1	None	PF00561:1
c_debaryana.g12215.t1	None	IPR000772:1;IPR004302:1	SignalP-noTM:1	PF03067:1;PF00652:1
c_debaryana.g12216.t1	None	IPR032460:1;IPR022075:1	None	PF12295:1;PF11935:1
c_debaryana.g12217.t1	None	IPR002893:1	None	PF01753:1
c_debaryana.g12218.t1	None	IPR002893:1	None	PF01753:1
c_debaryana.g12219.t1	GO:0004842	IPR000569:1;IPR000408:2	None	PF13540:1;PF00632:1;PF00415:2
c_debaryana.g1222.t1	None	IPR006598:1	None	PF05686:1
c_debaryana.g12220.t1	None	None	None	PF14938:1
c_debaryana.g12221.t1	GO:0005216;GO:0006811;GO:0016020;GO:0055085	IPR005821:1;IPR000595:1	None	PF00520:1;PF00027:1
c_debaryana.g12222.t1	None	None	SignalP-noTM:1	None
c_debaryana.g12223.t1	GO:0005044;GO:0016020	IPR001190:1	None	PF00530:1
c_debaryana.g12225.t1	None	IPR000727:1	None	PF05739:1
c_debaryana.g12227.t1	GO:0016491;GO:0055114	IPR023753:1	None	PF07992:1
c_debaryana.g12228.t1	GO:0005044;GO:0016020	IPR001190:4	SignalP-noTM:1	PF00530:4
c_debaryana.g12229.t1	None	None	SignalP-noTM:1	None
c_debaryana.g1223.t1	None	IPR006598:1	None	PF05686:1
c_debaryana.g12236.t1	None	IPR002893:1	None	PF01753:1
c_debaryana.g12237.t1	None	IPR002893:1	None	PF01753:1
c_debaryana.g12239.t1	None	IPR002893:1	None	PF01753:1
c_debaryana.g12241.t1	None	IPR002893:1	None	PF01753:1
c_debaryana.g12242.t1	None	IPR002893:1	None	PF01753:1
c_debaryana.g12245.t1	None	IPR006342:1	None	PF05050:1
c_debaryana.g12246.t1	GO:0005515	IPR001214:1	None	PF00856:1
c_debaryana.g12247.t1	GO:0005524;GO:0016021;GO:0016887;GO:0042626;GO:0055085	IPR011527:3;IPR003439:2	None	PF00005:2;PF00664:3
c_debaryana.g12248.t1	None	None	SignalP-noTM:1	None
c_debaryana.g1225.t1	None	IPR010541:1;IPR013881:1	None	PF06544:1;PF08572:1
c_debaryana.g12250.t1	GO:0003824;GO:0051536	IPR024521:1;IPR007197:1	None	PF12345:1;PF04055:1
c_debaryana.g12251.t1	GO:0004843;GO:0005515;GO:0016579	IPR001012:1;IPR003903:2;IPR006155:1	None	PF02099:1;PF02809:2;PF00789:1
c_debaryana.g12253.t1	None	IPR020683:2	None	PF12796:2
c_debaryana.g12254.t1	None	IPR040911:1;IPR041161:1	SignalP-noTM:1	PF03016:1;PF18720:1
c_debaryana.g12258.t1	None	IPR001623:1	None	PF00226:1
c_debaryana.g1226.t1	GO:0003735;GO:0005840;GO:0006412;GO:0019843	IPR020040:2	None	PF00347:2
c_debaryana.g12260.t1	None	IPR040911:1;IPR013111:1	None	PF07974:1;PF03016:1
c_debaryana.g12261.t1	None	IPR002893:1	None	PF01753:1
c_debaryana.g12262.t1	None	IPR002893:1	None	PF01753:1
c_debaryana.g12263.t1	None	IPR002893:1	None	PF01753:1
c_debaryana.g12265.t1	None	IPR002893:1	None	PF01753:1
c_debaryana.g12271.t2	GO:0000160;GO:0005515	IPR010402:1;IPR001789:1	None	PF06203:1;PF00072:1
c_debaryana.g12272.t1	None	IPR002015:1;IPR041433:1;IPR040892:1	None	PF01851:1;PF18051:1;PF17781:1
c_debaryana.g12275.t1	GO:0098599	IPR002472:1	None	PF02089:1
c_debaryana.g12277.t1	GO:0005506;GO:0016705;GO:0020037;GO:0055114	IPR001128:1	None	PF00067:1
c_debaryana.g1228.t1	None	IPR001148:1	None	PF00194:1
c_debaryana.g12280.t1	None	IPR003149:1;IPR004108:1	None	PF02256:1;PF02906:1
c_debaryana.g12281.t1	None	None	SignalP-noTM:1	PF13896:1
c_debaryana.g12282.t1	None	None	SignalP-noTM:1	PF13896:1
c_debaryana.g12283.t1	None	IPR009722:1	SignalP-noTM:1	PF06977:1
c_debaryana.g12284.t1	None	None	None	PF13896:1
c_debaryana.g12285.t1	None	None	None	PF13896:1
c_debaryana.g12286.t1	None	None	SignalP-noTM:1	None
c_debaryana.g12287.t1	GO:0004866	IPR001599:1;IPR041246:1	SignalP-noTM:1	PF00207:1;PF17973:1
c_debaryana.g12289.t1	GO:0004866	IPR001599:1;IPR041246:1	SignalP-noTM:1	PF00207:1;PF17973:1
c_debaryana.g1229.t1	GO:0005524	IPR002423:1	None	PF00118:1
c_debaryana.g12290.t1	None	IPR000782:2	SignalP-noTM:1	PF02469:2
c_debaryana.g12292.t1	None	IPR000782:1	None	PF02469:1
c_debaryana.g12293.t1	GO:0005515	IPR001680:7	None	PF00400:7
c_debaryana.g12294.t1	None	IPR000782:1	SignalP-noTM:1	PF02469:1
c_debaryana.g12295.t1	None	IPR000782:1	SignalP-noTM:1	PF02469:1
c_debaryana.g12297.t1	GO:0003854;GO:0006694;GO:0016616;GO:0055114	IPR002225:2	None	PF01073:2
c_debaryana.g12298.t1	GO:0070567	IPR034683:1	None	PF01128:1
c_debaryana.g1230.t1	GO:0003777;GO:0005524;GO:0007018;GO:0008017	IPR001752:1	None	PF00225:1
c_debaryana.g12300.t1	GO:0005515	IPR004046:1;IPR004045:1	None	PF00043:1;PF13409:1
c_debaryana.g12303.t1	None	IPR001841:1;IPR003137:1	None	PF02225:1;PF13639:1
c_debaryana.g12305.t1	None	IPR022617:1	None	PF11976:1
c_debaryana.g12306.t1	GO:0005524;GO:0016021;GO:0016887;GO:0042626;GO:0055085	IPR011527:1;IPR003439:2	None	PF00005:2;PF00664:1
c_debaryana.g12307.t1	GO:0005515	IPR001680:4	None	PF00400:4
c_debaryana.g12310.t1	GO:0005524;GO:0016021;GO:0016887;GO:0042626;GO:0055085	IPR011527:2;IPR003439:2	SignalP-TM:1	PF00005:2;PF00664:2
c_debaryana.g12311.t1	GO:0004672;GO:0006468	IPR001245:1	SignalP-noTM:1	PF07714:1
c_debaryana.g12313.t1	GO:0004672;GO:0005524;GO:0006468	IPR000719:1	None	PF00069:1
c_debaryana.g12314.t1	GO:0004672;GO:0005524;GO:0006468	IPR000719:1	None	PF00069:1
c_debaryana.g12315.t1	GO:0004672;GO:0005524;GO:0006468	IPR000719:1	None	PF00069:1
c_debaryana.g12316.t1	GO:0004672;GO:0005524;GO:0006468	IPR000719:1	None	PF00069:1
c_debaryana.g12317.t1	None	IPR010796:1	None	PF07162:1
c_debaryana.g1232.t1	GO:0008138;GO:0016311	IPR007123:1;IPR000340:1	None	PF00782:1;PF00626:1
c_debaryana.g12321.t1	None	IPR008775:1	None	PF05721:1
c_debaryana.g12322.t1	GO:0003676;GO:0005524	IPR011545:1;IPR001650:1	None	PF00270:1;PF00271:1
c_debaryana.g12323.t1	GO:0003677;GO:0005634	IPR004333:1	None	PF03110:1
c_debaryana.g12325.t1	None	IPR014044:1	None	PF00188:1
c_debaryana.g12327.t1	None	IPR014044:1	None	PF00188:1
c_debaryana.g12328.t1	None	IPR023801:1	None	PF00850:1
c_debaryana.g12329.t1	None	IPR016040:1	None	PF13460:1
c_debaryana.g1233.t1	GO:0055085	IPR011701:1	None	PF07690:1
c_debaryana.g12330.t1	None	IPR016040:1	None	PF13460:1
c_debaryana.g12332.t1	GO:0003777;GO:0005524;GO:0007018;GO:0008017	IPR001752:1	None	PF00225:1
c_debaryana.g12333.t1	None	None	None	None
c_debaryana.g12335.t1	None	IPR005636:1	None	PF03942:1
c_debaryana.g12336.t2	None	None	SignalP-noTM:1	None
c_debaryana.g12337.t1	None	IPR010297:1	None	PF05990:1
c_debaryana.g12339.t1	None	IPR013057:1	None	PF01490:1
c_debaryana.g1234.t1	None	IPR003891:3	None	PF02847:3
c_debaryana.g12340.t1	GO:0009058;GO:0030170	IPR004839:1	None	PF00155:1
c_debaryana.g12341.t1	None	None	None	None
c_debaryana.g12342.t1	GO:0005509	IPR001881:4	None	PF07645:4
c_debaryana.g12343.t1	GO:0003755;GO:0005515	IPR000253:1;IPR000297:1	None	PF00639:1;PF00498:1
c_debaryana.g12344.t2	None	None	SignalP-TM:1	None
c_debaryana.g12345.t1	GO:0003676	IPR000504:1;IPR017868:1	None	PF00630:1;PF00076:1
c_debaryana.g12349.t1	None	IPR001279:2	None	PF00753:1;PF12706:1
c_debaryana.g1235.t1	None	IPR001451:2	None	PF00132:1;PF14602:1
c_debaryana.g12350.t1	GO:0003824	IPR001932:1	None	PF00481:1
c_debaryana.g12352.t1	None	None	None	None
c_debaryana.g12353.t1	None	IPR019352:1	None	PF10218:1
c_debaryana.g12354.t1	GO:0006457	IPR020818:1	None	PF00166:1
c_debaryana.g12355.t1	GO:0003747;GO:0006415	IPR000352:1;IPR005139:1	None	PF03462:1;PF00472:1
c_debaryana.g12359.t1	GO:0003700;GO:0006355;GO:0042025;GO:0043565	IPR000232:1	None	PF00447:1
c_debaryana.g1236.t1	None	IPR008166:1	SignalP-noTM:1	PF01697:1
c_debaryana.g12360.t1	None	None	SignalP-noTM:1	None
c_debaryana.g12362.t1	GO:0003824;GO:0008080;GO:0051536	IPR000182:1;IPR032432:1;IPR007197:1	None	PF16199:1;PF00583:1;PF04055:1
c_debaryana.g12363.t1	GO:0005515	IPR000048:1	None	PF00612:1
c_debaryana.g12364.t1	GO:0003743;GO:0006413	IPR001950:1	None	PF01253:1
c_debaryana.g12365.t1	GO:0003700;GO:0006355	IPR001471:1	None	PF00847:1
c_debaryana.g12366.t1	GO:0004518;GO:0006281	IPR006085:1;IPR006086:1	None	PF00867:1;PF00752:1
c_debaryana.g12367.t1	None	None	None	None
c_debaryana.g12369.t1	GO:0004672;GO:0005524;GO:0006468	IPR000719:1	None	PF00069:1
c_debaryana.g12370.t1	None	IPR018108:3	None	PF00153:3
c_debaryana.g12371.t1	GO:0006352	IPR003162:1	None	PF02291:1
c_debaryana.g12372.t1	GO:0003824	IPR000873:1;IPR025110:1;IPR032387:1	None	PF13193:1;PF00501:1;PF16177:1
c_debaryana.g12373.t1	None	None	SignalP-TM:1	None
c_debaryana.g12374.t1	GO:0005525	IPR032305:1;IPR006073:1;IPR025121:1	None	PF13167:1;PF01926:1;PF16360:1
c_debaryana.g12375.t1	None	None	SignalP-noTM:1	None
c_debaryana.g12376.t1	None	IPR005502:1	None	PF03747:1
c_debaryana.g1238.t1	GO:2001070	IPR002044:1	None	PF00686:1
c_debaryana.g12381.t1	GO:0004114;GO:0007165	IPR002073:1	None	PF00233:1
c_debaryana.g12382.t1	GO:0005381;GO:0016021;GO:0034755	IPR009716:1	None	PF06963:1
c_debaryana.g12385.t1	None	None	SignalP-noTM:1	None
c_debaryana.g12389.t1	None	None	SignalP-noTM:1	None
c_debaryana.g12393.t1	None	IPR002347:1	None	PF00106:1
c_debaryana.g12394.t1	GO:0004672;GO:0005524;GO:0006468	IPR000719:1	None	PF00069:1
c_debaryana.g12396.t1	GO:0004222;GO:0005524;GO:0006508	IPR003959:1;IPR000642:1;IPR041569:1	None	PF00004:1;PF01434:1;PF17862:1
c_debaryana.g12397.t1	None	IPR005135:1	None	PF03372:1
c_debaryana.g12398.t1	GO:0003735;GO:0006412;GO:0015934	IPR002677:1	None	PF01783:1
c_debaryana.g12399.t1	GO:0005515	IPR005113:1;IPR001194:1;IPR001680:1	SignalP-noTM:1	PF00400:1;PF03456:1;PF02141:1
c_debaryana.g124.t1	None	None	SignalP-noTM:1	None
c_debaryana.g1240.t1	GO:0005515	IPR001680:1	None	PF00400:1
c_debaryana.g12402.t1	None	IPR003395:1	None	PF02463:1
c_debaryana.g12404.t1	GO:0016020	IPR013525:1	None	PF01061:1
c_debaryana.g12405.t1	GO:0005524;GO:0016020;GO:0016887	IPR013525:1;IPR003439:1	None	PF00005:1;PF01061:1
c_debaryana.g12407.t1	GO:0005515	IPR001214:1	None	PF00856:1
c_debaryana.g12408.t1	None	IPR001763:1	None	PF00581:1
c_debaryana.g1241.t1	None	IPR001623:1;IPR015399:1	None	PF00226:1;PF09320:1
c_debaryana.g12410.t1	GO:0004672;GO:0006468	IPR001245:2	SignalP-noTM:1	PF07714:2
c_debaryana.g12413.t1	None	IPR006843:1	None	PF04755:1
c_debaryana.g12415.t1	GO:0003755	IPR001179:1	SignalP-noTM:1	PF00254:1
c_debaryana.g12416.t1	GO:0009190;GO:0035556	IPR001054:1	None	PF00211:1
c_debaryana.g1242.t1	GO:0006605;GO:0006886;GO:0016020	IPR001901:1	None	PF00584:1
c_debaryana.g12420.t1	None	IPR002347:1	None	PF00106:1
c_debaryana.g12423.t1	None	None	SignalP-TM:1	None
c_debaryana.g12424.t1	None	None	None	PF04615:1
c_debaryana.g12426.t1	GO:0005524;GO:0046872	IPR000330:2;IPR018957:1;IPR001650:1	None	PF00271:1;PF00176:2;PF00097:1
c_debaryana.g12428.t1	None	None	None	PF13432:1
c_debaryana.g1243.t1	GO:0016757	IPR007657:1	None	PF04577:1
c_debaryana.g12430.t1	None	None	None	PF13589:1
c_debaryana.g12431.t1	None	IPR032739:1	None	PF15749:1
c_debaryana.g12432.t1	GO:0008168;GO:0032259	IPR007213:1	None	PF04072:1
c_debaryana.g12433.t1	None	None	None	PF13868:1
c_debaryana.g12436.t1	None	IPR013122:1	None	PF08016:1
c_debaryana.g12437.t1	None	None	None	PF11969:1
c_debaryana.g12438.t1	GO:0003924;GO:0005525	IPR000640:1;IPR031950:1;IPR000795:1;IPR004161:1;IPR005517:1	None	PF03144:1;PF03764:1;PF00009:1;PF16004:1;PF00679:1
c_debaryana.g12442.t1	None	None	None	None
c_debaryana.g12444.t1	None	None	SignalP-noTM:1	None
c_debaryana.g12445.t1	GO:0005524;GO:0016021;GO:0016887;GO:0042626;GO:0055085	IPR011527:2;IPR003439:2	None	PF00005:2;PF00664:2
c_debaryana.g12446.t1	None	IPR013721:1	None	PF08514:1
c_debaryana.g12447.t1	None	None	SignalP-noTM:1	None
c_debaryana.g12449.t1	None	None	SignalP-noTM:1	None
c_debaryana.g12450.t1	None	None	None	PF13385:1
c_debaryana.g12451.t1	None	IPR019378:1	SignalP-noTM:1	PF10250:1
c_debaryana.g12454.t1	None	IPR006342:1	None	PF05050:1
c_debaryana.g12456.t1	None	None	SignalP-noTM:1	None
c_debaryana.g12458.t1	None	IPR002372:2	None	PF13360:2
c_debaryana.g12461.t1	None	IPR023416:1;IPR018020:1	None	PF09349:1;PF00576:1
c_debaryana.g12462.t1	GO:0004252;GO:0006508	IPR000209:1	None	PF00082:1
c_debaryana.g12463.t1	GO:0007034	IPR005024:1	None	PF03357:1
c_debaryana.g12464.t1	GO:0003777;GO:0005524;GO:0007018;GO:0008017	IPR001752:1	None	PF00225:1
c_debaryana.g12465.t1	GO:0004672;GO:0005524;GO:0006468	IPR000719:1	None	PF00069:1
c_debaryana.g12468.t1	None	IPR015202:1;IPR009880:1	None	PF09118:1;PF07250:1
c_debaryana.g12469.t1	None	IPR009880:1	None	PF07250:1
c_debaryana.g12471.t1	None	IPR019332:1	None	PF10188:1
c_debaryana.g12476.t1	GO:0005524;GO:0005534	IPR019539:1;IPR006204:1;IPR013750:1	None	PF10509:1;PF08544:1;PF00288:1
c_debaryana.g12477.t1	GO:0004601;GO:0006979;GO:0020037;GO:0055114	IPR002016:2	None	PF00141:2
c_debaryana.g12478.t1	None	IPR024616:1	None	PF12499:1
c_debaryana.g12479.t1	GO:0000151;GO:0004842;GO:0006511;GO:0016567;GO:0034450	IPR003613:1;IPR019474:1	None	PF10408:1;PF04564:1
c_debaryana.g12480.t1	GO:0004601;GO:0006979;GO:0020037;GO:0055114	IPR002016:2	None	PF00141:2
c_debaryana.g12482.t1	None	None	SignalP-noTM:1	None
c_debaryana.g12483.t1	GO:0004601;GO:0006979;GO:0020037;GO:0055114	IPR002016:2	SignalP-noTM:1	PF00141:2
c_debaryana.g12484.t1	GO:0005507;GO:0055070	IPR023648:1	None	PF03932:1
c_debaryana.g12485.t1	GO:0005515	IPR001680:1;IPR000409:2	None	PF00400:1;PF02138:2
c_debaryana.g12487.t1	GO:0003824;GO:0004334;GO:0009072	IPR015377:1;IPR011234:1	None	PF09298:1;PF01557:1
c_debaryana.g12488.t1	None	IPR003609:2	None	PF14295:2
c_debaryana.g1249.t1	GO:0009190;GO:0035556	IPR001054:1	None	PF00211:1
c_debaryana.g12490.t1	GO:0005576;GO:0006030;GO:0008061	IPR002557:2	None	PF01607:2
c_debaryana.g12491.t1	GO:0005576;GO:0006030;GO:0008061	IPR002557:2	None	PF01607:2
c_debaryana.g12495.t1	None	IPR027948:1	None	PF14494:1
c_debaryana.g12496.t1	GO:0005576;GO:0006030;GO:0008061	IPR002557:2	None	PF01607:2
c_debaryana.g12497.t1	GO:0005576;GO:0006030;GO:0008061	IPR002557:2	None	PF01607:2
c_debaryana.g12498.t1	GO:0004672;GO:0005524;GO:0006468	IPR000719:1	SignalP-noTM:1	PF00069:1
c_debaryana.g12499.t2	GO:0010038;GO:0016756;GO:0046872;GO:0046938	IPR007719:1	None	PF05023:1
c_debaryana.g125.t1	None	None	SignalP-noTM:1	None
c_debaryana.g12500.t1	None	IPR019494:1;IPR013702:1	None	PF08495:1;PF10442:1
c_debaryana.g12501.t1	None	None	None	PF13561:1
c_debaryana.g12502.t1	None	IPR024616:1	None	PF12499:1
c_debaryana.g12503.t1	None	IPR001926:1	None	PF00291:1
c_debaryana.g12505.t1	None	IPR018108:3	None	PF00153:3
c_debaryana.g12507.t1	GO:0003723	IPR004088:1	None	PF15985:1
c_debaryana.g12508.t1	GO:0006355;GO:0008270;GO:0043565	IPR000679:1	None	PF00320:1
c_debaryana.g12509.t1	GO:0003676;GO:0005524	IPR011545:3;IPR001650:1	None	PF00270:3;PF00271:1
c_debaryana.g12511.t1	GO:0004672;GO:0006468	IPR001245:1;IPR000644:2	None	PF00571:2;PF07714:1
c_debaryana.g12512.t1	None	IPR005474:1;IPR005475:1;IPR033248:1	None	PF02779:1;PF00456:1;PF02780:1
c_debaryana.g12514.t1	GO:0004553;GO:0005975	IPR001547:1	SignalP-noTM:1	PF00150:1
c_debaryana.g12515.t1	None	IPR008752:1	None	PF05548:1
c_debaryana.g12516.t1	GO:0005044;GO:0016020	IPR001190:3	None	PF13540:4;PF00530:3
c_debaryana.g12517.t1	None	IPR001623:1	None	PF00226:1;PF13370:1
c_debaryana.g12519.t1	None	IPR019141:1	None	PF09741:1
c_debaryana.g12520.t1	None	None	None	PF13418:1;PF13415:1
c_debaryana.g12521.t1	None	IPR002939:1;IPR001623:1	SignalP-noTM:1	PF01556:1;PF00226:1
c_debaryana.g12524.t1	GO:0006633;GO:0016020;GO:0016747	IPR013601:1;IPR012328:1	None	PF02797:1;PF08392:1
c_debaryana.g12525.t1	None	IPR022796:1	None	PF00504:1
c_debaryana.g12526.t1	None	IPR022796:1	None	PF00504:1
c_debaryana.g12527.t1	None	IPR022796:1	None	PF00504:1
c_debaryana.g12528.t1	None	IPR022796:1	None	PF00504:1
c_debaryana.g12529.t1	None	IPR022796:1	None	PF00504:1
c_debaryana.g1253.t1	None	IPR032041:1;IPR031336:1	None	PF16050:1;PF05179:1
c_debaryana.g12532.t1	GO:0004584;GO:0006506	IPR007315:1	None	PF04188:1
c_debaryana.g12533.t1	GO:0005044;GO:0016020	IPR002859:1;IPR001190:12	None	PF02010:1;PF00530:12
c_debaryana.g12534.t2	None	IPR018946:1	None	PF09423:1
c_debaryana.g12535.t1	GO:0004842;GO:0016567;GO:0046872	IPR003613:1;IPR010606:1	None	PF06701:1;PF04564:1
c_debaryana.g12537.t1	None	None	None	None
c_debaryana.g12539.t2	None	IPR002018:1	None	PF00135:1
c_debaryana.g1254.t1	GO:0005515	IPR002110:1;IPR020683:1	None	PF12796:1;PF00023:1
c_debaryana.g12541.t1	None	IPR008752:1;IPR000408:1	None	PF13540:1;PF00415:1;PF05548:1
c_debaryana.g12542.t1	None	None	SignalP-noTM:1	None
c_debaryana.g12543.t1	None	IPR019024:1	None	PF09468:1
c_debaryana.g12544.t1	GO:0004553;GO:0005975	IPR001360:1	None	PF00232:1
c_debaryana.g12545.t1	None	IPR008775:1	None	PF05721:1
c_debaryana.g12546.t1	GO:0006355;GO:0042393	IPR019023:1;IPR021998:1	None	PF12165:1;PF09465:1
c_debaryana.g12547.t1	GO:0004066;GO:0006529	IPR001962:2;IPR017932:1	None	PF00733:2;PF13537:1
c_debaryana.g12548.t1	None	IPR002018:1	None	PF00135:1
c_debaryana.g12550.t1	GO:0016020;GO:0030001;GO:0046873	IPR001046:1	None	PF01566:1
c_debaryana.g12551.t1	GO:0016020;GO:0030001;GO:0046873	IPR001046:1	None	PF01566:1
c_debaryana.g12552.t1	GO:0005975;GO:0016773	IPR018485:1;IPR018484:1	None	PF00370:1;PF02782:1
c_debaryana.g12553.t1	GO:0005515;GO:0009190;GO:0035556	IPR003018:1;IPR001054:1	None	PF01590:1;PF00211:1
c_debaryana.g12560.t1	None	IPR024975:1	None	PF13020:1
c_debaryana.g12563.t1	None	None	None	PF13857:1
c_debaryana.g12565.t2	GO:0005216;GO:0006811;GO:0016020;GO:0055085	IPR005821:1;IPR013099:1	None	PF07885:1;PF00520:1
c_debaryana.g1257.t1	None	IPR001623:1	None	PF00226:1;PF13370:1
c_debaryana.g12570.t1	GO:0010207	IPR025585:1	None	PF13326:1
c_debaryana.g12572.t1	None	None	None	PF13540:4
c_debaryana.g12573.t1	None	None	None	None
c_debaryana.g12574.t1	GO:0000272;GO:0016161	IPR001554:2	None	PF01373:2
c_debaryana.g12577.t1	None	IPR005624:1	None	PF03928:1
c_debaryana.g12578.t1	None	IPR005624:1	None	PF03928:1
c_debaryana.g1258.t1	None	IPR007135:1;IPR007134:1;IPR019461:1	None	PF03987:1;PF10381:1;PF03986:1
c_debaryana.g12580.t1	GO:0004252;GO:0006508	IPR000209:1	None	PF00082:1
c_debaryana.g12581.t1	GO:0000160	IPR001789:1	None	PF00072:1
c_debaryana.g12582.t1	GO:0005515	IPR013923:1;IPR001680:4	None	PF00400:4;PF08614:1
c_debaryana.g12588.t1	GO:0003735;GO:0005840;GO:0006412	IPR001063:1	None	PF00237:1
c_debaryana.g12589.t1	GO:0047429	IPR003697:1	None	PF02545:1
c_debaryana.g1259.t1	GO:0005515	IPR001680:3	None	PF00400:3
c_debaryana.g12593.t1	GO:0045454	IPR013766:1	None	PF00085:1
c_debaryana.g12594.t1	GO:0006355;GO:0008270;GO:0043565	IPR000679:1	None	PF00320:1
c_debaryana.g12595.t1	GO:0006629;GO:0008081	IPR030395:1	None	PF03009:1
c_debaryana.g12596.t1	GO:0003743;GO:0005737;GO:0005852	IPR007783:1	None	PF05091:1
c_debaryana.g12597.t1	None	IPR004014:1;IPR006068:1	None	PF00702:1;PF00690:1;PF00689:1;PF00122:1
c_debaryana.g12598.t1	None	None	None	None
c_debaryana.g12599.t1	GO:0001534;GO:0060271;GO:0060294	IPR006802:1	None	PF04712:1
c_debaryana.g1260.t1	GO:0003676;GO:0006351;GO:0008270	IPR001222:1	None	PF01096:1
c_debaryana.g12600.t1	GO:0001534;GO:0060271;GO:0060294	IPR006802:2	None	PF04712:2
c_debaryana.g12601.t1	GO:0004672;GO:0005524;GO:0006468	IPR000719:1	SignalP-noTM:1	PF00069:1
c_debaryana.g12603.t1	None	None	SignalP-noTM:1	None
c_debaryana.g12604.t2	GO:0004553;GO:0005975	IPR001000:1	None	PF00331:1
c_debaryana.g12606.t1	GO:0004252;GO:0006508	IPR000209:1	SignalP-noTM:1	PF00082:1
c_debaryana.g12607.t1	GO:0004190;GO:0016021;GO:0016485	IPR001108:1	None	PF01080:1
c_debaryana.g12608.t1	None	IPR022742:1	None	PF12146:1
c_debaryana.g12609.t1	None	IPR022742:1	None	PF12146:1
c_debaryana.g12611.t1	GO:0004672;GO:0005524;GO:0006468	IPR000719:1	None	PF00069:1
c_debaryana.g12612.t1	GO:0005741;GO:0055085	IPR027246:1	None	PF01459:1
c_debaryana.g12613.t1	None	IPR000523:1;IPR002035:1;IPR041628:1	None	PF17863:1;PF13519:1;PF01078:1
c_debaryana.g12616.t2	None	IPR013650:1;IPR032263:1	None	PF16114:1;PF08442:1
c_debaryana.g12618.t1	None	IPR021420:1	None	PF11267:1
c_debaryana.g12619.t1	None	IPR018955:1;IPR003594:1	None	PF02518:1;PF10436:1
c_debaryana.g12622.t1	None	IPR009836:1	None	PF07173:1
c_debaryana.g12623.t1	None	IPR000421:1	None	PF00754:1
c_debaryana.g12624.t1	None	IPR006598:1	None	PF05686:1
c_debaryana.g12625.t1	None	None	SignalP-noTM:1	None
c_debaryana.g12627.t2	GO:0006508;GO:0008236	IPR001375:1	None	PF00326:1
c_debaryana.g12628.t1	None	None	SignalP-noTM:1	None
c_debaryana.g1263.t1	None	IPR013632:2	None	PF08423:2
c_debaryana.g12630.t2	None	IPR040451:4;IPR040720:4	None	PF17652:4;PF03639:4
c_debaryana.g12631.t1	None	None	None	None
c_debaryana.g12632.t1	None	None	None	None
c_debaryana.g12634.t1	None	IPR014954:1	None	PF08855:1
c_debaryana.g12637.t1	None	None	SignalP-TM:1	None
c_debaryana.g12638.t1	None	IPR009836:1	None	PF07173:1
c_debaryana.g12639.t1	GO:0003924;GO:0005525	IPR000375:1;IPR003130:1;IPR022812:1	None	PF01031:1;PF02212:1;PF00350:1
c_debaryana.g1264.t1	None	None	None	None
c_debaryana.g12640.t1	None	IPR023780:1	None	PF00385:1
c_debaryana.g12641.t1	None	IPR020683:2	None	PF12796:2;PF13857:1
c_debaryana.g12642.t1	GO:0016021	IPR000791:1	None	PF01184:1
c_debaryana.g12644.t1	GO:0016429;GO:0030488;GO:0031515	IPR014816:1	None	PF08704:1
c_debaryana.g12645.t1	GO:0003777;GO:0005524;GO:0007018;GO:0030286	IPR041589:1;IPR041658:1;IPR004273:1;IPR035699:1;IPR041228:1;IPR013602:1;IPR024743:1;IPR024317:1;IPR041466:1;IPR035706:1	None	PF08393:1;PF12774:1;PF12775:1;PF12777:1;PF03028:1;PF18199:1;PF17857:1;PF12781:1;PF12780:1;PF17852:1;PF18198:1
c_debaryana.g12646.t1	None	None	None	None
c_debaryana.g12649.t1	None	None	None	None
c_debaryana.g1265.t1	None	IPR009836:1	None	PF07173:1
c_debaryana.g12650.t1	None	IPR005101:1;IPR006050:1	None	PF03441:1;PF00875:1
c_debaryana.g12653.t1	None	IPR014867:2	None	PF08757:2
c_debaryana.g1266.t1	None	IPR008752:1	None	PF05548:1
c_debaryana.g12660.t1	GO:0016491;GO:0055114	IPR005123:1	SignalP-noTM:1	PF13640:1
c_debaryana.g12661.t1	None	None	SignalP-noTM:1	None
c_debaryana.g12664.t1	None	None	SignalP-noTM:1	PF05753:1
c_debaryana.g12665.t1	None	IPR002549:1	None	PF01594:1
c_debaryana.g12666.t1	GO:0005739;GO:0022900	IPR012576:1	None	PF08122:1
c_debaryana.g12667.t1	None	IPR007681:1	None	PF04603:1
c_debaryana.g12668.t1	None	IPR016040:2;IPR013857:1	None	PF08547:1;PF13460:2
c_debaryana.g1267.t1	None	IPR008752:1	None	PF05548:1
c_debaryana.g12670.t1	None	IPR016040:1	None	PF13460:1
c_debaryana.g12671.t2	None	IPR007946:1	None	PF05282:1
c_debaryana.g12684.t2	None	IPR003582:1	None	PF01549:1
c_debaryana.g12685.t1	None	IPR002893:1	None	PF01753:1
c_debaryana.g12687.t2	None	IPR001263:1;IPR000403:1	None	PF00613:1;PF00454:1
c_debaryana.g12688.t1	GO:0004252;GO:0016021	IPR022764:1	None	PF01694:1
c_debaryana.g12689.t1	GO:0008168	IPR004033:1	None	PF01209:1
c_debaryana.g1269.t2	None	IPR001938:1	None	PF00314:1
c_debaryana.g12695.t1	GO:0004222;GO:0006508	IPR001915:1	None	PF01435:1
c_debaryana.g12696.t1	GO:0003824	IPR001544:1	None	PF01063:1
c_debaryana.g12697.t1	GO:0003924;GO:0005525	IPR000375:1;IPR003130:1;IPR022812:1	None	PF01031:1;PF02212:1;PF00350:1
c_debaryana.g12699.t1	None	IPR004027:1;IPR003323:1	None	PF02810:1;PF02338:1
c_debaryana.g1270.t1	None	IPR021047:2	SignalP-noTM:1	PF11735:2
c_debaryana.g12701.t1	GO:0004672;GO:0005524;GO:0006468	IPR000719:1	None	PF00069:1
c_debaryana.g12702.t1	GO:0009190;GO:0035556	IPR001054:1	None	PF00211:1
c_debaryana.g12704.t1	GO:0003723	IPR004088:1	None	PF00013:1
c_debaryana.g12708.t1	GO:0019239	IPR001365:1	None	PF00962:1
c_debaryana.g1271.t1	GO:0006351	IPR005570:1	None	PF03870:1
c_debaryana.g12710.t1	GO:0005044;GO:0016020	IPR001190:4	SignalP-noTM:1	PF00530:4
c_debaryana.g12711.t1	None	None	None	PF08592:1
c_debaryana.g12713.t1	None	IPR001763:1;IPR004147:1	None	PF03109:1;PF00581:1
c_debaryana.g12717.t1	None	IPR025476:1	None	PF14214:1;PF13604:1
c_debaryana.g12722.t1	None	IPR000595:1	None	PF00027:1
c_debaryana.g12723.t1	None	IPR033446:2	SignalP-noTM:1	PF17180:2
c_debaryana.g12724.t1	None	IPR028096:1	None	PF13473:1
c_debaryana.g12726.t1	None	None	SignalP-noTM:1	None
c_debaryana.g12728.t1	None	IPR018392:4	None	PF01476:4
c_debaryana.g12731.t1	None	None	SignalP-noTM:1	None
c_debaryana.g12732.t1	None	None	SignalP-noTM:1	None
c_debaryana.g12733.t1	GO:0016491;GO:0055114	IPR005123:1	SignalP-noTM:1	PF13640:1
c_debaryana.g12734.t1	GO:0005506;GO:0008610;GO:0016491;GO:0055114	IPR006694:1	None	PF04116:1
c_debaryana.g12735.t1	GO:0015297;GO:0016020;GO:0042910;GO:0055085	IPR002528:1;IPR029303:1	None	PF01554:1;PF14667:1
c_debaryana.g12739.t1	None	IPR004147:1	None	PF03109:1
c_debaryana.g12740.t1	None	IPR028159:1	None	PF14768:1
c_debaryana.g12741.t1	GO:0004198;GO:0006508	IPR001300:2	SignalP-noTM:1	PF00648:2
c_debaryana.g12742.t1	GO:0004198;GO:0006508	IPR001300:2	None	PF00648:2
c_debaryana.g12745.t1	GO:0016021;GO:0055085	IPR004680:1	None	PF03600:1
c_debaryana.g12747.t1	None	IPR007379:1	None	PF04280:1
c_debaryana.g12748.t1	None	IPR028928:1	None	PF15625:1
c_debaryana.g12750.t1	None	None	SignalP-noTM:1	None
c_debaryana.g12752.t1	None	IPR040911:1	SignalP-noTM:1	PF03016:1
c_debaryana.g12753.t1	GO:0016788	IPR014883:1	None	PF08774:1
c_debaryana.g12754.t2	GO:0008146	IPR000408:1;IPR000863:1	SignalP-noTM:1	PF13540:1;PF00415:1;PF00685:1
c_debaryana.g12755.t1	None	None	SignalP-noTM:1	None
c_debaryana.g12756.t1	GO:0004672;GO:0005524;GO:0006468	IPR000719:1	None	PF00069:1
c_debaryana.g12757.t1	None	IPR011641:1	None	PF07699:1
c_debaryana.g12758.t1	None	None	None	None
c_debaryana.g12759.t1	GO:0003723;GO:0003735;GO:0005840;GO:0006412	IPR005324:1;IPR013810:1	None	PF00333:1;PF03719:1
c_debaryana.g12760.t1	None	IPR001727:2	None	PF01169:2
c_debaryana.g12763.t1	GO:0006355	IPR005033:1	None	PF00656:1;PF03366:1
c_debaryana.g12765.t1	None	IPR027486:1	None	PF00338:1
c_debaryana.g12766.t1	None	IPR027486:1	None	PF00338:1
c_debaryana.g12768.t1	None	IPR020683:1	None	PF12796:1
c_debaryana.g12769.t1	GO:0015276;GO:0016020	IPR001320:1	None	PF00060:1
c_debaryana.g1277.t1	GO:0016020	IPR003864:1;IPR027815:1;IPR032880:1	None	PF13967:1;PF02714:1;PF14703:1
c_debaryana.g12772.t1	GO:0006914;GO:1990316	IPR018731:1	None	PF10033:1
c_debaryana.g12774.t1	None	None	SignalP-noTM:1	None
c_debaryana.g12776.t1	None	IPR018108:1	None	PF00153:1
c_debaryana.g1278.t1	GO:0016020	IPR003864:1;IPR027815:1;IPR032880:2	None	PF13967:2;PF02714:1;PF14703:1
c_debaryana.g12780.t1	GO:0016021	IPR007248:1	None	PF04117:1
c_debaryana.g12781.t1	GO:0003735;GO:0005840;GO:0006412	IPR000218:1	None	PF00238:1
c_debaryana.g12782.t1	None	None	SignalP-noTM:1	None
c_debaryana.g12785.t1	GO:0003755	IPR001179:1	SignalP-noTM:1	PF00254:1
c_debaryana.g12786.t1	GO:0009190;GO:0035556	IPR001054:1	None	PF00211:1
c_debaryana.g12793.t1	None	None	SignalP-noTM:1	None
c_debaryana.g12794.t1	GO:0003735;GO:0005840;GO:0006412	IPR001971:1	None	PF00411:1
c_debaryana.g12795.t1	None	IPR013520:1	None	PF00929:1
c_debaryana.g12796.t1	None	None	SignalP-noTM:1	None
c_debaryana.g12797.t1	None	IPR016040:1	None	PF13460:1
c_debaryana.g12798.t1	GO:0005515	IPR001611:2;IPR025265:1	None	PF13516:2;PF13943:1
c_debaryana.g12799.t1	GO:0015109;GO:0015703	IPR003370:2	None	PF02417:2
c_debaryana.g128.t1	GO:0003824	IPR000873:1;IPR025110:1;IPR032387:1	None	PF13193:1;PF00501:1;PF16177:1
c_debaryana.g1281.t1	None	None	SignalP-noTM:1	None
c_debaryana.g12810.t1	None	IPR000195:1	None	PF00566:1
c_debaryana.g12812.t1	GO:0016020;GO:0022857;GO:0055085	IPR000292:1	None	PF01226:1
c_debaryana.g12813.t1	GO:0009190;GO:0035556	IPR001054:1	None	PF00211:1
c_debaryana.g12814.t1	GO:0003677	IPR032698:1;IPR011722:1	None	PF08755:1;PF13369:1
c_debaryana.g12815.t1	GO:0002161;GO:0005737;GO:0051499	IPR003732:1	None	PF02580:1
c_debaryana.g12817.t1	None	IPR003323:1	None	PF02338:1
c_debaryana.g12818.t1	None	None	SignalP-noTM:1	None
c_debaryana.g12819.t1	None	IPR001792:1	None	PF00708:1
c_debaryana.g1282.t1	None	IPR031161:1;IPR035423:1	None	PF17291:1;PF13402:1
c_debaryana.g12820.t1	GO:0016491;GO:0055114	IPR002937:1	None	PF01593:1
c_debaryana.g12821.t1	GO:0004252;GO:0006508;GO:0008236;GO:0070008	IPR023302:1;IPR001375:1	None	PF00326:1;PF02897:1
c_debaryana.g12822.t1	GO:0005515	IPR002110:1;IPR020683:3	None	PF12796:3;PF13637:1;PF00023:1
c_debaryana.g12823.t1	GO:0004672;GO:0006468	IPR001245:2	SignalP-noTM:1	PF07714:2
c_debaryana.g12825.t1	None	IPR019410:1	None	PF10294:1
c_debaryana.g12826.t1	None	IPR025461:1	None	PF14108:1
c_debaryana.g12827.t1	None	IPR001763:1	None	PF00581:1
c_debaryana.g12828.t1	GO:0004252;GO:0006508;GO:0008236;GO:0070008	IPR023302:1;IPR001375:1	None	PF00326:1;PF02897:1
c_debaryana.g12829.t1	GO:0003924	IPR018316:1;IPR003008:1	None	PF03953:1;PF00091:1
c_debaryana.g12831.t3	GO:0016409	IPR001594:1	None	PF01529:1
c_debaryana.g12832.t1	GO:0003690;GO:0006355	IPR003690:1	None	PF02536:1
c_debaryana.g12833.t1	None	IPR028009:1	None	PF13880:1
c_debaryana.g12834.t1	None	IPR006016:1	None	PF00582:1
c_debaryana.g12836.t1	None	None	None	None
c_debaryana.g12837.t1	GO:0004672;GO:0006468	IPR001245:1	None	PF07714:1
c_debaryana.g12839.t2	GO:0003677;GO:0003899;GO:0006351	IPR007641:1;IPR007642:1;IPR007645:1;IPR007644:1;IPR007647:1;IPR007646:1;IPR007120:1	None	PF00562:1;PF04563:1;PF04560:1;PF04561:1;PF04566:1;PF04567:1;PF04565:1
c_debaryana.g12841.t1	None	None	None	None
c_debaryana.g12843.t1	GO:0005515	IPR001258:1;IPR000210:1	None	PF01436:1;PF00651:1
c_debaryana.g12844.t1	GO:0005515	IPR001810:1	None	PF00646:1
c_debaryana.g12845.t1	GO:0005524;GO:0016301	IPR023577:1;IPR006083:1	None	PF00485:1;PF01928:1
c_debaryana.g12846.t1	None	IPR002893:1	None	PF01753:1
c_debaryana.g12849.t1	GO:0006812;GO:0015299;GO:0016021;GO:0055085	IPR006153:1	None	PF00999:1
c_debaryana.g12851.t1	GO:0005515	IPR003961:1;IPR007052:1	None	PF00041:1;PF04969:1
c_debaryana.g12852.t1	GO:0005515	IPR000210:1	None	PF00651:1
c_debaryana.g12853.t1	GO:0005515	IPR000210:1	None	PF00651:1
c_debaryana.g12854.t1	GO:0005515	IPR000210:1	None	PF00651:1
c_debaryana.g12855.t1	GO:0006629	IPR005804:1	None	PF00487:1
c_debaryana.g12856.t1	GO:0007034	IPR005024:1	None	PF03357:1
c_debaryana.g12857.t1	None	IPR013633:1	None	PF08424:1
c_debaryana.g12858.t1	GO:0016787	IPR004843:1	None	PF00149:1
c_debaryana.g12859.t1	GO:0016491;GO:0020037;GO:0051536;GO:0055114	IPR005117:2;IPR006067:2	None	PF01077:2;PF03460:2
c_debaryana.g1286.t1	None	IPR041679:1;IPR041677:3	None	PF13087:1;PF13086:3
c_debaryana.g12861.t1	None	IPR010820:1	None	PF07223:1
c_debaryana.g12862.t2	GO:0005515	IPR001810:1	None	PF12937:1
c_debaryana.g12865.t1	None	IPR013694:1;IPR002035:1	None	PF13768:1;PF08487:1
c_debaryana.g12866.t1	None	IPR003734:1	None	PF02582:1
c_debaryana.g12868.t1	GO:0004672;GO:0005524;GO:0006468	IPR000719:1	SignalP-noTM:1	PF00069:1
c_debaryana.g1287.t1	None	IPR023210:1	None	PF00248:1
c_debaryana.g12870.t1	None	IPR041647:1;IPR040445:1	None	PF17655:1;PF01007:1
c_debaryana.g12871.t1	GO:0003735;GO:0005840;GO:0006412	IPR000077:1	None	PF00832:1
c_debaryana.g12873.t1	GO:0004842;GO:0005680	IPR024991:1	None	PF12861:1
c_debaryana.g12876.t1	GO:0016020;GO:0055085	IPR006685:1	None	PF00924:1
c_debaryana.g12877.t1	GO:0004672;GO:0005524;GO:0006468	IPR000719:1	None	PF00069:1
c_debaryana.g12878.t1	GO:0016787	IPR006680:1	None	PF01979:1
c_debaryana.g12879.t2	GO:0004672;GO:0005524;GO:0006468	IPR000719:1	None	PF00069:1
c_debaryana.g1288.t1	None	IPR025255:1	None	PF13875:1
c_debaryana.g12880.t1	None	IPR002893:1	None	PF01753:1
c_debaryana.g12881.t1	GO:0010277;GO:0016491;GO:0051537;GO:0055114	IPR026123:1;IPR013626:1;IPR017941:1	None	PF00355:1;PF15253:1;PF08417:1
c_debaryana.g12882.t1	None	IPR002893:1	None	PF01753:1
c_debaryana.g12883.t1	GO:0004594;GO:0005524;GO:0015937	IPR002791:1;IPR004567:1	None	PF01937:1;PF03630:1
c_debaryana.g12885.t1	GO:0001522;GO:0003723;GO:0009451;GO:0009982	IPR020097:2	None	PF01416:2
c_debaryana.g12886.t1	None	None	SignalP-TM:1	None
c_debaryana.g12887.t1	None	IPR002893:1	None	PF01753:1
c_debaryana.g1289.t1	None	IPR041667:1	None	PF13621:1
c_debaryana.g12891.t1	GO:0008033;GO:0017150;GO:0050660;GO:0055114	IPR001269:1	None	PF01207:1
c_debaryana.g12892.t1	GO:0017053	IPR028226:1	None	PF15306:1
c_debaryana.g12894.t1	GO:0006537;GO:0006807;GO:0015930;GO:0016491;GO:0016638;GO:0055114	IPR002932:1;IPR017932:1;IPR002489:1;IPR028261:1;IPR023753:1;IPR006982:1	None	PF00310:1;PF01645:1;PF14691:1;PF07992:1;PF04898:1;PF01493:1
c_debaryana.g12895.t1	GO:0016491;GO:0055114	IPR005123:1	None	PF13640:1
c_debaryana.g12896.t1	GO:0003824	IPR001453:1;IPR002500:2	None	PF01507:2;PF00994:1
c_debaryana.g12897.t1	None	None	None	PF04733:1
c_debaryana.g12899.t1	GO:0006464	IPR004344:1	None	PF03133:1
c_debaryana.g12901.t1	None	IPR024616:1	SignalP-noTM:1	PF12499:1
c_debaryana.g12903.t1	GO:0015095;GO:0015693;GO:0016021	IPR008521:1	None	PF05653:1
c_debaryana.g12904.t1	GO:0004672;GO:0005524;GO:0006468	IPR000719:1	None	PF00069:1
c_debaryana.g12905.t1	GO:0004672;GO:0005524;GO:0006468	IPR000719:1	None	PF00069:1
c_debaryana.g12906.t1	GO:0004672;GO:0005524;GO:0006468	IPR000719:1	None	PF00069:1
c_debaryana.g12909.t1	GO:0016491;GO:0019346;GO:0030170;GO:0055114	IPR003767:1;IPR000277:1	None	PF01053:1;PF02615:1
c_debaryana.g12912.t1	None	IPR006175:1	None	PF01042:1
c_debaryana.g12913.t1	GO:0004672;GO:0005524;GO:0006468	IPR000719:1	None	PF00069:1
c_debaryana.g12914.t1	None	IPR002893:1	None	PF01753:1
c_debaryana.g12915.t1	None	IPR001841:1	None	PF13639:1
c_debaryana.g12916.t1	None	IPR002575:1	None	PF01636:1
c_debaryana.g12917.t1	None	IPR002575:1	None	PF01636:1
c_debaryana.g1292.t1	None	IPR001623:1	None	PF00226:1
c_debaryana.g12920.t1	None	None	None	None
c_debaryana.g12921.t1	None	IPR003111:1	None	PF02190:1
c_debaryana.g12922.t1	GO:0005634;GO:0006397	IPR008847:1	None	PF05843:1
c_debaryana.g12923.t1	GO:0005515	IPR003877:1	None	PF00622:1
c_debaryana.g12924.t1	None	None	SignalP-noTM:1	None
c_debaryana.g12925.t1	GO:0006488	IPR013969:1	None	PF08660:1
c_debaryana.g12926.t2	None	IPR000648:1	None	PF01237:1
c_debaryana.g12928.t1	None	IPR019367:1	None	PF10235:1
c_debaryana.g1293.t1	None	IPR017926:1	None	PF00117:1
c_debaryana.g12936.t1	GO:0004518;GO:0006281	IPR006085:1;IPR006086:1	None	PF00867:1;PF00752:1
c_debaryana.g12938.t1	None	None	SignalP-noTM:1	None
c_debaryana.g12939.t1	GO:0016021;GO:0032977	IPR001708:1	None	PF02096:1
c_debaryana.g1294.t1	GO:0008270	IPR007853:1	None	PF05180:1
c_debaryana.g12940.t1	None	None	None	None
c_debaryana.g12943.t1	None	IPR003409:9	None	PF02493:9
c_debaryana.g12944.t1	None	IPR004038:1	None	PF01248:1
c_debaryana.g12946.t1	None	IPR032816:1	None	PF09335:1
c_debaryana.g12947.t1	GO:0004672;GO:0005524;GO:0006468	IPR001245:1;IPR000719:1	None	PF07714:1;PF00069:1
c_debaryana.g12948.t1	GO:0004672;GO:0006468	IPR001245:1	None	PF07714:1
c_debaryana.g1295.t1	GO:0008318;GO:0018342	IPR002088:3	None	PF01239:3
c_debaryana.g12950.t1	GO:0004812;GO:0005524;GO:0043039	IPR012947:1	None	PF07973:1
c_debaryana.g12951.t1	GO:0004298;GO:0005839;GO:0051603	IPR001353:1	None	PF00227:1
c_debaryana.g12952.t1	GO:0009190;GO:0035556	IPR001054:1	SignalP-noTM:1	PF00211:1
c_debaryana.g12954.t1	GO:0003723	IPR002942:1	None	PF01479:1
c_debaryana.g12955.t1	GO:0006629;GO:0016627	IPR001104:1	None	PF02544:1
c_debaryana.g12957.t1	GO:0000413;GO:0003755	IPR002130:1	SignalP-noTM:1	PF00160:1
c_debaryana.g12958.t1	GO:0000062	IPR020683:1;IPR000582:1	None	PF12796:1;PF00887:1
c_debaryana.g12959.t1	GO:0008839;GO:0009089;GO:0055114	IPR000846:1;IPR022663:1	None	PF05173:1;PF01113:1
c_debaryana.g1296.t1	GO:0000290;GO:0008047;GO:0043085	IPR010334:1	None	PF06058:1
c_debaryana.g12960.t1	None	IPR009846:1	None	PF07189:1
c_debaryana.g12961.t1	GO:0009058;GO:0016788	IPR001031:1	None	PF00975:1
c_debaryana.g12963.t1	GO:0003676	IPR000504:1	None	PF00076:1
c_debaryana.g12964.t1	None	None	None	PF08700:1
c_debaryana.g12965.t1	None	None	None	PF03054:2
c_debaryana.g12967.t1	GO:0004672;GO:0005524;GO:0006468	IPR000719:1	None	PF00069:1
c_debaryana.g1297.t1	None	IPR002909:6;IPR019316:2	SignalP-noTM:1	PF01833:6;PF10162:2
c_debaryana.g12971.t1	None	None	None	None
c_debaryana.g12972.t1	None	None	None	None
c_debaryana.g12975.t1	GO:0003777;GO:0005524;GO:0007018;GO:0030286	IPR041589:1;IPR041658:1;IPR004273:1;IPR035699:1;IPR041228:1;IPR013602:1;IPR024743:1;IPR024317:1;IPR041466:1;IPR035706:1	None	PF08393:1;PF12774:1;PF12775:1;PF12777:1;PF03028:1;PF18199:1;PF12780:1;PF12781:1;PF17857:1;PF17852:1;PF18198:1
c_debaryana.g12977.t1	GO:0003723;GO:0006396;GO:0016779	IPR002646:1	None	PF01743:1
c_debaryana.g12979.t1	GO:0016021	IPR002781:2	None	PF01925:2
c_debaryana.g1298.t1	None	IPR013520:1	None	PF00929:1
c_debaryana.g12980.t1	None	None	SignalP-TM:1	None
c_debaryana.g12981.t1	GO:0016874;GO:0016884	IPR018027:1;IPR006075:1	None	PF02637:1;PF02934:1
c_debaryana.g12982.t1	GO:0003723;GO:0006396;GO:0016779	IPR002646:1;IPR003395:1	None	PF01743:1;PF02463:1
c_debaryana.g12983.t1	None	IPR008011:1	None	PF05347:1
c_debaryana.g12985.t1	GO:0004672;GO:0005524;GO:0006468	IPR000719:2	None	PF00069:2
c_debaryana.g12987.t1	GO:0003723	IPR001890:1	None	PF01985:1
c_debaryana.g12988.t1	None	IPR008752:1	None	PF05548:1
c_debaryana.g12989.t1	None	IPR008752:1	None	PF05548:1
c_debaryana.g12990.t1	GO:0016491;GO:0055114	IPR005123:1	SignalP-noTM:1	PF13640:1
c_debaryana.g12992.t1	None	IPR030382:2;IPR041667:1	None	PF13621:1;PF13418:1;PF02475:2
c_debaryana.g12993.t1	None	IPR023383:1	None	PF11591:1
c_debaryana.g12994.t1	None	IPR003827:1	None	PF02676:1
c_debaryana.g12995.t1	GO:0009055;GO:0051536	IPR023383:1;IPR001041:1	None	PF11591:1;PF00111:1
c_debaryana.g12996.t1	None	IPR022796:1	None	PF00504:1
c_debaryana.g12998.t1	None	IPR006839:1	None	PF04751:1
c_debaryana.g12999.t1	GO:0005506;GO:0016705;GO:0020037;GO:0055114	IPR001128:2	SignalP-TM:1	PF00067:2
c_debaryana.g13.t1	GO:0006355	IPR013767:1	None	PF00989:1
c_debaryana.g130.t1	GO:0000398;GO:0046540	IPR004123:1	None	PF02966:1
c_debaryana.g13001.t1	GO:0006508;GO:0008234	IPR000668:1	SignalP-noTM:1	PF00112:1
c_debaryana.g13002.t1	GO:0015297;GO:0016020;GO:0042910;GO:0055085	IPR002528:2	None	PF01554:2
c_debaryana.g13004.t1	GO:0004222;GO:0005524;GO:0006508	IPR003959:1;IPR000642:1;IPR041569:1	None	PF00004:1;PF01434:1;PF17862:1
c_debaryana.g13005.t1	None	None	SignalP-noTM:1	None
c_debaryana.g13006.t1	GO:0016021;GO:0055085	IPR004837:2	SignalP-noTM:1	PF01699:2
c_debaryana.g13007.t1	GO:0006508;GO:0008234	IPR000668:1	None	PF00112:1
c_debaryana.g13008.t1	GO:0006508;GO:0008234	IPR000668:2	SignalP-noTM:1	PF00112:2
c_debaryana.g13009.t1	None	None	None	PF14580:1
c_debaryana.g1301.t1	GO:0005524	IPR002423:1	None	PF00118:1
c_debaryana.g13010.t1	None	IPR020683:2	None	PF12796:2
c_debaryana.g13011.t1	GO:0003677;GO:0005524;GO:0006270	IPR001208:1;IPR041562:1;IPR033762:1	None	PF17207:1;PF17855:1;PF00493:1
c_debaryana.g13012.t1	GO:0015031	IPR007378:1	None	PF04278:1
c_debaryana.g13013.t1	None	None	None	PF13923:1
c_debaryana.g13014.t1	GO:0005524	IPR003959:1;IPR041569:1	None	PF00004:1;PF17862:1
c_debaryana.g13017.t1	None	IPR011021:1	None	PF00339:1
c_debaryana.g13018.t1	None	None	None	None
c_debaryana.g13021.t1	GO:0003777;GO:0005524;GO:0007018;GO:0030286	IPR041589:1;IPR041658:1;IPR004273:1;IPR035699:1;IPR013594:1;IPR041228:1;IPR013602:1;IPR024743:1;IPR035706:1;IPR041466:1;IPR024317:1	None	PF08393:1;PF08385:1;PF12774:1;PF12775:1;PF12777:1;PF12781:1;PF18198:1;PF18199:1;PF17857:1;PF03028:1;PF12780:1;PF17852:1
c_debaryana.g13025.t1	GO:0055085	IPR011701:1	None	PF07690:1
c_debaryana.g13026.t1	None	IPR013078:1	None	PF00300:1
c_debaryana.g13027.t1	GO:0005672;GO:0006367	IPR004855:1	None	PF03153:1
c_debaryana.g13029.t1	GO:0008168	IPR013216:1	None	PF08241:1
c_debaryana.g13030.t1	None	None	None	None
c_debaryana.g13037.t1	GO:0003924;GO:0005525	IPR000795:1	None	PF00009:1
c_debaryana.g13038.t1	GO:0000166;GO:0003723;GO:0004812;GO:0005524;GO:0006418	IPR002305:1;IPR002942:1	None	PF00579:1;PF01479:1
c_debaryana.g13039.t1	None	IPR003609:3	None	PF14295:3
c_debaryana.g13040.t1	GO:0005515	IPR001611:1	None	PF13855:1
c_debaryana.g13041.t1	GO:0019288;GO:0046872;GO:0050992;GO:0051745	IPR003451:1	None	PF02401:1
c_debaryana.g13042.t1	GO:0005216;GO:0006811;GO:0016020;GO:0055085	IPR005821:1	None	PF00520:1
c_debaryana.g13043.t2	GO:0003676;GO:0005634	IPR004871:1	None	PF03178:1;PF10433:1
c_debaryana.g13045.t1	GO:0004672;GO:0005524;GO:0006468	IPR000719:1	None	PF00069:1
c_debaryana.g13046.t1	GO:0004672;GO:0005524;GO:0006468	IPR000719:1	None	PF00069:1
c_debaryana.g13049.t1	None	None	SignalP-noTM:1	None
c_debaryana.g13050.t1	None	IPR024616:1	SignalP-noTM:1	PF12499:1
c_debaryana.g13053.t1	GO:0008270	IPR004457:1	None	PF03367:1
c_debaryana.g13055.t2	GO:0003989;GO:0005524;GO:0006633	IPR000089:1;IPR034733:1;IPR013537:2;IPR005481:1;IPR005482:1;IPR005479:1	None	PF02785:1;PF01039:1;PF00364:1;PF00289:1;PF08326:2;PF02786:1
c_debaryana.g13056.t1	GO:0005506;GO:0016705;GO:0020037;GO:0055114	IPR001128:1	None	PF00067:1
c_debaryana.g13058.t1	None	IPR003034:1	None	PF02037:1
c_debaryana.g13060.t1	GO:0004175;GO:0004298;GO:0005839;GO:0006511;GO:0019773;GO:0051603	IPR000426:1;IPR001353:1	None	PF10584:1;PF00227:1
c_debaryana.g13061.t1	GO:0004672;GO:0005524;GO:0006468	IPR000719:1	SignalP-noTM:1	PF00069:1
c_debaryana.g13063.t1	None	IPR000608:1	None	PF00179:1
c_debaryana.g13064.t1	GO:0005509;GO:0009523;GO:0009654;GO:0015979;GO:0019898	IPR008797:1	None	PF05757:1
c_debaryana.g13065.t1	GO:0002098;GO:0033588	IPR006849:2	None	PF04762:2
c_debaryana.g13069.t1	GO:0004672;GO:0005524;GO:0006468	IPR000719:2	None	PF00069:2
c_debaryana.g13071.t1	GO:0005524;GO:0016887	IPR032781:1;IPR003439:2	None	PF00005:2;PF12848:1
c_debaryana.g13072.t1	GO:0016020;GO:0016021	IPR000620:1	None	PF00892:1
c_debaryana.g13078.t1	GO:0015031	IPR003369:1	None	PF02416:1
c_debaryana.g13079.t1	None	None	None	None
c_debaryana.g13080.t1	None	IPR003848:1	None	PF02698:1
c_debaryana.g13083.t1	GO:0005515	IPR029347:1;IPR001680:2	None	PF14538:1;PF00400:2
c_debaryana.g13087.t1	GO:0008168	IPR001678:2;IPR025941:1	None	PF01189:2;PF12816:1
c_debaryana.g13089.t1	GO:0005044;GO:0016020	IPR001190:1	SignalP-noTM:1	PF00530:1
c_debaryana.g1309.t1	None	IPR004154:1	None	PF03129:1
[truncated: 60,645 more rows]
