# Supplementary material for: Comparative genomics of Chlamydomonas
Source: Plant Cell. 2021 Feb 2;33(4):1016–41. doi: 10.1093/plcell/koab026 (PMC8226300; doi:10.1093/plcell/koab026)
Supplement: koab026_Supplementary_Data [file koab026_supplementary_data.zip › tpc.00468.2020-s27.tsv]

#cluster_id	protein_count	taxon_count	domain_ids	domain_description
OG0000000	424	6	None	None
OG0000001	292	6	IPR002893	Domain Zinc finger, MYND-type
OG0000002	177	6	IPR035425	Domain CENP-T/Histone H4, histone fold
OG0000003	168	6	IPR000719;IPR001245	Domain Protein kinase domain;Domain Serine-threonine/tyrosine-protein kinase, catalytic domain
OG0000004	131	5	IPR007125	Domain Histone H2A/H2B/H3
OG0000005	129	6	IPR001054	Domain Adenylyl cyclase class-3/4/guanylyl cyclase
OG0000006	129	5	IPR007125	Domain Histone H2A/H2B/H3
OG0000007	124	6	IPR000210	Domain BTB/POZ domain
OG0000008	108	6	IPR011705	Domain BTB/Kelch-associated
OG0000009	105	5	IPR007125;IPR032454	Domain Histone H2A/H2B/H3;Domain Histone H2A, C-terminal domain
OG0000010	96	2	None	None
OG0000011	92	6	IPR020683;IPR002110	Domain Ankyrin repeat-containing domain;Repeat Ankyrin repeat
OG0000012	88	5	None	None
OG0000013	79	6	IPR000719	Domain Protein kinase domain
OG0000014	79	6	None	None
OG0000015	76	6	IPR022796	Family Chlorophyll A-B binding protein
OG0000016	75	4	None	None
OG0000017	68	5	IPR005515	Family Vitelline membrane outer layer protein I (VOMI)
OG0000018	66	2	None	None
OG0000019	66	6	None	None
OG0000020	63	2	None	None
OG0000021	60	6	IPR000719	Domain Protein kinase domain
OG0000022	55	6	None	None
OG0000023	55	6	None	None
OG0000024	54	6	None	None
OG0000025	52	6	IPR001304;IPR001190;IPR003609;IPR001223	Domain C-type lectin-like;Domain SRCR domain;Domain PAN/Apple domain;Domain Glycoside hydrolase family 18, catalytic domain
OG0000026	51	5	IPR018392;IPR000668	Domain LysM domain;Domain Peptidase C1A, papain C-terminal
OG0000027	51	6	IPR000719	Domain Protein kinase domain
OG0000028	51	5	None	None
OG0000029	51	3	IPR013584	Domain RAP domain
OG0000030	48	6	IPR000719	Domain Protein kinase domain
OG0000031	48	2	IPR000719	Domain Protein kinase domain
OG0000032	46	2	IPR002893	Domain Zinc finger, MYND-type
OG0000033	46	6	None	None
OG0000034	46	5	None	None
OG0000035	46	6	None	None
OG0000036	45	6	None	None
OG0000037	44	6	IPR013767;IPR000014	Domain PAS fold;Domain PAS domain
OG0000038	44	5	IPR000477	Domain Reverse transcriptase domain
OG0000039	43	6	None	None
OG0000040	43	3	None	None
OG0000041	42	3	IPR000210	Domain BTB/POZ domain
OG0000042	39	6	None	None
OG0000043	38	6	None	None
OG0000044	37	5	IPR025476	Domain Helitron helicase-like domain
OG0000045	37	6	IPR019787	Domain Zinc finger, PHD-finger
OG0000046	36	4	IPR003609	Domain PAN/Apple domain
OG0000047	36	6	None	None
OG0000048	36	5	None	None
OG0000049	35	6	IPR001128	Family Cytochrome P450
OG0000050	34	2	IPR002893	Domain Zinc finger, MYND-type
OG0000051	34	6	IPR001245;IPR000719	Domain Serine-threonine/tyrosine-protein kinase, catalytic domain;Domain Protein kinase domain
OG0000052	34	6	None	None
OG0000053	33	6	IPR014044	Domain CAP domain
OG0000054	33	5	None	None
OG0000055	33	6	IPR000014	Domain PAS domain
OG0000056	33	6	IPR001005	Domain SANT/Myb domain
OG0000057	33	6	IPR024616	Domain Pherophorin
OG0000058	32	6	IPR001245;IPR000719	Domain Serine-threonine/tyrosine-protein kinase, catalytic domain;Domain Protein kinase domain
OG0000059	32	6	None	None
OG0000060	32	6	IPR015202;IPR009880	Domain Galactose oxidase-like, Early set domain;Domain Glyoxal oxidase, N-terminal
OG0000061	32	6	IPR001054	Domain Adenylyl cyclase class-3/4/guanylyl cyclase
OG0000062	32	6	IPR001054	Domain Adenylyl cyclase class-3/4/guanylyl cyclase
OG0000063	32	3	None	None
OG0000064	31	6	None	None
OG0000065	31	6	IPR000791	Family Acetate transporter GPR1/FUN34/SatP family
OG0000066	31	6	None	None
OG0000067	31	6	IPR024616	Domain Pherophorin
OG0000068	31	6	None	None
OG0000069	30	5	None	None
OG0000070	30	6	IPR008752	Domain Peptidase M11, gametolysin
OG0000071	30	5	IPR000719	Domain Protein kinase domain
OG0000072	30	6	IPR001190;IPR010308	Domain SRCR domain;Domain TRP, C-terminal
OG0000073	29	6	IPR006059;IPR001054	Family Bacterial extracellular solute-binding protein;Domain Adenylyl cyclase class-3/4/guanylyl cyclase
OG0000074	29	6	IPR000719;IPR001245	Domain Protein kinase domain;Domain Serine-threonine/tyrosine-protein kinase, catalytic domain
OG0000075	29	5	IPR000772	Domain Ricin B, lectin domain
OG0000076	29	6	IPR000008	Domain C2 domain
OG0000077	29	6	IPR000210	Domain BTB/POZ domain
OG0000078	28	2	None	None
OG0000079	27	6	IPR000917	Domain Sulfatase, N-terminal
OG0000080	27	6	IPR013525;IPR003439;IPR013581	Domain ABC-2 type transporter;Domain ABC transporter-like;Domain Plant PDR ABC transporter associated
OG0000081	27	5	IPR002557	Domain Chitin binding domain
OG0000082	27	6	IPR031872	Domain Ndc10, domain 2
OG0000083	27	6	IPR000330;IPR001650	Domain SNF2-related, N-terminal domain;Domain Helicase, C-terminal
OG0000084	27	5	IPR000210	Domain BTB/POZ domain
OG0000085	26	6	None	None
OG0000086	26	6	None	None
OG0000087	26	6	None	None
OG0000088	26	6	IPR006461	Family PLAC8 motif-containing protein
OG0000089	26	5	IPR001190	Domain SRCR domain
OG0000090	25	6	None	None
OG0000091	25	5	IPR000719	Domain Protein kinase domain
OG0000092	25	6	IPR001680	Repeat WD40 repeat
OG0000093	25	6	IPR001190;IPR005515	Domain SRCR domain;Family Vitelline membrane outer layer protein I (VOMI)
OG0000094	25	6	IPR000209	Domain Peptidase S8/S53 domain
OG0000095	25	6	IPR040911	Domain Exostosin, GT47 domain
OG0000096	25	6	IPR001245	Domain Serine-threonine/tyrosine-protein kinase, catalytic domain
OG0000097	25	6	IPR001245;IPR000719	Domain Serine-threonine/tyrosine-protein kinase, catalytic domain;Domain Protein kinase domain
OG0000098	25	3	None	None
OG0000099	25	3	None	None
OG0000100	24	6	IPR024616	Domain Pherophorin
OG0000101	24	6	IPR003035	Domain RWP-RK domain
OG0000102	24	2	IPR005515;IPR003609	Family Vitelline membrane outer layer protein I (VOMI);Domain PAN/Apple domain
OG0000103	24	6	None	None
OG0000104	24	6	IPR013529	Domain Glycoside hydrolase, family 42, N-terminal
OG0000105	24	4	None	None
OG0000106	24	6	None	None
OG0000107	24	6	None	None
OG0000108	24	6	IPR008752	Domain Peptidase M11, gametolysin
OG0000109	24	6	None	None
OG0000110	24	6	IPR024616	Domain Pherophorin
OG0000111	24	5	IPR000719;IPR001245	Domain Protein kinase domain;Domain Serine-threonine/tyrosine-protein kinase, catalytic domain
OG0000112	24	6	IPR002859	Domain PKD/REJ-like domain
OG0000113	24	5	IPR040976	Domain Fungal-type protein kinase
OG0000114	24	4	None	None
OG0000115	23	6	IPR022099;IPR022105	Family Protein of unknown function DUF3638;Family Protein of unknown function DUF3645
OG0000116	23	6	IPR001054	Domain Adenylyl cyclase class-3/4/guanylyl cyclase
OG0000117	23	6	None	None
OG0000118	23	5	None	None
OG0000119	23	6	IPR001245;IPR000719	Domain Serine-threonine/tyrosine-protein kinase, catalytic domain;Domain Protein kinase domain
OG0000120	23	6	IPR006043	Family Xanthine/uracil/vitamin C permease
OG0000121	23	6	None	None
OG0000122	23	3	None	None
OG0000123	22	6	IPR001245	Domain Serine-threonine/tyrosine-protein kinase, catalytic domain
OG0000124	22	6	IPR004166;IPR002035	Domain MHCK/EF2 kinase;Domain von Willebrand factor, type A
OG0000125	22	6	IPR006342	Domain Methyltransferase FkbM
OG0000126	22	5	None	None
OG0000127	22	6	IPR003439;IPR011527	Domain ABC transporter-like;Domain ABC transporter type 1, transmembrane domain
OG0000128	22	6	IPR040976	Domain Fungal-type protein kinase
OG0000129	21	5	IPR024530	Family Putative quorum-sensing-regulated virulence factor
OG0000130	21	6	IPR006202	Domain Neurotransmitter-gated ion-channel ligand-binding domain
OG0000131	21	6	IPR041698	Domain Methyltransferase domain 25
OG0000132	21	6	IPR001190	Domain SRCR domain
OG0000133	21	6	IPR001204	Family Phosphate transporter
OG0000134	21	6	IPR022796	Family Chlorophyll A-B binding protein
OG0000135	21	5	IPR011706;IPR002016;IPR011707	Domain Multicopper oxidase, type 2;Domain Haem peroxidase;Domain Multicopper oxidase, type 3
OG0000136	21	6	IPR003439;IPR011527	Domain ABC transporter-like;Domain ABC transporter type 1, transmembrane domain
OG0000137	21	6	IPR002068	Domain Alpha crystallin/Hsp20 domain
OG0000138	21	6	IPR003855	Family Potassium transporter
OG0000139	21	6	IPR040911	Domain Exostosin, GT47 domain
OG0000140	21	6	IPR003959	Domain ATPase, AAA-type, core
OG0000141	21	6	IPR000375;IPR022812;IPR003130	Domain Dynamin central domain;Family Dynamin superfamily;Domain Dynamin GTPase effector
OG0000142	21	4	IPR024616	Domain Pherophorin
OG0000143	21	6	IPR001650;IPR011545;IPR006935	Domain Helicase, C-terminal;Domain DEAD/DEAH box helicase domain;Domain Helicase/UvrB, N-terminal
OG0000144	21	5	IPR002893	Domain Zinc finger, MYND-type
OG0000145	21	5	IPR000014	Domain PAS domain
OG0000146	21	6	None	None
OG0000147	21	2	None	None
OG0000148	20	6	IPR009959	Family Polyketide cyclase SnoaL-like
OG0000149	20	4	None	None
OG0000150	20	6	IPR032880;IPR003864;IPR027815	Domain Calcium permeable stress-gated cation channel 1, N-terminal transmembrane domain;Domain Calcium-dependent channel, 7TM region, putative phosphate;Domain 10TM putative phosphate transporter, cytosolic domain
OG0000151	20	6	IPR025714	Domain Methyltransferase domain
OG0000152	20	6	None	None
OG0000153	20	5	None	None
OG0000154	20	5	IPR001190;IPR001304	Domain SRCR domain;Domain C-type lectin-like
OG0000155	20	6	None	None
OG0000156	20	5	IPR007529	Domain Zinc finger, HIT-type
OG0000157	20	5	None	None
OG0000158	20	6	IPR009836	Family Glycine-rich domain-containing protein-like
OG0000159	20	6	IPR000210	Domain BTB/POZ domain
OG0000160	20	6	None	None
OG0000161	20	6	IPR020946	Family Flavin monooxygenase-like
OG0000162	20	6	IPR020683	Domain Ankyrin repeat-containing domain
OG0000163	20	3	None	None
OG0000164	20	4	None	None
OG0000165	19	6	IPR001245	Domain Serine-threonine/tyrosine-protein kinase, catalytic domain
OG0000166	19	6	IPR000719	Domain Protein kinase domain
OG0000167	19	6	IPR024616	Domain Pherophorin
OG0000168	19	6	IPR001611;IPR013210	Repeat Leucine-rich repeat;Domain Leucine-rich repeat-containing N-terminal, plant-type
OG0000169	19	6	None	None
OG0000170	19	6	None	None
OG0000171	19	6	IPR007234	Domain Vps53-like, N-terminal
OG0000172	19	5	None	None
OG0000173	19	6	IPR004046;IPR004045	Domain Glutathione S-transferase, C-terminal;Domain Glutathione S-transferase, N-terminal
OG0000174	19	3	None	None
OG0000175	19	6	IPR040911	Domain Exostosin, GT47 domain
OG0000176	19	6	IPR001734	Family Sodium/solute symporter
OG0000177	19	5	IPR006598	Domain Glycosyl transferase CAP10 domain
OG0000178	19	6	IPR001245	Domain Serine-threonine/tyrosine-protein kinase, catalytic domain
OG0000179	19	5	IPR000917	Domain Sulfatase, N-terminal
OG0000180	19	6	IPR005025	Domain NADPH-dependent FMN reductase-like
OG0000181	19	6	IPR008754;IPR001190	Domain Peptidase M43, pregnancy-associated plasma-A;Domain SRCR domain
OG0000182	19	5	IPR008752	Domain Peptidase M11, gametolysin
OG0000183	19	4	None	None
OG0000184	19	6	None	None
OG0000185	19	5	None	None
OG0000186	19	6	None	None
OG0000187	19	6	IPR006593;IPR005018	Domain Cytochrome b561/ferric reductase transmembrane;Domain DOMON domain
OG0000188	19	6	IPR029416	Family Cilia- and flagella-associated protein 300
OG0000189	19	2	IPR000719;IPR001245	Domain Protein kinase domain;Domain Serine-threonine/tyrosine-protein kinase, catalytic domain
OG0000190	19	3	None	None
OG0000191	19	4	None	None
OG0000192	19	4	None	None
OG0000193	19	4	None	None
OG0000194	19	5	IPR003615	Domain HNH nuclease
OG0000195	19	2	IPR003368	Repeat Polymorphic outer membrane protein repeat
OG0000196	18	5	None	None
OG0000197	18	6	IPR011701	Family Major facilitator superfamily
OG0000198	18	6	IPR000894	Domain Ribulose bisphosphate carboxylase small chain, domain
OG0000199	18	6	IPR002933;IPR011650	Family Peptidase M20;Domain Peptidase M20, dimerisation domain
OG0000200	18	6	None	None
OG0000201	18	5	IPR002893	Domain Zinc finger, MYND-type
OG0000202	18	5	None	None
OG0000203	18	6	IPR001599;IPR041246	Domain Alpha-2-macroglobulin;Domain Bacterial alpha-2-macroglobulin MG10 domain
OG0000204	18	3	IPR001584	Domain Integrase, catalytic core
OG0000205	18	6	IPR002073;IPR031968;IPR010482	Domain 3'5'-cyclic nucleotide phosphodiesterase, catalytic domain;Domain VASt domain;Domain Peroxin domain
OG0000206	18	6	IPR001148	Domain Alpha carbonic anhydrase domain
OG0000207	18	3	IPR014044	Domain CAP domain
OG0000208	18	2	None	None
OG0000209	18	6	None	None
OG0000210	18	6	IPR001054	Domain Adenylyl cyclase class-3/4/guanylyl cyclase
OG0000211	18	6	None	None
OG0000212	18	6	IPR004137	Family Hydroxylamine reductase/Ni-containing CO dehydrogenase
OG0000213	18	6	IPR021139	Domain NYN domain, limkain-b1-type
OG0000214	18	6	IPR004853	Domain Sugar phosphate transporter domain
OG0000215	18	6	IPR009880;IPR015202	Domain Glyoxal oxidase, N-terminal;Domain Galactose oxidase-like, Early set domain
OG0000216	18	5	None	None
OG0000217	18	6	None	None
OG0000218	18	6	None	None
OG0000219	18	4	IPR000719	Domain Protein kinase domain
OG0000220	18	5	None	None
OG0000221	18	3	None	None
OG0000222	18	5	None	None
OG0000223	17	6	IPR002350	Domain Kazal domain
OG0000224	17	6	IPR000209;IPR003137	Domain Peptidase S8/S53 domain;Domain PA domain
OG0000225	17	6	IPR002048;IPR000719	Domain EF-hand domain;Domain Protein kinase domain
OG0000226	17	2	None	None
OG0000227	17	5	IPR001054	Domain Adenylyl cyclase class-3/4/guanylyl cyclase
OG0000228	17	6	IPR006598	Domain Glycosyl transferase CAP10 domain
OG0000229	17	6	IPR008752	Domain Peptidase M11, gametolysin
OG0000230	17	6	IPR008858	Domain TROVE domain
OG0000231	17	6	IPR040911	Domain Exostosin, GT47 domain
OG0000232	17	6	IPR003149;IPR004108	Domain Iron hydrogenase, small subunit;Domain Iron hydrogenase, large subunit, C-terminal
OG0000233	17	6	IPR000408;IPR008752	Repeat Regulator of chromosome condensation, RCC1;Domain Peptidase M11, gametolysin
OG0000234	17	5	IPR031161;IPR035423	Domain Peptidase family M60 domain;Domain M60-like domain, N-terminal
OG0000235	17	6	IPR011095;IPR001214	Domain D-alanine--D-alanine ligase, C-terminal;Domain SET domain
OG0000236	17	6	IPR005226	Family UPF0014 family
OG0000237	17	6	None	None
OG0000238	17	6	IPR008752	Domain Peptidase M11, gametolysin
OG0000239	17	6	IPR008752	Domain Peptidase M11, gametolysin
OG0000240	17	6	IPR019378	Family GDP-fucose protein O-fucosyltransferase
OG0000241	17	6	IPR001486	Family Truncated hemoglobin
OG0000242	17	6	None	None
OG0000243	17	5	None	None
OG0000244	17	6	None	None
OG0000245	17	5	IPR000719;IPR001245	Domain Protein kinase domain;Domain Serine-threonine/tyrosine-protein kinase, catalytic domain
OG0000246	17	6	IPR006037;IPR004680	Domain Regulator of K+ conductance, C-terminal;Domain Citrate transporter-like domain
OG0000247	17	6	IPR003613;IPR010606	Domain U box domain;Domain Mib-herc2
OG0000248	17	6	IPR000866;IPR019479;IPR007823;IPR013918	Domain Alkyl hydroperoxide reductase subunit C/ Thiol specific antioxidant;Domain Peroxiredoxin, C-terminal;Family Ribosomal RNA processing protein 8;Domain Nucleotide exchange factor Fes1
OG0000249	17	6	IPR015202;IPR009880	Domain Galactose oxidase-like, Early set domain;Domain Glyoxal oxidase, N-terminal
OG0000250	17	4	IPR002893	Domain Zinc finger, MYND-type
OG0000251	17	3	IPR000719	Domain Protein kinase domain
OG0000252	16	6	IPR024041	Domain Ammonium transporter AmtB-like domain
OG0000253	16	6	None	None
OG0000254	16	1	IPR000668	Domain Peptidase C1A, papain C-terminal
OG0000255	16	6	IPR006083;IPR002208	Domain Phosphoribulokinase/uridine kinase;Family SecY/SEC61-alpha family
OG0000256	16	4	None	None
OG0000257	16	6	IPR001054	Domain Adenylyl cyclase class-3/4/guanylyl cyclase
OG0000258	16	6	None	None
OG0000259	16	1	None	None
OG0000260	16	6	IPR000782	Domain FAS1 domain
OG0000261	16	5	IPR005821	Domain Ion transport domain
OG0000262	16	6	IPR001128	Family Cytochrome P450
OG0000263	16	5	None	None
OG0000264	16	6	None	None
OG0000265	16	6	IPR002073;IPR006189	Domain 3'5'-cyclic nucleotide phosphodiesterase, catalytic domain;Domain CHASE domain
OG0000266	16	6	IPR001810	Domain F-box domain
OG0000267	16	5	IPR001245;IPR000719	Domain Serine-threonine/tyrosine-protein kinase, catalytic domain;Domain Protein kinase domain
OG0000268	16	6	IPR004294	Family Carotenoid oxygenase
OG0000269	16	6	IPR010895	Domain CHRD
OG0000270	16	5	IPR006059	Family Bacterial extracellular solute-binding protein
OG0000271	16	6	IPR003690	Family Transcription termination factor, mitochondrial/chloroplastic
OG0000272	16	6	IPR000719;IPR001245	Domain Protein kinase domain;Domain Serine-threonine/tyrosine-protein kinase, catalytic domain
OG0000273	16	6	IPR040632	Family Sulfotransferase, S. mansonii-type
OG0000274	16	6	IPR005069	Family Nucleotide-diphospho-sugar transferase
OG0000275	16	6	IPR020683	Domain Ankyrin repeat-containing domain
OG0000276	16	6	IPR008906;IPR007021	Domain HAT, C-terminal dimerisation domain;Domain Domain of unknown function DUF659
OG0000277	16	4	None	None
OG0000278	16	6	IPR002909;IPR019316	Domain IPT domain;Domain G8 domain
OG0000279	16	5	None	None
OG0000280	16	5	None	None
OG0000281	16	5	IPR006342	Domain Methyltransferase FkbM
OG0000282	16	3	None	None
OG0000283	16	4	IPR000477	Domain Reverse transcriptase domain
OG0000284	16	3	IPR002893	Domain Zinc finger, MYND-type
OG0000285	16	4	None	None
OG0000286	15	6	None	None
OG0000287	15	5	IPR007135	Domain Autophagy-related protein 3
OG0000288	15	3	None	None
OG0000289	15	6	None	None
OG0000290	15	3	None	None
OG0000291	15	4	IPR002893	Domain Zinc finger, MYND-type
OG0000292	15	6	IPR001190	Domain SRCR domain
OG0000293	15	5	IPR005821	Domain Ion transport domain
OG0000294	15	5	IPR000719	Domain Protein kinase domain
OG0000295	15	6	IPR007213	Family Methyltransferase Ppm1/Ppm2/Tcmp
OG0000296	15	6	None	None
OG0000297	15	6	IPR011128;IPR006109	Domain Glycerol-3-phosphate dehydrogenase, NAD-dependent, N-terminal;Domain Glycerol-3-phosphate dehydrogenase, NAD-dependent, C-terminal
OG0000298	15	6	IPR000073	Domain Alpha/beta hydrolase fold-1
OG0000299	15	6	IPR005069	Family Nucleotide-diphospho-sugar transferase
OG0000300	15	4	IPR024616	Domain Pherophorin
OG0000301	15	6	IPR021134	Family Bestrophin/UPF0187
OG0000302	15	6	IPR000719	Domain Protein kinase domain
OG0000303	15	6	IPR000668	Domain Peptidase C1A, papain C-terminal
OG0000304	15	6	IPR018108	Repeat Mitochondrial substrate/solute carrier
OG0000305	15	6	IPR000719	Domain Protein kinase domain
OG0000306	15	5	IPR010290	Family Transmembrane secretion effector
OG0000307	15	6	IPR009009	Domain RlpA-like protein, double-psi beta-barrel domain
OG0000308	15	6	IPR000719	Domain Protein kinase domain
OG0000309	15	6	IPR013122;IPR003609	Domain Polycystin cation channel, PKD1/PKD2;Domain PAN/Apple domain
OG0000310	15	6	IPR024616	Domain Pherophorin
OG0000311	15	6	None	None
OG0000312	15	5	None	None
OG0000313	15	6	IPR005818	Domain Linker histone H1/H5, domain H15
OG0000314	15	6	IPR004160;IPR000795	Domain Translation elongation factor EFTu/EF1A, C-terminal;Domain Transcription factor, GTP-binding domain
OG0000315	15	4	IPR000014	Domain PAS domain
OG0000316	15	6	IPR012336	Domain Thioredoxin-like fold
OG0000317	15	6	IPR040911	Domain Exostosin, GT47 domain
OG0000318	15	6	None	None
OG0000319	15	6	IPR005828	Family Major facilitator, sugar transporter-like
OG0000320	15	6	None	None
OG0000321	15	4	IPR002889	Domain Carbohydrate-binding WSC
OG0000322	15	6	None	None
OG0000323	15	3	None	None
OG0000324	15	5	None	None
OG0000325	15	3	None	None
OG0000326	15	3	None	None
OG0000327	15	1	None	None
OG0000328	14	5	None	None
OG0000329	14	6	None	None
OG0000330	14	6	IPR013626;IPR017941	Domain Pheophorbide a oxygenase;Domain Rieske [2Fe-2S] iron-sulphur domain
OG0000331	14	2	IPR000719	Domain Protein kinase domain
OG0000332	14	6	IPR001054	Domain Adenylyl cyclase class-3/4/guanylyl cyclase
OG0000333	14	4	None	None
OG0000334	14	6	IPR002490	Family V-type ATPase, V0 complex, 116kDa subunit family
OG0000335	14	3	IPR000209	Domain Peptidase S8/S53 domain
OG0000336	14	6	None	None
OG0000337	14	6	IPR041698	Domain Methyltransferase domain 25
OG0000338	14	3	None	None
OG0000339	14	4	None	None
OG0000340	14	5	None	None
OG0000341	14	5	None	None
OG0000342	14	6	IPR040703	Domain Limiting CO2-inducible protein B/C, beta carbonyic anhydrase domain
OG0000343	14	2	None	None
OG0000344	14	5	None	None
OG0000345	14	6	IPR027470;IPR002524	Domain Cation efflux protein, cytoplasmic domain;Family Cation efflux protein
OG0000346	14	4	IPR002889	Domain Carbohydrate-binding WSC
OG0000347	14	2	IPR040521	Family Kyakuja-Dileera-Zisupton transposase
OG0000348	14	5	None	None
OG0000349	14	6	IPR004843;IPR008334	Domain Calcineurin-like phosphoesterase domain, ApaH type;Domain 5'-Nucleotidase, C-terminal
OG0000350	14	6	IPR006502	Family Protein of unknown function PDDEXK-like
OG0000351	14	6	IPR000757	Domain Glycoside hydrolase family 16
OG0000352	14	6	IPR010323	Family Protein of unknown function DUF924
OG0000353	14	4	None	None
OG0000354	14	6	IPR040911	Domain Exostosin, GT47 domain
OG0000355	14	6	IPR013626;IPR017941	Domain Pheophorbide a oxygenase;Domain Rieske [2Fe-2S] iron-sulphur domain
OG0000356	14	5	IPR006598	Domain Glycosyl transferase CAP10 domain
OG0000357	14	5	IPR008754	Domain Peptidase M43, pregnancy-associated plasma-A
OG0000358	14	4	None	None
OG0000359	14	6	IPR024616	Domain Pherophorin
OG0000360	14	6	IPR001486	Family Truncated hemoglobin
OG0000361	14	5	IPR007239	Family Autophagy-related protein 5
OG0000362	14	6	IPR013057;IPR001236;IPR022383	Domain Amino acid transporter, transmembrane domain;Domain Lactate/malate dehydrogenase, N-terminal;Domain Lactate/malate dehydrogenase, C-terminal
OG0000363	14	6	IPR000898;IPR003409	Family Indoleamine 2,3-dioxygenase;Repeat MORN motif
OG0000364	14	6	IPR000863	Domain Sulfotransferase domain
OG0000365	14	6	IPR024041	Domain Ammonium transporter AmtB-like domain
OG0000366	14	6	IPR005821;IPR031649	Domain Ion transport domain;Domain Voltage-dependent L-type calcium channel, IQ-associated domain
OG0000367	14	6	IPR001054	Domain Adenylyl cyclase class-3/4/guanylyl cyclase
OG0000368	14	6	None	None
OG0000369	14	4	None	None
OG0000370	14	6	IPR000719	Domain Protein kinase domain
OG0000371	14	3	IPR000719;IPR001245	Domain Protein kinase domain;Domain Serine-threonine/tyrosine-protein kinase, catalytic domain
OG0000372	14	3	None	None
OG0000373	14	3	IPR008752	Domain Peptidase M11, gametolysin
OG0000374	14	4	None	None
OG0000375	14	4	None	None
OG0000376	14	3	IPR000719	Domain Protein kinase domain
OG0000377	14	3	None	None
OG0000378	14	5	None	None
OG0000379	14	3	None	None
OG0000380	14	4	None	None
OG0000381	13	5	IPR002035;IPR013694	Domain von Willebrand factor, type A;Domain VIT domain
OG0000382	13	4	IPR000292	Family Formate/nitrite transporter
OG0000383	13	5	None	None
OG0000384	13	6	IPR007466	Family Peptidyl-arginine deiminase, Porphyromonas-type
OG0000385	13	6	None	None
OG0000386	13	6	IPR010908;IPR001388	Domain Longin domain;Family Synaptobrevin
OG0000387	13	6	IPR011016	Domain Zinc finger, RING-CH-type
OG0000388	13	4	None	None
OG0000389	13	5	IPR003609;IPR001245;IPR001304	Domain PAN/Apple domain;Domain Serine-threonine/tyrosine-protein kinase, catalytic domain;Domain C-type lectin-like
OG0000390	13	6	None	None
OG0000391	13	5	IPR005123	Domain Oxoglutarate/iron-dependent dioxygenase
OG0000392	13	6	IPR005069	Family Nucleotide-diphospho-sugar transferase
OG0000393	13	5	IPR002893	Domain Zinc finger, MYND-type
OG0000394	13	6	IPR023801;IPR038956;IPR001214	Domain Histone deacetylase domain;Family Late embryogenesis abundant protein, LEA_5 subgroup;Domain SET domain
OG0000395	13	6	IPR013830	Domain SGNH hydrolase-type esterase domain
OG0000396	13	6	IPR012312	Domain Haemerythrin-like
OG0000397	13	6	IPR003819	Domain TauD/TfdA-like domain
OG0000398	13	6	IPR000719;IPR011545;IPR001245;IPR001650	Domain Protein kinase domain;Domain DEAD/DEAH box helicase domain;Domain Serine-threonine/tyrosine-protein kinase, catalytic domain;Domain Helicase, C-terminal
OG0000399	13	6	IPR002938	Domain FAD-binding domain
OG0000400	13	6	IPR000209	Domain Peptidase S8/S53 domain
OG0000401	13	4	None	None
OG0000402	13	6	IPR001701	Family Glycoside hydrolase family 9
OG0000403	13	6	IPR001611	Repeat Leucine-rich repeat
OG0000404	13	5	None	None
OG0000405	13	6	None	None
OG0000406	13	3	None	None
OG0000407	13	6	None	None
OG0000408	13	6	IPR005814	Family Aminotransferase class-III
OG0000409	13	6	IPR013601;IPR012328;IPR013747	Domain FAE1/Type III polyketide synthase-like protein;Domain Chalcone/stilbene synthase, C-terminal;Domain 3-Oxoacyl-[acyl-carrier-protein (ACP)] synthase III, C-terminal
OG0000410	13	6	IPR001245	Domain Serine-threonine/tyrosine-protein kinase, catalytic domain
OG0000411	13	6	None	None
OG0000412	13	5	IPR000719	Domain Protein kinase domain
OG0000413	13	6	IPR000719	Domain Protein kinase domain
OG0000414	13	6	None	None
OG0000415	13	5	IPR000719	Domain Protein kinase domain
OG0000416	13	2	IPR008593	Family DNA N-6-adenine-methyltransferase
OG0000417	13	6	None	None
OG0000418	13	6	IPR012001;IPR011766	Domain Thiamine pyrophosphate enzyme, N-terminal TPP-binding domain;Domain Thiamine pyrophosphate enzyme, C-terminal TPP-binding
OG0000419	13	6	IPR023631	Domain Amidase signature domain
OG0000420	13	6	IPR007138	Domain Antibiotic biosynthesis monooxygenase domain
OG0000421	13	6	None	None
OG0000422	13	6	IPR001245	Domain Serine-threonine/tyrosine-protein kinase, catalytic domain
OG0000423	13	6	None	None
OG0000424	13	5	IPR005821;IPR005135	Domain Ion transport domain;Domain Endonuclease/exonuclease/phosphatase
OG0000425	13	5	IPR000626	Domain Ubiquitin-like domain
OG0000426	13	5	None	None
OG0000427	13	5	IPR001190	Domain SRCR domain
OG0000428	13	6	IPR002528	Family Multi antimicrobial extrusion protein
OG0000429	13	6	IPR004046;IPR004045	Domain Glutathione S-transferase, C-terminal;Domain Glutathione S-transferase, N-terminal
OG0000430	13	4	IPR024616	Domain Pherophorin
OG0000431	13	6	IPR005814;IPR006073	Family Aminotransferase class-III;Domain GTP binding domain
OG0000432	13	6	IPR002781	Family Transmembrane protein TauE-like
OG0000433	13	5	IPR006652	Repeat Kelch repeat type 1
OG0000434	13	6	IPR020683	Domain Ankyrin repeat-containing domain
OG0000435	13	6	IPR002213	Family UDP-glucuronosyl/UDP-glucosyltransferase
OG0000436	13	5	IPR003035	Domain RWP-RK domain
OG0000437	13	6	IPR003609	Domain PAN/Apple domain
OG0000438	13	6	None	None
OG0000439	13	5	None	None
OG0000440	13	6	IPR003689	Family Zinc/iron permease
OG0000441	13	6	IPR001650;IPR007502;IPR011709	Domain Helicase, C-terminal;Domain Helicase-associated domain;Domain Domain of unknown function DUF1605
OG0000442	13	6	IPR001732;IPR014027;IPR014026	Domain UDP-glucose/GDP-mannose dehydrogenase, N-terminal;Domain UDP-glucose/GDP-mannose dehydrogenase, C-terminal;Domain UDP-glucose/GDP-mannose dehydrogenase, dimerisation
OG0000443	13	6	None	None
OG0000444	13	5	None	None
OG0000445	13	5	IPR020683;IPR013584	Domain Ankyrin repeat-containing domain;Domain RAP domain
OG0000446	13	5	None	None
OG0000447	13	4	IPR006598	Domain Glycosyl transferase CAP10 domain
OG0000448	13	2	None	None
OG0000449	13	3	None	None
OG0000450	13	3	None	None
OG0000451	13	4	None	None
OG0000452	13	4	None	None
OG0000453	13	2	IPR000477	Domain Reverse transcriptase domain
OG0000454	12	6	IPR001046	Family NRAMP family
OG0000455	12	5	IPR001054	Domain Adenylyl cyclase class-3/4/guanylyl cyclase
OG0000456	12	4	None	None
OG0000457	12	6	IPR028009;IPR041679;IPR028005	Domain N-acetyltransferase ESCO, acetyl-transferase domain;Domain DNA2/NAM7 helicase-like, AAA domain;Domain N-acetyltransferase ESCO, zinc-finger
OG0000458	12	6	IPR001623	Domain DnaJ domain
OG0000459	12	6	IPR008752	Domain Peptidase M11, gametolysin
OG0000460	12	5	IPR000014	Domain PAS domain
OG0000461	12	6	IPR005123;IPR003582	Domain Oxoglutarate/iron-dependent dioxygenase;Domain ShKT domain
OG0000462	12	6	IPR001190	Domain SRCR domain
OG0000463	12	5	IPR024041	Domain Ammonium transporter AmtB-like domain
OG0000464	12	6	None	None
OG0000465	12	6	None	None
OG0000466	12	6	IPR006048;IPR004193;IPR006047	Domain Alpha-amylase/branching enzyme, C-terminal all beta;Domain Glycoside hydrolase, family 13, N-terminal;Domain Glycosyl hydrolase, family 13, catalytic domain
OG0000467	12	4	None	None
OG0000468	12	5	None	None
OG0000469	12	6	IPR018316;IPR003008	Domain Tubulin/FtsZ, 2-layer sandwich domain;Domain Tubulin/FtsZ, GTPase domain
OG0000470	12	6	IPR008758	Family Peptidase S28
OG0000471	12	6	IPR001245	Domain Serine-threonine/tyrosine-protein kinase, catalytic domain
OG0000472	12	6	IPR040911	Domain Exostosin, GT47 domain
OG0000473	12	6	IPR001245	Domain Serine-threonine/tyrosine-protein kinase, catalytic domain
OG0000474	12	6	IPR004000	Family Actin family
OG0000475	12	6	None	None
OG0000476	12	6	IPR000719	Domain Protein kinase domain
OG0000477	12	6	IPR013112;IPR013130;IPR013121	Domain FAD-binding 8;Domain Ferric reductase transmembrane component-like domain;Domain Ferric reductase, NAD binding domain
OG0000478	12	6	IPR000595;IPR005821	Domain Cyclic nucleotide-binding domain;Domain Ion transport domain
OG0000479	12	5	IPR003034	Domain SAP domain
OG0000480	12	6	IPR013525;IPR003439	Domain ABC-2 type transporter;Domain ABC transporter-like
OG0000481	12	6	IPR000292	Family Formate/nitrite transporter
OG0000482	12	5	None	None
OG0000483	12	5	IPR001245	Domain Serine-threonine/tyrosine-protein kinase, catalytic domain
OG0000484	12	6	None	None
OG0000485	12	5	IPR024530;IPR007577	Family Putative quorum-sensing-regulated virulence factor;Conserved_site Glycosyltransferase, DXD sugar-binding motif
OG0000486	12	5	IPR008166	Family Glycosyltransferase family 92
OG0000487	12	5	IPR002838	Family Mitochondrial biogenesis protein AIM24
OG0000488	12	6	IPR041466;IPR041589;IPR035699;IPR013602;IPR024743;IPR024317;IPR035706;IPR041658;IPR004273;IPR041228	Domain Dynein heavy chain, AAA 5 extension domain;Domain Dynein heavy chain 3, AAA+ lid domain;Domain Dynein heavy chain, hydrolytic ATP-binding dynein motor region;Domain Dynein heavy chain, domain-2;Domain Dynein heavy chain, coiled coil stalk;Domain Dynein heavy chain, AAA module D4;Domain Dynein heavy chain, ATP-binding dynein motor region;Domain Dynein heavy chain AAA lid domain;Domain Dynei…
OG0000489	12	5	None	None
OG0000490	12	6	IPR002921	Domain Fungal lipase-like domain
OG0000491	12	4	None	None
OG0000492	12	5	None	None
OG0000493	12	6	IPR001893	Repeat Cysteine-rich Golgi apparatus protein 1 repeat
OG0000494	12	6	IPR002478;IPR001048	Domain PUA domain;Domain Aspartate/glutamate/uridylate kinase
OG0000495	12	6	IPR011701	Family Major facilitator superfamily
OG0000496	12	6	None	None
OG0000497	12	6	IPR019400	Family Peptidase C65, otubain
OG0000498	12	6	IPR013154;IPR013149	Domain Alcohol dehydrogenase, N-terminal;Domain Alcohol dehydrogenase, C-terminal
OG0000499	12	6	IPR001734	Family Sodium/solute symporter
OG0000500	12	6	IPR018108	Repeat Mitochondrial substrate/solute carrier
OG0000501	12	6	IPR001054;IPR006059	Domain Adenylyl cyclase class-3/4/guanylyl cyclase;Family Bacterial extracellular solute-binding protein
OG0000502	12	5	IPR008752	Domain Peptidase M11, gametolysin
OG0000503	12	6	None	None
OG0000504	12	6	IPR001245	Domain Serine-threonine/tyrosine-protein kinase, catalytic domain
OG0000505	12	2	None	None
OG0000506	12	6	IPR003435	Family Chaperonin-like RbcX
OG0000507	12	6	None	None
OG0000508	12	5	IPR000182	Domain GNAT domain
OG0000509	12	2	IPR002893	Domain Zinc finger, MYND-type
OG0000510	12	6	IPR017941;IPR013626	Domain Rieske [2Fe-2S] iron-sulphur domain;Domain Pheophorbide a oxygenase
OG0000511	12	6	IPR001245	Domain Serine-threonine/tyrosine-protein kinase, catalytic domain
OG0000512	12	6	IPR018108	Repeat Mitochondrial substrate/solute carrier
OG0000513	12	6	IPR006886;IPR025875	Family DNA-directed RNA polymerase III subunit Rpc5;Repeat Leucine rich repeat 4
OG0000514	12	6	IPR029240;IPR000330	Domain MMS19, N-terminal;Domain SNF2-related, N-terminal domain
OG0000515	12	6	None	None
OG0000516	12	6	IPR001054	Domain Adenylyl cyclase class-3/4/guanylyl cyclase
OG0000517	12	6	None	None
OG0000518	12	5	IPR001204	Family Phosphate transporter
OG0000519	12	3	None	None
OG0000520	12	6	IPR011547;IPR002645	Domain SLC26A/SulP transporter domain;Domain STAS domain
OG0000521	12	6	IPR041492;IPR004333	Family Haloacid dehalogenase-like hydrolase;Domain SBP domain
OG0000522	12	4	IPR000719	Domain Protein kinase domain
OG0000523	12	6	IPR000591	Domain DEP domain
OG0000524	12	6	IPR000668;IPR013201	Domain Peptidase C1A, papain C-terminal;Domain Cathepsin propeptide inhibitor domain (I29)
OG0000525	12	6	IPR001537	Domain tRNA/rRNA methyltransferase, SpoU type
OG0000526	12	6	None	None
OG0000527	12	6	None	None
OG0000528	12	6	IPR006598	Domain Glycosyl transferase CAP10 domain
OG0000529	12	6	IPR001509;IPR016040	Domain NAD-dependent epimerase/dehydratase;Domain NAD(P)-binding domain
OG0000530	12	6	IPR000760	Family Inositol monophosphatase-like
OG0000531	12	5	None	None
OG0000532	12	6	IPR001932	Domain PPM-type phosphatase domain
OG0000533	12	6	IPR040911	Domain Exostosin, GT47 domain
OG0000534	12	6	None	None
OG0000535	12	6	IPR032714;IPR006016	Domain Zinc finger protein DZIP1, N-terminal;Domain UspA
OG0000536	12	4	None	None
OG0000537	12	3	None	None
OG0000538	12	5	IPR014044	Domain CAP domain
OG0000539	12	6	None	None
OG0000540	12	6	None	None
OG0000541	12	6	None	None
OG0000542	12	5	IPR003480	Family Transferase
OG0000543	12	4	None	None
OG0000544	12	6	IPR006153	Domain Cation/H+ exchanger
OG0000545	12	6	IPR000408;IPR013591	Repeat Regulator of chromosome condensation, RCC1;Domain Brevis radix (BRX) domain
OG0000546	12	4	None	None
OG0000547	12	6	None	None
OG0000548	12	4	IPR000421	Domain Coagulation factor 5/8 C-terminal domain
OG0000549	12	6	IPR001650;IPR000547;IPR006935	Domain Helicase, C-terminal;Repeat Clathrin, heavy chain/VPS, 7-fold repeat;Domain Helicase/UvrB, N-terminal
OG0000550	12	6	IPR008147;IPR008146	Domain Glutamine synthetase, beta-Grasp domain;Domain Glutamine synthetase, catalytic domain
OG0000551	12	6	None	None
OG0000552	12	6	None	None
OG0000553	12	6	IPR022643;IPR022644	Domain Orn/DAP/Arg decarboxylase 2, C-terminal;Domain Orn/DAP/Arg decarboxylase 2, N-terminal
OG0000554	12	6	IPR027246	Family Eukaryotic porin/Tom40
OG0000555	12	6	IPR001245	Domain Serine-threonine/tyrosine-protein kinase, catalytic domain
OG0000556	12	6	IPR028131	Family Tubulinyl-Tyr carboxypeptidase
OG0000557	12	6	None	None
OG0000558	12	6	IPR013154;IPR013149	Domain Alcohol dehydrogenase, N-terminal;Domain Alcohol dehydrogenase, C-terminal
OG0000559	12	6	IPR002938	Domain FAD-binding domain
OG0000560	12	6	IPR004911	Family Gamma interferon inducible lysosomal thiol reductase GILT
OG0000561	12	6	IPR011629;IPR003495	Domain Cobalamin (vitamin B12) biosynthesis CobW-like, C-terminal;Domain CobW/HypB/UreG, nucleotide-binding domain
OG0000562	12	5	None	None
OG0000563	12	6	IPR002379	Domain V-ATPase proteolipid subunit C-like domain
OG0000564	12	3	None	None
OG0000565	12	5	IPR011645;IPR011644;IPR001054	Domain Haem NO binding associated;Domain Heme NO-binding;Domain Adenylyl cyclase class-3/4/guanylyl cyclase
OG0000566	12	3	None	None
OG0000567	12	2	None	None
OG0000568	12	4	None	None
OG0000569	12	3	IPR002893	Domain Zinc finger, MYND-type
OG0000570	12	5	None	None
OG0000571	12	4	None	None
OG0000572	12	5	None	None
OG0000573	12	3	None	None
OG0000574	12	3	None	None
OG0000575	12	5	IPR015202	Domain Galactose oxidase-like, Early set domain
OG0000576	12	1	None	None
OG0000577	11	6	IPR007657	Family Glycosyltransferase 61
OG0000578	11	6	None	None
OG0000579	11	6	IPR000340	Domain Dual specificity phosphatase, catalytic domain
OG0000580	11	2	IPR023780	Domain Chromo domain
OG0000581	11	6	None	None
OG0000582	11	6	IPR005645	Domain Serine hydrolase FSH
OG0000583	11	6	IPR013057;IPR002123	Domain Amino acid transporter, transmembrane domain;Domain Phospholipid/glycerol acyltransferase
OG0000584	11	6	IPR018316;IPR003008	Domain Tubulin/FtsZ, 2-layer sandwich domain;Domain Tubulin/FtsZ, GTPase domain
OG0000585	11	6	IPR002109	Domain Glutaredoxin
OG0000586	11	6	IPR000073	Domain Alpha/beta hydrolase fold-1
OG0000587	11	5	None	None
OG0000588	11	4	IPR001765	Family Carbonic anhydrase
OG0000589	11	6	IPR005085;IPR001296;IPR013534	Domain Carbohydrate binding module family 25;Domain Glycosyl transferase, family 1;Domain Starch synthase, catalytic domain
OG0000590	11	5	IPR014044	Domain CAP domain
OG0000591	11	5	None	None
OG0000592	11	6	IPR000086	Domain NUDIX hydrolase domain
OG0000593	11	6	IPR003613;IPR000719;IPR020683	Domain U box domain;Domain Protein kinase domain;Domain Ankyrin repeat-containing domain
OG0000594	11	6	None	None
OG0000595	11	6	IPR001150;IPR004184	Domain Glycine radical domain;Domain Pyruvate formate lyase domain
OG0000596	11	1	None	None
OG0000597	11	6	IPR001247;IPR015847	Domain Exoribonuclease, phosphorolytic domain 1;Domain Exoribonuclease, phosphorolytic domain 2
OG0000598	11	6	IPR004014	Domain Cation-transporting P-type ATPase, N-terminal
OG0000599	11	6	IPR007248	Family Mpv17/PMP22
OG0000600	11	6	IPR003959	Domain ATPase, AAA-type, core
OG0000601	11	6	IPR004843	Domain Calcineurin-like phosphoesterase domain, ApaH type
OG0000602	11	6	None	None
OG0000603	11	6	IPR011643	Family High-CO2 inducible periplasmic protein
OG0000604	11	6	IPR007342	Family Pseudouridine-5'-phosphate glycosidase
OG0000605	11	6	None	None
OG0000606	11	5	IPR003440	Family Glycosyl transferase, family 48
OG0000607	11	6	IPR001300	Domain Peptidase C2, calpain, catalytic domain
OG0000608	11	4	IPR024616	Domain Pherophorin
OG0000609	11	6	IPR003105;IPR027370	Domain SRA-YDG;Domain RING-type zinc-finger, LisH dimerisation motif
OG0000610	11	6	IPR002130;IPR008380	Domain Cyclophilin-type peptidyl-prolyl cis-trans isomerase domain;Family HAD-superfamily hydrolase, subfamily IG, 5'-nucleotidase
OG0000611	11	6	IPR001250;IPR006895;IPR006900;IPR006896	Family Mannose-6-phosphate isomerase, type I;Domain Zinc finger, Sec23/Sec24-type;Domain Sec23/Sec24, helical domain;Domain Sec23/Sec24, trunk domain
OG0000612	11	6	IPR006691;IPR002205	Repeat DNA gyrase/topoisomerase IV, subunit A, C-terminal repeat;Domain DNA topoisomerase, type IIA, subunit A/C-terminal
OG0000613	11	6	IPR004046;IPR004045	Domain Glutathione S-transferase, C-terminal;Domain Glutathione S-transferase, N-terminal
OG0000614	11	6	IPR003959;IPR004176;IPR041546;IPR019489	Domain ATPase, AAA-type, core;Domain Clp, N-terminal;Domain ClpA/ClpB, AAA lid domain;Domain Clp ATPase, C-terminal
OG0000615	11	6	None	None
OG0000616	11	6	IPR013122;IPR001304;IPR001190	Domain Polycystin cation channel, PKD1/PKD2;Domain C-type lectin-like;Domain SRCR domain
OG0000617	11	5	IPR022796	Family Chlorophyll A-B binding protein
OG0000618	11	6	IPR001752	Domain Kinesin motor domain
OG0000619	11	6	IPR000511	Family Cytochrome c/c1 haem-lyase
OG0000620	11	2	None	None
OG0000621	11	2	None	None
OG0000622	11	6	None	None
OG0000623	11	1	IPR008752	Domain Peptidase M11, gametolysin
OG0000624	11	6	IPR002225	Domain 3-beta hydroxysteroid dehydrogenase/isomerase
OG0000625	11	5	None	None
OG0000626	11	6	IPR007272	Domain Sulphur transport domain
OG0000627	11	6	IPR019407	Family Cytoplasmic tRNA 2-thiolation protein 2
OG0000628	11	5	None	None
OG0000629	11	6	IPR009294;IPR019136;IPR041499	Family Gamma-secretase subunit Aph-1;Domain Transcription factor IIIC subunit 5, HTH domain;Domain Transcription factor IIIC subunit Tfc1/Sfc1, triple barrel domain
OG0000630	11	6	IPR003864;IPR027815;IPR032880	Domain Calcium-dependent channel, 7TM region, putative phosphate;Domain 10TM putative phosphate transporter, cytosolic domain;Domain Calcium permeable stress-gated cation channel 1, N-terminal transmembrane domain
OG0000631	11	6	IPR001245;IPR000719	Domain Serine-threonine/tyrosine-protein kinase, catalytic domain;Domain Protein kinase domain
OG0000632	11	6	None	None
OG0000633	11	4	None	None
OG0000634	11	4	IPR003609	Domain PAN/Apple domain
OG0000635	11	6	IPR001223	Domain Glycoside hydrolase family 18, catalytic domain
OG0000636	11	6	None	None
OG0000637	11	6	IPR001425	Family Archaeal/bacterial/fungal rhodopsins
OG0000638	11	6	IPR011706;IPR011707	Domain Multicopper oxidase, type 2;Domain Multicopper oxidase, type 3
OG0000639	11	6	IPR025564	Domain Cyanobacterial aminoacyl-tRNA synthetase, CAAD domain
OG0000640	11	5	IPR027948	Family Protein of unknown function (DUF4436)
OG0000641	11	6	IPR013154;IPR013149	Domain Alcohol dehydrogenase, N-terminal;Domain Alcohol dehydrogenase, C-terminal
OG0000642	11	6	IPR005160;IPR006164;IPR005161;IPR003034	Domain Ku70/Ku80 C-terminal arm;Domain Ku70/Ku80 beta-barrel domain;Domain Ku70/Ku80, N-terminal alpha/beta;Domain SAP domain
OG0000643	11	6	IPR001005	Domain SANT/Myb domain
OG0000644	11	6	None	None
OG0000645	11	6	IPR010285;IPR001878;IPR003840	Family DNA helicase Pif1-like;Domain Zinc finger, CCHC-type;Family DNA helicase
OG0000646	11	6	IPR001204	Family Phosphate transporter
OG0000647	11	6	None	None
OG0000648	11	6	IPR004853	Domain Sugar phosphate transporter domain
OG0000649	11	3	None	None
OG0000650	11	6	IPR023753	Domain FAD/NAD(P)-binding domain
OG0000651	11	5	IPR000073	Domain Alpha/beta hydrolase fold-1
OG0000652	11	6	IPR000504	Domain RNA recognition motif domain
OG0000653	11	6	IPR001680;IPR034683;IPR002048	Repeat WD40 repeat;Family Cytidylyltransferase IspD/TarI;Domain EF-hand domain
OG0000654	11	5	None	None
OG0000655	11	6	IPR012904;IPR003265;IPR001680	Domain 8-oxoguanine DNA glycosylase, N-terminal;Domain HhH-GPD domain;Repeat WD40 repeat
OG0000656	11	6	IPR011545;IPR001650	Domain DEAD/DEAH box helicase domain;Domain Helicase, C-terminal
OG0000657	11	1	None	None
OG0000658	11	6	IPR004179;IPR011545;IPR001650;IPR041094	Domain Sec63 domain;Domain DEAD/DEAH box helicase domain;Domain Helicase, C-terminal;Domain Brr2, N-terminal helicase PWI domain
OG0000659	11	6	IPR002893	Domain Zinc finger, MYND-type
OG0000660	11	5	IPR012302;IPR012301	Domain Malic enzyme, NAD-binding;Domain Malic enzyme, N-terminal domain
OG0000661	11	6	IPR001752	Domain Kinesin motor domain
OG0000662	11	6	IPR003392;IPR001054	Family Protein patched/dispatched;Domain Adenylyl cyclase class-3/4/guanylyl cyclase
OG0000663	11	6	IPR023302;IPR001375	Domain Peptidase S9A, N-terminal domain;Domain Peptidase S9, prolyl oligopeptidase, catalytic domain
OG0000664	11	5	IPR003615	Domain HNH nuclease
OG0000665	11	6	None	None
OG0000666	11	6	IPR019410	Family Lysine methyltransferase
OG0000667	11	5	None	None
OG0000668	11	6	IPR037595	Family Reversibly glycosylated polypeptide family
OG0000669	11	6	None	None
OG0000670	11	6	IPR006336;IPR000620	Family Glutamate--cysteine ligase, GCS2;Domain EamA domain
OG0000671	11	6	None	None
OG0000672	11	5	IPR040648	Domain HMG domain-containing protein 3, CxC4 like cysteine cluster
OG0000673	11	4	None	None
OG0000674	11	6	IPR022617	Domain Rad60/SUMO-like domain
OG0000675	11	6	IPR013819	Domain Lipoxygenase, C-terminal
OG0000676	11	6	IPR000246	Family Peptidase T2, asparaginase 2
OG0000677	11	4	IPR008752	Domain Peptidase M11, gametolysin
OG0000678	11	6	IPR012850;IPR006047	Domain Alpha-amylase, C-terminal beta-sheet;Domain Glycosyl hydrolase, family 13, catalytic domain
OG0000679	11	6	IPR012748	Domain Rieske-like [2Fe-2S] domain, NirD-type
OG0000680	11	6	IPR022796	Family Chlorophyll A-B binding protein
OG0000681	11	6	IPR001179;IPR019734	Domain FKBP-type peptidyl-prolyl cis-trans isomerase domain;Repeat Tetratricopeptide repeat
OG0000682	11	6	IPR000403;IPR001263	Domain Phosphatidylinositol 3-/4-kinase, catalytic domain;Domain Phosphoinositide 3-kinase, accessory (PIK) domain
OG0000683	11	6	IPR003738;IPR005227	Family SOS response associated peptidase (SRAP);Family Putative pre-16S rRNA nuclease
OG0000684	11	6	None	None
OG0000685	11	6	IPR002893	Domain Zinc finger, MYND-type
OG0000686	11	6	IPR005793;IPR002376	Domain Formyl transferase, C-terminal;Domain Formyl transferase, N-terminal
OG0000687	11	6	IPR013079;IPR013078	Domain 6-phosphofructo-2-kinase;Family Histidine phosphatase superfamily, clade-1
OG0000688	11	6	IPR001245	Domain Serine-threonine/tyrosine-protein kinase, catalytic domain
OG0000689	11	6	IPR025954;IPR000537	Domain DBC1/CARP1 catalytically inactive NUDIX hydrolase domain;Family UbiA prenyltransferase family
OG0000690	11	6	None	None
OG0000691	11	6	IPR013525;IPR003439	Domain ABC-2 type transporter;Domain ABC transporter-like
OG0000692	11	6	IPR000719;IPR020097	Domain Protein kinase domain;Domain Pseudouridine synthase I, TruA, alpha/beta domain
OG0000693	11	6	IPR001900;IPR041505;IPR033770;IPR002716;IPR033771	Domain Ribonuclease II/R;Domain Dis3-like cold-shock domain 2;Domain Exosome complex exonuclease RRP44, S1 domain;Domain PIN domain;Domain Rrp44-like cold shock domain
OG0000694	11	6	IPR001680;IPR013934	Repeat WD40 repeat;Domain Small-subunit processome, Utp13
OG0000695	11	6	IPR008752	Domain Peptidase M11, gametolysin
OG0000696	11	6	IPR000738	Domain WHEP-TRS domain
OG0000697	11	6	IPR003010	Domain Carbon-nitrogen hydrolase
OG0000698	11	6	None	None
OG0000699	11	6	IPR005821;IPR000595	Domain Ion transport domain;Domain Cyclic nucleotide-binding domain
OG0000700	11	5	IPR001841	Domain Zinc finger, RING-type
OG0000701	11	5	None	None
OG0000702	11	6	IPR007125	Domain Histone H2A/H2B/H3
OG0000703	11	6	None	None
OG0000704	11	6	IPR001245;IPR000719	Domain Serine-threonine/tyrosine-protein kinase, catalytic domain;Domain Protein kinase domain
OG0000705	11	6	IPR002110	Repeat Ankyrin repeat
OG0000706	11	6	IPR025893	Family Tocopherol cyclase
OG0000707	11	6	IPR003959;IPR001487;IPR001425;IPR041569;IPR001789;IPR003594;IPR003661	Domain ATPase, AAA-type, core;Domain Bromodomain;Family Archaeal/bacterial/fungal rhodopsins;Domain AAA ATPase, AAA+ lid domain;Domain Signal transduction response regulator, receiver domain;Domain Histidine kinase/HSP90-like ATPase;Domain Signal transduction histidine kinase, dimerisation/phosphoacceptor domain
OG0000708	11	5	None	None
OG0000709	11	6	IPR012444	Family Protein of unknown function DUF1647
OG0000710	11	3	IPR001878	Domain Zinc finger, CCHC-type
OG0000711	11	6	None	None
OG0000712	11	5	IPR002372	Repeat Pyrrolo-quinoline quinone repeat
OG0000713	11	6	IPR019140;IPR009915	Family Mini-chromosome maintenance complex-binding protein;Domain NnrU domain
OG0000714	11	6	IPR000182	Domain GNAT domain
OG0000715	11	6	IPR013525;IPR003439;IPR013581	Domain ABC-2 type transporter;Domain ABC transporter-like;Domain Plant PDR ABC transporter associated
OG0000716	11	6	IPR037401;IPR013979;IPR001943	Domain SnoaL-like domain;Domain Translation initiation factor, beta propellor-like domain;Domain UVR domain
OG0000717	11	6	IPR005069	Family Nucleotide-diphospho-sugar transferase
OG0000718	11	6	IPR006671	Domain Cyclin, N-terminal
OG0000719	11	6	IPR007657	Family Glycosyltransferase 61
OG0000720	11	6	IPR040644;IPR006073;IPR007197	Domain Hydrogen maturase F, tetramerization domain;Domain GTP binding domain;Domain Radical SAM
OG0000721	11	6	IPR001300	Domain Peptidase C2, calpain, catalytic domain
OG0000722	11	5	None	None
OG0000723	11	6	IPR002505;IPR010766	Domain Phosphate acetyl/butaryl transferase;Domain DRTGG
OG0000724	11	6	IPR000375;IPR003130;IPR001849;IPR002319;IPR005121	Domain Dynamin central domain;Domain Dynamin GTPase effector;Domain Pleckstrin homology domain;Domain Phenylalanyl-tRNA synthetase;Domain Ferrodoxin-fold anticodon-binding domain
OG0000725	11	6	IPR013126	Family Heat shock protein 70 family
OG0000726	11	6	IPR004827;IPR007788	Domain Basic-leucine zipper domain;Family Glutaminyl-peptide cyclotransferase
OG0000727	11	6	IPR004113;IPR006094	Domain FAD-linked oxidase, C-terminal;Domain FAD linked oxidase, N-terminal
OG0000728	11	5	IPR019378	Family GDP-fucose protein O-fucosyltransferase
OG0000729	11	6	IPR002777	Family Prefoldin beta-like
OG0000730	11	6	IPR012908	Family GPI inositol-deacylase PGAP1-like
OG0000731	11	6	IPR011527;IPR003439	Domain ABC transporter type 1, transmembrane domain;Domain ABC transporter-like
OG0000732	11	6	IPR024616	Domain Pherophorin
OG0000733	11	6	IPR006145;IPR002655;IPR029320;IPR006091	Domain Pseudouridine synthase, RsuA/RluA;Domain Acyl-CoA oxidase, C-terminal;Domain Acyl-coenzyme A oxidase, N-terminal;Domain Acyl-CoA oxidase/dehydrogenase, central domain
OG0000734	11	6	None	None
OG0000735	11	6	IPR001810	Domain F-box domain
OG0000736	11	6	IPR001054	Domain Adenylyl cyclase class-3/4/guanylyl cyclase
OG0000737	11	6	IPR001976;IPR013766	Family Ribosomal protein S24e;Domain Thioredoxin domain
OG0000738	11	5	None	None
OG0000739	11	6	IPR018997;IPR001012	Domain PUB domain;Domain UBX domain
OG0000740	11	6	IPR025924	Domain YHYH domain
OG0000741	11	6	IPR000795;IPR004161;IPR004160	Domain Transcription factor, GTP-binding domain;Domain Translation elongation factor EFTu-like, domain 2;Domain Translation elongation factor EFTu/EF1A, C-terminal
OG0000742	11	5	None	None
OG0000743	11	3	None	None
OG0000744	11	3	None	None
OG0000745	11	5	IPR007577;IPR007652	Conserved_site Glycosyltransferase, DXD sugar-binding motif;Domain Alpha 1,4-glycosyltransferase domain
OG0000746	11	3	None	None
OG0000747	11	3	None	None
OG0000748	11	5	None	None
OG0000749	11	4	None	None
OG0000750	11	5	None	None
OG0000751	11	1	IPR013103	Domain Reverse transcriptase, RNA-dependent DNA polymerase
OG0000752	11	2	None	None
OG0000753	10	6	IPR001269;IPR000795;IPR004160	Family tRNA-dihydrouridine synthase;Domain Transcription factor, GTP-binding domain;Domain Translation elongation factor EFTu/EF1A, C-terminal
OG0000754	10	6	IPR028939	Domain Pyrroline-5-carboxylate reductase, catalytic, N-terminal
OG0000755	10	6	IPR001041;IPR023383	Domain 2Fe-2S ferredoxin-type iron-sulfur binding domain;Domain Ferredoxin, chloroplast transit peptide
OG0000756	10	6	IPR000917	Domain Sulfatase, N-terminal
OG0000757	10	6	IPR012386	Family 2',3'-cyclic-nucleotide 3'-phosphodiesterase
OG0000758	10	6	IPR020683	Domain Ankyrin repeat-containing domain
OG0000759	10	6	IPR000560;IPR040557	Family Histidine phosphatase superfamily, clade-2;Domain VIP1, N-terminal
OG0000760	10	6	None	None
OG0000761	10	6	IPR000782	Domain FAS1 domain
OG0000762	10	3	None	None
OG0000763	10	5	IPR001245	Domain Serine-threonine/tyrosine-protein kinase, catalytic domain
OG0000764	10	5	IPR005069	Family Nucleotide-diphospho-sugar transferase
OG0000765	10	6	IPR027370	Domain RING-type zinc-finger, LisH dimerisation motif
OG0000766	10	6	IPR007504;IPR004333;IPR011705;IPR000210	Family H/ACA ribonucleoprotein complex, subunit Gar1/Naf1;Domain SBP domain;Domain BTB/Kelch-associated;Domain BTB/POZ domain
OG0000767	10	6	IPR002550	Domain CNNM, transmembrane domain
OG0000768	10	6	IPR013584	Domain RAP domain
OG0000769	10	6	IPR005123	Domain Oxoglutarate/iron-dependent dioxygenase
OG0000770	10	4	None	None
OG0000771	10	5	IPR001509	Domain NAD-dependent epimerase/dehydratase
OG0000772	10	5	IPR000782	Domain FAS1 domain
OG0000773	10	6	IPR014816;IPR014867	Family tRNA (1-methyladenosine) methyltransferase catalytic subunit Gcd14;Family Spore coat protein CotH
OG0000774	10	4	None	None
OG0000775	10	6	IPR001223;IPR001002	Domain Glycoside hydrolase family 18, catalytic domain;Domain Chitin-binding, type 1
OG0000776	10	4	IPR002372	Repeat Pyrrolo-quinoline quinone repeat
OG0000777	10	5	IPR007461	Domain Ysc84 actin-binding domain
OG0000778	10	6	None	None
OG0000779	10	6	IPR003385;IPR011677	Family Glycoside hydrolase, family 77;Domain Domain of unknown function DUF1619
OG0000780	10	6	IPR020616;IPR020617	Domain Thiolase, N-terminal;Domain Thiolase, C-terminal
OG0000781	10	6	IPR008217	Family Ccc1 family
OG0000782	10	6	IPR001375;IPR013094	Domain Peptidase S9, prolyl oligopeptidase, catalytic domain;Domain Alpha/beta hydrolase fold-3
OG0000783	10	5	IPR006598	Domain Glycosyl transferase CAP10 domain
OG0000784	10	6	IPR005629	Family Beta-glucan synthesis-associated, Skn1
OG0000785	10	6	IPR013809	Domain ENTH domain
OG0000786	10	5	None	None
OG0000787	10	6	IPR000073	Domain Alpha/beta hydrolase fold-1
OG0000788	10	5	IPR000077;IPR001190	Family Ribosomal protein L39e;Domain SRCR domain
OG0000789	10	6	None	None
OG0000790	10	6	None	None
OG0000791	10	6	IPR000873;IPR025110;IPR032387	Domain AMP-dependent synthetase/ligase;Domain AMP-binding enzyme, C-terminal domain;Domain Acetyl-coenzyme A synthetase, N-terminal domain
OG0000792	10	5	IPR039448	Domain Right handed beta helix domain
OG0000793	10	6	IPR002683	Domain PsbP, C-terminal
OG0000794	10	6	IPR006115;IPR029154	Domain 6-phosphogluconate dehydrogenase, NADP-binding;Domain 3-hydroxyisobutyrate dehydrogenase, NAD-binding domain
OG0000795	10	6	None	None
OG0000796	10	5	IPR001251	Domain CRAL-TRIO lipid binding domain
OG0000797	10	4	None	None
OG0000798	10	6	None	None
OG0000799	10	5	IPR002921	Domain Fungal lipase-like domain
OG0000800	10	6	IPR022764	Domain Peptidase S54, rhomboid domain
OG0000801	10	6	IPR000719	Domain Protein kinase domain
OG0000802	10	5	None	None
OG0000803	10	6	IPR000182;IPR002893	Domain GNAT domain;Domain Zinc finger, MYND-type
OG0000804	10	6	IPR004837;IPR002528	Domain Sodium/calcium exchanger membrane region;Family Multi antimicrobial extrusion protein
OG0000805	10	4	None	None
OG0000806	10	6	IPR018788	Family Proteasome assembly chaperone 3
OG0000807	10	6	IPR005123	Domain Oxoglutarate/iron-dependent dioxygenase
OG0000808	10	6	IPR001293	Domain Zinc finger, TRAF-type
OG0000809	10	6	IPR000683;IPR039448	Domain Oxidoreductase, N-terminal;Domain Right handed beta helix domain
OG0000810	10	5	IPR002347	Family Short-chain dehydrogenase/reductase SDR
OG0000811	10	3	None	None
OG0000812	10	4	IPR024535	Domain Pectate lyase superfamily protein
OG0000813	10	6	IPR002035	Domain von Willebrand factor, type A
OG0000814	10	6	IPR013108	Domain Amidohydrolase 3
OG0000815	10	6	IPR024616	Domain Pherophorin
OG0000816	10	6	None	None
OG0000817	10	6	IPR000403;IPR003152	Domain Phosphatidylinositol 3-/4-kinase, catalytic domain;Domain FATC domain
OG0000818	10	6	None	None
OG0000819	10	6	None	None
OG0000820	10	4	None	None
OG0000821	10	3	IPR006342	Domain Methyltransferase FkbM
OG0000822	10	5	None	None
OG0000823	10	6	IPR005606	Family Sec20
OG0000824	10	6	IPR001254;IPR011705;IPR000210	Domain Serine proteases, trypsin domain;Domain BTB/Kelch-associated;Domain BTB/POZ domain
OG0000825	10	6	None	None
OG0000826	10	6	None	None
OG0000827	10	3	None	None
OG0000828	10	6	IPR001054	Domain Adenylyl cyclase class-3/4/guanylyl cyclase
OG0000829	10	6	IPR039430	Domain Thymidylate kinase-like domain
OG0000830	10	4	None	None
OG0000831	10	5	None	None
OG0000832	10	6	IPR000403;IPR003151;IPR003152	Domain Phosphatidylinositol 3-/4-kinase, catalytic domain;Domain PIK-related kinase, FAT;Domain FATC domain
OG0000833	10	6	IPR024616	Domain Pherophorin
OG0000834	10	5	None	None
OG0000835	10	6	IPR004853	Domain Sugar phosphate transporter domain
OG0000836	10	6	IPR001611	Repeat Leucine-rich repeat
OG0000837	10	5	IPR001054	Domain Adenylyl cyclase class-3/4/guanylyl cyclase
OG0000838	10	5	None	None
OG0000839	10	6	IPR032630;IPR032631	Domain P-type ATPase, C-terminal;Domain P-type ATPase, N-terminal
OG0000840	10	6	IPR004853	Domain Sugar phosphate transporter domain
OG0000841	10	6	IPR011545;IPR001650;IPR012541	Domain DEAD/DEAH box helicase domain;Domain Helicase, C-terminal;Domain DBP10, C-terminal
OG0000842	10	5	IPR002068	Domain Alpha crystallin/Hsp20 domain
OG0000843	10	6	IPR003864;IPR032880;IPR002539	Domain Calcium-dependent channel, 7TM region, putative phosphate;Domain Calcium permeable stress-gated cation channel 1, N-terminal transmembrane domain;Domain MaoC-like dehydratase domain
OG0000844	10	6	IPR001563	Family Peptidase S10, serine carboxypeptidase
OG0000845	10	6	IPR004837	Domain Sodium/calcium exchanger membrane region
OG0000846	10	5	IPR002018	Domain Carboxylesterase, type B
OG0000847	10	6	IPR007866;IPR001374	Family TRIC channel;Domain R3H domain
OG0000848	10	6	IPR000873;IPR008754	Domain AMP-dependent synthetase/ligase;Domain Peptidase M43, pregnancy-associated plasma-A
OG0000849	10	6	IPR002925	Domain Dienelactone hydrolase
OG0000850	10	6	IPR011016	Domain Zinc finger, RING-CH-type
OG0000851	10	6	None	None
OG0000852	10	6	None	None
OG0000853	10	6	IPR000008;IPR010734	Domain C2 domain;Domain Copine
OG0000854	10	6	IPR000326	Domain Phosphatidic acid phosphatase type 2/haloperoxidase
OG0000855	10	6	IPR000719	Domain Protein kinase domain
OG0000856	10	6	IPR011545;IPR001650	Domain DEAD/DEAH box helicase domain;Domain Helicase, C-terminal
OG0000857	10	6	IPR018973;IPR011545;IPR001650	Family DEAD/DEAH-box helicase, putative;Domain DEAD/DEAH box helicase domain;Domain Helicase, C-terminal
OG0000858	10	5	None	None
OG0000859	10	6	IPR007192;IPR001440	Domain Cdc23;Repeat Tetratricopeptide repeat 1
OG0000860	10	6	None	None
OG0000861	10	6	None	None
OG0000862	10	5	IPR011645;IPR001054;IPR011644	Domain Haem NO binding associated;Domain Adenylyl cyclase class-3/4/guanylyl cyclase;Domain Heme NO-binding
OG0000863	10	6	IPR006677	Domain tRNA intron endonuclease, catalytic domain-like
OG0000864	10	6	None	None
OG0000865	10	6	IPR010309;IPR010314;IPR025527;IPR000569;IPR015940	Domain E3 ubiquitin ligase, domain of unknown function DUF908;Domain E3 ubiquitin ligase, domain of unknown function DUF913;Repeat HUWE1/Rev1, ubiquitin binding region;Domain HECT domain;Domain Ubiquitin-associated domain
OG0000866	10	6	None	None
OG0000867	10	5	None	None
OG0000868	10	6	None	None
OG0000869	10	6	IPR005135	Domain Endonuclease/exonuclease/phosphatase
OG0000870	10	4	None	None
OG0000871	10	6	None	None
OG0000872	10	6	IPR002938	Domain FAD-binding domain
OG0000873	10	6	None	None
OG0000874	10	6	IPR001932	Domain PPM-type phosphatase domain
OG0000875	10	6	IPR005645;IPR002937;IPR022111;IPR040503	Domain Serine hydrolase FSH;Domain Amine oxidase;Domain Rhodanase, C-terminal;Domain UPF0176, acylphosphatase-like domain
OG0000876	10	6	IPR006634	Domain TRAM/LAG1/CLN8 homology domain
OG0000877	10	6	IPR011701	Family Major facilitator superfamily
OG0000878	10	6	IPR001272	Family Phosphoenolpyruvate carboxykinase, ATP-utilising
OG0000879	10	5	IPR000323;IPR024548;IPR005018	Domain Copper type II, ascorbate-dependent monooxygenase, N-terminal;Domain Copper type II ascorbate-dependent monooxygenase, C-terminal;Domain DOMON domain
OG0000880	10	6	IPR001173	Domain Glycosyltransferase 2-like
OG0000881	10	6	None	None
OG0000882	10	6	None	None
OG0000883	10	6	IPR022796	Family Chlorophyll A-B binding protein
OG0000884	10	4	IPR002372	Repeat Pyrrolo-quinoline quinone repeat
OG0000885	10	6	IPR024616	Domain Pherophorin
OG0000886	10	6	IPR010433;IPR018108	Family Plant specific eukaryotic initiation factor 4B;Repeat Mitochondrial substrate/solute carrier
OG0000887	10	5	IPR006843	Domain Plastid lipid-associated protein/fibrillin conserved domain
OG0000888	10	6	IPR000719	Domain Protein kinase domain
OG0000889	10	6	IPR007052	Domain CS domain
OG0000890	10	5	None	None
OG0000891	10	5	IPR005069	Family Nucleotide-diphospho-sugar transferase
OG0000892	10	6	None	None
OG0000893	10	6	IPR002680	Family Alternative oxidase
OG0000894	10	6	IPR005502;IPR006073;IPR032305;IPR025121	Family ADP-ribosylation/Crystallin J1;Domain GTP binding domain;Domain GTP-binding protein, middle domain;Domain GTPase HflX, N-terminal
OG0000895	10	6	IPR003165;IPR032474;IPR014811;IPR003100	Domain Piwi domain;Domain Protein argonaute, N-terminal;Domain Argonaute, linker 1 domain;Domain PAZ domain
OG0000896	10	5	IPR019316	Domain G8 domain
OG0000897	10	6	None	None
OG0000898	10	6	IPR001320;IPR001638	Domain Ionotropic glutamate receptor;Domain Solute-binding protein family 3/N-terminal domain of MltF
OG0000899	10	5	None	None
OG0000900	10	6	IPR003689	Family Zinc/iron permease
OG0000901	10	6	IPR002557;IPR001223;IPR004302	Domain Chitin binding domain;Domain Glycoside hydrolase family 18, catalytic domain;Domain Cellulose/chitin-binding protein, N-terminal
OG0000902	10	5	IPR002073	Domain 3'5'-cyclic nucleotide phosphodiesterase, catalytic domain
OG0000903	10	6	IPR022800	Domain Spt4/RpoE2 zinc finger
OG0000904	10	6	None	None
OG0000905	10	6	IPR002893	Domain Zinc finger, MYND-type
OG0000906	10	6	IPR002641	Domain Patatin-like phospholipase domain
OG0000907	10	6	IPR000326	Domain Phosphatidic acid phosphatase type 2/haloperoxidase
OG0000908	10	6	IPR006153	Domain Cation/H+ exchanger
OG0000909	10	6	IPR006845;IPR018957	Domain Pex, N-terminal;Domain Zinc finger, C3HC4 RING-type
OG0000910	10	6	IPR002937;IPR001594	Domain Amine oxidase;Domain Palmitoyltransferase, DHHC domain
OG0000911	10	5	None	None
OG0000912	10	6	IPR002934	Domain Polymerase, nucleotidyl transferase domain
OG0000913	10	6	IPR007318	Family Phospholipid methyltransferase
OG0000914	10	6	IPR039309	Family Biopterin transporter family
OG0000915	10	6	IPR025461;IPR007855	Family ABA DEFICIENT 4-like;Family RNA-dependent RNA polymerase, eukaryotic-type
OG0000916	10	6	IPR002859	Domain PKD/REJ-like domain
OG0000917	10	6	None	None
OG0000918	10	6	None	None
OG0000919	10	5	None	None
OG0000920	10	6	IPR000890	Family Aliphatic acid kinase, short-chain
OG0000921	10	6	None	None
OG0000922	10	6	IPR019155;IPR013122;IPR000408	Domain CLEC16A/TT9, N-terminal;Domain Polycystin cation channel, PKD1/PKD2;Repeat Regulator of chromosome condensation, RCC1
OG0000923	10	6	IPR002550	Domain CNNM, transmembrane domain
OG0000924	10	6	None	None
OG0000925	10	5	IPR000014	Domain PAS domain
OG0000926	10	2	None	None
OG0000927	10	6	IPR032319	Domain Polyribonucleotide 5'-hydroxyl-kinase Clp1, P-loop domain
OG0000928	10	6	IPR011704;IPR041538	Domain ATPase, dynein-related, AAA domain;Domain ATPase RavA-like, AAA lid domain
OG0000929	10	5	None	None
OG0000930	10	6	None	None
OG0000931	10	5	None	None
OG0000932	10	2	None	None
OG0000933	10	5	IPR006598	Domain Glycosyl transferase CAP10 domain
OG0000934	10	3	None	None
OG0000935	10	2	None	None
OG0000936	10	5	None	None
OG0000937	10	3	IPR000719;IPR001245	Domain Protein kinase domain;Domain Serine-threonine/tyrosine-protein kinase, catalytic domain
OG0000938	10	1	None	None
OG0000939	10	5	None	None
OG0000940	10	3	IPR002073	Domain 3'5'-cyclic nucleotide phosphodiesterase, catalytic domain
OG0000941	10	3	IPR011705	Domain BTB/Kelch-associated
OG0000942	10	4	IPR007461	Domain Ysc84 actin-binding domain
OG0000943	10	3	None	None
OG0000944	10	5	None	None
OG0000945	10	3	None	None
OG0000946	10	2	None	None
OG0000947	9	6	IPR011641;IPR004333	Domain Tyrosine-protein kinase ephrin type A/B receptor-like;Domain SBP domain
OG0000948	9	4	IPR002921	Domain Fungal lipase-like domain
OG0000949	9	6	IPR002293;IPR001245;IPR000719	Family Amino acid/polyamine transporter I;Domain Serine-threonine/tyrosine-protein kinase, catalytic domain;Domain Protein kinase domain
OG0000950	9	6	IPR002020	Family Citrate synthase
OG0000951	9	6	IPR000195	Domain Rab-GTPase-TBC domain
OG0000952	9	6	None	None
OG0000953	9	1	None	None
OG0000954	9	6	None	None
OG0000955	9	3	None	None
OG0000956	9	6	IPR018866	Domain Zinc-finger domain of monoamine-oxidase A repressor R1
OG0000957	9	6	IPR006134	Domain DNA-directed DNA polymerase, family B, multifunctional domain
OG0000958	9	6	IPR015202;IPR009880	Domain Galactose oxidase-like, Early set domain;Domain Glyoxal oxidase, N-terminal
OG0000959	9	6	IPR010300	Family Cysteine dioxygenase type I
OG0000960	9	6	None	None
OG0000961	9	6	IPR019752;IPR002880;IPR033412;IPR011766;IPR019456;IPR017896	Domain Pyruvate/ketoisovalerate oxidoreductase, catalytic domain;Domain Pyruvate flavodoxin/ferredoxin oxidoreductase, N-terminal;Domain Pyruvate:ferredoxin oxidoreductase, core domain II;Domain Thiamine pyrophosphate enzyme, C-terminal TPP-binding;Domain Pyruvate-flavodoxin oxidoreductase, EKR domain;Domain 4Fe-4S ferredoxin-type, iron-sulphur binding domain
OG0000962	9	6	IPR002350	Domain Kazal domain
OG0000963	9	6	IPR000719	Domain Protein kinase domain
OG0000964	9	6	IPR005181;IPR040855;IPR020795	Domain Sialate O-acetylesterase domain;Domain ORC3, winged helix C-terminal;Family Origin recognition complex, subunit 3
OG0000965	9	6	IPR000782	Domain FAS1 domain
OG0000966	9	6	IPR001360	Family Glycoside hydrolase family 1
OG0000967	9	4	None	None
OG0000968	9	5	IPR041679;IPR041677;IPR000432	Domain DNA2/NAM7 helicase-like, AAA domain;Domain DNA2/NAM7 helicase, AAA domain;Domain DNA mismatch repair protein MutS, C-terminal
OG0000969	9	6	IPR001054	Domain Adenylyl cyclase class-3/4/guanylyl cyclase
OG0000970	9	5	IPR006059	Family Bacterial extracellular solute-binding protein
OG0000971	9	6	IPR001451;IPR010493	Repeat Hexapeptide repeat;Domain Serine acetyltransferase, N-terminal
OG0000972	9	6	None	None
OG0000973	9	6	None	None
OG0000974	9	4	IPR006059;IPR001054	Family Bacterial extracellular solute-binding protein;Domain Adenylyl cyclase class-3/4/guanylyl cyclase
OG0000975	9	6	IPR001660	Domain Sterile alpha motif domain
OG0000976	9	6	None	None
OG0000977	9	6	IPR000727	Domain Target SNARE coiled-coil homology domain
OG0000978	9	6	IPR001054	Domain Adenylyl cyclase class-3/4/guanylyl cyclase
OG0000979	9	6	IPR000182;IPR006917	Domain GNAT domain;Family SOUL haem-binding protein
OG0000980	9	3	None	None
OG0000981	9	4	None	None
OG0000982	9	5	IPR000917	Domain Sulfatase, N-terminal
OG0000983	9	6	IPR019363	Family Lipid droplet-associated hydrolase
OG0000984	9	6	None	None
OG0000985	9	6	None	None
OG0000986	9	6	None	None
OG0000987	9	3	None	None
OG0000988	9	6	IPR014044	Domain CAP domain
OG0000989	9	4	None	None
OG0000990	9	6	None	None
OG0000991	9	6	None	None
OG0000992	9	5	IPR006068;IPR000719;IPR004014	Domain Cation-transporting P-type ATPase, C-terminal;Domain Protein kinase domain;Domain Cation-transporting P-type ATPase, N-terminal
OG0000993	9	6	IPR000782	Domain FAS1 domain
OG0000994	9	6	IPR032727	Family Flagellar C1a complex subunit C1a-32
OG0000995	9	6	IPR013766	Domain Thioredoxin domain
OG0000996	9	6	IPR000626	Domain Ubiquitin-like domain
OG0000997	9	6	None	None
OG0000998	9	6	IPR006043	Family Xanthine/uracil/vitamin C permease
OG0000999	9	4	None	None
OG0001000	9	6	None	None
OG0001001	9	6	IPR002423	Family Chaperonin Cpn60/TCP-1 family
OG0001002	9	6	None	None
OG0001003	9	6	IPR003439	Domain ABC transporter-like
OG0001004	9	4	IPR002035;IPR011704	Domain von Willebrand factor, type A;Domain ATPase, dynein-related, AAA domain
OG0001005	9	6	IPR006067;IPR005117	Domain Nitrite/sulphite reductase 4Fe-4S domain;Domain Nitrite/Sulfite reductase ferredoxin-like domain
OG0001006	9	6	None	None
OG0001007	9	5	None	None
OG0001008	9	6	IPR003439;IPR013525	Domain ABC transporter-like;Domain ABC-2 type transporter
OG0001009	9	6	IPR016833	Family Putative sodium bile acid cotransporter
OG0001010	9	3	IPR000719;IPR001245	Domain Protein kinase domain;Domain Serine-threonine/tyrosine-protein kinase, catalytic domain
OG0001011	9	6	IPR005821	Domain Ion transport domain
OG0001012	9	6	IPR000719	Domain Protein kinase domain
OG0001013	9	6	IPR023796	Domain Serpin domain
OG0001014	9	4	IPR000719	Domain Protein kinase domain
OG0001015	9	6	IPR039467	Domain Transcription factor TFIIIB component B'', Myb domain
OG0001016	9	6	IPR020683;IPR002110	Domain Ankyrin repeat-containing domain;Repeat Ankyrin repeat
OG0001017	9	6	IPR019340	Family Histone acetyltransferases subunit 3
OG0001018	9	6	IPR009543;IPR031646	Domain Vacuolar protein sorting-associated protein 13, SHR-binding domain;Domain Vacuolar protein sorting-associated protein 13, second N-terminal domain
OG0001019	9	5	None	None
OG0001020	9	6	IPR002579	Domain Peptide methionine sulphoxide reductase MrsB
OG0001021	9	5	None	None
OG0001022	9	6	IPR002628	Family Photosystem II PsbO, manganese-stabilising
OG0001023	9	6	None	None
OG0001024	9	4	IPR002889	Domain Carbohydrate-binding WSC
OG0001025	9	6	IPR021067	Family Glycosyltransferase, GlcNAc
OG0001026	9	6	IPR000719	Domain Protein kinase domain
OG0001027	9	6	IPR000330;IPR011124;IPR001650	Domain SNF2-related, N-terminal domain;Domain Zinc finger, CW-type;Domain Helicase, C-terminal
OG0001028	9	6	IPR024989	Domain Major facilitator superfamily associated domain
OG0001029	9	4	None	None
OG0001030	9	6	None	None
OG0001031	9	6	IPR000340	Domain Dual specificity phosphatase, catalytic domain
OG0001032	9	6	None	None
OG0001033	9	5	IPR003959;IPR041627;IPR041677;IPR041679	Domain ATPase, AAA-type, core;Domain CbbX, AAA lid domain;Domain DNA2/NAM7 helicase, AAA domain;Domain DNA2/NAM7 helicase-like, AAA domain
OG0001034	9	5	IPR010308	Domain TRP, C-terminal
OG0001035	9	5	IPR001190;IPR001254	Domain SRCR domain;Domain Serine proteases, trypsin domain
OG0001036	9	4	None	None
OG0001037	9	4	IPR027948	Family Protein of unknown function (DUF4436)
OG0001038	9	4	IPR001214	Domain SET domain
OG0001039	9	5	IPR006140;IPR006139	Domain D-isomer specific 2-hydroxyacid dehydrogenase, NAD-binding domain;Domain D-isomer specific 2-hydroxyacid dehydrogenase, catalytic domain
OG0001040	9	6	None	None
OG0001041	9	6	IPR005135;IPR010666	Domain Endonuclease/exonuclease/phosphatase;Domain Zinc finger, GRF-type
OG0001042	9	5	IPR003812	Domain Fido domain
OG0001043	9	4	None	None
OG0001044	9	6	None	None
OG0001045	9	4	IPR013543	Domain Calcium/calmodulin-dependent protein kinase II, association-domain
OG0001046	9	6	IPR017896;IPR002078	Domain 4Fe-4S ferredoxin-type, iron-sulphur binding domain;Domain RNA polymerase sigma factor 54 interaction domain
OG0001047	9	5	None	None
OG0001048	9	6	None	None
OG0001049	9	6	None	None
OG0001050	9	6	None	None
OG0001051	9	6	IPR006598	Domain Glycosyl transferase CAP10 domain
OG0001052	9	6	None	None
OG0001053	9	6	IPR000770;IPR001214	Domain SAND domain;Domain SET domain
OG0001054	9	5	None	None
OG0001055	9	6	IPR024372	Family Proteasome component Ecm29
OG0001056	9	6	None	None
OG0001057	9	6	None	None
OG0001058	9	6	IPR002773	Family Deoxyhypusine synthase
OG0001059	9	4	IPR020683;IPR000719;IPR002110	Domain Ankyrin repeat-containing domain;Domain Protein kinase domain;Repeat Ankyrin repeat
OG0001060	9	6	IPR005828	Family Major facilitator, sugar transporter-like
OG0001061	9	6	None	None
OG0001062	9	4	IPR020683;IPR002110;IPR010730	Domain Ankyrin repeat-containing domain;Repeat Ankyrin repeat;Domain Heterokaryon incompatibility
OG0001063	9	6	None	None
OG0001064	9	5	None	None
OG0001065	9	6	IPR000782	Domain FAS1 domain
OG0001066	9	6	IPR010614;IPR006555;IPR006935;IPR010643	Domain DEAD2;Domain ATP-dependent helicase, C-terminal;Domain Helicase/UvrB, N-terminal;Domain Helical and beta-bridge domain
OG0001067	9	5	IPR025718	Domain Histone deacetylase complex subunit SAP30, Sin3 binding domain
OG0001068	9	6	IPR010730	Domain Heterokaryon incompatibility
OG0001069	9	6	IPR002293	Family Amino acid/polyamine transporter I
OG0001070	9	6	IPR020683	Domain Ankyrin repeat-containing domain
OG0001071	9	6	IPR001623	Domain DnaJ domain
OG0001072	9	5	None	None
OG0001073	9	6	IPR006094	Domain FAD linked oxidase, N-terminal
OG0001074	9	5	IPR002562;IPR007214	Domain 3'-5' exonuclease domain;Domain YbaK/aminoacyl-tRNA synthetase-associated domain
OG0001075	9	6	IPR001841	Domain Zinc finger, RING-type
OG0001076	9	4	None	None
OG0001077	9	6	IPR008907	Family P25-alpha
OG0001078	9	6	None	None
OG0001079	9	6	IPR007815;IPR014955	Family Erythromycin esterase;Family Protein of unknown function DUF1826
OG0001080	9	6	IPR001214	Domain SET domain
OG0001081	9	6	IPR027948	Family Protein of unknown function (DUF4436)
OG0001082	9	5	IPR013122	Domain Polycystin cation channel, PKD1/PKD2
OG0001083	9	5	IPR000209	Domain Peptidase S8/S53 domain
OG0001084	9	6	None	None
OG0001085	9	6	IPR001054	Domain Adenylyl cyclase class-3/4/guanylyl cyclase
OG0001086	9	6	IPR002048	Domain EF-hand domain
OG0001087	9	6	IPR025995;IPR026541;IPR001245	Domain RNA binding activity-knot of a chromodomain;Domain MRG domain;Domain Serine-threonine/tyrosine-protein kinase, catalytic domain
OG0001088	9	6	IPR013148;IPR013189	Domain Glycosyl hydrolase family 32, N-terminal;Domain Glycosyl hydrolase family 32, C-terminal
OG0001089	9	6	None	None
OG0001090	9	5	IPR003347	Domain JmjC domain
OG0001091	9	6	IPR022796	Family Chlorophyll A-B binding protein
OG0001092	9	6	IPR013626;IPR017941;IPR026123	Domain Pheophorbide a oxygenase;Domain Rieske [2Fe-2S] iron-sulphur domain;Family SCL-interrupting locus protein
OG0001093	9	5	IPR000719	Domain Protein kinase domain
OG0001094	9	6	None	None
OG0001095	9	6	None	None
OG0001096	9	6	None	None
OG0001097	9	6	IPR022796;IPR022051	Family Chlorophyll A-B binding protein;Family Protein of unknown function DUF3611
OG0001098	9	6	IPR001900;IPR041505;IPR033771	Domain Ribonuclease II/R;Domain Dis3-like cold-shock domain 2;Domain Rrp44-like cold shock domain
OG0001099	9	5	None	None
OG0001100	9	6	IPR001155	Domain NADH:flavin oxidoreductase/NADH oxidase, N-terminal
OG0001101	9	5	IPR003440	Family Glycosyl transferase, family 48
OG0001102	9	6	IPR001727	Family Gdt1 family
OG0001103	9	6	IPR006689	Family Small GTPase superfamily, ARF/SAR type
OG0001104	9	6	IPR008183	Family Aldose 1-/Glucose-6-phosphate 1-epimerase
OG0001105	9	6	IPR003734	Domain Domain of unknown function DUF155
OG0001106	9	4	None	None
OG0001107	9	6	IPR003807;IPR000182	Domain Domain of unknown function DUF202;Domain GNAT domain
OG0001108	9	6	None	None
OG0001109	9	3	None	None
OG0001110	9	6	IPR006685	Family Mechanosensitive ion channel MscS
OG0001111	9	5	IPR001190	Domain SRCR domain
OG0001112	9	6	None	None
OG0001113	9	6	IPR024041	Domain Ammonium transporter AmtB-like domain
OG0001114	9	6	None	None
OG0001115	9	6	IPR015197;IPR015196	Domain Peptide-N-glycosidase F, C-terminal;Domain Peptide-N-glycosidase F, N-terminal
OG0001116	9	6	IPR005123	Domain Oxoglutarate/iron-dependent dioxygenase
OG0001117	9	4	None	None
OG0001118	9	6	IPR011641	Domain Tyrosine-protein kinase ephrin type A/B receptor-like
OG0001119	9	6	IPR013830	Domain SGNH hydrolase-type esterase domain
OG0001120	9	6	IPR007502;IPR001650;IPR011709;IPR041679	Domain Helicase-associated domain;Domain Helicase, C-terminal;Domain Domain of unknown function DUF1605;Domain DNA2/NAM7 helicase-like, AAA domain
OG0001121	9	6	IPR001054;IPR006059	Domain Adenylyl cyclase class-3/4/guanylyl cyclase;Family Bacterial extracellular solute-binding protein
OG0001122	9	6	IPR001471	Domain AP2/ERF domain
OG0001123	9	6	IPR041127	Family Chlorophyllase enzyme
OG0001124	9	6	IPR041677;IPR041679	Domain DNA2/NAM7 helicase, AAA domain;Domain DNA2/NAM7 helicase-like, AAA domain
OG0001125	9	5	IPR022812	Family Dynamin superfamily
OG0001126	9	6	None	None
OG0001127	9	6	IPR001054;IPR001789;IPR003594;IPR003661;IPR001425;IPR001660	Domain Adenylyl cyclase class-3/4/guanylyl cyclase;Domain Signal transduction response regulator, receiver domain;Domain Histidine kinase/HSP90-like ATPase;Domain Signal transduction histidine kinase, dimerisation/phosphoacceptor domain;Family Archaeal/bacterial/fungal rhodopsins;Domain Sterile alpha motif domain
OG0001128	9	6	IPR000241	Domain Putative RNA methylase domain
OG0001129	9	3	None	None
OG0001130	9	3	None	None
OG0001131	9	2	None	None
OG0001132	9	2	None	None
OG0001133	9	3	None	None
OG0001134	9	5	None	None
OG0001135	9	3	None	None
OG0001136	9	3	IPR002893	Domain Zinc finger, MYND-type
OG0001137	9	4	IPR003615	Domain HNH nuclease
OG0001138	9	4	None	None
OG0001139	9	5	None	None
OG0001140	9	3	None	None
OG0001141	9	5	None	None
OG0001142	9	4	IPR000719	Domain Protein kinase domain
OG0001143	9	3	IPR000719	Domain Protein kinase domain
OG0001144	9	2	None	None
OG0001145	9	2	None	None
OG0001146	9	2	None	None
OG0001147	9	1	IPR000719	Domain Protein kinase domain
OG0001148	9	1	IPR024616	Domain Pherophorin
OG0001149	8	6	IPR001680;IPR005821	Repeat WD40 repeat;Domain Ion transport domain
OG0001150	8	5	IPR040451;IPR040720	Domain Glycosyl hydrolase family 81, N-terminal;Domain Glycosyl hydrolase family 81, C-terminal domain
OG0001151	8	3	IPR003410	Domain HYR domain
OG0001152	8	6	IPR001190;IPR001254	Domain SRCR domain;Domain Serine proteases, trypsin domain
OG0001153	8	1	None	None
OG0001154	8	6	None	None
OG0001155	8	5	None	None
OG0001156	8	5	None	None
OG0001157	8	6	IPR002068	Domain Alpha crystallin/Hsp20 domain
OG0001158	8	5	IPR007657	Family Glycosyltransferase 61
OG0001159	8	6	IPR001948	Family Peptidase M18
OG0001160	8	6	IPR004333	Domain SBP domain
OG0001161	8	6	IPR007138	Domain Antibiotic biosynthesis monooxygenase domain
OG0001162	8	6	IPR014782;IPR024601;IPR035414	Domain Peptidase M1, membrane alanine aminopeptidase;Domain Peptidase M1, alanyl aminopeptidase, C-terminal;Domain Peptidase M1, alanyl aminopeptidase, Ig-like fold
OG0001163	8	5	IPR001525	Family C-5 cytosine methyltransferase
OG0001164	8	5	IPR001054;IPR006059	Domain Adenylyl cyclase class-3/4/guanylyl cyclase;Family Bacterial extracellular solute-binding protein
OG0001165	8	6	IPR000581	Family Dihydroxy-acid/6-phosphogluconate dehydratase
OG0001166	8	4	IPR006068;IPR004014	Domain Cation-transporting P-type ATPase, C-terminal;Domain Cation-transporting P-type ATPase, N-terminal
OG0001167	8	6	IPR041221	Domain Anaphase-promoting complex subunit 1, C-terminal
OG0001168	8	4	IPR000719	Domain Protein kinase domain
OG0001169	8	6	None	None
OG0001170	8	4	None	None
OG0001171	8	6	IPR004853	Domain Sugar phosphate transporter domain
OG0001172	8	4	IPR002641	Domain Patatin-like phospholipase domain
OG0001173	8	4	None	None
OG0001174	8	4	None	None
OG0001175	8	6	IPR022742	Domain Serine aminopeptidase, S33
OG0001176	8	6	IPR010420	Family CASTOR/POLLUX/SYM8 ion channels
OG0001177	8	6	IPR000863	Domain Sulfotransferase domain
OG0001178	8	5	IPR004827	Domain Basic-leucine zipper domain
OG0001179	8	6	IPR000719	Domain Protein kinase domain
OG0001180	8	6	IPR002641	Domain Patatin-like phospholipase domain
OG0001181	8	6	IPR013525;IPR003439	Domain ABC-2 type transporter;Domain ABC transporter-like
OG0001182	8	4	None	None
OG0001183	8	5	None	None
OG0001184	8	4	None	None
OG0001185	8	5	None	None
OG0001186	8	6	IPR003251	Domain Rubrerythrin
OG0001187	8	4	IPR013122	Domain Polycystin cation channel, PKD1/PKD2
OG0001188	8	5	IPR020683;IPR005821	Domain Ankyrin repeat-containing domain;Domain Ion transport domain
OG0001189	8	5	None	None
OG0001190	8	6	IPR002877	Domain Ribosomal RNA methyltransferase FtsJ domain
OG0001191	8	6	IPR000555;IPR040749	Domain JAB1/MPN/MOV34 metalloenzyme domain;Domain BRCC36, C-terminal helical domain
OG0001192	8	6	None	None
OG0001193	8	6	IPR009305	Family Protein of unknown function DUF962
OG0001194	8	5	IPR000719;IPR001245	Domain Protein kinase domain;Domain Serine-threonine/tyrosine-protein kinase, catalytic domain
OG0001195	8	4	None	None
OG0001196	8	6	IPR040457	Domain Gamma tubulin complex component, C-terminal
OG0001197	8	6	IPR005804	Domain Fatty acid desaturase domain
OG0001198	8	2	None	None
OG0001199	8	6	IPR000719	Domain Protein kinase domain
OG0001200	8	4	IPR000719	Domain Protein kinase domain
OG0001201	8	6	IPR018786	Family Protein of unknown function DUF2343
OG0001202	8	5	IPR003609;IPR002889;IPR013122	Domain PAN/Apple domain;Domain Carbohydrate-binding WSC;Domain Polycystin cation channel, PKD1/PKD2
OG0001203	8	1	None	None
OG0001204	8	6	IPR007072	Family Rhamnosyl O-methyltransferase/Cephalosporin hydroxylase
OG0001205	8	6	IPR002939;IPR001623	Domain Chaperone DnaJ, C-terminal;Domain DnaJ domain
OG0001206	8	6	None	None
OG0001207	8	6	IPR001765	Family Carbonic anhydrase
OG0001208	8	6	IPR004367;IPR006671	Domain Cyclin, C-terminal domain;Domain Cyclin, N-terminal
OG0001209	8	6	IPR011766;IPR012001;IPR012000	Domain Thiamine pyrophosphate enzyme, C-terminal TPP-binding;Domain Thiamine pyrophosphate enzyme, N-terminal TPP-binding domain;Domain Thiamine pyrophosphate enzyme, central domain
OG0001210	8	6	IPR003689	Family Zinc/iron permease
OG0001211	8	6	IPR001810	Domain F-box domain
OG0001212	8	6	IPR007347	Family Sporulation stage V, protein S
OG0001213	8	6	IPR007759	Domain HB1/Asxl, restriction endonuclease HTH domain
OG0001214	8	6	IPR007568	Family RTA-like protein
OG0001215	8	6	IPR001054	Domain Adenylyl cyclase class-3/4/guanylyl cyclase
OG0001216	8	6	IPR004333;IPR000210	Domain SBP domain;Domain BTB/POZ domain
OG0001217	8	2	IPR018306;IPR014819;IPR014818;IPR015330	Domain Bacteriophage T5, Orf172 DNA-binding;Domain Primase, C-terminal 2;Domain Bacteriophage/plasmid primase, P4, C-terminal;Domain DNA primase/polymerase, bifunctional, N-terminal
OG0001218	8	3	IPR008752	Domain Peptidase M11, gametolysin
OG0001219	8	5	None	None
OG0001220	8	5	None	None
OG0001221	8	5	IPR001739	Domain Methyl-CpG DNA binding
OG0001222	8	6	IPR018998	Domain EndoU ribonuclease, C-terminal
OG0001223	8	6	IPR003395;IPR010935	Domain RecF/RecN/SMC, N-terminal;Domain SMCs flexible hinge
OG0001224	8	6	None	None
OG0001225	8	1	None	None
OG0001226	8	5	IPR001054;IPR006059	Domain Adenylyl cyclase class-3/4/guanylyl cyclase;Family Bacterial extracellular solute-binding protein
OG0001227	8	5	IPR000014	Domain PAS domain
OG0001228	8	2	None	None
OG0001229	8	6	IPR000626	Domain Ubiquitin-like domain
OG0001230	8	4	IPR013121;IPR013112;IPR013130	Domain Ferric reductase, NAD binding domain;Domain FAD-binding 8;Domain Ferric reductase transmembrane component-like domain
OG0001231	8	6	IPR001214	Domain SET domain
OG0001232	8	6	None	None
OG0001233	8	6	None	None
OG0001234	8	6	None	None
OG0001235	8	6	None	None
OG0001236	8	5	IPR002562	Domain 3'-5' exonuclease domain
OG0001237	8	6	None	None
OG0001238	8	6	None	None
OG0001239	8	2	None	None
OG0001240	8	5	None	None
OG0001241	8	6	IPR041667;IPR008752	Domain Cupin-like domain 8;Domain Peptidase M11, gametolysin
OG0001242	8	6	IPR039448	Domain Right handed beta helix domain
OG0001243	8	6	IPR015324	Family Ribosomal protein Rsm22-like
OG0001244	8	6	IPR001932	Domain PPM-type phosphatase domain
OG0001245	8	6	None	None
OG0001246	8	6	IPR000719;IPR002048	Domain Protein kinase domain;Domain EF-hand domain
OG0001247	8	6	IPR004014;IPR006068	Domain Cation-transporting P-type ATPase, N-terminal;Domain Cation-transporting P-type ATPase, C-terminal
OG0001248	8	6	IPR027486	Domain Ribosomal protein S10 domain
OG0001249	8	3	None	None
OG0001250	8	6	None	None
OG0001251	8	6	None	None
OG0001252	8	5	None	None
OG0001253	8	6	IPR004274	Domain FCP1 homology domain
OG0001254	8	4	IPR037401	Domain SnoaL-like domain
OG0001255	8	5	IPR001471	Domain AP2/ERF domain
OG0001256	8	6	None	None
OG0001257	8	5	None	None
OG0001258	8	4	None	None
OG0001259	8	6	IPR001214;IPR041355	Domain SET domain;Domain Pre-SET CXC domain
OG0001260	8	5	IPR006032;IPR000719	Family Ribosomal protein S12/S23;Domain Protein kinase domain
OG0001261	8	6	IPR006166	Domain ERCC4 domain
OG0001262	8	4	IPR002921	Domain Fungal lipase-like domain
OG0001263	8	6	IPR006598	Domain Glycosyl transferase CAP10 domain
OG0001264	8	6	IPR011611	Domain Carbohydrate kinase PfkB
OG0001265	8	6	IPR001126;IPR017961	Domain UmuC domain;Domain DNA polymerase, Y-family, little finger domain
OG0001266	8	6	IPR001245	Domain Serine-threonine/tyrosine-protein kinase, catalytic domain
OG0001267	8	6	None	None
OG0001268	8	5	IPR021047	Family Mannosyltransferase 1, CMT1
OG0001269	8	4	None	None
OG0001270	8	6	None	None
OG0001271	8	6	IPR002048	Domain EF-hand domain
OG0001272	8	6	IPR029473;IPR025614	Domain Cell morphogenesis central region;Domain Cell morphogenesis protein N-terminal
OG0001273	8	5	IPR002893	Domain Zinc finger, MYND-type
OG0001274	8	6	None	None
OG0001275	8	6	IPR006598	Domain Glycosyl transferase CAP10 domain
OG0001276	8	6	IPR004333	Domain SBP domain
OG0001277	8	6	IPR000292	Family Formate/nitrite transporter
OG0001278	8	6	None	None
OG0001279	8	6	IPR002937	Domain Amine oxidase
OG0001280	8	6	IPR018731	Domain Autophagy-related protein 13, N-terminal
OG0001281	8	6	IPR001267	Family Thymidine kinase
OG0001282	8	6	IPR001763	Domain Rhodanese-like domain
OG0001283	8	6	None	None
OG0001284	8	6	IPR001841	Domain Zinc finger, RING-type
OG0001285	8	6	IPR001509	Domain NAD-dependent epimerase/dehydratase
OG0001286	8	5	None	None
OG0001287	8	6	IPR001214	Domain SET domain
OG0001288	8	6	IPR008752	Domain Peptidase M11, gametolysin
OG0001289	8	5	IPR024616	Domain Pherophorin
OG0001290	8	6	IPR001611	Repeat Leucine-rich repeat
OG0001291	8	6	IPR013520;IPR010666	Domain Exonuclease, RNase T/DNA polymerase III;Domain Zinc finger, GRF-type
OG0001292	8	6	None	None
OG0001293	8	6	IPR007271	Family Nucleotide-sugar transporter
OG0001294	8	6	IPR013525;IPR003439	Domain ABC-2 type transporter;Domain ABC transporter-like
OG0001295	8	6	IPR005097	Domain Saccharopine dehydrogenase, NADP binding domain
OG0001296	8	5	IPR001245	Domain Serine-threonine/tyrosine-protein kinase, catalytic domain
OG0001297	8	6	IPR007197	Domain Radical SAM
OG0001298	8	6	None	None
OG0001299	8	6	None	None
OG0001300	8	6	None	None
OG0001301	8	6	None	None
OG0001302	8	6	IPR024647;IPR015088;IPR006134;IPR006133	Domain DNA polymerase alpha catalytic subunit, N-terminal domain;Domain Zinc finger, DNA-directed DNA polymerase, family B, alpha;Domain DNA-directed DNA polymerase, family B, multifunctional domain;Domain DNA-directed DNA polymerase, family B, exonuclease domain
OG0001303	8	6	IPR019474;IPR000608	Domain Ubiquitin conjugation factor E4, core;Domain Ubiquitin-conjugating enzyme E2
OG0001304	8	4	None	None
OG0001305	8	6	None	None
OG0001306	8	5	None	None
OG0001307	8	6	IPR001752	Domain Kinesin motor domain
OG0001308	8	6	IPR000182	Domain GNAT domain
OG0001309	8	6	IPR011527;IPR003439	Domain ABC transporter type 1, transmembrane domain;Domain ABC transporter-like
OG0001310	8	6	IPR000408;IPR000863	Repeat Regulator of chromosome condensation, RCC1;Domain Sulfotransferase domain
OG0001311	8	5	IPR019378	Family GDP-fucose protein O-fucosyltransferase
OG0001312	8	5	None	None
OG0001313	8	6	IPR027474	Domain L-asparaginase, N-terminal
OG0001314	8	6	IPR003817	Family Phosphatidylserine decarboxylase-related
OG0001315	8	6	IPR001915	Domain Peptidase M48
OG0001316	8	6	None	None
OG0001317	8	6	IPR012901	Domain N2227-like
OG0001318	8	6	None	None
OG0001319	8	6	None	None
OG0001320	8	6	IPR009651	Family Putative methionine gamma-lyase
OG0001321	8	5	IPR006502	Family Protein of unknown function PDDEXK-like
OG0001322	8	6	IPR025941	Domain Vacuolar protein sorting-associated protein 8, central domain
OG0001323	8	6	IPR005101;IPR006050	Domain Cryptochrome/DNA photolyase, FAD-binding domain;Domain DNA photolyase, N-terminal
OG0001324	8	6	IPR001830;IPR003337	Domain Glycosyl transferase, family 20;Family Trehalose-phosphatase
OG0001325	8	6	None	None
OG0001326	8	6	None	None
OG0001327	8	5	None	None
OG0001328	8	6	IPR013830	Domain SGNH hydrolase-type esterase domain
OG0001329	8	5	None	None
OG0001330	8	6	IPR007736	Family Caleosin-related
OG0001331	8	6	IPR035699;IPR041228;IPR041589;IPR013602;IPR041466;IPR041658;IPR004273;IPR024743;IPR024317;IPR035706	Domain Dynein heavy chain, hydrolytic ATP-binding dynein motor region;Domain Dynein heavy chain, C-terminal domain;Domain Dynein heavy chain 3, AAA+ lid domain;Domain Dynein heavy chain, domain-2;Domain Dynein heavy chain, AAA 5 extension domain;Domain Dynein heavy chain AAA lid domain;Domain Dynein heavy chain region D6 P-loop domain;Domain Dynein heavy chain, coiled coil stalk;Domain Dynein hea…
OG0001332	8	6	IPR001394;IPR001607	Domain Peptidase C19, ubiquitin carboxyl-terminal hydrolase;Domain Zinc finger, UBP-type
OG0001333	8	6	IPR013122	Domain Polycystin cation channel, PKD1/PKD2
OG0001334	8	5	None	None
OG0001335	8	6	IPR019595	Domain Domain of unknown function DUF2470
OG0001336	8	6	None	None
OG0001337	8	5	IPR002877;IPR004302	Domain Ribosomal RNA methyltransferase FtsJ domain;Domain Cellulose/chitin-binding protein, N-terminal
OG0001338	8	6	None	None
OG0001339	8	6	IPR039448	Domain Right handed beta helix domain
OG0001340	8	6	IPR020683;IPR002110	Domain Ankyrin repeat-containing domain;Repeat Ankyrin repeat
OG0001341	8	6	IPR024616	Domain Pherophorin
OG0001342	8	6	None	None
OG0001343	8	6	IPR014012	Domain Helicase/SANT-associated domain
OG0001344	8	6	IPR024616	Domain Pherophorin
OG0001345	8	5	None	None
OG0001346	8	6	IPR005636	Domain DTW
OG0001347	8	5	IPR020946	Family Flavin monooxygenase-like
OG0001348	8	4	IPR010903	Family Protein of unknown function DUF1517
OG0001349	8	6	IPR024370	Domain PBP domain
OG0001350	8	6	None	None
OG0001351	8	6	None	None
OG0001352	8	6	None	None
OG0001353	8	6	IPR001054	Domain Adenylyl cyclase class-3/4/guanylyl cyclase
OG0001354	8	6	None	None
OG0001355	8	6	IPR000504	Domain RNA recognition motif domain
OG0001356	8	5	IPR004695;IPR025508;IPR002109;IPR012312	Family Voltage-dependent anion channel;Domain Domain of unknown function DUF4395;Domain Glutaredoxin;Domain Haemerythrin-like
OG0001357	8	6	IPR003827;IPR041667;IPR030382	Domain tRNA wybutosine-synthesizing protein;Domain Cupin-like domain 8;Domain SAM-dependent methyltransferase TRM5/TYW2-type
OG0001358	8	6	IPR001030;IPR000573	Domain Aconitase/3-isopropylmalate dehydratase large subunit, alpha/beta/alpha domain;Domain Aconitase A/isopropylmalate dehydratase small subunit, swivel domain
OG0001359	8	6	IPR001487;IPR027353	Domain Bromodomain;Domain NET domain
OG0001360	8	6	IPR008579	Domain Domain of unknown function DUF861, cupin-3
OG0001361	8	5	IPR024548;IPR000323	Domain Copper type II ascorbate-dependent monooxygenase, C-terminal;Domain Copper type II, ascorbate-dependent monooxygenase, N-terminal
OG0001362	8	6	None	None
OG0001363	8	6	IPR020683;IPR001202	Domain Ankyrin repeat-containing domain;Domain WW domain
OG0001364	8	6	IPR002347	Family Short-chain dehydrogenase/reductase SDR
OG0001365	8	6	IPR040911	Domain Exostosin, GT47 domain
OG0001366	8	5	IPR001128	Family Cytochrome P450
OG0001367	8	6	None	None
OG0001368	8	5	IPR007274	Family Ctr copper transporter
OG0001369	8	6	IPR001611	Repeat Leucine-rich repeat
OG0001370	8	5	None	None
OG0001371	8	5	None	None
OG0001372	8	6	None	None
OG0001373	8	5	None	None
OG0001374	8	6	None	None
OG0001375	8	6	IPR019378	Family GDP-fucose protein O-fucosyltransferase
OG0001376	8	6	None	None
OG0001377	8	6	None	None
OG0001378	8	6	None	None
OG0001379	8	6	None	None
OG0001380	8	6	IPR001245	Domain Serine-threonine/tyrosine-protein kinase, catalytic domain
OG0001381	8	6	None	None
OG0001382	8	6	IPR001680	Repeat WD40 repeat
OG0001383	8	6	IPR011701	Family Major facilitator superfamily
OG0001384	8	6	None	None
OG0001385	8	5	IPR001054;IPR006189	Domain Adenylyl cyclase class-3/4/guanylyl cyclase;Domain CHASE domain
OG0001386	8	6	IPR001670;IPR015590	Domain Alcohol dehydrogenase, iron-type/glycerol dehydrogenase GldA;Domain Aldehyde dehydrogenase domain
OG0001387	8	6	IPR001179	Domain FKBP-type peptidyl-prolyl cis-trans isomerase domain
OG0001388	8	6	IPR027486	Domain Ribosomal protein S10 domain
OG0001389	8	6	IPR013525;IPR003439	Domain ABC-2 type transporter;Domain ABC transporter-like
OG0001390	8	6	None	None
OG0001391	8	6	IPR005181;IPR001547	Domain Sialate O-acetylesterase domain;Domain Glycoside hydrolase, family 5
OG0001392	8	6	None	None
OG0001393	8	6	IPR013221	Domain Mur ligase, central
OG0001394	8	6	IPR022751	Family Alpha-mannosyltransferase
OG0001395	8	4	None	None
OG0001396	8	5	None	None
OG0001397	8	5	None	None
OG0001398	8	6	None	None
OG0001399	8	6	IPR000523;IPR002035;IPR041628	Domain Magnesium chelatase ChlI domain;Domain von Willebrand factor, type A;Domain ChlI/MoxR, AAA lid domain
OG0001400	8	4	None	None
OG0001401	8	6	IPR004843	Domain Calcineurin-like phosphoesterase domain, ApaH type
OG0001402	8	6	IPR020683;IPR002110	Domain Ankyrin repeat-containing domain;Repeat Ankyrin repeat
OG0001403	8	6	IPR002818	Domain DJ-1/PfpI
OG0001404	8	5	None	None
OG0001405	8	5	IPR001179	Domain FKBP-type peptidyl-prolyl cis-trans isomerase domain
OG0001406	8	5	IPR001701;IPR004302	Family Glycoside hydrolase family 9;Domain Cellulose/chitin-binding protein, N-terminal
OG0001407	8	6	IPR000089;IPR001078;IPR004167	Domain Biotin/lipoyl attachment;Domain 2-oxoacid dehydrogenase acyltransferase, catalytic domain;Domain Peripheral subunit-binding domain
OG0001408	8	5	IPR008011	Family Complex 1 LYR protein
OG0001409	8	6	IPR000194;IPR000793;IPR004100	Domain ATPase, F1/V1/A1 complex, alpha/beta subunit, nucleotide-binding domain;Domain ATP synthase, alpha subunit, C-terminal;Domain ATPase, F1/V1/A1 complex, alpha/beta subunit, N-terminal domain
OG0001410	8	5	IPR024616	Domain Pherophorin
OG0001411	8	6	IPR004859;IPR041412	Domain Putative 5-3 exonuclease;Domain Xrn1, helical domain
OG0001412	8	6	IPR009976	Family Exocyst complex component Sec10-like
OG0001413	8	5	IPR000592	Family Ribosomal protein S27e
OG0001414	8	6	IPR000996	Family Clathrin light chain
OG0001415	8	6	None	None
OG0001416	8	4	None	None
OG0001417	8	6	IPR008380	Family HAD-superfamily hydrolase, subfamily IG, 5'-nucleotidase
OG0001418	8	6	IPR001680	Repeat WD40 repeat
OG0001419	8	6	IPR001251	Domain CRAL-TRIO lipid binding domain
OG0001420	8	6	IPR000699;IPR014821;IPR013662;IPR005821	Domain RIH domain;Domain Inositol 1,4,5-trisphosphate/ryanodine receptor;Domain RyR/IP3R Homology associated domain;Domain Ion transport domain
OG0001421	8	6	None	None
OG0001422	8	6	None	None
OG0001423	8	6	IPR025714	Domain Methyltransferase domain
OG0001424	8	3	None	None
OG0001425	8	6	None	None
OG0001426	8	6	None	None
OG0001427	8	6	IPR000014	Domain PAS domain
OG0001428	8	6	None	None
OG0001429	8	6	IPR001680;IPR007582	Repeat WD40 repeat;Domain TFIID subunit TAF5, NTD2 domain
OG0001430	8	6	IPR004147	Domain UbiB domain
OG0001431	8	6	IPR001054	Domain Adenylyl cyclase class-3/4/guanylyl cyclase
OG0001432	8	6	None	None
OG0001433	8	6	IPR020683	Domain Ankyrin repeat-containing domain
OG0001434	8	6	IPR029312;IPR029308;IPR029314	Domain FANCI helical domain 2;Domain FANCI solenoid 1 domain;Domain FANCI solenoid 4 domain
OG0001435	8	3	None	None
OG0001436	8	3	None	None
OG0001437	8	3	None	None
OG0001438	8	3	None	None
OG0001439	8	3	IPR002073	Domain 3'5'-cyclic nucleotide phosphodiesterase, catalytic domain
OG0001440	8	5	IPR014044	Domain CAP domain
OG0001441	8	3	IPR001005	Domain SANT/Myb domain
OG0001442	8	3	None	None
OG0001443	8	3	None	None
OG0001444	8	2	None	None
OG0001445	8	5	None	None
OG0001446	8	3	None	None
OG0001447	8	4	None	None
OG0001448	8	5	None	None
OG0001449	8	5	None	None
OG0001450	8	2	IPR002350	Domain Kazal domain
OG0001451	8	4	None	None
OG0001452	8	4	None	None
OG0001453	8	5	None	None
OG0001454	8	3	None	None
OG0001455	8	2	IPR002893	Domain Zinc finger, MYND-type
OG0001456	8	2	IPR025398	Domain Domain of unknown function DUF4371
OG0001457	8	2	IPR000210	Domain BTB/POZ domain
OG0001458	7	6	None	None
OG0001459	7	6	IPR018545	Domain Btz domain
OG0001460	7	5	None	None
OG0001461	7	6	None	None
OG0001462	7	6	IPR001245	Domain Serine-threonine/tyrosine-protein kinase, catalytic domain
OG0001463	7	3	None	None
OG0001464	7	6	None	None
OG0001465	7	6	IPR002048	Domain EF-hand domain
OG0001466	7	6	None	None
OG0001467	7	6	None	None
OG0001468	7	3	IPR001320	Domain Ionotropic glutamate receptor
OG0001469	7	6	IPR004843	Domain Calcineurin-like phosphoesterase domain, ApaH type
OG0001470	7	6	IPR002642	Domain Lysophospholipase, catalytic domain
OG0001471	7	5	IPR000157	Domain Toll/interleukin-1 receptor homology (TIR) domain
OG0001472	7	6	None	None
OG0001473	7	6	IPR000873	Domain AMP-dependent synthetase/ligase
OG0001474	7	2	None	None
OG0001475	7	5	IPR006689	Family Small GTPase superfamily, ARF/SAR type
OG0001476	7	6	IPR000504	Domain RNA recognition motif domain
OG0001477	7	6	IPR002931	Domain Transglutaminase-like
OG0001478	7	6	IPR032630;IPR032631	Domain P-type ATPase, C-terminal;Domain P-type ATPase, N-terminal
OG0001479	7	6	None	None
OG0001480	7	6	IPR016040	Domain NAD(P)-binding domain
OG0001481	7	6	None	None
OG0001482	7	6	IPR007245	Family GPI transamidase component PIG-T
OG0001483	7	6	IPR021891	Domain Telomerase ribonucleoprotein complex - RNA-binding domain
OG0001484	7	6	IPR015425;IPR001849	Domain Formin, FH2 domain;Domain Pleckstrin homology domain
OG0001485	7	5	IPR041698	Domain Methyltransferase domain 25
OG0001486	7	6	None	None
OG0001487	7	6	None	None
OG0001488	7	6	None	None
OG0001489	7	6	IPR000571	Domain Zinc finger, CCCH-type
OG0001490	7	5	IPR000999;IPR005034;IPR011545;IPR001650	Domain Ribonuclease III domain;Domain Dicer dimerisation domain;Domain DEAD/DEAH box helicase domain;Domain Helicase, C-terminal
OG0001491	7	6	IPR001494	Domain Importin-beta, N-terminal domain
OG0001492	7	5	IPR001245;IPR000719	Domain Serine-threonine/tyrosine-protein kinase, catalytic domain;Domain Protein kinase domain
OG0001493	7	6	IPR000719	Domain Protein kinase domain
OG0001494	7	6	None	None
OG0001495	7	6	None	None
OG0001496	7	4	IPR018721	Family Protein of unknown function DUF2252
OG0001497	7	6	None	None
OG0001498	7	6	IPR001054	Domain Adenylyl cyclase class-3/4/guanylyl cyclase
OG0001499	7	6	IPR011545;IPR001650	Domain DEAD/DEAH box helicase domain;Domain Helicase, C-terminal
OG0001500	7	6	None	None
OG0001501	7	6	IPR000863	Domain Sulfotransferase domain
OG0001502	7	6	None	None
OG0001503	7	6	IPR011084	Domain DNA repair metallo-beta-lactamase
OG0001504	7	6	IPR000504;IPR002004	Domain RNA recognition motif domain;Domain Polyadenylate-binding protein/Hyperplastic disc protein
OG0001505	7	6	None	None
OG0001506	7	5	IPR003395	Domain RecF/RecN/SMC, N-terminal
OG0001507	7	4	None	None
OG0001508	7	6	IPR013057	Domain Amino acid transporter, transmembrane domain
OG0001509	7	4	IPR001245	Domain Serine-threonine/tyrosine-protein kinase, catalytic domain
OG0001510	7	6	IPR021122	Domain RNA ligase domain, REL/Rln2
OG0001511	7	6	None	None
OG0001512	7	6	None	None
OG0001513	7	6	IPR002921	Domain Fungal lipase-like domain
OG0001514	7	6	None	None
OG0001515	7	4	None	None
OG0001516	7	4	None	None
OG0001517	7	6	IPR002300;IPR025709;IPR015413;IPR013155	Domain Aminoacyl-tRNA synthetase, class Ia;Domain Leucyl-tRNA synthetase, editing domain;Domain Methionyl/Leucyl tRNA synthetase;Domain Methionyl/Valyl/Leucyl/Isoleucyl-tRNA synthetase, anticodon-binding
OG0001518	7	6	None	None
OG0001519	7	6	IPR007502;IPR011709;IPR001650;IPR003593	Domain Helicase-associated domain;Domain Domain of unknown function DUF1605;Domain Helicase, C-terminal;Domain AAA+ ATPase domain
OG0001520	7	5	IPR006598	Domain Glycosyl transferase CAP10 domain
OG0001521	7	6	IPR001206	Domain Diacylglycerol kinase, catalytic domain
OG0001522	7	6	IPR001005	Domain SANT/Myb domain
OG0001523	7	6	None	None
OG0001524	7	6	IPR000010	Domain Cystatin domain
OG0001525	7	6	IPR013154;IPR001623	Domain Alcohol dehydrogenase, N-terminal;Domain DnaJ domain
OG0001526	7	5	IPR001128	Family Cytochrome P450
OG0001527	7	6	IPR001114	Family Adenylosuccinate synthetase
OG0001528	7	6	None	None
OG0001529	7	6	IPR001792	Domain Acylphosphatase-like domain
OG0001530	7	6	IPR024766	Domain Zinc finger, RING-H2-type
OG0001531	7	5	IPR040911;IPR013111	Domain Exostosin, GT47 domain;Domain EGF-like domain, extracellular
OG0001532	7	6	IPR008532;IPR021846	Domain NFACT, RNA-binding domain;Domain NFACT protein, C-terminal
OG0001533	7	5	None	None
OG0001534	7	5	IPR005135	Domain Endonuclease/exonuclease/phosphatase
OG0001535	7	6	None	None
OG0001536	7	4	IPR005135	Domain Endonuclease/exonuclease/phosphatase
OG0001537	7	6	None	None
OG0001538	7	6	IPR002716	Domain PIN domain
OG0001539	7	6	None	None
OG0001540	7	6	IPR001163	Domain LSM domain, eukaryotic/archaea-type
OG0001541	7	6	None	None
OG0001542	7	5	IPR001245	Domain Serine-threonine/tyrosine-protein kinase, catalytic domain
OG0001543	7	5	IPR008580	Domain PPPDE putative peptidase domain
OG0001544	7	6	None	None
OG0001545	7	6	IPR002192	Domain Pyruvate phosphate dikinase, PEP/pyruvate-binding
OG0001546	7	6	None	None
OG0001547	7	6	IPR024616;IPR001304	Domain Pherophorin;Domain C-type lectin-like
OG0001548	7	6	IPR001763	Domain Rhodanese-like domain
OG0001549	7	6	None	None
OG0001550	7	6	None	None
OG0001551	7	6	IPR004680;IPR006037	Domain Citrate transporter-like domain;Domain Regulator of K+ conductance, C-terminal
OG0001552	7	6	IPR001765	Family Carbonic anhydrase
OG0001553	7	6	None	None
OG0001554	7	5	None	None
OG0001555	7	6	None	None
OG0001556	7	6	IPR001104	Domain 3-oxo-5-alpha-steroid 4-dehydrogenase, C-terminal
OG0001557	7	6	IPR034300;IPR007698;IPR024605;IPR007886	Domain NADP transhydrogenase beta-like domain;Domain Alanine dehydrogenase/pyridine nucleotide transhydrogenase, NAD(H)-binding domain;Domain NAD(P) transhydrogenase, alpha subunit, C-terminal;Domain Alanine dehydrogenase/pyridine nucleotide transhydrogenase, N-terminal
OG0001558	7	6	IPR000878	Domain Tetrapyrrole methylase
OG0001559	7	6	None	None
OG0001560	7	6	None	None
OG0001561	7	6	IPR004333	Domain SBP domain
OG0001562	7	6	None	None
OG0001563	7	6	None	None
OG0001564	7	6	IPR000253	Domain Forkhead-associated (FHA) domain
OG0001565	7	6	IPR009009	Domain RlpA-like protein, double-psi beta-barrel domain
OG0001566	7	6	None	None
OG0001567	7	6	IPR005123	Domain Oxoglutarate/iron-dependent dioxygenase
OG0001568	7	6	None	None
OG0001569	7	6	None	None
OG0001570	7	6	IPR001194;IPR005113;IPR001680	Domain cDENN domain;Domain uDENN domain;Repeat WD40 repeat
OG0001571	7	6	IPR002059	Domain Cold-shock protein, DNA-binding
OG0001572	7	6	None	None
OG0001573	7	6	IPR019410	Family Lysine methyltransferase
OG0001574	7	4	None	None
OG0001575	7	6	IPR001893	Repeat Cysteine-rich Golgi apparatus protein 1 repeat
OG0001576	7	6	None	None
OG0001577	7	6	None	None
OG0001578	7	6	IPR005097	Domain Saccharopine dehydrogenase, NADP binding domain
OG0001579	7	6	IPR008030	Domain NmrA-like domain
OG0001580	7	6	IPR023801	Domain Histone deacetylase domain
OG0001581	7	6	IPR000568	Family ATP synthase, F0 complex, subunit A
OG0001582	7	6	None	None
OG0001583	7	6	None	None
OG0001584	7	6	IPR011421	Domain BCNT-C domain
OG0001585	7	6	None	None
OG0001586	7	6	None	None
OG0001587	7	6	None	None
OG0001588	7	6	IPR011701	Family Major facilitator superfamily
OG0001589	7	6	IPR004843;IPR015914;IPR025733	Domain Calcineurin-like phosphoesterase domain, ApaH type;Domain Purple acid phosphatase, N-terminal;Domain Iron/zinc purple acid phosphatase-like C-terminal domain
OG0001590	7	6	None	None
OG0001591	7	6	IPR022742	Domain Serine aminopeptidase, S33
OG0001592	7	6	IPR008778;IPR003829	Domain Pirin, C-terminal domain;Domain Pirin, N-terminal domain
OG0001593	7	6	IPR011545;IPR001650	Domain DEAD/DEAH box helicase domain;Domain Helicase, C-terminal
OG0001594	7	4	None	None
OG0001595	7	6	IPR001807	Family Chloride channel, voltage gated
OG0001596	7	6	None	None
OG0001597	7	6	IPR001155	Domain NADH:flavin oxidoreductase/NADH oxidase, N-terminal
OG0001598	7	6	None	None
OG0001599	7	6	IPR001202;IPR011629;IPR003495	Domain WW domain;Domain Cobalamin (vitamin B12) biosynthesis CobW-like, C-terminal;Domain CobW/HypB/UreG, nucleotide-binding domain
OG0001600	7	5	IPR002589	Domain Macro domain
OG0001601	7	6	IPR006796	Domain Dickkopf, N-terminal cysteine-rich
OG0001602	7	6	None	None
OG0001603	7	6	None	None
OG0001604	7	6	IPR006076	Domain FAD dependent oxidoreductase
OG0001605	7	6	IPR006153	Domain Cation/H+ exchanger
OG0001606	7	6	IPR000917	Domain Sulfatase, N-terminal
OG0001607	7	6	None	None
OG0001608	7	6	IPR002036	Family Endoribonuclease YbeY
OG0001609	7	5	IPR020683	Domain Ankyrin repeat-containing domain
OG0001610	7	4	IPR001660	Domain Sterile alpha motif domain
OG0001611	7	6	None	None
OG0001612	7	6	IPR005358	Family Putative zinc- or iron-chelating domain containing protein
OG0001613	7	6	None	None
OG0001614	7	6	IPR002129	Family Pyridoxal phosphate-dependent decarboxylase
OG0001615	7	6	None	None
OG0001616	7	3	None	None
OG0001617	7	6	IPR040911;IPR013111	Domain Exostosin, GT47 domain;Domain EGF-like domain, extracellular
OG0001618	7	6	IPR000594	Domain THIF-type NAD/FAD binding fold
OG0001619	7	6	None	None
OG0001620	7	6	IPR002646	Domain Poly A polymerase, head domain
OG0001621	7	5	IPR001005	Domain SANT/Myb domain
OG0001622	7	6	IPR001163	Domain LSM domain, eukaryotic/archaea-type
OG0001623	7	6	IPR007502;IPR011709;IPR001650	Domain Helicase-associated domain;Domain Domain of unknown function DUF1605;Domain Helicase, C-terminal
OG0001624	7	6	IPR041492	Family Haloacid dehalogenase-like hydrolase
OG0001625	7	6	IPR001487	Domain Bromodomain
OG0001626	7	6	IPR001680;IPR001487	Repeat WD40 repeat;Domain Bromodomain
OG0001627	7	6	IPR001611	Repeat Leucine-rich repeat
OG0001628	7	6	IPR000845	Domain Nucleoside phosphorylase domain
OG0001629	7	6	None	None
OG0001630	7	6	IPR005069	Family Nucleotide-diphospho-sugar transferase
OG0001631	7	6	IPR034907	Domain Nucleoside diphosphate kinase-like domain
OG0001632	7	6	IPR021135	Family Phosphoenolpyruvate carboxylase
OG0001633	7	6	None	None
OG0001634	7	6	None	None
OG0001635	7	6	IPR000467	Domain G-patch domain
OG0001636	7	6	IPR000571;IPR014017;IPR020683	Domain Zinc finger, CCCH-type;Domain UvrD-like DNA helicase, C-terminal;Domain Ankyrin repeat-containing domain
OG0001637	7	6	IPR000719	Domain Protein kinase domain
OG0001638	7	6	IPR024616	Domain Pherophorin
OG0001639	7	6	None	None
OG0001640	7	6	IPR008274;IPR000674;IPR002346;IPR002888;IPR001041	Domain Aldehyde oxidase/xanthine dehydrogenase, molybdopterin binding;Domain Aldehyde oxidase/xanthine dehydrogenase, a/b hammerhead;Domain Molybdopterin dehydrogenase, FAD-binding;Domain [2Fe-2S]-binding;Domain 2Fe-2S ferredoxin-type iron-sulfur binding domain
OG0001641	7	5	IPR001938	Family Thaumatin family
OG0001642	7	6	IPR006941	Family Ribonuclease CAF1
OG0001643	7	6	IPR003653	Domain Ulp1 protease family, C-terminal catalytic domain
OG0001644	7	6	IPR000719	Domain Protein kinase domain
OG0001645	7	6	IPR005069	Family Nucleotide-diphospho-sugar transferase
OG0001646	7	6	IPR000640;IPR000795	Domain Elongation factor EFG, domain V-like;Domain Transcription factor, GTP-binding domain
OG0001647	7	6	IPR001680	Repeat WD40 repeat
OG0001648	7	6	IPR000719	Domain Protein kinase domain
OG0001649	7	6	None	None
OG0001650	7	6	IPR003323;IPR004027	Domain OTU domain;Conserved_site SEC-C motif
OG0001651	7	6	IPR006843	Domain Plastid lipid-associated protein/fibrillin conserved domain
OG0001652	7	6	IPR001260	Family Coproporphyrinogen III oxidase, aerobic
OG0001653	7	6	None	None
OG0001654	7	6	IPR000719;IPR002048	Domain Protein kinase domain;Domain EF-hand domain
OG0001655	7	6	None	None
OG0001656	7	6	IPR003195	Family Transcription initiation factor IID, subunit 13
OG0001657	7	6	None	None
OG0001658	7	6	None	None
OG0001659	7	6	IPR008030	Domain NmrA-like domain
OG0001660	7	6	IPR000292	Family Formate/nitrite transporter
OG0001661	7	5	None	None
OG0001662	7	4	None	None
OG0001663	7	6	IPR009073	Domain Co-chaperone HscB, C-terminal oligomerisation domain
OG0001664	7	6	IPR023753	Domain FAD/NAD(P)-binding domain
OG0001665	7	6	IPR007303	Family TIP41-like protein
OG0001666	7	5	None	None
OG0001667	7	6	IPR014909;IPR017941	Domain Cytochrome b6-f complex Fe-S subunit;Domain Rieske [2Fe-2S] iron-sulphur domain
OG0001668	7	6	None	None
OG0001669	7	6	IPR001680	Repeat WD40 repeat
OG0001670	7	5	IPR030395	Domain Glycerophosphodiester phosphodiesterase domain
OG0001671	7	6	IPR000719	Domain Protein kinase domain
OG0001672	7	6	IPR023210	Domain NADP-dependent oxidoreductase domain
OG0001673	7	6	IPR032861;IPR032799	Domain Xylanase inhibitor, N-terminal;Domain Xylanase inhibitor, C-terminal
OG0001674	7	6	None	None
OG0001675	7	6	IPR010004	Family Uncharacterised protein family Ycf66
OG0001676	7	5	None	None
OG0001677	7	6	None	None
OG0001678	7	4	None	None
OG0001679	7	6	IPR001357	Domain BRCT domain
OG0001680	7	5	None	None
OG0001681	7	6	IPR019616	Family Uncharacterised protein family Ycf54
OG0001682	7	6	IPR026893	Family Tyrosine/serine-protein phosphatase IphP-type
OG0001683	7	6	IPR006140	Domain D-isomer specific 2-hydroxyacid dehydrogenase, NAD-binding domain
OG0001684	7	6	IPR012312	Domain Haemerythrin-like
OG0001685	7	6	IPR007015	Family DNA polymerase V/Myb-binding protein 1A
OG0001686	7	6	None	None
OG0001687	7	6	IPR013099;IPR003929	Domain Potassium channel domain;Family Calcium-activated potassium channel BK, alpha subunit
OG0001688	7	6	IPR011641	Domain Tyrosine-protein kinase ephrin type A/B receptor-like
OG0001689	7	6	IPR007461	Domain Ysc84 actin-binding domain
OG0001690	7	6	IPR001926	Domain Pyridoxal-phosphate dependent enzyme
OG0001691	7	5	IPR019442	Domain Domain of unknown function DUF2428, death-receptor-like
OG0001692	7	6	IPR001563	Family Peptidase S10, serine carboxypeptidase
OG0001693	7	5	IPR005123	Domain Oxoglutarate/iron-dependent dioxygenase
OG0001694	7	6	IPR006917	Family SOUL haem-binding protein
OG0001695	7	6	IPR002314;IPR015866	Domain Aminoacyl-tRNA synthetase, class II (G/ P/ S/T);Domain Serine-tRNA synthetase, type1, N-terminal
OG0001696	7	6	IPR002016	Domain Haem peroxidase
OG0001697	7	6	None	None
OG0001698	7	6	IPR004274;IPR000626	Domain FCP1 homology domain;Domain Ubiquitin-like domain
OG0001699	7	6	None	None
OG0001700	7	5	None	None
OG0001701	7	6	IPR002625;IPR003892	Domain Smr domain;Domain Ubiquitin system component CUE
OG0001702	7	6	IPR022742	Domain Serine aminopeptidase, S33
OG0001703	7	6	None	None
OG0001704	7	6	IPR003010	Domain Carbon-nitrogen hydrolase
OG0001705	7	5	IPR000225	Repeat Armadillo
OG0001706	7	6	None	None
OG0001707	7	5	None	None
OG0001708	7	6	None	None
OG0001709	7	5	IPR022227	Family Protein of unknown function DUF3754
OG0001710	7	6	None	None
OG0001711	7	6	IPR002073	Domain 3'5'-cyclic nucleotide phosphodiesterase, catalytic domain
OG0001712	7	6	IPR006680	Domain Amidohydrolase-related
OG0001713	7	5	IPR002016	Domain Haem peroxidase
OG0001714	7	6	None	None
OG0001715	7	6	IPR003439	Domain ABC transporter-like
OG0001716	7	5	None	None
OG0001717	7	6	None	None
OG0001718	7	6	IPR001245	Domain Serine-threonine/tyrosine-protein kinase, catalytic domain
OG0001719	7	6	IPR012945;IPR000996	Domain Tubulin binding cofactor C-like domain;Family Clathrin light chain
OG0001720	7	6	IPR011697	Family Peptidase C26
OG0001721	7	6	None	None
OG0001722	7	6	None	None
OG0001723	7	6	IPR001680;IPR010714;IPR006692	Repeat WD40 repeat;Domain Coatomer, alpha subunit, C-terminal;Domain Coatomer, WD associated region
OG0001724	7	6	IPR002938	Domain FAD-binding domain
OG0001725	7	6	None	None
OG0001726	7	6	IPR000425	Family Major intrinsic protein
OG0001727	7	6	IPR002698	Family 5-formyltetrahydrofolate cyclo-ligase
OG0001728	7	4	None	None
OG0001729	7	6	IPR001962;IPR017932	Domain Asparagine synthase;Domain Glutamine amidotransferase type 2 domain
OG0001730	7	6	IPR007461	Domain Ysc84 actin-binding domain
OG0001731	7	5	IPR006598	Domain Glycosyl transferase CAP10 domain
OG0001732	7	6	IPR001487	Domain Bromodomain
OG0001733	7	6	IPR027275	Domain PRC-barrel domain
OG0001734	7	6	None	None
OG0001735	7	6	None	None
OG0001736	7	6	None	None
OG0001737	7	6	IPR001594	Domain Palmitoyltransferase, DHHC domain
OG0001738	7	3	IPR003611	Domain Nuclease associated modular domain 3
OG0001739	7	6	IPR013078	Family Histidine phosphatase superfamily, clade-1
OG0001740	7	6	IPR019316	Domain G8 domain
OG0001741	7	6	IPR001245	Domain Serine-threonine/tyrosine-protein kinase, catalytic domain
OG0001742	7	5	None	None
OG0001743	7	4	IPR000782	Domain FAS1 domain
OG0001744	7	6	IPR006680	Domain Amidohydrolase-related
OG0001745	7	4	None	None
OG0001746	7	6	None	None
OG0001747	7	6	IPR002921	Domain Fungal lipase-like domain
OG0001748	7	6	IPR009600	Family GPI transamidase subunit PIG-U
OG0001749	7	6	IPR006671	Domain Cyclin, N-terminal
OG0001750	7	6	IPR029732	Family WTAP/Mum2 family
OG0001751	7	6	IPR005720	Domain Dihydroorotate dehydrogenase domain
OG0001752	7	6	IPR013919	Family Peroxisome membrane protein, Pex16
OG0001753	7	6	IPR006598	Domain Glycosyl transferase CAP10 domain
OG0001754	7	4	None	None
OG0001755	7	6	IPR007751	Domain Domain of unknown function DUF676, lipase-like
OG0001756	7	6	IPR000595;IPR005821;IPR013099	Domain Cyclic nucleotide-binding domain;Domain Ion transport domain;Domain Potassium channel domain
OG0001757	7	5	IPR011701;IPR005828	Family Major facilitator superfamily;Family Major facilitator, sugar transporter-like
OG0001758	7	6	None	None
OG0001759	7	6	IPR004000	Family Actin family
OG0001760	7	6	IPR023753	Domain FAD/NAD(P)-binding domain
OG0001761	7	2	None	None
OG0001762	7	5	None	None
OG0001763	7	6	IPR025723	Domain Anion-transporting ATPase-like domain
OG0001764	7	5	IPR003864;IPR032880;IPR027815	Domain Calcium-dependent channel, 7TM region, putative phosphate;Domain Calcium permeable stress-gated cation channel 1, N-terminal transmembrane domain;Domain 10TM putative phosphate transporter, cytosolic domain
OG0001765	7	6	None	None
OG0001766	7	3	IPR001245	Domain Serine-threonine/tyrosine-protein kinase, catalytic domain
OG0001767	7	6	None	None
OG0001768	7	6	IPR001024	Domain PLAT/LH2 domain
OG0001769	7	5	None	None
OG0001770	7	6	IPR000719	Domain Protein kinase domain
OG0001771	7	6	IPR007657	Family Glycosyltransferase 61
OG0001772	7	6	IPR001865	Family Ribosomal protein S2
OG0001773	7	6	IPR022648;IPR022649	Domain Proliferating cell nuclear antigen, PCNA, N-terminal;Domain Proliferating cell nuclear antigen, PCNA, C-terminal
OG0001774	7	6	IPR002130	Domain Cyclophilin-type peptidyl-prolyl cis-trans isomerase domain
OG0001775	7	6	None	None
OG0001776	7	5	IPR000719	Domain Protein kinase domain
OG0001777	7	6	IPR013929;IPR013930	Domain RNA polymerase II-associated protein 1, C-terminal;Domain RNA polymerase II-associated protein 1, N-terminal
OG0001778	7	6	None	None
OG0001779	7	4	None	None
OG0001780	7	6	None	None
OG0001781	7	6	IPR003690	Family Transcription termination factor, mitochondrial/chloroplastic
OG0001782	7	6	IPR009286	Family Inositol-pentakisphosphate 2-kinase
OG0001783	7	6	None	None
OG0001784	7	6	IPR006953;IPR006955	Domain Vesicle tethering protein Uso1/P115-like , head domain;Domain Uso1/p115-like vesicle tethering protein, C-terminal
OG0001785	7	6	IPR018957;IPR033438	Domain Zinc finger, C3HC4 RING-type;Family Modulator of levamisole receptor-1
OG0001786	7	6	None	None
OG0001787	7	6	None	None
OG0001788	7	6	IPR002937	Domain Amine oxidase
OG0001789	7	6	IPR013766	Domain Thioredoxin domain
OG0001790	7	6	IPR022042	Family snRNA-activating protein complex, subunit 3
OG0001791	7	6	None	None
OG0001792	7	5	IPR024616	Domain Pherophorin
OG0001793	7	3	IPR024616	Domain Pherophorin
OG0001794	7	6	IPR002347	Family Short-chain dehydrogenase/reductase SDR
OG0001795	7	6	None	None
OG0001796	7	6	None	None
OG0001797	7	6	IPR001031;IPR009081;IPR014030;IPR014031;IPR013968;IPR020807;IPR000873;IPR025110;IPR013149	Domain Thioesterase;Domain Phosphopantetheine binding ACP domain;Domain Beta-ketoacyl synthase, N-terminal;Domain Beta-ketoacyl synthase, C-terminal;Domain Polyketide synthase, ketoreductase domain;Domain Polyketide synthase, dehydratase domain;Domain AMP-dependent synthetase/ligase;Domain AMP-binding enzyme, C-terminal domain;Domain Alcohol dehydrogenase, C-terminal
OG0001798	7	6	IPR018966;IPR003807	Domain VTC domain;Domain Domain of unknown function DUF202
OG0001799	7	6	IPR010297	Family Protein of unknown function DUF900, hydrolase-like
OG0001800	7	6	IPR032880;IPR003864	Domain Calcium permeable stress-gated cation channel 1, N-terminal transmembrane domain;Domain Calcium-dependent channel, 7TM region, putative phosphate
OG0001801	7	6	IPR019815	Domain Translation initiation factor 3, C-terminal
OG0001802	7	4	IPR001245;IPR000719	Domain Serine-threonine/tyrosine-protein kinase, catalytic domain;Domain Protein kinase domain
OG0001803	7	6	None	None
OG0001804	7	6	IPR006598	Domain Glycosyl transferase CAP10 domain
OG0001805	7	6	None	None
OG0001806	7	5	IPR002893	Domain Zinc finger, MYND-type
OG0001807	7	6	IPR008907	Family P25-alpha
OG0001808	7	6	IPR024370	Domain PBP domain
OG0001809	7	6	IPR006086;IPR006085	Domain XPG-I domain;Domain XPG N-terminal
OG0001810	7	4	None	None
OG0001811	7	6	IPR001245	Domain Serine-threonine/tyrosine-protein kinase, catalytic domain
OG0001812	7	5	IPR018944	Domain DNA polymerase lambda, fingers domain
OG0001813	7	5	IPR009056	Domain Cytochrome c-like domain
OG0001814	7	6	None	None
OG0001815	7	6	IPR006652	Repeat Kelch repeat type 1
OG0001816	7	6	IPR000433	Domain Zinc finger, ZZ-type
OG0001817	7	6	None	None
OG0001818	7	6	IPR033449;IPR033421	Domain Rit1, N-terminal domain;Domain Rit1, DUSP-like domain
OG0001819	7	6	IPR008146;IPR008147	Domain Glutamine synthetase, catalytic domain;Domain Glutamine synthetase, beta-Grasp domain
OG0001820	7	6	None	None
OG0001821	7	6	None	None
OG0001822	7	6	IPR001269	Family tRNA-dihydrouridine synthase
OG0001823	7	6	IPR020946	Family Flavin monooxygenase-like
OG0001824	7	6	None	None
OG0001825	7	6	None	None
OG0001826	7	6	IPR003010	Domain Carbon-nitrogen hydrolase
OG0001827	7	6	IPR013096	Domain Cupin 2, conserved barrel
OG0001828	7	6	None	None
OG0001829	7	6	IPR003609	Domain PAN/Apple domain
OG0001830	7	6	IPR000552	Family Ribosomal protein L44e
OG0001831	7	6	IPR023210	Domain NADP-dependent oxidoreductase domain
OG0001832	7	6	IPR000917	Domain Sulfatase, N-terminal
OG0001833	7	6	None	None
OG0001834	7	6	None	None
OG0001835	7	6	IPR018108	Repeat Mitochondrial substrate/solute carrier
OG0001836	7	6	None	None
OG0001837	7	6	IPR020683	Domain Ankyrin repeat-containing domain
OG0001838	7	6	IPR001245;IPR000719	Domain Serine-threonine/tyrosine-protein kinase, catalytic domain;Domain Protein kinase domain
OG0001839	7	5	IPR006502	Family Protein of unknown function PDDEXK-like
OG0001840	7	6	IPR013848;IPR007197	Domain Methylthiotransferase, N-terminal;Domain Radical SAM
OG0001841	7	3	None	None
OG0001842	7	6	None	None
OG0001843	7	6	None	None
OG0001844	7	6	IPR001752;IPR029329	Domain Kinesin motor domain;Domain Domain of unknown function DUF4472
OG0001845	7	6	None	None
OG0001846	7	6	IPR018957	Domain Zinc finger, C3HC4 RING-type
OG0001847	7	6	None	None
OG0001848	7	6	IPR041677;IPR041679	Domain DNA2/NAM7 helicase, AAA domain;Domain DNA2/NAM7 helicase-like, AAA domain
OG0001849	7	6	IPR021047	Family Mannosyltransferase 1, CMT1
OG0001850	7	6	IPR041243;IPR020683	Domain STI1 domain;Domain Ankyrin repeat-containing domain
OG0001851	7	2	None	None
OG0001852	7	6	IPR001763	Domain Rhodanese-like domain
OG0001853	7	6	None	None
OG0001854	7	6	IPR001245	Domain Serine-threonine/tyrosine-protein kinase, catalytic domain
OG0001855	7	6	IPR001915	Domain Peptidase M48
OG0001856	7	4	None	None
OG0001857	7	6	None	None
OG0001858	7	6	IPR005178	Family Organic solute transporter subunit alpha/Transmembrane protein 184
OG0001859	7	6	IPR005550	Family Kinetochore protein Ndc80
OG0001860	7	6	IPR022703	Domain Domain of unknown function DUF3533
OG0001861	7	6	None	None
OG0001862	7	6	None	None
OG0001863	7	6	IPR003370	Family Chromate transporter
OG0001864	7	6	IPR001898	Family Solute carrier family 13
OG0001865	7	6	IPR013525;IPR003439	Domain ABC-2 type transporter;Domain ABC transporter-like
OG0001866	7	6	None	None
OG0001867	7	6	IPR007577	Conserved_site Glycosyltransferase, DXD sugar-binding motif
OG0001868	7	5	IPR013525;IPR003439	Domain ABC-2 type transporter;Domain ABC transporter-like
OG0001869	7	5	None	None
OG0001870	7	6	None	None
OG0001871	7	5	IPR001926	Domain Pyridoxal-phosphate dependent enzyme
OG0001872	7	6	IPR000719	Domain Protein kinase domain
OG0001873	7	6	IPR008775	Family Phytanoyl-CoA dioxygenase
OG0001874	7	6	IPR025564	Domain Cyanobacterial aminoacyl-tRNA synthetase, CAAD domain
OG0001875	7	6	None	None
OG0001876	7	6	IPR016040	Domain NAD(P)-binding domain
OG0001877	7	6	IPR025980;IPR024951	Domain ATP-sulfurylase PUA-like domain;Domain Sulphate adenylyltransferase catalytic domain
OG0001878	7	6	IPR004014	Domain Cation-transporting P-type ATPase, N-terminal
OG0001879	7	6	IPR001487	Domain Bromodomain
OG0001880	7	5	None	None
OG0001881	7	6	IPR003788	Family Protein arginine methyltransferase NDUFAF7
OG0001882	7	6	IPR001680	Repeat WD40 repeat
OG0001883	7	6	None	None
OG0001884	7	6	None	None
OG0001885	7	6	None	None
OG0001886	7	6	None	None
OG0001887	7	6	IPR007863;IPR011765	Domain Peptidase M16, C-terminal;Domain Peptidase M16, N-terminal
OG0001888	7	3	None	None
OG0001889	7	6	None	None
OG0001890	7	6	IPR006166	Domain ERCC4 domain
OG0001891	7	2	IPR005123	Domain Oxoglutarate/iron-dependent dioxygenase
OG0001892	7	6	IPR013883	Domain Transcription factor Iwr1 domain
OG0001893	7	6	IPR004326;IPR002048	Family Mlo-related protein;Domain EF-hand domain
OG0001894	7	6	IPR000432;IPR007696;IPR007695	Domain DNA mismatch repair protein MutS, C-terminal;Domain DNA mismatch repair protein MutS, core;Domain DNA mismatch repair protein MutS-like, N-terminal
OG0001895	7	6	None	None
OG0001896	7	6	None	None
OG0001897	7	6	IPR001807;IPR000644	Family Chloride channel, voltage gated;Domain CBS domain
OG0001898	7	6	IPR000008	Domain C2 domain
OG0001899	7	6	None	None
OG0001900	7	6	IPR000719	Domain Protein kinase domain
OG0001901	7	6	None	None
OG0001902	7	6	IPR001932	Domain PPM-type phosphatase domain
OG0001903	7	6	None	None
OG0001904	7	6	None	None
OG0001905	7	6	IPR006689	Family Small GTPase superfamily, ARF/SAR type
OG0001906	7	6	IPR013120	Domain Male sterility, NAD-binding
OG0001907	7	6	None	None
OG0001908	7	6	None	None
OG0001909	7	6	None	None
OG0001910	7	6	IPR000727	Domain Target SNARE coiled-coil homology domain
OG0001911	7	6	None	None
OG0001912	7	6	None	None
OG0001913	7	6	IPR002867	Domain IBR domain
OG0001914	7	6	None	None
OG0001915	7	6	IPR009395	Family Biogenesis of lysosome-related organelles complex 1 subunit 1
OG0001916	7	5	IPR003245	Domain Phytocyanin domain
OG0001917	7	6	IPR013216	Domain Methyltransferase type 11
OG0001918	7	6	IPR004326	Family Mlo-related protein
OG0001919	7	6	None	None
OG0001920	7	6	IPR003395	Domain RecF/RecN/SMC, N-terminal
OG0001921	7	5	IPR024975	Domain Domain of unknown function DUF3883
OG0001922	7	6	None	None
OG0001923	7	6	None	None
OG0001924	7	6	None	None
OG0001925	7	6	IPR016040	Domain NAD(P)-binding domain
OG0001926	7	6	IPR001567	Domain Peptidase M3A/M3B catalytic domain
OG0001927	7	6	IPR002347	Family Short-chain dehydrogenase/reductase SDR
OG0001928	7	6	None	None
OG0001929	7	6	IPR004147	Domain UbiB domain
OG0001930	7	6	None	None
OG0001931	7	6	IPR000192	Domain Aminotransferase class V domain
OG0001932	7	6	IPR001680	Repeat WD40 repeat
OG0001933	7	5	IPR000048	Binding_site IQ motif, EF-hand binding site
OG0001934	7	4	IPR011641	Domain Tyrosine-protein kinase ephrin type A/B receptor-like
OG0001935	7	5	None	None
OG0001936	7	6	None	None
OG0001937	7	6	IPR006254	Family Isocitrate lyase
OG0001938	7	4	None	None
OG0001939	7	6	IPR009518	Family Photosystem II PsbX
OG0001940	7	6	None	None
OG0001941	7	6	IPR001991	Family Sodium:dicarboxylate symporter
OG0001942	7	6	IPR000209;IPR003137	Domain Peptidase S8/S53 domain;Domain PA domain
OG0001943	7	6	IPR025986;IPR031733	Domain RNA-polymerase II-associated protein 3-like, C-terminal domain;Domain Dynein attachment factor, N-terminal
OG0001944	7	6	None	None
OG0001945	7	5	IPR001471;IPR001245;IPR000719	Domain AP2/ERF domain;Domain Serine-threonine/tyrosine-protein kinase, catalytic domain;Domain Protein kinase domain
OG0001946	7	6	IPR006140	Domain D-isomer specific 2-hydroxyacid dehydrogenase, NAD-binding domain
OG0001947	7	6	IPR011527;IPR003439	Domain ABC transporter type 1, transmembrane domain;Domain ABC transporter-like
OG0001948	7	6	None	None
OG0001949	7	6	IPR022742	Domain Serine aminopeptidase, S33
OG0001950	7	6	IPR007900	Domain Transcription initiation factor TFIID component TAF4
OG0001951	7	6	IPR002925	Domain Dienelactone hydrolase
OG0001952	7	5	None	None
OG0001953	7	6	None	None
OG0001954	7	6	None	None
OG0001955	7	5	IPR010285	Family DNA helicase Pif1-like
OG0001956	7	6	IPR003959;IPR004176;IPR019489;IPR041546	Domain ATPase, AAA-type, core;Domain Clp, N-terminal;Domain Clp ATPase, C-terminal;Domain ClpA/ClpB, AAA lid domain
OG0001957	7	4	IPR024616	Domain Pherophorin
OG0001958	7	5	None	None
OG0001959	7	6	IPR025192;IPR017896	Domain Succinate dehydogenase/fumarate reductase N-terminal;Domain 4Fe-4S ferredoxin-type, iron-sulphur binding domain
OG0001960	7	6	None	None
OG0001961	7	6	IPR039448	Domain Right handed beta helix domain
OG0001962	7	6	IPR002073;IPR006189	Domain 3'5'-cyclic nucleotide phosphodiesterase, catalytic domain;Domain CHASE domain
OG0001963	7	6	IPR027450	Domain Alpha-ketoglutarate-dependent dioxygenase AlkB-like
OG0001964	7	6	IPR011016	Domain Zinc finger, RING-CH-type
OG0001965	7	6	None	None
OG0001966	7	6	IPR007657	Family Glycosyltransferase 61
OG0001967	7	6	IPR003439;IPR013525	Domain ABC transporter-like;Domain ABC-2 type transporter
OG0001968	7	6	IPR032801	Family Peroxiredoxin-like 2A/B/C
OG0001969	7	5	IPR005821	Domain Ion transport domain
OG0001970	7	6	None	None
OG0001971	7	6	IPR003386	Family Lecithin:cholesterol/phospholipid:diacylglycerol acyltransferase
OG0001972	7	6	IPR017905	Domain ERV/ALR sulfhydryl oxidase domain
OG0001973	7	6	IPR014912	Domain Selenoprotein F/M domain
OG0001974	7	6	IPR003473;IPR003808	Family Quinolinate synthetase A;Domain Fe-S metabolism associated domain, SufE-like
OG0001975	7	6	IPR027450	Domain Alpha-ketoglutarate-dependent dioxygenase AlkB-like
OG0001976	7	6	IPR005821	Domain Ion transport domain
OG0001977	7	6	None	None
OG0001978	7	6	None	None
OG0001979	7	6	IPR002347	Family Short-chain dehydrogenase/reductase SDR
OG0001980	7	6	None	None
OG0001981	7	6	IPR002575	Domain Aminoglycoside phosphotransferase
OG0001982	7	6	IPR007527	Domain Zinc finger, SWIM-type
OG0001983	7	6	IPR022226;IPR001623	Family Protein of unknown function DUF3752;Domain DnaJ domain
OG0001984	7	6	None	None
OG0001985	7	6	None	None
OG0001986	7	6	IPR000719	Domain Protein kinase domain
OG0001987	7	6	IPR000330;IPR001650	Domain SNF2-related, N-terminal domain;Domain Helicase, C-terminal
OG0001988	7	6	None	None
OG0001989	7	6	IPR001199	Domain Cytochrome b5-like heme/steroid binding domain
OG0001990	7	4	IPR001005	Domain SANT/Myb domain
OG0001991	7	5	IPR001382;IPR003137	Family Glycoside hydrolase family 47;Domain PA domain
OG0001992	7	6	IPR000719	Domain Protein kinase domain
OG0001993	7	6	IPR005481;IPR005479;IPR013537;IPR034733;IPR000089;IPR005482	Domain Biotin carboxylase-like, N-terminal domain;Domain Carbamoyl-phosphate synthetase large subunit-like, ATP-binding domain;Domain Acetyl-CoA carboxylase, central domain;Domain Acetyl-CoA carboxylase;Domain Biotin/lipoyl attachment;Domain Biotin carboxylase, C-terminal
OG0001994	7	6	None	None
OG0001995	7	6	None	None
OG0001996	7	6	IPR001279	Domain Metallo-beta-lactamase
OG0001997	7	6	IPR001537	Domain tRNA/rRNA methyltransferase, SpoU type
OG0001998	7	6	IPR027795;IPR005106;IPR001342;IPR001048;IPR002912	Domain CASTOR, ACT domain;Domain Aspartate/homoserine dehydrogenase, NAD-binding;Domain Homoserine dehydrogenase, catalytic;Domain Aspartate/glutamate/uridylate kinase;Domain ACT domain
[truncated: 23,625 more rows]
