# Supplementary material for: Comparative genomics of Chlamydomonas
Source: Plant Cell. 2021 Feb 2;33(4):1016–41. doi: 10.1093/plcell/koab026 (PMC8226300; doi:10.1093/plcell/koab026)
Supplement: koab026_Supplementary_Data [file koab026_supplementary_data.zip › tpc.00468.2020-s28.tsv]

Novel_gene_ID	Sequence_MD5	Length	Analysis	Signature_accession	Signature_description	Start_location	Stop_location	Score	Status	Date	InterPro_annotation	InterPro_description	GO_annotation
g3534.t1	679654623a93780acec9614f57cf391d	147	Pfam	PF01124	MAPEG family	11	135	1.1E-12	T	19-10-2020	IPR001129	Membrane-associated, eicosanoid/glutathione metabolism (MAPEG) protein
g15743.t1	6ef2ff50e7a92451e080ba787ac21ec0	128	Pfam	PF10639	Putative transmembrane family 234	8	125	2.2E-27	T	19-10-2020	IPR018908	Putative transmembrane family 234
g9539.t1	315f86052400a05eae5b34aa82d7e487	224	Pfam	PF18804	CxC3 like cysteine cluster associated with KDZ transposases	49	144	1.8E-6	T	19-10-2020	IPR040564	CxC3 like cysteine cluster
g263.t1	9827769985c6865bce899178f622388b	100	Pfam	PF05347	Complex 1 protein (LYR family)	6	59	2.8E-10	T	19-10-2020	IPR008011	Complex 1 LYR protein
g6641.t1	7dbde4a66ea10b76f21f7e9f5c5372c7	389	Pfam	PF14811	Protein of unknown function TPD sequence-motif	104	245	5.4E-43	T	19-10-2020	IPR029404	Protein C15orf41	GO:0030218
g447.t1	f768a6190ee35ef829320a8d40bdb88d	80	Pfam	PF06645	Microsomal signal peptidase 12 kDa subunit (SPC12)	1	69	1.6E-26	T	19-10-2020	IPR009542	Microsomal signal peptidase 12kDa subunit	GO:0005787|GO:0006465|GO:0008233|GO:0016021
g15850.t1	a452fdaac9176c3e7f4c56784d8acfea	1710	Pfam	PF07714	Protein tyrosine kinase	1412	1512	9.2E-11	T	19-10-2020	IPR001245	Serine-threonine/tyrosine-protein kinase, catalytic domain	GO:0004672|GO:0006468
g15850.t1	a452fdaac9176c3e7f4c56784d8acfea	1710	Pfam	PF07714	Protein tyrosine kinase	1222	1329	5.1E-8	T	19-10-2020	IPR001245	Serine-threonine/tyrosine-protein kinase, catalytic domain	GO:0004672|GO:0006468
g8594.t1	44a9fc62b1274c78a60d90d191560b35	1398	Pfam	PF05066	HB1, ASXL, restriction endonuclease HTH domain	182	249	1.3E-6	T	19-10-2020	IPR007759	HB1/Asxl, restriction endonuclease HTH domain	GO:0006351|GO:0006355
g8594.t1	44a9fc62b1274c78a60d90d191560b35	1398	Pfam	PF10537	ATP-utilising chromatin assembly and remodelling N-terminal	26	82	5.1E-17	T	19-10-2020	IPR013136	WSTF/Acf1/Cbp146
g8594.t1	44a9fc62b1274c78a60d90d191560b35	1398	Pfam	PF15613	Williams-Beuren syndrome DDT (WSD), D-TOX E motif	952	1019	5.7E-13	T	19-10-2020	IPR028941	WHIM2 domain
g8256.t1	382d0f6f10dced366fe6ecadae6370d3	96	CDD	cd01766	Ubl_UFM1	11	85	1.18594E-52	T	19-10-2020
g8256.t1	382d0f6f10dced366fe6ecadae6370d3	96	Pfam	PF03671	Ubiquitin fold modifier 1 protein	10	84	1.1E-42	T	19-10-2020	IPR005375	Ubiquitin-fold modifier 1	GO:0071569
g8241.t1	382d0f6f10dced366fe6ecadae6370d3	96	CDD	cd01766	Ubl_UFM1	11	85	1.18594E-52	T	19-10-2020
g8241.t1	382d0f6f10dced366fe6ecadae6370d3	96	Pfam	PF03671	Ubiquitin fold modifier 1 protein	10	84	1.1E-42	T	19-10-2020	IPR005375	Ubiquitin-fold modifier 1	GO:0071569
g1366.t1	a575eae9513402bafb16bbbe8584a109	66	CDD	cd01732	LSm5	1	60	2.77698E-36	T	19-10-2020	IPR033871	Sm-like protein LSm5
g1366.t1	a575eae9513402bafb16bbbe8584a109	66	Pfam	PF01423	LSM domain	1	59	1.2E-18	T	19-10-2020	IPR001163	LSM domain, eukaryotic/archaea-type
g2943.t1	50d0ad61c5d2528146b7289a3b2947e5	75	Pfam	PF05347	Complex 1 protein (LYR family)	4	55	6.0E-15	T	19-10-2020	IPR008011	Complex 1 LYR protein
g7728.t1	4ceaa3c2f54cbe690c452f9d2e912100	553	Pfam	PF07173	Glycine-rich domain-containing protein-like	187	254	8.8E-10	T	19-10-2020	IPR009836	Glycine-rich domain-containing protein-like
g15352.t1	879ea9540999ed49ec58a3e305a8a1bc	193	Pfam	PF13639	Ring finger domain	136	176	3.0E-11	T	19-10-2020	IPR001841	Zinc finger, RING-type
g10417.t1	fa5554a930c715906c578e7e9e8f56c5	77	Pfam	PF05251	Oligosaccharyltransferase subunit 5	6	77	1.3E-24	T	19-10-2020	IPR007915	Oligosaccharyltransferase complex subunit	GO:0006487|GO:0034998
g6194.t1	813ddfcfc2cd6b5c8db0488f102c9019	84	Pfam	PF02637	GatB domain	40	81	3.2E-11	T	19-10-2020	IPR018027	Asn/Gln amidotransferase	GO:0016884
g928.t1	ca68d36d8a9ac278953d2dbd5dc5c3e9	109	Pfam	PF08661	Replication factor A protein 3	8	100	5.9E-12	T	19-10-2020	IPR013970	Replication factor A protein 3	GO:0003677|GO:0005634|GO:0006260|GO:0006281|GO:0006310
g3463.t1	e0d9fe38f8c67c0278194e2bca2c4214	388	Pfam	PF00153	Mitochondrial carrier protein	79	192	2.5E-8	T	19-10-2020	IPR018108	Mitochondrial substrate/solute carrier
g3463.t1	e0d9fe38f8c67c0278194e2bca2c4214	388	Pfam	PF00153	Mitochondrial carrier protein	290	376	6.8E-17	T	19-10-2020	IPR018108	Mitochondrial substrate/solute carrier
g3463.t1	e0d9fe38f8c67c0278194e2bca2c4214	388	Pfam	PF00153	Mitochondrial carrier protein	203	280	2.6E-8	T	19-10-2020	IPR018108	Mitochondrial substrate/solute carrier
g406.t1	1173f8df5a0830d9f61653a572fff586	91	Pfam	PF02320	Ubiquinol-cytochrome C reductase hinge protein	30	91	5.7E-23	T	19-10-2020	IPR023184	Ubiquinol-cytochrome C reductase hinge domain
g13719.t1	87681e1b002be70512c7f00ec6a982a5	355	Pfam	PF01226	Formate/nitrite transporter	95	335	1.5E-67	T	19-10-2020	IPR000292	Formate/nitrite transporter	GO:0016020|GO:0022857|GO:0055085
g7576.t1	3a9fcf3c638c6f126bdcdf4616d4cfbb	76	Pfam	PF01496	V-type ATPase 116kDa subunit family	8	64	2.1E-27	T	19-10-2020	IPR002490	V-type ATPase, V0 complex, 116kDa subunit family	GO:0015078|GO:0033179|GO:1902600
g13321.t1	01d344cdf0382b909e643a806a8b4e94	406	CDD	cd02440	AdoMet_MTases	213	323	5.62301E-6	T	19-10-2020
g13321.t1	01d344cdf0382b909e643a806a8b4e94	406	Pfam	PF08241	Methyltransferase domain	217	318	1.0E-16	T	19-10-2020	IPR013216	Methyltransferase type 11	GO:0008168
g8921.t1	16c0ba91e74218bd42754465a5783e7d	75	Pfam	PF04281	Mitochondrial import receptor subunit Tom22	18	62	3.5E-7	T	19-10-2020	IPR005683	Mitochondrial import receptor subunit Tom22	GO:0005741|GO:0006886
g4877.t1	02b96169fbe4920517cc04161d00424e	195	Pfam	PF00534	Glycosyl transferases group 1	35	91	2.0E-12	T	19-10-2020	IPR001296	Glycosyl transferase, family 1
g4877.t1	02b96169fbe4920517cc04161d00424e	195	CDD	cd03801	GT4_PimA-like	23	93	2.11607E-15	T	19-10-2020
g2239.t1	8acbf35f44884ad8f9f5f45d2845079e	85	Pfam	PF02953	Tim10/DDP family zinc finger	14	74	1.3E-21	T	19-10-2020	IPR004217	Tim10-like
g6233.t1	37b6564a19f727fecfe6384d303b6dbc	729	Pfam	PF02042	RWP-RK domain	471	519	1.5E-18	T	19-10-2020	IPR003035	RWP-RK domain
g5771.t1	2988a7bf5438a475762b32433106b318	143	Pfam	PF00742	Homoserine dehydrogenase	68	115	1.4E-9	T	19-10-2020	IPR001342	Homoserine dehydrogenase, catalytic	GO:0006520|GO:0055114
g1467.t1	d25a64fdf8bc9ed8b9e25d960e2ddd11	124	Pfam	PF08636	ER protein Pkr1	25	74	3.1E-8	T	19-10-2020	IPR013945	V-type ATPase assembly factor Pkr1	GO:0070072
g11660.t1	315d3ebe4ce6f3921bfd42c0f30255c2	137	CDD	cd06168	LSMD1	11	82	8.19264E-27	T	19-10-2020	IPR034110	LSM domain containing 1	GO:0031417
g11660.t1	315d3ebe4ce6f3921bfd42c0f30255c2	137	Pfam	PF01423	LSM domain	17	71	5.9E-6	T	19-10-2020	IPR001163	LSM domain, eukaryotic/archaea-type
g11664.t1	e78d84f68e33c6ce7dd531500827d793	85	Pfam	PF15243	Anaphase-promoting complex subunit 15	3	83	2.1E-8	T	19-10-2020	IPR026182	Anaphase-promoting complex subunit 15	GO:0005680|GO:0090266
g9398.t1	bdae2658bc92e55c6ecf9d56541a7975	162	Pfam	PF01521	Iron-sulphur cluster biosynthesis	52	158	2.9E-20	T	19-10-2020	IPR000361	FeS cluster biogenesis
g509.t1	36643b0b99b508cd7e8d965bd1b7b8d6	143	Pfam	PF03435	Saccharopine dehydrogenase NADP binding domain	45	106	1.5E-7	T	19-10-2020	IPR005097	Saccharopine dehydrogenase, NADP binding domain	GO:0016491|GO:0055114
g6081.t1	49b0ae276d7a7fe9130eef2bf2a59074	140	CDD	cd02947	TRX_family	42	136	1.48375E-37	T	19-10-2020
g6081.t1	49b0ae276d7a7fe9130eef2bf2a59074	140	Pfam	PF00085	Thioredoxin	39	137	7.7E-32	T	19-10-2020	IPR013766	Thioredoxin domain	GO:0045454
g8820.t1	bd3a42d7d705b34d2d666eeb3d86848c	107	Pfam	PF15511	Centromere kinetochore component CENP-T histone fold	33	99	2.2E-7	T	19-10-2020	IPR035425	CENP-T/Histone H4, histone fold
g7740.t1	0734805f6fd855e12abe945556388176	115	Pfam	PF07123	Photosystem II reaction centre W protein (PsbW)	22	114	3.9E-23	T	19-10-2020	IPR009806	Photosystem II PsbW, class 2	GO:0009507|GO:0009523|GO:0015979
g1146.t1	7ead63ae36e49c14be91cb9571f0488d	78	Pfam	PF06331	Transcription factor TFIIH complex subunit Tfb5	1	71	4.7E-21	T	19-10-2020	IPR009400	TFIIH subunit TTDA/Tfb5	GO:0000439|GO:0006289|GO:0006355
g13473.t1	d4d8a920204a3560209613e2aaf9e3e0	85	Pfam	PF14777	Cilia BBSome complex subunit 10	7	63	4.1E-22	T	19-10-2020	IPR028233	Cilia BBSome complex subunit 10	GO:0034464|GO:0060271
