# Supplementary material for: Comparative genomics of Chlamydomonas
Source: Plant Cell. 2021 Feb 2;33(4):1016–41. doi: 10.1093/plcell/koab026 (PMC8226300; doi:10.1093/plcell/koab026)
Supplement: koab026_Supplementary_Data [file koab026_supplementary_data.zip › tpc.00468.2020-s30.bed]

chromosome_1	30843	30892	chromosome_1.f.1	0	+
chromosome_1	31559	31692	chromosome_1.f.2	0	+
chromosome_1	31727	31750	chromosome_1.f.3	0	+
chromosome_1	31784	31797	chromosome_1.f.4	0	+
chromosome_1	31818	31828	chromosome_1.f.5	0	+
chromosome_1	31837	31848	chromosome_1.f.6	0	+
chromosome_1	32346	32369	chromosome_1.f.7	0	+
chromosome_1	32530	32592	chromosome_1.f.8	0	+
chromosome_1	32654	32670	chromosome_1.f.9	0	+
chromosome_1	32848	32870	chromosome_1.f.10	0	+
chromosome_1	32904	32965	chromosome_1.f.11	0	+
chromosome_1	33143	33217	chromosome_1.f.12	0	+
chromosome_1	33235	33249	chromosome_1.f.13	0	+
chromosome_1	33284	33303	chromosome_1.f.14	0	+
chromosome_1	33325	33403	chromosome_1.f.15	0	+
chromosome_1	33596	33755	chromosome_1.f.16	0	+
chromosome_1	33924	34019	chromosome_1.f.17	0	+
chromosome_1	34183	34277	chromosome_1.f.18	0	+
chromosome_1	34299	34328	chromosome_1.f.19	0	+
chromosome_1	34379	34439	chromosome_1.f.20	0	+
chromosome_1	34563	34602	chromosome_1.f.21	0	+
chromosome_1	34728	34799	chromosome_1.f.22	0	+
chromosome_1	34807	34912	chromosome_1.f.23	0	+
chromosome_1	35200	35306	chromosome_1.f.24	0	+
chromosome_1	35969	35991	chromosome_1.f.25	0	+
chromosome_1	36181	36241	chromosome_1.f.26	0	+
chromosome_1	36649	36672	chromosome_1.f.27	0	+
chromosome_1	36932	37005	chromosome_1.f.28	0	+
chromosome_1	37267	37327	chromosome_1.f.29	0	+
chromosome_1	39371	39423	chromosome_1.f.30	0	+
chromosome_1	39569	39613	chromosome_1.f.31	0	+
chromosome_1	42081	42116	chromosome_1.f.32	0	+
chromosome_1	42420	42502	chromosome_1.f.33	0	+
chromosome_1	42566	42627	chromosome_1.f.34	0	+
chromosome_1	42790	43030	chromosome_1.f.35	0	+
chromosome_1	43123	43197	chromosome_1.f.36	0	+
chromosome_1	43286	43374	chromosome_1.f.37	0	+
chromosome_1	43490	43580	chromosome_1.f.38	0	+
chromosome_1	43822	43950	chromosome_1.f.39	0	+
chromosome_1	43980	44036	chromosome_1.f.40	0	+
chromosome_1	44130	44283	chromosome_1.f.41	0	+
chromosome_1	44467	44618	chromosome_1.f.42	0	+
chromosome_1	44766	45455	chromosome_1.f.43	0	+
chromosome_1	47071	47228	chromosome_1.f.44	0	+
chromosome_1	47454	47502	chromosome_1.f.45	0	+
chromosome_1	47568	47627	chromosome_1.f.46	0	+
chromosome_1	47754	47887	chromosome_1.f.47	0	+
chromosome_1	47962	48033	chromosome_1.f.48	0	+
chromosome_1	48171	48243	chromosome_1.f.49	0	+
chromosome_1	48397	48496	chromosome_1.f.50	0	+
chromosome_1	48885	49039	chromosome_1.f.51	0	+
chromosome_1	49056	49236	chromosome_1.f.52	0	+
chromosome_1	49277	49446	chromosome_1.f.53	0	+
chromosome_1	49664	49801	chromosome_1.f.54	0	+
chromosome_1	49991	50089	chromosome_1.f.55	0	+
chromosome_1	50221	50331	chromosome_1.f.56	0	+
chromosome_1	50542	50676	chromosome_1.f.57	0	+
chromosome_1	50819	50946	chromosome_1.f.58	0	+
chromosome_1	51116	51148	chromosome_1.f.59	0	+
chromosome_1	51310	51358	chromosome_1.f.60	0	+
chromosome_1	52233	52346	chromosome_1.f.61	0	+
chromosome_1	52504	52823	chromosome_1.f.62	0	+
chromosome_1	53132	53571	chromosome_1.f.63	0	+
chromosome_1	53635	53642	chromosome_1.f.64	0	+
chromosome_1	53670	53687	chromosome_1.f.65	0	+
chromosome_1	53918	54184	chromosome_1.f.66	0	+
chromosome_1	54365	54543	chromosome_1.f.67	0	+
chromosome_1	54566	54783	chromosome_1.f.68	0	+
chromosome_1	54804	54959	chromosome_1.f.69	0	+
chromosome_1	55000	55087	chromosome_1.f.70	0	+
chromosome_1	55103	55261	chromosome_1.f.71	0	+
chromosome_1	55439	55751	chromosome_1.f.72	0	+
chromosome_1	55781	55885	chromosome_1.f.73	0	+
chromosome_1	56007	56061	chromosome_1.f.74	0	+
chromosome_1	56244	56476	chromosome_1.f.75	0	+
chromosome_1	56494	56501	chromosome_1.f.76	0	+
chromosome_1	56615	56779	chromosome_1.f.77	0	+
chromosome_1	56792	56899	chromosome_1.f.78	0	+
chromosome_1	56913	56974	chromosome_1.f.79	0	+
chromosome_1	57029	57061	chromosome_1.f.80	0	+
chromosome_1	57083	57142	chromosome_1.f.81	0	+
chromosome_1	57245	57267	chromosome_1.f.82	0	+
chromosome_1	57293	57345	chromosome_1.f.83	0	+
chromosome_1	58148	58403	chromosome_1.f.84	0	+
chromosome_1	58449	58467	chromosome_1.f.85	0	+
chromosome_1	58622	58814	chromosome_1.f.86	0	+
chromosome_1	58823	58852	chromosome_1.f.87	0	+
chromosome_1	59057	59274	chromosome_1.f.88	0	+
chromosome_1	59525	59598	chromosome_1.f.89	0	+
chromosome_1	59629	59654	chromosome_1.f.90	0	+
chromosome_1	59695	59712	chromosome_1.f.91	0	+
chromosome_1	59944	60105	chromosome_1.f.92	0	+
chromosome_1	60401	60478	chromosome_1.f.93	0	+
chromosome_1	61014	61108	chromosome_1.f.94	0	+
chromosome_1	61296	61571	chromosome_1.f.95	0	+
chromosome_1	61596	61622	chromosome_1.f.96	0	+
chromosome_1	61826	62067	chromosome_1.f.97	0	+
chromosome_1	62244	62385	chromosome_1.f.98	0	+
chromosome_1	62545	62764	chromosome_1.f.99	0	+
chromosome_1	62872	63107	chromosome_1.f.100	0	+
chromosome_1	63237	63340	chromosome_1.f.101	0	+
chromosome_1	63548	63788	chromosome_1.f.102	0	+
chromosome_1	64062	64125	chromosome_1.f.103	0	+
chromosome_1	64306	64579	chromosome_1.f.104	0	+
chromosome_1	64664	64735	chromosome_1.f.105	0	+
chromosome_1	65024	65085	chromosome_1.f.106	0	+
chromosome_1	65209	65475	chromosome_1.f.107	0	+
chromosome_1	65630	65702	chromosome_1.f.108	0	+
chromosome_1	66028	66248	chromosome_1.f.109	0	+
chromosome_1	66753	67043	chromosome_1.f.110	0	+
chromosome_1	67230	68124	chromosome_1.f.111	0	+
chromosome_1	68327	68639	chromosome_1.f.112	0	+
chromosome_1	68690	68710	chromosome_1.f.113	0	+
chromosome_1	68783	68884	chromosome_1.f.114	0	+
chromosome_1	70207	70424	chromosome_1.f.115	0	+
chromosome_1	72309	72386	chromosome_1.f.116	0	+
chromosome_1	72635	72735	chromosome_1.f.117	0	+
chromosome_1	73320	73427	chromosome_1.f.118	0	+
chromosome_1	73635	73738	chromosome_1.f.119	0	+
chromosome_1	73883	73965	chromosome_1.f.120	0	+
chromosome_1	74146	74321	chromosome_1.f.121	0	+
chromosome_1	74442	75001	chromosome_1.f.122	0	+
chromosome_1	75226	75517	chromosome_1.f.123	0	+
chromosome_1	75700	75768	chromosome_1.f.124	0	+
chromosome_1	75821	75979	chromosome_1.f.125	0	+
chromosome_1	78170	78417	chromosome_1.f.126	0	+
chromosome_1	78504	78561	chromosome_1.f.127	0	+
chromosome_1	78818	78914	chromosome_1.f.128	0	+
chromosome_1	79061	79097	chromosome_1.f.129	0	+
chromosome_1	79183	79232	chromosome_1.f.130	0	+
chromosome_1	79364	79419	chromosome_1.f.131	0	+
chromosome_1	79721	79739	chromosome_1.f.132	0	+
chromosome_1	79764	79801	chromosome_1.f.133	0	+
chromosome_1	80017	80281	chromosome_1.f.134	0	+
chromosome_1	80571	80644	chromosome_1.f.135	0	+
chromosome_1	80869	80957	chromosome_1.f.136	0	+
chromosome_1	81394	81503	chromosome_1.f.137	0	+
chromosome_1	81742	81800	chromosome_1.f.138	0	+
chromosome_1	81991	82101	chromosome_1.f.139	0	+
chromosome_1	83244	83344	chromosome_1.f.140	0	+
chromosome_1	84538	84686	chromosome_1.f.141	0	+
chromosome_1	84945	85146	chromosome_1.f.142	0	+
chromosome_1	85393	85511	chromosome_1.f.143	0	+
chromosome_1	85740	85776	chromosome_1.f.144	0	+
chromosome_1	85958	86228	chromosome_1.f.145	0	+
chromosome_1	86571	86768	chromosome_1.f.146	0	+
chromosome_1	86959	87016	chromosome_1.f.147	0	+
chromosome_1	87147	87280	chromosome_1.f.148	0	+
chromosome_1	87611	87756	chromosome_1.f.149	0	+
chromosome_1	88163	88282	chromosome_1.f.150	0	+
chromosome_1	88586	88949	chromosome_1.f.151	0	+
chromosome_1	89681	89696	chromosome_1.f.152	0	+
chromosome_1	89749	89919	chromosome_1.f.153	0	+
chromosome_1	90291	90331	chromosome_1.f.154	0	+
chromosome_1	90380	90431	chromosome_1.f.155	0	+
chromosome_1	90452	90490	chromosome_1.f.156	0	+
chromosome_1	90624	90720	chromosome_1.f.157	0	+
chromosome_1	90802	90845	chromosome_1.f.158	0	+
chromosome_1	90932	91132	chromosome_1.f.159	0	+
chromosome_1	91194	91256	chromosome_1.f.160	0	+
chromosome_1	91406	91565	chromosome_1.f.161	0	+
chromosome_1	91941	91989	chromosome_1.f.162	0	+
chromosome_1	92190	92369	chromosome_1.f.163	0	+
chromosome_1	92636	92774	chromosome_1.f.164	0	+
chromosome_1	93000	93224	chromosome_1.f.165	0	+
chromosome_1	93362	93514	chromosome_1.f.166	0	+
chromosome_1	93665	93748	chromosome_1.f.167	0	+
chromosome_1	93915	94036	chromosome_1.f.168	0	+
chromosome_1	94167	94308	chromosome_1.f.169	0	+
chromosome_1	94507	94662	chromosome_1.f.170	0	+
chromosome_1	94903	95075	chromosome_1.f.171	0	+
chromosome_1	95268	95351	chromosome_1.f.172	0	+
chromosome_1	95505	95677	chromosome_1.f.173	0	+
chromosome_1	95820	95922	chromosome_1.f.174	0	+
chromosome_1	96206	96309	chromosome_1.f.175	0	+
chromosome_1	96365	96396	chromosome_1.f.176	0	+
chromosome_1	98938	99112	chromosome_1.f.177	0	+
chromosome_1	99538	99657	chromosome_1.f.178	0	+
chromosome_1	99767	99821	chromosome_1.f.179	0	+
chromosome_1	100127	100294	chromosome_1.f.180	0	+
chromosome_1	101075	101194	chromosome_1.f.181	0	+
chromosome_1	101423	101464	chromosome_1.f.182	0	+
chromosome_1	101581	101605	chromosome_1.f.183	0	+
chromosome_1	101763	101812	chromosome_1.f.184	0	+
chromosome_1	102002	102233	chromosome_1.f.185	0	+
chromosome_1	102582	102675	chromosome_1.f.186	0	+
chromosome_1	102938	103084	chromosome_1.f.187	0	+
chromosome_1	103350	103397	chromosome_1.f.188	0	+
chromosome_1	104512	104754	chromosome_1.f.189	0	+
chromosome_1	105310	105409	chromosome_1.f.190	0	+
chromosome_1	105461	105535	chromosome_1.f.191	0	+
chromosome_1	105863	105901	chromosome_1.f.192	0	+
chromosome_1	106168	106216	chromosome_1.f.193	0	+
chromosome_1	106273	106366	chromosome_1.f.194	0	+
chromosome_1	106673	106832	chromosome_1.f.195	0	+
chromosome_1	107143	107229	chromosome_1.f.196	0	+
chromosome_1	107253	107298	chromosome_1.f.197	0	+
chromosome_1	107547	107690	chromosome_1.f.198	0	+
chromosome_1	107983	108113	chromosome_1.f.199	0	+
chromosome_1	108317	108441	chromosome_1.f.200	0	+
chromosome_1	108617	108789	chromosome_1.f.201	0	+
chromosome_1	109059	109264	chromosome_1.f.202	0	+
chromosome_1	109544	109657	chromosome_1.f.203	0	+
chromosome_1	109965	110546	chromosome_1.f.204	0	+
chromosome_1	110553	110561	chromosome_1.f.205	0	+
chromosome_1	110586	110715	chromosome_1.f.206	0	+
chromosome_1	111830	111970	chromosome_1.f.207	0	+
chromosome_1	112067	112084	chromosome_1.f.208	0	+
chromosome_1	112269	112409	chromosome_1.f.209	0	+
chromosome_1	112619	112721	chromosome_1.f.210	0	+
chromosome_1	112731	112738	chromosome_1.f.211	0	+
chromosome_1	113068	113172	chromosome_1.f.212	0	+
chromosome_1	113462	113515	chromosome_1.f.213	0	+
chromosome_1	113753	113873	chromosome_1.f.214	0	+
chromosome_1	115141	115157	chromosome_1.f.215	0	+
chromosome_1	115169	115310	chromosome_1.f.216	0	+
chromosome_1	115819	116152	chromosome_1.f.217	0	+
chromosome_1	116269	116362	chromosome_1.f.218	0	+
chromosome_1	116575	116744	chromosome_1.f.219	0	+
chromosome_1	116771	116840	chromosome_1.f.220	0	+
chromosome_1	116972	117046	chromosome_1.f.221	0	+
chromosome_1	117242	117415	chromosome_1.f.222	0	+
chromosome_1	117563	117717	chromosome_1.f.223	0	+
chromosome_1	117739	117858	chromosome_1.f.224	0	+
chromosome_1	117977	118095	chromosome_1.f.225	0	+
chromosome_1	118221	118432	chromosome_1.f.226	0	+
chromosome_1	118458	118476	chromosome_1.f.227	0	+
chromosome_1	118574	118759	chromosome_1.f.228	0	+
chromosome_1	118874	119149	chromosome_1.f.229	0	+
chromosome_1	119353	119717	chromosome_1.f.230	0	+
chromosome_1	119725	119895	chromosome_1.f.231	0	+
chromosome_1	119911	119928	chromosome_1.f.232	0	+
chromosome_1	120030	120135	chromosome_1.f.233	0	+
chromosome_1	120275	120389	chromosome_1.f.234	0	+
chromosome_1	120476	120492	chromosome_1.f.235	0	+
chromosome_1	120659	120727	chromosome_1.f.236	0	+
chromosome_1	121578	121767	chromosome_1.f.237	0	+
chromosome_1	121977	122116	chromosome_1.f.238	0	+
chromosome_1	122121	122266	chromosome_1.f.239	0	+
chromosome_1	122497	122552	chromosome_1.f.240	0	+
chromosome_1	122562	122700	chromosome_1.f.241	0	+
chromosome_1	122935	123026	chromosome_1.f.242	0	+
chromosome_1	123286	123355	chromosome_1.f.243	0	+
chromosome_1	123654	123747	chromosome_1.f.244	0	+
chromosome_1	123907	124082	chromosome_1.f.245	0	+
chromosome_1	124301	124327	chromosome_1.f.246	0	+
chromosome_1	124363	124446	chromosome_1.f.247	0	+
chromosome_1	124497	124531	chromosome_1.f.248	0	+
chromosome_1	124688	124752	chromosome_1.f.249	0	+
chromosome_1	124762	124819	chromosome_1.f.250	0	+
chromosome_1	125231	125347	chromosome_1.f.251	0	+
chromosome_1	125385	125419	chromosome_1.f.252	0	+
chromosome_1	125467	125798	chromosome_1.f.253	0	+
chromosome_1	129726	129769	chromosome_1.f.254	0	+
chromosome_1	129913	129942	chromosome_1.f.255	0	+
chromosome_1	130232	130257	chromosome_1.f.256	0	+
chromosome_1	130345	130390	chromosome_1.f.257	0	+
chromosome_1	130741	130792	chromosome_1.f.258	0	+
chromosome_1	131010	131147	chromosome_1.f.259	0	+
chromosome_1	131333	131536	chromosome_1.f.260	0	+
chromosome_1	131768	131808	chromosome_1.f.261	0	+
chromosome_1	133697	133766	chromosome_1.f.262	0	+
chromosome_1	133806	133904	chromosome_1.f.263	0	+
chromosome_1	134270	134451	chromosome_1.f.264	0	+
chromosome_1	134463	134507	chromosome_1.f.265	0	+
chromosome_1	134580	134777	chromosome_1.f.266	0	+
chromosome_1	134810	134824	chromosome_1.f.267	0	+
chromosome_1	134965	135052	chromosome_1.f.268	0	+
chromosome_1	135268	135633	chromosome_1.f.269	0	+
chromosome_1	135651	135657	chromosome_1.f.270	0	+
chromosome_1	135839	135992	chromosome_1.f.271	0	+
chromosome_1	136144	136280	chromosome_1.f.272	0	+
chromosome_1	136448	136629	chromosome_1.f.273	0	+
chromosome_1	136848	137244	chromosome_1.f.274	0	+
chromosome_1	137279	137306	chromosome_1.f.275	0	+
chromosome_1	137420	137524	chromosome_1.f.276	0	+
chromosome_1	137561	137586	chromosome_1.f.277	0	+
chromosome_1	137656	138059	chromosome_1.f.278	0	+
chromosome_1	138418	138435	chromosome_1.f.279	0	+
chromosome_1	138508	138525	chromosome_1.f.280	0	+
chromosome_1	138597	138602	chromosome_1.f.281	0	+
chromosome_1	138611	138641	chromosome_1.f.282	0	+
chromosome_1	138778	138816	chromosome_1.f.283	0	+
chromosome_1	138827	138951	chromosome_1.f.284	0	+
chromosome_1	139177	139220	chromosome_1.f.285	0	+
chromosome_1	139302	139345	chromosome_1.f.286	0	+
chromosome_1	139827	139896	chromosome_1.f.287	0	+
chromosome_1	139927	139949	chromosome_1.f.288	0	+
chromosome_1	139980	140070	chromosome_1.f.289	0	+
chromosome_1	140498	140588	chromosome_1.f.290	0	+
chromosome_1	141304	141326	chromosome_1.f.291	0	+
chromosome_1	141379	141443	chromosome_1.f.292	0	+
chromosome_1	141723	141848	chromosome_1.f.293	0	+
chromosome_1	144246	144267	chromosome_1.f.294	0	+
chromosome_1	146639	146709	chromosome_1.f.295	0	+
chromosome_1	147066	147257	chromosome_1.f.296	0	+
chromosome_1	147893	147975	chromosome_1.f.297	0	+
chromosome_1	148353	148401	chromosome_1.f.298	0	+
chromosome_1	148564	148648	chromosome_1.f.299	0	+
chromosome_1	148827	148897	chromosome_1.f.300	0	+
chromosome_1	149057	149226	chromosome_1.f.301	0	+
chromosome_1	149291	149383	chromosome_1.f.302	0	+
chromosome_1	149594	149809	chromosome_1.f.303	0	+
chromosome_1	149877	149899	chromosome_1.f.304	0	+
chromosome_1	149997	150139	chromosome_1.f.305	0	+
chromosome_1	150665	150738	chromosome_1.f.306	0	+
chromosome_1	151144	151226	chromosome_1.f.307	0	+
chromosome_1	151561	151716	chromosome_1.f.308	0	+
chromosome_1	151725	151739	chromosome_1.f.309	0	+
chromosome_1	154459	154582	chromosome_1.f.310	0	+
chromosome_1	154993	155165	chromosome_1.f.311	0	+
chromosome_1	155321	155391	chromosome_1.f.312	0	+
chromosome_1	156383	156423	chromosome_1.f.313	0	+
chromosome_1	156592	156698	chromosome_1.f.314	0	+
chromosome_1	156795	156898	chromosome_1.f.315	0	+
chromosome_1	157318	157406	chromosome_1.f.316	0	+
chromosome_1	157481	157738	chromosome_1.f.317	0	+
chromosome_1	158247	158295	chromosome_1.f.318	0	+
chromosome_1	159537	160013	chromosome_1.f.319	0	+
chromosome_1	160131	160229	chromosome_1.f.320	0	+
chromosome_1	160352	160479	chromosome_1.f.321	0	+
chromosome_1	160861	160912	chromosome_1.f.322	0	+
chromosome_1	161371	161917	chromosome_1.f.323	0	+
chromosome_1	162241	162312	chromosome_1.f.324	0	+
chromosome_1	162890	162940	chromosome_1.f.325	0	+
chromosome_1	163306	163447	chromosome_1.f.326	0	+
chromosome_1	166643	166701	chromosome_1.f.327	0	+
chromosome_1	166977	167116	chromosome_1.f.328	0	+
chromosome_1	167479	167606	chromosome_1.f.329	0	+
chromosome_1	167776	167898	chromosome_1.f.330	0	+
chromosome_1	168110	168331	chromosome_1.f.331	0	+
chromosome_1	168380	168461	chromosome_1.f.332	0	+
chromosome_1	168628	168757	chromosome_1.f.333	0	+
chromosome_1	168849	168896	chromosome_1.f.334	0	+
chromosome_1	169025	169244	chromosome_1.f.335	0	+
chromosome_1	169335	169458	chromosome_1.f.336	0	+
chromosome_1	169612	169809	chromosome_1.f.337	0	+
chromosome_1	169830	169939	chromosome_1.f.338	0	+
chromosome_1	170011	170187	chromosome_1.f.339	0	+
chromosome_1	170391	170547	chromosome_1.f.340	0	+
chromosome_1	170745	170880	chromosome_1.f.341	0	+
chromosome_1	171413	171596	chromosome_1.f.342	0	+
chromosome_1	172767	172850	chromosome_1.f.343	0	+
chromosome_1	173019	173256	chromosome_1.f.344	0	+
chromosome_1	173397	173458	chromosome_1.f.345	0	+
chromosome_1	173730	174072	chromosome_1.f.346	0	+
chromosome_1	174249	174290	chromosome_1.f.347	0	+
chromosome_1	174469	174576	chromosome_1.f.348	0	+
chromosome_1	174915	175047	chromosome_1.f.349	0	+
chromosome_1	175176	175270	chromosome_1.f.350	0	+
chromosome_1	175427	175482	chromosome_1.f.351	0	+
chromosome_1	175705	176035	chromosome_1.f.352	0	+
chromosome_1	180684	180737	chromosome_1.f.353	0	+
chromosome_1	180798	180821	chromosome_1.f.354	0	+
chromosome_1	181077	181221	chromosome_1.f.355	0	+
chromosome_1	181525	181563	chromosome_1.f.356	0	+
chromosome_1	181884	181922	chromosome_1.f.357	0	+
chromosome_1	181939	181968	chromosome_1.f.358	0	+
chromosome_1	182223	182249	chromosome_1.f.359	0	+
chromosome_1	182490	182558	chromosome_1.f.360	0	+
chromosome_1	183817	183880	chromosome_1.f.361	0	+
chromosome_1	184206	184249	chromosome_1.f.362	0	+
chromosome_1	185290	185370	chromosome_1.f.363	0	+
chromosome_1	186117	186290	chromosome_1.f.364	0	+
chromosome_1	186746	186766	chromosome_1.f.365	0	+
chromosome_1	187046	187066	chromosome_1.f.366	0	+
chromosome_1	187111	187123	chromosome_1.f.367	0	+
chromosome_1	187135	187155	chromosome_1.f.368	0	+
chromosome_1	187661	187696	chromosome_1.f.369	0	+
chromosome_1	187762	187776	chromosome_1.f.370	0	+
chromosome_1	188297	188368	chromosome_1.f.371	0	+
chromosome_1	188825	188960	chromosome_1.f.372	0	+
chromosome_1	189066	189088	chromosome_1.f.373	0	+
chromosome_1	189664	189702	chromosome_1.f.374	0	+
chromosome_1	189746	189801	chromosome_1.f.375	0	+
chromosome_1	189878	189912	chromosome_1.f.376	0	+
chromosome_1	192063	192100	chromosome_1.f.377	0	+
chromosome_1	193987	194053	chromosome_1.f.378	0	+
chromosome_1	194119	194216	chromosome_1.f.379	0	+
chromosome_1	194403	194430	chromosome_1.f.380	0	+
chromosome_1	194970	195124	chromosome_1.f.381	0	+
chromosome_1	195285	195355	chromosome_1.f.382	0	+
chromosome_1	195366	195401	chromosome_1.f.383	0	+
chromosome_1	196711	196777	chromosome_1.f.384	0	+
chromosome_1	196933	196985	chromosome_1.f.385	0	+
chromosome_1	198076	198229	chromosome_1.f.386	0	+
chromosome_1	198341	198420	chromosome_1.f.387	0	+
chromosome_1	198892	198923	chromosome_1.f.388	0	+
chromosome_1	199055	199143	chromosome_1.f.389	0	+
chromosome_1	199167	199222	chromosome_1.f.390	0	+
chromosome_1	199433	199498	chromosome_1.f.391	0	+
chromosome_1	199797	199878	chromosome_1.f.392	0	+
chromosome_1	199939	200005	chromosome_1.f.393	0	+
chromosome_1	200205	200444	chromosome_1.f.394	0	+
chromosome_1	200809	200912	chromosome_1.f.395	0	+
chromosome_1	201321	201467	chromosome_1.f.396	0	+
chromosome_1	202220	202400	chromosome_1.f.397	0	+
chromosome_1	204112	204255	chromosome_1.f.398	0	+
chromosome_1	206756	206894	chromosome_1.f.399	0	+
chromosome_1	207057	207155	chromosome_1.f.400	0	+
chromosome_1	207520	207603	chromosome_1.f.401	0	+
chromosome_1	210421	210483	chromosome_1.f.402	0	+
chromosome_1	210532	210762	chromosome_1.f.403	0	+
chromosome_1	210967	211042	chromosome_1.f.404	0	+
chromosome_1	211300	211471	chromosome_1.f.405	0	+
chromosome_1	211563	211931	chromosome_1.f.406	0	+
chromosome_1	211972	212001	chromosome_1.f.407	0	+
chromosome_1	212463	212540	chromosome_1.f.408	0	+
chromosome_1	212652	212675	chromosome_1.f.409	0	+
chromosome_1	212680	212758	chromosome_1.f.410	0	+
chromosome_1	213107	213154	chromosome_1.f.411	0	+
chromosome_1	213174	213224	chromosome_1.f.412	0	+
chromosome_1	213246	213324	chromosome_1.f.413	0	+
chromosome_1	213643	213697	chromosome_1.f.414	0	+
chromosome_1	213729	213872	chromosome_1.f.415	0	+
chromosome_1	214129	214327	chromosome_1.f.416	0	+
chromosome_1	214359	214387	chromosome_1.f.417	0	+
chromosome_1	214787	215019	chromosome_1.f.418	0	+
chromosome_1	215038	215165	chromosome_1.f.419	0	+
chromosome_1	215256	215445	chromosome_1.f.420	0	+
chromosome_1	215489	215519	chromosome_1.f.421	0	+
chromosome_1	215633	216081	chromosome_1.f.422	0	+
chromosome_1	216103	216158	chromosome_1.f.423	0	+
chromosome_1	216175	216285	chromosome_1.f.424	0	+
chromosome_1	216465	216545	chromosome_1.f.425	0	+
chromosome_1	216824	216917	chromosome_1.f.426	0	+
chromosome_1	217215	217277	chromosome_1.f.427	0	+
chromosome_1	217518	217719	chromosome_1.f.428	0	+
chromosome_1	217723	217768	chromosome_1.f.429	0	+
chromosome_1	218311	218372	chromosome_1.f.430	0	+
chromosome_1	218407	218423	chromosome_1.f.431	0	+
chromosome_1	218464	218549	chromosome_1.f.432	0	+
chromosome_1	218862	218951	chromosome_1.f.433	0	+
chromosome_1	219054	219091	chromosome_1.f.434	0	+
chromosome_1	219131	219193	chromosome_1.f.435	0	+
chromosome_1	219227	219350	chromosome_1.f.436	0	+
chromosome_1	219459	219500	chromosome_1.f.437	0	+
chromosome_1	219688	219763	chromosome_1.f.438	0	+
chromosome_1	219779	219866	chromosome_1.f.439	0	+
chromosome_1	219908	219929	chromosome_1.f.440	0	+
chromosome_1	219948	220309	chromosome_1.f.441	0	+
chromosome_1	220420	220497	chromosome_1.f.442	0	+
chromosome_1	220504	220665	chromosome_1.f.443	0	+
chromosome_1	220679	220745	chromosome_1.f.444	0	+
chromosome_1	220766	221033	chromosome_1.f.445	0	+
chromosome_1	221038	221149	chromosome_1.f.446	0	+
chromosome_1	221161	221452	chromosome_1.f.447	0	+
chromosome_1	221455	221467	chromosome_1.f.448	0	+
chromosome_1	221470	221569	chromosome_1.f.449	0	+
chromosome_1	221734	221954	chromosome_1.f.450	0	+
chromosome_1	221966	222013	chromosome_1.f.451	0	+
chromosome_1	222097	222506	chromosome_1.f.452	0	+
chromosome_1	222588	222680	chromosome_1.f.453	0	+
chromosome_1	222709	222721	chromosome_1.f.454	0	+
chromosome_1	222733	222750	chromosome_1.f.455	0	+
chromosome_1	222780	223104	chromosome_1.f.456	0	+
chromosome_1	223110	223130	chromosome_1.f.457	0	+
chromosome_1	223143	223149	chromosome_1.f.458	0	+
chromosome_1	223157	223204	chromosome_1.f.459	0	+
chromosome_1	223264	223476	chromosome_1.f.460	0	+
chromosome_1	223527	223578	chromosome_1.f.461	0	+
chromosome_1	223710	223989	chromosome_1.f.462	0	+
chromosome_1	224095	224305	chromosome_1.f.463	0	+
chromosome_1	225046	225103	chromosome_1.f.464	0	+
chromosome_1	225253	225383	chromosome_1.f.465	0	+
chromosome_1	225402	225421	chromosome_1.f.466	0	+
chromosome_1	225906	226004	chromosome_1.f.467	0	+
chromosome_1	226454	226524	chromosome_1.f.468	0	+
chromosome_1	226767	226817	chromosome_1.f.469	0	+
chromosome_1	226831	226882	chromosome_1.f.470	0	+
chromosome_1	227259	227509	chromosome_1.f.471	0	+
chromosome_1	227817	228193	chromosome_1.f.472	0	+
chromosome_1	228245	228278	chromosome_1.f.473	0	+
chromosome_1	228366	228428	chromosome_1.f.474	0	+
chromosome_1	228533	228589	chromosome_1.f.475	0	+
chromosome_1	228617	228661	chromosome_1.f.476	0	+
chromosome_1	228789	228918	chromosome_1.f.477	0	+
chromosome_1	228977	229045	chromosome_1.f.478	0	+
chromosome_1	229178	229285	chromosome_1.f.479	0	+
chromosome_1	229385	229466	chromosome_1.f.480	0	+
chromosome_1	230687	230816	chromosome_1.f.481	0	+
chromosome_1	230902	231059	chromosome_1.f.482	0	+
chromosome_1	231288	231325	chromosome_1.f.483	0	+
chromosome_1	231331	231351	chromosome_1.f.484	0	+
chromosome_1	231588	231982	chromosome_1.f.485	0	+
chromosome_1	232069	232202	chromosome_1.f.486	0	+
chromosome_1	232262	232357	chromosome_1.f.487	0	+
chromosome_1	232804	232945	chromosome_1.f.488	0	+
chromosome_1	232958	233025	chromosome_1.f.489	0	+
chromosome_1	233087	233243	chromosome_1.f.490	0	+
chromosome_1	233263	233295	chromosome_1.f.491	0	+
chromosome_1	233427	233537	chromosome_1.f.492	0	+
chromosome_1	233614	233986	chromosome_1.f.493	0	+
chromosome_1	233995	234031	chromosome_1.f.494	0	+
chromosome_1	234113	234284	chromosome_1.f.495	0	+
chromosome_1	234330	235436	chromosome_1.f.496	0	+
chromosome_1	235771	235924	chromosome_1.f.497	0	+
chromosome_1	236079	236104	chromosome_1.f.498	0	+
chromosome_1	236644	236762	chromosome_1.f.499	0	+
chromosome_1	236805	236819	chromosome_1.f.500	0	+
chromosome_1	236990	237008	chromosome_1.f.501	0	+
chromosome_1	237324	237369	chromosome_1.f.502	0	+
chromosome_1	237879	238262	chromosome_1.f.503	0	+
chromosome_1	238315	238353	chromosome_1.f.504	0	+
chromosome_1	238457	238504	chromosome_1.f.505	0	+
chromosome_1	239084	239194	chromosome_1.f.506	0	+
chromosome_1	239277	239353	chromosome_1.f.507	0	+
chromosome_1	239883	240317	chromosome_1.f.508	0	+
chromosome_1	240839	240929	chromosome_1.f.509	0	+
chromosome_1	241084	241139	chromosome_1.f.510	0	+
chromosome_1	241150	241189	chromosome_1.f.511	0	+
chromosome_1	241196	241232	chromosome_1.f.512	0	+
chromosome_1	241684	241945	chromosome_1.f.513	0	+
chromosome_1	242126	242350	chromosome_1.f.514	0	+
chromosome_1	242714	242816	chromosome_1.f.515	0	+
chromosome_1	242882	242911	chromosome_1.f.516	0	+
chromosome_1	249255	249341	chromosome_1.f.517	0	+
chromosome_1	249388	249430	chromosome_1.f.518	0	+
chromosome_1	249692	249897	chromosome_1.f.519	0	+
chromosome_1	249972	250005	chromosome_1.f.520	0	+
chromosome_1	250024	250080	chromosome_1.f.521	0	+
chromosome_1	250418	250511	chromosome_1.f.522	0	+
chromosome_1	250713	250947	chromosome_1.f.523	0	+
chromosome_1	251103	251155	chromosome_1.f.524	0	+
chromosome_1	251164	251269	chromosome_1.f.525	0	+
chromosome_1	251284	251359	chromosome_1.f.526	0	+
chromosome_1	251626	251696	chromosome_1.f.527	0	+
chromosome_1	251711	251745	chromosome_1.f.528	0	+
chromosome_1	251760	251843	chromosome_1.f.529	0	+
chromosome_1	252329	252542	chromosome_1.f.530	0	+
chromosome_1	252567	252698	chromosome_1.f.531	0	+
chromosome_1	252739	252763	chromosome_1.f.532	0	+
chromosome_1	252915	252939	chromosome_1.f.533	0	+
chromosome_1	252948	253155	chromosome_1.f.534	0	+
chromosome_1	253227	253441	chromosome_1.f.535	0	+
chromosome_1	253813	253957	chromosome_1.f.536	0	+
chromosome_1	253971	254072	chromosome_1.f.537	0	+
chromosome_1	254618	254718	chromosome_1.f.538	0	+
chromosome_1	254735	254809	chromosome_1.f.539	0	+
chromosome_1	255065	255109	chromosome_1.f.540	0	+
chromosome_1	255137	255147	chromosome_1.f.541	0	+
chromosome_1	255175	255208	chromosome_1.f.542	0	+
chromosome_1	255276	255394	chromosome_1.f.543	0	+
chromosome_1	255412	255455	chromosome_1.f.544	0	+
chromosome_1	255515	255648	chromosome_1.f.545	0	+
chromosome_1	255804	255812	chromosome_1.f.546	0	+
chromosome_1	255881	255903	chromosome_1.f.547	0	+
chromosome_1	266387	266431	chromosome_1.f.548	0	+
chromosome_1	267003	267096	chromosome_1.f.549	0	+
chromosome_1	267382	267500	chromosome_1.f.550	0	+
chromosome_1	267814	267854	chromosome_1.f.551	0	+
chromosome_1	267994	268130	chromosome_1.f.552	0	+
chromosome_1	272141	272433	chromosome_1.f.553	0	+
chromosome_1	272798	273042	chromosome_1.f.554	0	+
chromosome_1	273276	273286	chromosome_1.f.555	0	+
chromosome_1	273529	273709	chromosome_1.f.556	0	+
chromosome_1	273740	273806	chromosome_1.f.557	0	+
chromosome_1	274323	274396	chromosome_1.f.558	0	+
chromosome_1	274705	275006	chromosome_1.f.559	0	+
chromosome_1	275316	275382	chromosome_1.f.560	0	+
chromosome_1	275424	275483	chromosome_1.f.561	0	+
chromosome_1	275493	275631	chromosome_1.f.562	0	+
chromosome_1	275753	275852	chromosome_1.f.563	0	+
chromosome_1	275909	275955	chromosome_1.f.564	0	+
chromosome_1	276131	276153	chromosome_1.f.565	0	+
chromosome_1	276198	276263	chromosome_1.f.566	0	+
chromosome_1	276591	276848	chromosome_1.f.567	0	+
chromosome_1	277034	277101	chromosome_1.f.568	0	+
chromosome_1	277418	277558	chromosome_1.f.569	0	+
chromosome_1	277576	277624	chromosome_1.f.570	0	+
chromosome_1	277929	278006	chromosome_1.f.571	0	+
chromosome_1	278080	278299	chromosome_1.f.572	0	+
chromosome_1	278544	278809	chromosome_1.f.573	0	+
chromosome_1	278856	278883	chromosome_1.f.574	0	+
chromosome_1	279002	279091	chromosome_1.f.575	0	+
chromosome_1	279628	279679	chromosome_1.f.576	0	+
chromosome_1	279791	279921	chromosome_1.f.577	0	+
chromosome_1	279947	279972	chromosome_1.f.578	0	+
chromosome_1	280036	280158	chromosome_1.f.579	0	+
chromosome_1	280608	280693	chromosome_1.f.580	0	+
chromosome_1	280801	281062	chromosome_1.f.581	0	+
chromosome_1	281084	281157	chromosome_1.f.582	0	+
chromosome_1	281438	281473	chromosome_1.f.583	0	+
chromosome_1	281499	281598	chromosome_1.f.584	0	+
chromosome_1	281631	281891	chromosome_1.f.585	0	+
chromosome_1	281930	282310	chromosome_1.f.586	0	+
chromosome_1	282690	282745	chromosome_1.f.587	0	+
chromosome_1	282959	283186	chromosome_1.f.588	0	+
chromosome_1	283413	283503	chromosome_1.f.589	0	+
chromosome_1	283702	283838	chromosome_1.f.590	0	+
chromosome_1	283880	284240	chromosome_1.f.591	0	+
chromosome_1	291617	291678	chromosome_1.f.592	0	+
chromosome_1	294190	294226	chromosome_1.f.593	0	+
chromosome_1	294583	294665	chromosome_1.f.594	0	+
chromosome_1	294721	295031	chromosome_1.f.595	0	+
chromosome_1	295234	295380	chromosome_1.f.596	0	+
chromosome_1	295629	295685	chromosome_1.f.597	0	+
chromosome_1	295920	296147	chromosome_1.f.598	0	+
chromosome_1	296461	296749	chromosome_1.f.599	0	+
chromosome_1	296966	297008	chromosome_1.f.600	0	+
chromosome_1	297250	297543	chromosome_1.f.601	0	+
chromosome_1	297720	298173	chromosome_1.f.602	0	+
chromosome_1	298513	298685	chromosome_1.f.603	0	+
chromosome_1	298962	299215	chromosome_1.f.604	0	+
chromosome_1	299343	299491	chromosome_1.f.605	0	+
chromosome_1	299585	299609	chromosome_1.f.606	0	+
chromosome_1	299931	300015	chromosome_1.f.607	0	+
chromosome_1	300210	300582	chromosome_1.f.608	0	+
chromosome_1	300685	300797	chromosome_1.f.609	0	+
chromosome_1	300932	300972	chromosome_1.f.610	0	+
chromosome_1	301273	301290	chromosome_1.f.611	0	+
chromosome_1	301300	301404	chromosome_1.f.612	0	+
chromosome_1	301408	301555	chromosome_1.f.613	0	+
chromosome_1	301663	301919	chromosome_1.f.614	0	+
chromosome_1	301966	302192	chromosome_1.f.615	0	+
chromosome_1	302202	302237	chromosome_1.f.616	0	+
chromosome_1	302370	302554	chromosome_1.f.617	0	+
chromosome_1	302565	302572	chromosome_1.f.618	0	+
chromosome_1	302622	302651	chromosome_1.f.619	0	+
chromosome_1	302673	302840	chromosome_1.f.620	0	+
chromosome_1	303002	303040	chromosome_1.f.621	0	+
chromosome_1	303169	303301	chromosome_1.f.622	0	+
chromosome_1	307052	307076	chromosome_1.f.623	0	+
chromosome_1	307104	307226	chromosome_1.f.624	0	+
chromosome_1	307472	307483	chromosome_1.f.625	0	+
chromosome_1	307559	307674	chromosome_1.f.626	0	+
chromosome_1	307761	307814	chromosome_1.f.627	0	+
chromosome_1	308305	308408	chromosome_1.f.628	0	+
chromosome_1	308415	308448	chromosome_1.f.629	0	+
chromosome_1	308587	308786	chromosome_1.f.630	0	+
chromosome_1	309045	309194	chromosome_1.f.631	0	+
chromosome_1	309235	309387	chromosome_1.f.632	0	+
chromosome_1	309541	309636	chromosome_1.f.633	0	+
chromosome_1	309788	309915	chromosome_1.f.634	0	+
chromosome_1	310721	310904	chromosome_1.f.635	0	+
chromosome_1	311043	311114	chromosome_1.f.636	0	+
chromosome_1	311123	311137	chromosome_1.f.637	0	+
chromosome_1	311300	311357	chromosome_1.f.638	0	+
chromosome_1	311385	311502	chromosome_1.f.639	0	+
chromosome_1	311532	311849	chromosome_1.f.640	0	+
chromosome_1	312123	312210	chromosome_1.f.641	0	+
chromosome_1	312237	312244	chromosome_1.f.642	0	+
chromosome_1	312326	312351	chromosome_1.f.643	0	+
chromosome_1	312373	312415	chromosome_1.f.644	0	+
chromosome_1	312425	312493	chromosome_1.f.645	0	+
chromosome_1	312608	312671	chromosome_1.f.646	0	+
chromosome_1	313034	313121	chromosome_1.f.647	0	+
chromosome_1	313213	313338	chromosome_1.f.648	0	+
chromosome_1	313630	313652	chromosome_1.f.649	0	+
chromosome_1	313700	313912	chromosome_1.f.650	0	+
chromosome_1	314180	314336	chromosome_1.f.651	0	+
chromosome_1	314751	315099	chromosome_1.f.652	0	+
chromosome_1	315419	315442	chromosome_1.f.653	0	+
chromosome_1	315572	315724	chromosome_1.f.654	0	+
chromosome_1	316379	316388	chromosome_1.f.655	0	+
chromosome_1	316426	317051	chromosome_1.f.656	0	+
chromosome_1	317339	317392	chromosome_1.f.657	0	+
chromosome_1	317456	317540	chromosome_1.f.658	0	+
chromosome_1	317641	317752	chromosome_1.f.659	0	+
chromosome_1	319481	319636	chromosome_1.f.660	0	+
chromosome_1	319646	319782	chromosome_1.f.661	0	+
chromosome_1	319883	319949	chromosome_1.f.662	0	+
chromosome_1	320014	320030	chromosome_1.f.663	0	+
chromosome_1	320053	320124	chromosome_1.f.664	0	+
chromosome_1	320265	320592	chromosome_1.f.665	0	+
chromosome_1	320625	321269	chromosome_1.f.666	0	+
chromosome_1	321301	321330	chromosome_1.f.667	0	+
chromosome_1	321573	322023	chromosome_1.f.668	0	+
chromosome_1	322281	322357	chromosome_1.f.669	0	+
chromosome_1	322872	322904	chromosome_1.f.670	0	+
chromosome_1	322920	322971	chromosome_1.f.671	0	+
chromosome_1	323176	323235	chromosome_1.f.672	0	+
chromosome_1	323242	323323	chromosome_1.f.673	0	+
chromosome_1	323565	323626	chromosome_1.f.674	0	+
chromosome_1	323910	324023	chromosome_1.f.675	0	+
chromosome_1	325767	325957	chromosome_1.f.676	0	+
chromosome_1	326020	326042	chromosome_1.f.677	0	+
chromosome_1	326122	326236	chromosome_1.f.678	0	+
chromosome_1	326242	326257	chromosome_1.f.679	0	+
chromosome_1	326368	326487	chromosome_1.f.680	0	+
chromosome_1	326634	326662	chromosome_1.f.681	0	+
chromosome_1	326726	326827	chromosome_1.f.682	0	+
chromosome_1	327039	327173	chromosome_1.f.683	0	+
chromosome_1	327377	327494	chromosome_1.f.684	0	+
chromosome_1	327525	327632	chromosome_1.f.685	0	+
chromosome_1	328311	328528	chromosome_1.f.686	0	+
chromosome_1	328771	328944	chromosome_1.f.687	0	+
chromosome_1	329774	329866	chromosome_1.f.688	0	+
chromosome_1	330038	330118	chromosome_1.f.689	0	+
chromosome_1	330328	330534	chromosome_1.f.690	0	+
chromosome_1	330933	330976	chromosome_1.f.691	0	+
chromosome_1	331294	331312	chromosome_1.f.692	0	+
chromosome_1	331917	332037	chromosome_1.f.693	0	+
chromosome_1	332347	332551	chromosome_1.f.694	0	+
chromosome_1	332969	333128	chromosome_1.f.695	0	+
chromosome_1	333145	333161	chromosome_1.f.696	0	+
chromosome_1	333229	333290	chromosome_1.f.697	0	+
chromosome_1	333309	333337	chromosome_1.f.698	0	+
chromosome_1	333463	333490	chromosome_1.f.699	0	+
chromosome_1	333526	333653	chromosome_1.f.700	0	+
chromosome_1	333687	333754	chromosome_1.f.701	0	+
chromosome_1	334010	334074	chromosome_1.f.702	0	+
chromosome_1	334153	334175	chromosome_1.f.703	0	+
chromosome_1	334208	334243	chromosome_1.f.704	0	+
chromosome_1	334253	334285	chromosome_1.f.705	0	+
chromosome_1	334309	334433	chromosome_1.f.706	0	+
chromosome_1	334655	334745	chromosome_1.f.707	0	+
chromosome_1	335097	335310	chromosome_1.f.708	0	+
chromosome_1	335619	335839	chromosome_1.f.709	0	+
chromosome_1	336173	336964	chromosome_1.f.710	0	+
chromosome_1	337287	337416	chromosome_1.f.711	0	+
chromosome_1	337482	337637	chromosome_1.f.712	0	+
chromosome_1	337751	337941	chromosome_1.f.713	0	+
chromosome_1	337976	338001	chromosome_1.f.714	0	+
chromosome_1	338092	338320	chromosome_1.f.715	0	+
chromosome_1	338326	338413	chromosome_1.f.716	0	+
chromosome_1	338440	338470	chromosome_1.f.717	0	+
chromosome_1	338496	338729	chromosome_1.f.718	0	+
chromosome_1	338835	338908	chromosome_1.f.719	0	+
chromosome_1	339011	339077	chromosome_1.f.720	0	+
chromosome_1	339278	339466	chromosome_1.f.721	0	+
chromosome_1	346390	346423	chromosome_1.f.722	0	+
chromosome_1	346548	346635	chromosome_1.f.723	0	+
chromosome_1	346738	346803	chromosome_1.f.724	0	+
chromosome_1	346869	346949	chromosome_1.f.725	0	+
chromosome_1	346959	347073	chromosome_1.f.726	0	+
chromosome_1	347098	347177	chromosome_1.f.727	0	+
chromosome_1	347353	347568	chromosome_1.f.728	0	+
chromosome_1	347623	347646	chromosome_1.f.729	0	+
chromosome_1	347659	347822	chromosome_1.f.730	0	+
chromosome_1	347893	347924	chromosome_1.f.731	0	+
chromosome_1	348038	348409	chromosome_1.f.732	0	+
chromosome_1	348417	348502	chromosome_1.f.733	0	+
chromosome_1	348675	348734	chromosome_1.f.734	0	+
chromosome_1	349241	349317	chromosome_1.f.735	0	+
chromosome_1	349678	349758	chromosome_1.f.736	0	+
chromosome_1	351068	351116	chromosome_1.f.737	0	+
chromosome_1	351347	351420	chromosome_1.f.738	0	+
chromosome_1	351719	351780	chromosome_1.f.739	0	+
chromosome_1	352330	352415	chromosome_1.f.740	0	+
chromosome_1	353993	354028	chromosome_1.f.741	0	+
chromosome_1	354491	354527	chromosome_1.f.742	0	+
chromosome_1	354699	354743	chromosome_1.f.743	0	+
chromosome_1	354801	354864	chromosome_1.f.744	0	+
chromosome_1	355491	355839	chromosome_1.f.745	0	+
chromosome_1	356074	356190	chromosome_1.f.746	0	+
chromosome_1	356347	356559	chromosome_1.f.747	0	+
chromosome_1	356909	357035	chromosome_1.f.748	0	+
chromosome_1	357153	357295	chromosome_1.f.749	0	+
chromosome_1	357631	357880	chromosome_1.f.750	0	+
chromosome_1	358139	358198	chromosome_1.f.751	0	+
chromosome_1	358385	358451	chromosome_1.f.752	0	+
chromosome_1	358851	358910	chromosome_1.f.753	0	+
chromosome_1	359324	359378	chromosome_1.f.754	0	+
chromosome_1	359499	359581	chromosome_1.f.755	0	+
chromosome_1	359765	359827	chromosome_1.f.756	0	+
chromosome_1	360261	360299	chromosome_1.f.757	0	+
chromosome_1	360439	360459	chromosome_1.f.758	0	+
chromosome_1	360871	360974	chromosome_1.f.759	0	+
chromosome_1	362879	362937	chromosome_1.f.760	0	+
chromosome_1	363264	363286	chromosome_1.f.761	0	+
chromosome_1	363491	363524	chromosome_1.f.762	0	+
chromosome_1	366622	366654	chromosome_1.f.763	0	+
chromosome_1	367839	367998	chromosome_1.f.764	0	+
chromosome_1	368078	368125	chromosome_1.f.765	0	+
chromosome_1	368154	368528	chromosome_1.f.766	0	+
chromosome_1	368601	368652	chromosome_1.f.767	0	+
chromosome_1	369140	369209	chromosome_1.f.768	0	+
chromosome_1	369348	369393	chromosome_1.f.769	0	+
chromosome_1	369416	369558	chromosome_1.f.770	0	+
chromosome_1	369786	369996	chromosome_1.f.771	0	+
chromosome_1	370057	370305	chromosome_1.f.772	0	+
chromosome_1	370351	370376	chromosome_1.f.773	0	+
chromosome_1	370633	370877	chromosome_1.f.774	0	+
chromosome_1	371214	371243	chromosome_1.f.775	0	+
chromosome_1	371664	371756	chromosome_1.f.776	0	+
chromosome_1	372874	372937	chromosome_1.f.777	0	+
chromosome_1	373181	373190	chromosome_1.f.778	0	+
chromosome_1	373199	373232	chromosome_1.f.779	0	+
chromosome_1	373242	373667	chromosome_1.f.780	0	+
chromosome_1	373854	373993	chromosome_1.f.781	0	+
chromosome_1	374113	374215	chromosome_1.f.782	0	+
chromosome_1	374377	374489	chromosome_1.f.783	0	+
chromosome_1	374654	374686	chromosome_1.f.784	0	+
chromosome_1	374807	374829	chromosome_1.f.785	0	+
chromosome_1	374902	375036	chromosome_1.f.786	0	+
chromosome_1	375592	375994	chromosome_1.f.787	0	+
chromosome_1	376061	376161	chromosome_1.f.788	0	+
chromosome_1	376494	376609	chromosome_1.f.789	0	+
chromosome_1	377091	377574	chromosome_1.f.790	0	+
chromosome_1	377625	377726	chromosome_1.f.791	0	+
chromosome_1	378108	378145	chromosome_1.f.792	0	+
chromosome_1	378152	378253	chromosome_1.f.793	0	+
chromosome_1	378594	378666	chromosome_1.f.794	0	+
chromosome_1	379120	379168	chromosome_1.f.795	0	+
chromosome_1	379235	379297	chromosome_1.f.796	0	+
chromosome_1	379377	379534	chromosome_1.f.797	0	+
chromosome_1	379576	379654	chromosome_1.f.798	0	+
chromosome_1	380547	380808	chromosome_1.f.799	0	+
chromosome_1	381148	381351	chromosome_1.f.800	0	+
chromosome_1	381686	381770	chromosome_1.f.801	0	+
chromosome_1	381973	382152	chromosome_1.f.802	0	+
chromosome_1	382564	382712	chromosome_1.f.803	0	+
chromosome_1	384914	385018	chromosome_1.f.804	0	+
chromosome_1	385441	385527	chromosome_1.f.805	0	+
chromosome_1	385751	385840	chromosome_1.f.806	0	+
chromosome_1	385856	386356	chromosome_1.f.807	0	+
chromosome_1	386971	387117	chromosome_1.f.808	0	+
chromosome_1	387575	387690	chromosome_1.f.809	0	+
chromosome_1	388080	388217	chromosome_1.f.810	0	+
chromosome_1	388503	388658	chromosome_1.f.811	0	+
chromosome_1	437362	437515	chromosome_1.f.812	0	+
chromosome_1	438013	438038	chromosome_1.f.813	0	+
chromosome_1	438065	438107	chromosome_1.f.814	0	+
chromosome_1	438528	438676	chromosome_1.f.815	0	+
chromosome_1	439031	439067	chromosome_1.f.816	0	+
chromosome_1	439073	439190	chromosome_1.f.817	0	+
chromosome_1	439496	439550	chromosome_1.f.818	0	+
chromosome_1	439563	439756	chromosome_1.f.819	0	+
chromosome_1	439940	439968	chromosome_1.f.820	0	+
chromosome_1	439975	440087	chromosome_1.f.821	0	+
chromosome_1	440122	440187	chromosome_1.f.822	0	+
chromosome_1	440440	440496	chromosome_1.f.823	0	+
chromosome_1	440580	440644	chromosome_1.f.824	0	+
chromosome_1	441273	441665	chromosome_1.f.825	0	+
chromosome_1	441755	441773	chromosome_1.f.826	0	+
chromosome_1	441832	441872	chromosome_1.f.827	0	+
chromosome_1	441903	441945	chromosome_1.f.828	0	+
chromosome_1	442099	442204	chromosome_1.f.829	0	+
chromosome_1	442464	442553	chromosome_1.f.830	0	+
chromosome_1	443192	443397	chromosome_1.f.831	0	+
chromosome_1	443789	443869	chromosome_1.f.832	0	+
chromosome_1	443988	444200	chromosome_1.f.833	0	+
chromosome_1	444264	444294	chromosome_1.f.834	0	+
chromosome_1	444403	444734	chromosome_1.f.835	0	+
chromosome_1	444750	444897	chromosome_1.f.836	0	+
chromosome_1	445000	445279	chromosome_1.f.837	0	+
chromosome_1	445327	445380	chromosome_1.f.838	0	+
chromosome_1	445578	445845	chromosome_1.f.839	0	+
chromosome_1	446690	446842	chromosome_1.f.840	0	+
chromosome_1	447232	447466	chromosome_1.f.841	0	+
chromosome_1	447739	447854	chromosome_1.f.842	0	+
chromosome_1	448081	448131	chromosome_1.f.843	0	+
chromosome_1	448453	448707	chromosome_1.f.844	0	+
chromosome_1	449068	449195	chromosome_1.f.845	0	+
chromosome_1	449416	449613	chromosome_1.f.846	0	+
chromosome_1	452529	452573	chromosome_1.f.847	0	+
chromosome_1	453037	453099	chromosome_1.f.848	0	+
chromosome_1	453482	453634	chromosome_1.f.849	0	+
chromosome_1	454098	454429	chromosome_1.f.850	0	+
chromosome_1	454618	454700	chromosome_1.f.851	0	+
chromosome_1	454837	454947	chromosome_1.f.852	0	+
chromosome_1	456126	456456	chromosome_1.f.853	0	+
chromosome_1	456721	456770	chromosome_1.f.854	0	+
chromosome_1	456860	456934	chromosome_1.f.855	0	+
chromosome_1	457005	457059	chromosome_1.f.856	0	+
chromosome_1	457434	457470	chromosome_1.f.857	0	+
chromosome_1	457567	457661	chromosome_1.f.858	0	+
chromosome_1	457815	457867	chromosome_1.f.859	0	+
chromosome_1	457924	458001	chromosome_1.f.860	0	+
chromosome_1	458065	458134	chromosome_1.f.861	0	+
chromosome_1	458172	458355	chromosome_1.f.862	0	+
chromosome_1	458393	458518	chromosome_1.f.863	0	+
chromosome_1	458593	458686	chromosome_1.f.864	0	+
chromosome_1	458778	458819	chromosome_1.f.865	0	+
chromosome_1	459247	459361	chromosome_1.f.866	0	+
chromosome_1	459513	459601	chromosome_1.f.867	0	+
chromosome_1	459711	459730	chromosome_1.f.868	0	+
chromosome_1	459834	459890	chromosome_1.f.869	0	+
chromosome_1	460419	460430	chromosome_1.f.870	0	+
chromosome_1	460464	460588	chromosome_1.f.871	0	+
chromosome_1	461019	461108	chromosome_1.f.872	0	+
chromosome_1	461113	461181	chromosome_1.f.873	0	+
chromosome_1	461193	461270	chromosome_1.f.874	0	+
chromosome_1	461487	461572	chromosome_1.f.875	0	+
chromosome_1	461845	462019	chromosome_1.f.876	0	+
chromosome_1	462146	462235	chromosome_1.f.877	0	+
chromosome_1	462405	462552	chromosome_1.f.878	0	+
chromosome_1	462697	462859	chromosome_1.f.879	0	+
chromosome_1	462962	462984	chromosome_1.f.880	0	+
chromosome_1	463387	463431	chromosome_1.f.881	0	+
chromosome_1	463607	463671	chromosome_1.f.882	0	+
chromosome_1	463883	463924	chromosome_1.f.883	0	+
chromosome_1	464206	464248	chromosome_1.f.884	0	+
chromosome_1	464384	464404	chromosome_1.f.885	0	+
chromosome_1	464510	464622	chromosome_1.f.886	0	+
chromosome_1	464638	464644	chromosome_1.f.887	0	+
chromosome_1	464685	464728	chromosome_1.f.888	0	+
chromosome_1	464933	465100	chromosome_1.f.889	0	+
chromosome_1	465179	465254	chromosome_1.f.890	0	+
chromosome_1	465460	465739	chromosome_1.f.891	0	+
chromosome_1	465846	465911	chromosome_1.f.892	0	+
chromosome_1	466174	466203	chromosome_1.f.893	0	+
chromosome_1	466407	466559	chromosome_1.f.894	0	+
chromosome_1	466587	466610	chromosome_1.f.895	0	+
chromosome_1	466905	467165	chromosome_1.f.896	0	+
chromosome_1	467555	467649	chromosome_1.f.897	0	+
chromosome_1	467701	467932	chromosome_1.f.898	0	+
chromosome_1	467974	468079	chromosome_1.f.899	0	+
chromosome_1	468314	468507	chromosome_1.f.900	0	+
chromosome_1	468628	468688	chromosome_1.f.901	0	+
chromosome_1	468833	468935	chromosome_1.f.902	0	+
chromosome_1	469059	469107	chromosome_1.f.903	0	+
chromosome_1	469438	469595	chromosome_1.f.904	0	+
chromosome_1	469647	469675	chromosome_1.f.905	0	+
chromosome_1	469835	470145	chromosome_1.f.906	0	+
chromosome_1	470430	470516	chromosome_1.f.907	0	+
chromosome_1	470787	470857	chromosome_1.f.908	0	+
chromosome_1	471043	471144	chromosome_1.f.909	0	+
chromosome_1	471364	471546	chromosome_1.f.910	0	+
chromosome_1	471790	471883	chromosome_1.f.911	0	+
chromosome_1	478282	478415	chromosome_1.f.912	0	+
chromosome_1	478963	479107	chromosome_1.f.913	0	+
chromosome_1	480383	480460	chromosome_1.f.914	0	+
chromosome_1	480620	480756	chromosome_1.f.915	0	+
chromosome_1	480891	481174	chromosome_1.f.916	0	+
chromosome_1	481186	481309	chromosome_1.f.917	0	+
chromosome_1	481346	481378	chromosome_1.f.918	0	+
chromosome_1	481537	481636	chromosome_1.f.919	0	+
chromosome_1	481794	481951	chromosome_1.f.920	0	+
chromosome_1	482053	482158	chromosome_1.f.921	0	+
chromosome_1	482200	482254	chromosome_1.f.922	0	+
chromosome_1	482279	482377	chromosome_1.f.923	0	+
chromosome_1	482395	482512	chromosome_1.f.924	0	+
chromosome_1	482531	482553	chromosome_1.f.925	0	+
chromosome_1	482708	482829	chromosome_1.f.926	0	+
chromosome_1	483158	483401	chromosome_1.f.927	0	+
chromosome_1	483487	483546	chromosome_1.f.928	0	+
chromosome_1	483649	483732	chromosome_1.f.929	0	+
chromosome_1	483744	483811	chromosome_1.f.930	0	+
chromosome_1	483953	484006	chromosome_1.f.931	0	+
chromosome_1	484143	484428	chromosome_1.f.932	0	+
chromosome_1	484562	484708	chromosome_1.f.933	0	+
chromosome_1	484829	484940	chromosome_1.f.934	0	+
chromosome_1	484958	485127	chromosome_1.f.935	0	+
chromosome_1	485231	485362	chromosome_1.f.936	0	+
chromosome_1	485529	485551	chromosome_1.f.937	0	+
chromosome_1	485567	485622	chromosome_1.f.938	0	+
chromosome_1	485744	485820	chromosome_1.f.939	0	+
chromosome_1	485993	486219	chromosome_1.f.940	0	+
chromosome_1	486349	486814	chromosome_1.f.941	0	+
chromosome_1	486884	487226	chromosome_1.f.942	0	+
chromosome_1	488774	488855	chromosome_1.f.943	0	+
chromosome_1	489896	489964	chromosome_1.f.944	0	+
chromosome_1	490031	490207	chromosome_1.f.945	0	+
chromosome_1	490361	490452	chromosome_1.f.946	0	+
chromosome_1	490578	490746	chromosome_1.f.947	0	+
chromosome_1	490843	490984	chromosome_1.f.948	0	+
chromosome_1	491287	492042	chromosome_1.f.949	0	+
chromosome_1	492119	492249	chromosome_1.f.950	0	+
chromosome_1	492372	492403	chromosome_1.f.951	0	+
chromosome_1	492481	492691	chromosome_1.f.952	0	+
chromosome_1	492731	493107	chromosome_1.f.953	0	+
chromosome_1	493220	493356	chromosome_1.f.954	0	+
chromosome_1	493379	493462	chromosome_1.f.955	0	+
chromosome_1	493537	493688	chromosome_1.f.956	0	+
chromosome_1	493813	493897	chromosome_1.f.957	0	+
chromosome_1	493934	493976	chromosome_1.f.958	0	+
chromosome_1	494148	494245	chromosome_1.f.959	0	+
chromosome_1	494391	494494	chromosome_1.f.960	0	+
chromosome_1	494591	494870	chromosome_1.f.961	0	+
chromosome_1	494965	495119	chromosome_1.f.962	0	+
chromosome_1	495248	495345	chromosome_1.f.963	0	+
chromosome_1	495601	495636	chromosome_1.f.964	0	+
chromosome_1	495853	495988	chromosome_1.f.965	0	+
chromosome_1	496185	496371	chromosome_1.f.966	0	+
chromosome_1	496631	496790	chromosome_1.f.967	0	+
chromosome_1	496915	496991	chromosome_1.f.968	0	+
chromosome_1	497261	497320	chromosome_1.f.969	0	+
chromosome_1	498074	498089	chromosome_1.f.970	0	+
chromosome_1	498335	498405	chromosome_1.f.971	0	+
chromosome_1	498516	498572	chromosome_1.f.972	0	+
chromosome_1	498774	498796	chromosome_1.f.973	0	+
chromosome_1	501579	501599	chromosome_1.f.974	0	+
chromosome_1	501792	501823	chromosome_1.f.975	0	+
chromosome_1	502076	502136	chromosome_1.f.976	0	+
chromosome_1	502488	502508	chromosome_1.f.977	0	+
chromosome_1	502874	502893	chromosome_1.f.978	0	+
chromosome_1	502967	503023	chromosome_1.f.979	0	+
chromosome_1	503182	503291	chromosome_1.f.980	0	+
chromosome_1	503634	503821	chromosome_1.f.981	0	+
chromosome_1	503862	503882	chromosome_1.f.982	0	+
chromosome_1	504326	504366	chromosome_1.f.983	0	+
chromosome_1	504459	504541	chromosome_1.f.984	0	+
chromosome_1	504926	504998	chromosome_1.f.985	0	+
chromosome_1	505178	505267	chromosome_1.f.986	0	+
chromosome_1	505302	505655	chromosome_1.f.987	0	+
chromosome_1	505842	505944	chromosome_1.f.988	0	+
chromosome_1	506114	506144	chromosome_1.f.989	0	+
chromosome_1	506414	506450	chromosome_1.f.990	0	+
chromosome_1	509416	509445	chromosome_1.f.991	0	+
chromosome_1	510002	510054	chromosome_1.f.992	0	+
chromosome_1	510163	510224	chromosome_1.f.993	0	+
chromosome_1	510294	510347	chromosome_1.f.994	0	+
chromosome_1	510563	510655	chromosome_1.f.995	0	+
chromosome_1	510945	511072	chromosome_1.f.996	0	+
chromosome_1	511164	511368	chromosome_1.f.997	0	+
chromosome_1	511480	511545	chromosome_1.f.998	0	+
chromosome_1	511761	511861	chromosome_1.f.999	0	+
chromosome_1	512624	512653	chromosome_1.f.1000	0	+
chromosome_1	513437	513493	chromosome_1.f.1001	0	+
chromosome_1	513658	513831	chromosome_1.f.1002	0	+
chromosome_1	515089	515155	chromosome_1.f.1003	0	+
chromosome_1	515254	515296	chromosome_1.f.1004	0	+
chromosome_1	515678	515737	chromosome_1.f.1005	0	+
chromosome_1	515919	515963	chromosome_1.f.1006	0	+
chromosome_1	516137	516479	chromosome_1.f.1007	0	+
chromosome_1	518547	518655	chromosome_1.f.1008	0	+
chromosome_1	518742	518797	chromosome_1.f.1009	0	+
chromosome_1	519028	519110	chromosome_1.f.1010	0	+
chromosome_1	519205	519239	chromosome_1.f.1011	0	+
chromosome_1	519326	519369	chromosome_1.f.1012	0	+
chromosome_1	519387	519458	chromosome_1.f.1013	0	+
chromosome_1	519501	519522	chromosome_1.f.1014	0	+
chromosome_1	519690	519900	chromosome_1.f.1015	0	+
chromosome_1	520014	520292	chromosome_1.f.1016	0	+
chromosome_1	520400	520567	chromosome_1.f.1017	0	+
chromosome_1	520587	520614	chromosome_1.f.1018	0	+
chromosome_1	520745	520840	chromosome_1.f.1019	0	+
chromosome_1	520914	521483	chromosome_1.f.1020	0	+
chromosome_1	521602	521724	chromosome_1.f.1021	0	+
chromosome_1	521868	522464	chromosome_1.f.1022	0	+
chromosome_1	522545	522893	chromosome_1.f.1023	0	+
chromosome_1	523035	523422	chromosome_1.f.1024	0	+
chromosome_1	523561	523783	chromosome_1.f.1025	0	+
chromosome_1	523932	524055	chromosome_1.f.1026	0	+
chromosome_1	524182	525225	chromosome_1.f.1027	0	+
chromosome_1	525270	525491	chromosome_1.f.1028	0	+
chromosome_1	525580	525658	chromosome_1.f.1029	0	+
chromosome_1	528045	528070	chromosome_1.f.1030	0	+
chromosome_1	528083	528291	chromosome_1.f.1031	0	+
chromosome_1	528400	528747	chromosome_1.f.1032	0	+
chromosome_1	529558	529691	chromosome_1.f.1033	0	+
chromosome_1	530428	530624	chromosome_1.f.1034	0	+
chromosome_1	530687	530788	chromosome_1.f.1035	0	+
chromosome_1	531086	531147	chromosome_1.f.1036	0	+
chromosome_1	531183	531203	chromosome_1.f.1037	0	+
chromosome_1	531237	531249	chromosome_1.f.1038	0	+
chromosome_1	531401	531659	chromosome_1.f.1039	0	+
chromosome_1	531948	532015	chromosome_1.f.1040	0	+
chromosome_1	532125	532147	chromosome_1.f.1041	0	+
chromosome_1	532448	532462	chromosome_1.f.1042	0	+
chromosome_1	532492	532496	chromosome_1.f.1043	0	+
chromosome_1	532622	532711	chromosome_1.f.1044	0	+
chromosome_1	532738	532773	chromosome_1.f.1045	0	+
chromosome_1	532920	533046	chromosome_1.f.1046	0	+
chromosome_1	533256	533282	chromosome_1.f.1047	0	+
chromosome_1	533543	533594	chromosome_1.f.1048	0	+
chromosome_1	533800	533876	chromosome_1.f.1049	0	+
chromosome_1	534120	534217	chromosome_1.f.1050	0	+
chromosome_1	534234	534253	chromosome_1.f.1051	0	+
chromosome_1	534258	534330	chromosome_1.f.1052	0	+
chromosome_1	534480	534608	chromosome_1.f.1053	0	+
chromosome_1	534945	535123	chromosome_1.f.1054	0	+
chromosome_1	535367	535418	chromosome_1.f.1055	0	+
chromosome_1	535425	535630	chromosome_1.f.1056	0	+
chromosome_1	535725	535813	chromosome_1.f.1057	0	+
chromosome_1	536089	536136	chromosome_1.f.1058	0	+
chromosome_1	536381	536451	chromosome_1.f.1059	0	+
chromosome_1	536692	536719	chromosome_1.f.1060	0	+
chromosome_1	536738	536803	chromosome_1.f.1061	0	+
chromosome_1	536987	537029	chromosome_1.f.1062	0	+
chromosome_1	537101	537164	chromosome_1.f.1063	0	+
chromosome_1	537254	537354	chromosome_1.f.1064	0	+
chromosome_1	537410	537595	chromosome_1.f.1065	0	+
chromosome_1	537602	537682	chromosome_1.f.1066	0	+
chromosome_1	537698	537704	chromosome_1.f.1067	0	+
chromosome_1	537722	537737	chromosome_1.f.1068	0	+
chromosome_1	538247	538385	chromosome_1.f.1069	0	+
chromosome_1	538500	538534	chromosome_1.f.1070	0	+
chromosome_1	538551	539115	chromosome_1.f.1071	0	+
chromosome_1	539181	539274	chromosome_1.f.1072	0	+
chromosome_1	539457	539567	chromosome_1.f.1073	0	+
chromosome_1	539575	539607	chromosome_1.f.1074	0	+
chromosome_1	539674	539713	chromosome_1.f.1075	0	+
chromosome_1	539756	539886	chromosome_1.f.1076	0	+
chromosome_1	539968	540172	chromosome_1.f.1077	0	+
chromosome_1	540189	540270	chromosome_1.f.1078	0	+
chromosome_1	540277	540431	chromosome_1.f.1079	0	+
chromosome_1	540567	540763	chromosome_1.f.1080	0	+
chromosome_1	540886	541034	chromosome_1.f.1081	0	+
chromosome_1	541297	541388	chromosome_1.f.1082	0	+
chromosome_1	542496	543025	chromosome_1.f.1083	0	+
chromosome_1	543060	543242	chromosome_1.f.1084	0	+
chromosome_1	543459	543548	chromosome_1.f.1085	0	+
chromosome_1	543592	543740	chromosome_1.f.1086	0	+
chromosome_1	543747	543779	chromosome_1.f.1087	0	+
chromosome_1	543933	544043	chromosome_1.f.1088	0	+
chromosome_1	544049	544085	chromosome_1.f.1089	0	+
chromosome_1	544421	544444	chromosome_1.f.1090	0	+
chromosome_1	544532	544698	chromosome_1.f.1091	0	+
chromosome_1	544782	544821	chromosome_1.f.1092	0	+
chromosome_1	545066	545178	chromosome_1.f.1093	0	+
chromosome_1	545244	545512	chromosome_1.f.1094	0	+
chromosome_1	545539	545551	chromosome_1.f.1095	0	+
chromosome_1	545558	545645	chromosome_1.f.1096	0	+
chromosome_1	545680	545785	chromosome_1.f.1097	0	+
chromosome_1	545908	546007	chromosome_1.f.1098	0	+
chromosome_1	546088	546189	chromosome_1.f.1099	0	+
chromosome_1	546236	546333	chromosome_1.f.1100	0	+
chromosome_1	546361	546420	chromosome_1.f.1101	0	+
chromosome_1	546651	546773	chromosome_1.f.1102	0	+
chromosome_1	546780	546926	chromosome_1.f.1103	0	+
chromosome_1	547136	547268	chromosome_1.f.1104	0	+
chromosome_1	547456	547565	chromosome_1.f.1105	0	+
chromosome_1	547783	548043	chromosome_1.f.1106	0	+
chromosome_1	548149	548181	chromosome_1.f.1107	0	+
chromosome_1	548200	548408	chromosome_1.f.1108	0	+
chromosome_1	548591	548626	chromosome_1.f.1109	0	+
chromosome_1	549112	549190	chromosome_1.f.1110	0	+
chromosome_1	549326	549505	chromosome_1.f.1111	0	+
chromosome_1	549708	549751	chromosome_1.f.1112	0	+
chromosome_1	549840	549965	chromosome_1.f.1113	0	+
chromosome_1	550109	550218	chromosome_1.f.1114	0	+
chromosome_1	550437	550580	chromosome_1.f.1115	0	+
chromosome_1	550648	550661	chromosome_1.f.1116	0	+
chromosome_1	550667	550748	chromosome_1.f.1117	0	+
chromosome_1	550855	550879	chromosome_1.f.1118	0	+
chromosome_1	550909	551079	chromosome_1.f.1119	0	+
chromosome_1	551248	551303	chromosome_1.f.1120	0	+
chromosome_1	551441	551486	chromosome_1.f.1121	0	+
chromosome_1	551507	551611	chromosome_1.f.1122	0	+
chromosome_1	551748	551815	chromosome_1.f.1123	0	+
chromosome_1	551829	552024	chromosome_1.f.1124	0	+
chromosome_1	552042	552095	chromosome_1.f.1125	0	+
chromosome_1	552123	552170	chromosome_1.f.1126	0	+
chromosome_1	552300	552419	chromosome_1.f.1127	0	+
chromosome_1	552520	552556	chromosome_1.f.1128	0	+
chromosome_1	552596	552659	chromosome_1.f.1129	0	+
chromosome_1	552811	552825	chromosome_1.f.1130	0	+
chromosome_1	552835	552889	chromosome_1.f.1131	0	+
chromosome_1	553193	553248	chromosome_1.f.1132	0	+
chromosome_1	553264	553281	chromosome_1.f.1133	0	+
chromosome_1	553828	553941	chromosome_1.f.1134	0	+
chromosome_1	554428	554543	chromosome_1.f.1135	0	+
chromosome_1	554792	554875	chromosome_1.f.1136	0	+
chromosome_1	554894	554932	chromosome_1.f.1137	0	+
chromosome_1	555148	555271	chromosome_1.f.1138	0	+
chromosome_1	555512	555728	chromosome_1.f.1139	0	+
chromosome_1	556028	556271	chromosome_1.f.1140	0	+
chromosome_1	556328	556437	chromosome_1.f.1141	0	+
chromosome_1	556485	556538	chromosome_1.f.1142	0	+
chromosome_1	556557	556612	chromosome_1.f.1143	0	+
chromosome_1	556638	556811	chromosome_1.f.1144	0	+
chromosome_1	556876	556914	chromosome_1.f.1145	0	+
chromosome_1	556952	556983	chromosome_1.f.1146	0	+
chromosome_1	557198	557367	chromosome_1.f.1147	0	+
chromosome_1	557375	557401	chromosome_1.f.1148	0	+
chromosome_1	557636	557818	chromosome_1.f.1149	0	+
chromosome_1	557825	557859	chromosome_1.f.1150	0	+
chromosome_1	558018	558183	chromosome_1.f.1151	0	+
chromosome_1	558191	558202	chromosome_1.f.1152	0	+
chromosome_1	558437	558549	chromosome_1.f.1153	0	+
chromosome_1	558610	558723	chromosome_1.f.1154	0	+
chromosome_1	558790	558863	chromosome_1.f.1155	0	+
chromosome_1	558889	559046	chromosome_1.f.1156	0	+
chromosome_1	559099	559178	chromosome_1.f.1157	0	+
chromosome_1	559255	559275	chromosome_1.f.1158	0	+
chromosome_1	559358	559408	chromosome_1.f.1159	0	+
chromosome_1	559434	559836	chromosome_1.f.1160	0	+
chromosome_1	560015	560133	chromosome_1.f.1161	0	+
chromosome_1	560172	560204	chromosome_1.f.1162	0	+
chromosome_1	560286	560474	chromosome_1.f.1163	0	+
chromosome_1	560658	560835	chromosome_1.f.1164	0	+
chromosome_1	560857	561280	chromosome_1.f.1165	0	+
chromosome_1	561346	561527	chromosome_1.f.1166	0	+
chromosome_1	561578	561664	chromosome_1.f.1167	0	+
chromosome_1	561878	562530	chromosome_1.f.1168	0	+
chromosome_1	567574	567664	chromosome_1.f.1169	0	+
chromosome_1	567939	568034	chromosome_1.f.1170	0	+
chromosome_1	568240	568328	chromosome_1.f.1171	0	+
chromosome_1	569752	569809	chromosome_1.f.1172	0	+
chromosome_1	570125	570166	chromosome_1.f.1173	0	+
chromosome_1	570653	570677	chromosome_1.f.1174	0	+
chromosome_1	570695	570751	chromosome_1.f.1175	0	+
chromosome_1	571757	571782	chromosome_1.f.1176	0	+
chromosome_1	572152	572179	chromosome_1.f.1177	0	+
chromosome_1	572328	572536	chromosome_1.f.1178	0	+
chromosome_1	572735	572786	chromosome_1.f.1179	0	+
chromosome_1	572863	573125	chromosome_1.f.1180	0	+
chromosome_1	573307	573312	chromosome_1.f.1181	0	+
chromosome_1	573320	573496	chromosome_1.f.1182	0	+
chromosome_1	573674	573968	chromosome_1.f.1183	0	+
chromosome_1	574042	574089	chromosome_1.f.1184	0	+
chromosome_1	574092	574181	chromosome_1.f.1185	0	+
chromosome_1	574393	574457	chromosome_1.f.1186	0	+
chromosome_1	574625	574644	chromosome_1.f.1187	0	+
chromosome_1	574716	574838	chromosome_1.f.1188	0	+
chromosome_1	574853	574902	chromosome_1.f.1189	0	+
chromosome_1	575006	575231	chromosome_1.f.1190	0	+
chromosome_1	575483	575584	chromosome_1.f.1191	0	+
chromosome_1	575835	575959	chromosome_1.f.1192	0	+
chromosome_1	576128	576268	chromosome_1.f.1193	0	+
chromosome_1	576479	576491	chromosome_1.f.1194	0	+
chromosome_1	576710	576924	chromosome_1.f.1195	0	+
chromosome_1	577102	577149	chromosome_1.f.1196	0	+
chromosome_1	577174	577221	chromosome_1.f.1197	0	+
chromosome_1	577228	577238	chromosome_1.f.1198	0	+
chromosome_1	577454	577517	chromosome_1.f.1199	0	+
chromosome_1	577521	577561	chromosome_1.f.1200	0	+
chromosome_1	577584	577676	chromosome_1.f.1201	0	+
chromosome_1	577763	577830	chromosome_1.f.1202	0	+
chromosome_1	578311	578382	chromosome_1.f.1203	0	+
chromosome_1	578548	578691	chromosome_1.f.1204	0	+
chromosome_1	578728	578742	chromosome_1.f.1205	0	+
chromosome_1	578800	578855	chromosome_1.f.1206	0	+
chromosome_1	578935	579253	chromosome_1.f.1207	0	+
chromosome_1	579487	579661	chromosome_1.f.1208	0	+
chromosome_1	579710	579760	chromosome_1.f.1209	0	+
chromosome_1	579790	579919	chromosome_1.f.1210	0	+
chromosome_1	580059	580321	chromosome_1.f.1211	0	+
chromosome_1	580354	580412	chromosome_1.f.1212	0	+
chromosome_1	580457	580654	chromosome_1.f.1213	0	+
chromosome_1	580750	580993	chromosome_1.f.1214	0	+
chromosome_1	581238	581596	chromosome_1.f.1215	0	+
chromosome_1	581690	581715	chromosome_1.f.1216	0	+
chromosome_1	581901	582115	chromosome_1.f.1217	0	+
chromosome_1	582358	582490	chromosome_1.f.1218	0	+
chromosome_1	583715	583774	chromosome_1.f.1219	0	+
chromosome_1	583816	583954	chromosome_1.f.1220	0	+
chromosome_1	583982	584176	chromosome_1.f.1221	0	+
chromosome_1	584208	584246	chromosome_1.f.1222	0	+
chromosome_1	584316	584744	chromosome_1.f.1223	0	+
chromosome_1	584837	585032	chromosome_1.f.1224	0	+
chromosome_1	585306	585464	chromosome_1.f.1225	0	+
chromosome_1	585743	586089	chromosome_1.f.1226	0	+
chromosome_1	586378	586677	chromosome_1.f.1227	0	+
chromosome_1	586747	586909	chromosome_1.f.1228	0	+
chromosome_1	586959	587040	chromosome_1.f.1229	0	+
chromosome_1	587174	587337	chromosome_1.f.1230	0	+
chromosome_1	587342	587423	chromosome_1.f.1231	0	+
chromosome_1	587647	587672	chromosome_1.f.1232	0	+
chromosome_1	587698	587729	chromosome_1.f.1233	0	+
chromosome_1	587845	588010	chromosome_1.f.1234	0	+
chromosome_1	588041	588204	chromosome_1.f.1235	0	+
chromosome_1	588285	588410	chromosome_1.f.1236	0	+
chromosome_1	590458	590527	chromosome_1.f.1237	0	+
chromosome_1	590619	590777	chromosome_1.f.1238	0	+
chromosome_1	590833	590888	chromosome_1.f.1239	0	+
chromosome_1	590966	590992	chromosome_1.f.1240	0	+
chromosome_1	591148	591284	chromosome_1.f.1241	0	+
chromosome_1	591911	592041	chromosome_1.f.1242	0	+
chromosome_1	592130	592196	chromosome_1.f.1243	0	+
chromosome_1	592492	593067	chromosome_1.f.1244	0	+
chromosome_1	593218	593231	chromosome_1.f.1245	0	+
chromosome_1	593270	593471	chromosome_1.f.1246	0	+
chromosome_1	593506	593581	chromosome_1.f.1247	0	+
chromosome_1	593745	594020	chromosome_1.f.1248	0	+
chromosome_1	594053	594339	chromosome_1.f.1249	0	+
chromosome_1	594593	594647	chromosome_1.f.1250	0	+
chromosome_1	594715	594735	chromosome_1.f.1251	0	+
chromosome_1	594935	594958	chromosome_1.f.1252	0	+
chromosome_1	594962	595095	chromosome_1.f.1253	0	+
chromosome_1	595304	595421	chromosome_1.f.1254	0	+
chromosome_1	596560	596920	chromosome_1.f.1255	0	+
chromosome_1	597256	597367	chromosome_1.f.1256	0	+
chromosome_1	597399	597497	chromosome_1.f.1257	0	+
chromosome_1	597604	598211	chromosome_1.f.1258	0	+
chromosome_1	599253	599380	chromosome_1.f.1259	0	+
chromosome_1	599590	599688	chromosome_1.f.1260	0	+
chromosome_1	599863	600172	chromosome_1.f.1261	0	+
chromosome_1	600244	600435	chromosome_1.f.1262	0	+
chromosome_1	600580	600743	chromosome_1.f.1263	0	+
chromosome_1	601141	601305	chromosome_1.f.1264	0	+
chromosome_1	601558	601648	chromosome_1.f.1265	0	+
chromosome_1	601739	601959	chromosome_1.f.1266	0	+
chromosome_1	602496	602604	chromosome_1.f.1267	0	+
chromosome_1	602965	603033	chromosome_1.f.1268	0	+
chromosome_1	603422	603569	chromosome_1.f.1269	0	+
chromosome_1	603777	603964	chromosome_1.f.1270	0	+
chromosome_1	604436	604651	chromosome_1.f.1271	0	+
chromosome_1	604923	605113	chromosome_1.f.1272	0	+
chromosome_1	605153	605397	chromosome_1.f.1273	0	+
chromosome_1	605411	605425	chromosome_1.f.1274	0	+
chromosome_1	605508	605734	chromosome_1.f.1275	0	+
chromosome_1	605756	605883	chromosome_1.f.1276	0	+
chromosome_1	605915	605944	chromosome_1.f.1277	0	+
chromosome_1	606046	606052	chromosome_1.f.1278	0	+
chromosome_1	606077	606174	chromosome_1.f.1279	0	+
chromosome_1	606267	606304	chromosome_1.f.1280	0	+
chromosome_1	606324	606354	chromosome_1.f.1281	0	+
chromosome_1	606359	606436	chromosome_1.f.1282	0	+
chromosome_1	606446	606454	chromosome_1.f.1283	0	+
chromosome_1	606462	606629	chromosome_1.f.1284	0	+
chromosome_1	606988	607206	chromosome_1.f.1285	0	+
chromosome_1	607416	607529	chromosome_1.f.1286	0	+
chromosome_1	607543	607575	chromosome_1.f.1287	0	+
chromosome_1	607717	607822	chromosome_1.f.1288	0	+
chromosome_1	608141	608258	chromosome_1.f.1289	0	+
chromosome_1	608348	608513	chromosome_1.f.1290	0	+
chromosome_1	608792	608908	chromosome_1.f.1291	0	+
chromosome_1	610143	610462	chromosome_1.f.1292	0	+
chromosome_1	610643	610780	chromosome_1.f.1293	0	+
chromosome_1	611481	611579	chromosome_1.f.1294	0	+
chromosome_1	611590	611611	chromosome_1.f.1295	0	+
chromosome_1	611650	611682	chromosome_1.f.1296	0	+
chromosome_1	611907	612030	chromosome_1.f.1297	0	+
chromosome_1	612121	612138	chromosome_1.f.1298	0	+
chromosome_1	612664	612846	chromosome_1.f.1299	0	+
chromosome_1	613229	613356	chromosome_1.f.1300	0	+
chromosome_1	613575	613626	chromosome_1.f.1301	0	+
chromosome_1	613769	613835	chromosome_1.f.1302	0	+
chromosome_1	613964	613970	chromosome_1.f.1303	0	+
chromosome_1	613977	614062	chromosome_1.f.1304	0	+
chromosome_1	614501	614650	chromosome_1.f.1305	0	+
chromosome_1	614705	614722	chromosome_1.f.1306	0	+
chromosome_1	614811	614832	chromosome_1.f.1307	0	+
chromosome_1	614900	614953	chromosome_1.f.1308	0	+
chromosome_1	615079	615211	chromosome_1.f.1309	0	+
chromosome_1	615281	615328	chromosome_1.f.1310	0	+
chromosome_1	615387	615601	chromosome_1.f.1311	0	+
chromosome_1	615772	616019	chromosome_1.f.1312	0	+
chromosome_1	616243	616332	chromosome_1.f.1313	0	+
chromosome_1	616382	616467	chromosome_1.f.1314	0	+
chromosome_1	616474	616484	chromosome_1.f.1315	0	+
chromosome_1	616489	616594	chromosome_1.f.1316	0	+
chromosome_1	616742	616822	chromosome_1.f.1317	0	+
chromosome_1	616840	616989	chromosome_1.f.1318	0	+
chromosome_1	617306	617400	chromosome_1.f.1319	0	+
chromosome_1	617772	617868	chromosome_1.f.1320	0	+
chromosome_1	617919	617930	chromosome_1.f.1321	0	+
chromosome_1	617989	618033	chromosome_1.f.1322	0	+
chromosome_1	618557	618660	chromosome_1.f.1323	0	+
chromosome_1	618733	618874	chromosome_1.f.1324	0	+
chromosome_1	618893	618942	chromosome_1.f.1325	0	+
chromosome_1	618982	619134	chromosome_1.f.1326	0	+
chromosome_1	619154	619272	chromosome_1.f.1327	0	+
chromosome_1	619328	619359	chromosome_1.f.1328	0	+
chromosome_1	619519	619587	chromosome_1.f.1329	0	+
chromosome_1	619681	619816	chromosome_1.f.1330	0	+
chromosome_1	619849	620022	chromosome_1.f.1331	0	+
chromosome_1	620039	620222	chromosome_1.f.1332	0	+
chromosome_1	620236	620337	chromosome_1.f.1333	0	+
chromosome_1	620388	620402	chromosome_1.f.1334	0	+
chromosome_1	620432	620451	chromosome_1.f.1335	0	+
chromosome_1	620550	620705	chromosome_1.f.1336	0	+
chromosome_1	620791	621009	chromosome_1.f.1337	0	+
chromosome_1	621058	621078	chromosome_1.f.1338	0	+
chromosome_1	621095	621136	chromosome_1.f.1339	0	+
chromosome_1	621301	621330	chromosome_1.f.1340	0	+
chromosome_1	621377	621581	chromosome_1.f.1341	0	+
chromosome_1	621646	621690	chromosome_1.f.1342	0	+
chromosome_1	621987	622054	chromosome_1.f.1343	0	+
chromosome_1	622064	622102	chromosome_1.f.1344	0	+
chromosome_1	622274	622300	chromosome_1.f.1345	0	+
chromosome_1	622423	622453	chromosome_1.f.1346	0	+
chromosome_1	622606	622977	chromosome_1.f.1347	0	+
chromosome_1	623018	623091	chromosome_1.f.1348	0	+
chromosome_1	623159	623230	chromosome_1.f.1349	0	+
chromosome_1	623375	623689	chromosome_1.f.1350	0	+
chromosome_1	623817	624313	chromosome_1.f.1351	0	+
chromosome_1	624387	624481	chromosome_1.f.1352	0	+
chromosome_1	624520	624532	chromosome_1.f.1353	0	+
chromosome_1	624696	624733	chromosome_1.f.1354	0	+
chromosome_1	624779	624810	chromosome_1.f.1355	0	+
chromosome_1	624910	625015	chromosome_1.f.1356	0	+
chromosome_1	625023	625069	chromosome_1.f.1357	0	+
chromosome_1	625130	625176	chromosome_1.f.1358	0	+
chromosome_1	625358	625546	chromosome_1.f.1359	0	+
chromosome_1	626592	626847	chromosome_1.f.1360	0	+
chromosome_1	626949	626988	chromosome_1.f.1361	0	+
chromosome_1	627241	627791	chromosome_1.f.1362	0	+
chromosome_1	627873	627907	chromosome_1.f.1363	0	+
chromosome_1	628031	628103	chromosome_1.f.1364	0	+
chromosome_1	628176	628296	chromosome_1.f.1365	0	+
chromosome_1	628341	628417	chromosome_1.f.1366	0	+
chromosome_1	628612	628698	chromosome_1.f.1367	0	+
chromosome_1	644756	644822	chromosome_1.f.1368	0	+
chromosome_1	644925	645007	chromosome_1.f.1369	0	+
chromosome_1	645439	645522	chromosome_1.f.1370	0	+
chromosome_1	645593	645911	chromosome_1.f.1371	0	+
chromosome_1	646226	646279	chromosome_1.f.1372	0	+
chromosome_1	646311	646333	chromosome_1.f.1373	0	+
chromosome_1	646362	646393	chromosome_1.f.1374	0	+
chromosome_1	646464	646482	chromosome_1.f.1375	0	+
chromosome_1	646517	646643	chromosome_1.f.1376	0	+
chromosome_1	646724	647127	chromosome_1.f.1377	0	+
chromosome_1	647134	647167	chromosome_1.f.1378	0	+
chromosome_1	647486	647571	chromosome_1.f.1379	0	+
chromosome_1	647797	647872	chromosome_1.f.1380	0	+
chromosome_1	648019	648111	chromosome_1.f.1381	0	+
chromosome_1	648275	648451	chromosome_1.f.1382	0	+
chromosome_1	648752	648859	chromosome_1.f.1383	0	+
chromosome_1	648892	648989	chromosome_1.f.1384	0	+
chromosome_1	649996	650199	chromosome_1.f.1385	0	+
chromosome_1	650625	650759	chromosome_1.f.1386	0	+
chromosome_1	651263	651278	chromosome_1.f.1387	0	+
chromosome_1	651296	651450	chromosome_1.f.1388	0	+
chromosome_1	651934	651968	chromosome_1.f.1389	0	+
chromosome_1	653163	653228	chromosome_1.f.1390	0	+
chromosome_1	654169	654268	chromosome_1.f.1391	0	+
chromosome_1	655411	655526	chromosome_1.f.1392	0	+
chromosome_1	655604	655798	chromosome_1.f.1393	0	+
chromosome_1	656102	656273	chromosome_1.f.1394	0	+
chromosome_1	656558	656654	chromosome_1.f.1395	0	+
chromosome_1	656999	657117	chromosome_1.f.1396	0	+
chromosome_1	657449	657643	chromosome_1.f.1397	0	+
chromosome_1	657946	658095	chromosome_1.f.1398	0	+
chromosome_1	658388	658595	chromosome_1.f.1399	0	+
chromosome_1	658792	658858	chromosome_1.f.1400	0	+
chromosome_1	658868	658990	chromosome_1.f.1401	0	+
chromosome_1	659224	659403	chromosome_1.f.1402	0	+
chromosome_1	659464	659598	chromosome_1.f.1403	0	+
chromosome_1	659860	659980	chromosome_1.f.1404	0	+
chromosome_1	660043	660164	chromosome_1.f.1405	0	+
chromosome_1	660466	660574	chromosome_1.f.1406	0	+
chromosome_1	661115	661779	chromosome_1.f.1407	0	+
chromosome_1	661810	661890	chromosome_1.f.1408	0	+
chromosome_1	661937	661980	chromosome_1.f.1409	0	+
chromosome_1	662340	662622	chromosome_1.f.1410	0	+
chromosome_1	662928	663228	chromosome_1.f.1411	0	+
chromosome_1	663570	663603	chromosome_1.f.1412	0	+
chromosome_1	663689	663792	chromosome_1.f.1413	0	+
chromosome_1	663820	663833	chromosome_1.f.1414	0	+
chromosome_1	663886	663906	chromosome_1.f.1415	0	+
chromosome_1	663943	664194	chromosome_1.f.1416	0	+
chromosome_1	665338	665684	chromosome_1.f.1417	0	+
chromosome_1	665775	665921	chromosome_1.f.1418	0	+
chromosome_1	665994	666060	chromosome_1.f.1419	0	+
chromosome_1	666064	666073	chromosome_1.f.1420	0	+
chromosome_1	666738	666862	chromosome_1.f.1421	0	+
chromosome_1	667237	667462	chromosome_1.f.1422	0	+
chromosome_1	667480	667589	chromosome_1.f.1423	0	+
chromosome_1	667687	667779	chromosome_1.f.1424	0	+
chromosome_1	667789	667810	chromosome_1.f.1425	0	+
chromosome_1	667825	667975	chromosome_1.f.1426	0	+
chromosome_1	668279	668314	chromosome_1.f.1427	0	+
chromosome_1	668329	668406	chromosome_1.f.1428	0	+
chromosome_1	668651	668942	chromosome_1.f.1429	0	+
chromosome_1	668971	669007	chromosome_1.f.1430	0	+
chromosome_1	669112	669589	chromosome_1.f.1431	0	+
chromosome_1	669615	669706	chromosome_1.f.1432	0	+
chromosome_1	670442	670577	chromosome_1.f.1433	0	+
chromosome_1	670684	670765	chromosome_1.f.1434	0	+
chromosome_1	670847	670888	chromosome_1.f.1435	0	+
chromosome_1	670902	670928	chromosome_1.f.1436	0	+
chromosome_1	671157	671256	chromosome_1.f.1437	0	+
chromosome_1	671298	671310	chromosome_1.f.1438	0	+
chromosome_1	671325	671420	chromosome_1.f.1439	0	+
chromosome_1	671820	671985	chromosome_1.f.1440	0	+
chromosome_1	672055	672180	chromosome_1.f.1441	0	+
chromosome_1	672335	672400	chromosome_1.f.1442	0	+
chromosome_1	672413	672463	chromosome_1.f.1443	0	+
chromosome_1	672608	672886	chromosome_1.f.1444	0	+
chromosome_1	673630	673660	chromosome_1.f.1445	0	+
chromosome_1	673892	674059	chromosome_1.f.1446	0	+
chromosome_1	674390	674520	chromosome_1.f.1447	0	+
chromosome_1	674558	674672	chromosome_1.f.1448	0	+
chromosome_1	674702	674805	chromosome_1.f.1449	0	+
chromosome_1	675013	675074	chromosome_1.f.1450	0	+
chromosome_1	675454	675592	chromosome_1.f.1451	0	+
chromosome_1	675666	675758	chromosome_1.f.1452	0	+
chromosome_1	676041	676121	chromosome_1.f.1453	0	+
chromosome_1	676237	676715	chromosome_1.f.1454	0	+
chromosome_1	678272	678384	chromosome_1.f.1455	0	+
chromosome_1	681347	681432	chromosome_1.f.1456	0	+
chromosome_1	681481	681505	chromosome_1.f.1457	0	+
chromosome_1	681590	681711	chromosome_1.f.1458	0	+
chromosome_1	682142	682209	chromosome_1.f.1459	0	+
chromosome_1	682235	682642	chromosome_1.f.1460	0	+
chromosome_1	682696	682711	chromosome_1.f.1461	0	+
chromosome_1	682866	682996	chromosome_1.f.1462	0	+
chromosome_1	683242	683347	chromosome_1.f.1463	0	+
chromosome_1	683367	683407	chromosome_1.f.1464	0	+
chromosome_1	683673	683797	chromosome_1.f.1465	0	+
chromosome_1	684344	684449	chromosome_1.f.1466	0	+
chromosome_1	684504	684802	chromosome_1.f.1467	0	+
chromosome_1	684819	684984	chromosome_1.f.1468	0	+
chromosome_1	685066	685216	chromosome_1.f.1469	0	+
chromosome_1	685356	685383	chromosome_1.f.1470	0	+
chromosome_1	685401	685436	chromosome_1.f.1471	0	+
chromosome_1	685653	685700	chromosome_1.f.1472	0	+
chromosome_1	686095	686138	chromosome_1.f.1473	0	+
chromosome_1	686364	686398	chromosome_1.f.1474	0	+
chromosome_1	686631	686682	chromosome_1.f.1475	0	+
chromosome_1	686867	686901	chromosome_1.f.1476	0	+
chromosome_1	686929	687026	chromosome_1.f.1477	0	+
chromosome_1	687141	687174	chromosome_1.f.1478	0	+
chromosome_1	692525	692674	chromosome_1.f.1479	0	+
chromosome_1	692881	693158	chromosome_1.f.1480	0	+
chromosome_1	695859	695944	chromosome_1.f.1481	0	+
chromosome_1	695967	696042	chromosome_1.f.1482	0	+
chromosome_1	696220	696240	chromosome_1.f.1483	0	+
chromosome_1	696447	696529	chromosome_1.f.1484	0	+
chromosome_1	696648	696736	chromosome_1.f.1485	0	+
chromosome_1	696771	696825	chromosome_1.f.1486	0	+
chromosome_1	696854	696955	chromosome_1.f.1487	0	+
chromosome_1	696992	697639	chromosome_1.f.1488	0	+
chromosome_1	701667	701918	chromosome_1.f.1489	0	+
chromosome_1	702076	702194	chromosome_1.f.1490	0	+
chromosome_1	702267	702323	chromosome_1.f.1491	0	+
chromosome_1	702959	703052	chromosome_1.f.1492	0	+
chromosome_1	703095	703109	chromosome_1.f.1493	0	+
chromosome_1	703386	703412	chromosome_1.f.1494	0	+
chromosome_1	703620	703654	chromosome_1.f.1495	0	+
chromosome_1	703728	703816	chromosome_1.f.1496	0	+
chromosome_1	704119	704203	chromosome_1.f.1497	0	+
chromosome_1	704430	704533	chromosome_1.f.1498	0	+
chromosome_1	704781	705045	chromosome_1.f.1499	0	+
chromosome_1	705291	705308	chromosome_1.f.1500	0	+
chromosome_1	705531	705731	chromosome_1.f.1501	0	+
chromosome_1	705983	706125	chromosome_1.f.1502	0	+
chromosome_1	706375	706595	chromosome_1.f.1503	0	+
chromosome_1	706635	706763	chromosome_1.f.1504	0	+
chromosome_1	707108	707291	chromosome_1.f.1505	0	+
chromosome_1	707497	707613	chromosome_1.f.1506	0	+
chromosome_1	708115	708170	chromosome_1.f.1507	0	+
chromosome_1	708381	708465	chromosome_1.f.1508	0	+
chromosome_1	709935	710045	chromosome_1.f.1509	0	+
chromosome_1	710831	711006	chromosome_1.f.1510	0	+
chromosome_1	711139	711169	chromosome_1.f.1511	0	+
chromosome_1	711430	711496	chromosome_1.f.1512	0	+
chromosome_1	711521	711619	chromosome_1.f.1513	0	+
chromosome_1	712380	712510	chromosome_1.f.1514	0	+
chromosome_1	712607	712635	chromosome_1.f.1515	0	+
chromosome_1	712715	712726	chromosome_1.f.1516	0	+
chromosome_1	712737	712773	chromosome_1.f.1517	0	+
chromosome_1	712785	712832	chromosome_1.f.1518	0	+
chromosome_1	712839	712870	chromosome_1.f.1519	0	+
chromosome_1	712880	712887	chromosome_1.f.1520	0	+
chromosome_1	713084	713154	chromosome_1.f.1521	0	+
chromosome_1	713221	713288	chromosome_1.f.1522	0	+
chromosome_1	713535	713579	chromosome_1.f.1523	0	+
chromosome_1	713587	713617	chromosome_1.f.1524	0	+
chromosome_1	713621	713671	chromosome_1.f.1525	0	+
chromosome_1	713910	713923	chromosome_1.f.1526	0	+
chromosome_1	713946	713997	chromosome_1.f.1527	0	+
chromosome_1	714585	714739	chromosome_1.f.1528	0	+
chromosome_1	714866	714926	chromosome_1.f.1529	0	+
chromosome_1	714936	715006	chromosome_1.f.1530	0	+
chromosome_1	715355	715376	chromosome_1.f.1531	0	+
chromosome_1	715461	715603	chromosome_1.f.1532	0	+
chromosome_1	715628	715778	chromosome_1.f.1533	0	+
chromosome_1	716009	716104	chromosome_1.f.1534	0	+
chromosome_1	716480	716732	chromosome_1.f.1535	0	+
chromosome_1	716836	716925	chromosome_1.f.1536	0	+
chromosome_1	716931	716989	chromosome_1.f.1537	0	+
chromosome_1	717010	717307	chromosome_1.f.1538	0	+
chromosome_1	717414	717439	chromosome_1.f.1539	0	+
chromosome_1	717555	717572	chromosome_1.f.1540	0	+
chromosome_1	717720	717790	chromosome_1.f.1541	0	+
chromosome_1	717810	718054	chromosome_1.f.1542	0	+
chromosome_1	718163	718290	chromosome_1.f.1543	0	+
chromosome_1	718515	718587	chromosome_1.f.1544	0	+
chromosome_1	718618	718708	chromosome_1.f.1545	0	+
chromosome_1	718874	718929	chromosome_1.f.1546	0	+
chromosome_1	719124	719227	chromosome_1.f.1547	0	+
chromosome_1	719251	719335	chromosome_1.f.1548	0	+
chromosome_1	719367	719429	chromosome_1.f.1549	0	+
chromosome_1	719479	719638	chromosome_1.f.1550	0	+
chromosome_1	719717	719958	chromosome_1.f.1551	0	+
chromosome_1	720048	720100	chromosome_1.f.1552	0	+
chromosome_1	720184	720338	chromosome_1.f.1553	0	+
chromosome_1	720382	720442	chromosome_1.f.1554	0	+
chromosome_1	720695	720751	chromosome_1.f.1555	0	+
chromosome_1	720852	720928	chromosome_1.f.1556	0	+
chromosome_1	721307	721465	chromosome_1.f.1557	0	+
chromosome_1	721588	721883	chromosome_1.f.1558	0	+
chromosome_1	721967	722348	chromosome_1.f.1559	0	+
chromosome_1	722447	722488	chromosome_1.f.1560	0	+
chromosome_1	722522	722818	chromosome_1.f.1561	0	+
chromosome_1	723236	723299	chromosome_1.f.1562	0	+
chromosome_1	723369	723785	chromosome_1.f.1563	0	+
chromosome_1	723870	723976	chromosome_1.f.1564	0	+
chromosome_1	724385	724444	chromosome_1.f.1565	0	+
chromosome_1	727421	727582	chromosome_1.f.1566	0	+
chromosome_1	728032	728149	chromosome_1.f.1567	0	+
chromosome_1	728465	728939	chromosome_1.f.1568	0	+
chromosome_1	729150	729249	chromosome_1.f.1569	0	+
chromosome_1	729438	729645	chromosome_1.f.1570	0	+
chromosome_1	729856	729969	chromosome_1.f.1571	0	+
chromosome_1	729974	729987	chromosome_1.f.1572	0	+
chromosome_1	731020	731058	chromosome_1.f.1573	0	+
chromosome_1	732998	733084	chromosome_1.f.1574	0	+
chromosome_1	733591	733744	chromosome_1.f.1575	0	+
chromosome_1	733942	734049	chromosome_1.f.1576	0	+
chromosome_1	734230	734288	chromosome_1.f.1577	0	+
chromosome_1	734332	734395	chromosome_1.f.1578	0	+
chromosome_1	734861	735086	chromosome_1.f.1579	0	+
chromosome_1	735347	735470	chromosome_1.f.1580	0	+
chromosome_1	737043	737132	chromosome_1.f.1581	0	+
chromosome_1	739338	739378	chromosome_1.f.1582	0	+
chromosome_1	739444	739614	chromosome_1.f.1583	0	+
chromosome_1	739655	739721	chromosome_1.f.1584	0	+
chromosome_1	739760	739812	chromosome_1.f.1585	0	+
chromosome_1	739902	739991	chromosome_1.f.1586	0	+
chromosome_1	740137	740317	chromosome_1.f.1587	0	+
chromosome_1	740646	740693	chromosome_1.f.1588	0	+
chromosome_1	740886	740992	chromosome_1.f.1589	0	+
chromosome_1	741007	741076	chromosome_1.f.1590	0	+
chromosome_1	741414	741453	chromosome_1.f.1591	0	+
chromosome_1	741469	741593	chromosome_1.f.1592	0	+
chromosome_1	742072	742229	chromosome_1.f.1593	0	+
chromosome_1	742420	742539	chromosome_1.f.1594	0	+
chromosome_1	742888	742962	chromosome_1.f.1595	0	+
chromosome_1	742976	743038	chromosome_1.f.1596	0	+
chromosome_1	743357	743374	chromosome_1.f.1597	0	+
chromosome_1	743384	743553	chromosome_1.f.1598	0	+
chromosome_1	743564	743630	chromosome_1.f.1599	0	+
chromosome_1	743816	743889	chromosome_1.f.1600	0	+
chromosome_1	744217	744350	chromosome_1.f.1601	0	+
chromosome_1	744360	744435	chromosome_1.f.1602	0	+
chromosome_1	744444	744497	chromosome_1.f.1603	0	+
chromosome_1	744763	744887	chromosome_1.f.1604	0	+
chromosome_1	745082	745326	chromosome_1.f.1605	0	+
chromosome_1	745491	745581	chromosome_1.f.1606	0	+
chromosome_1	745676	745829	chromosome_1.f.1607	0	+
chromosome_1	746149	746176	chromosome_1.f.1608	0	+
chromosome_1	751220	751276	chromosome_1.f.1609	0	+
chromosome_1	751488	751551	chromosome_1.f.1610	0	+
chromosome_1	751723	751781	chromosome_1.f.1611	0	+
chromosome_1	751883	752003	chromosome_1.f.1612	0	+
chromosome_1	752156	752271	chromosome_1.f.1613	0	+
chromosome_1	752385	752466	chromosome_1.f.1614	0	+
chromosome_1	752901	753015	chromosome_1.f.1615	0	+
chromosome_1	753307	753382	chromosome_1.f.1616	0	+
chromosome_1	753608	753740	chromosome_1.f.1617	0	+
chromosome_1	753897	754028	chromosome_1.f.1618	0	+
chromosome_1	754251	754349	chromosome_1.f.1619	0	+
chromosome_1	754410	754693	chromosome_1.f.1620	0	+
chromosome_1	754873	754979	chromosome_1.f.1621	0	+
chromosome_1	755158	755306	chromosome_1.f.1622	0	+
chromosome_1	755446	756106	chromosome_1.f.1623	0	+
chromosome_1	756212	756435	chromosome_1.f.1624	0	+
chromosome_1	756448	756482	chromosome_1.f.1625	0	+
chromosome_1	756607	756648	chromosome_1.f.1626	0	+
chromosome_1	756783	756814	chromosome_1.f.1627	0	+
chromosome_1	756907	757024	chromosome_1.f.1628	0	+
chromosome_1	757344	757402	chromosome_1.f.1629	0	+
chromosome_1	757519	757626	chromosome_1.f.1630	0	+
chromosome_1	757780	758217	chromosome_1.f.1631	0	+
chromosome_1	758635	758784	chromosome_1.f.1632	0	+
chromosome_1	759069	759197	chromosome_1.f.1633	0	+
chromosome_1	759333	759401	chromosome_1.f.1634	0	+
chromosome_1	759601	759971	chromosome_1.f.1635	0	+
chromosome_1	759981	760357	chromosome_1.f.1636	0	+
chromosome_1	760545	760596	chromosome_1.f.1637	0	+
chromosome_1	760690	760838	chromosome_1.f.1638	0	+
chromosome_1	762536	762573	chromosome_1.f.1639	0	+
chromosome_1	762651	762830	chromosome_1.f.1640	0	+
chromosome_1	762977	763273	chromosome_1.f.1641	0	+
chromosome_1	763383	763975	chromosome_1.f.1642	0	+
chromosome_1	764783	764971	chromosome_1.f.1643	0	+
chromosome_1	765057	765188	chromosome_1.f.1644	0	+
chromosome_1	765196	765403	chromosome_1.f.1645	0	+
chromosome_1	765494	765565	chromosome_1.f.1646	0	+
chromosome_1	765577	765773	chromosome_1.f.1647	0	+
chromosome_1	765812	766152	chromosome_1.f.1648	0	+
chromosome_1	766281	766446	chromosome_1.f.1649	0	+
chromosome_1	766672	766716	chromosome_1.f.1650	0	+
chromosome_1	766907	767423	chromosome_1.f.1651	0	+
chromosome_1	767795	767912	chromosome_1.f.1652	0	+
chromosome_1	768568	768713	chromosome_1.f.1653	0	+
chromosome_1	768986	769099	chromosome_1.f.1654	0	+
chromosome_1	769126	769566	chromosome_1.f.1655	0	+
chromosome_1	769633	769738	chromosome_1.f.1656	0	+
chromosome_1	770042	770273	chromosome_1.f.1657	0	+
chromosome_1	770282	770323	chromosome_1.f.1658	0	+
chromosome_1	770533	770671	chromosome_1.f.1659	0	+
chromosome_1	770925	771063	chromosome_1.f.1660	0	+
chromosome_1	771310	771433	chromosome_1.f.1661	0	+
chromosome_1	773734	773847	chromosome_1.f.1662	0	+
chromosome_1	775292	775466	chromosome_1.f.1663	0	+
chromosome_1	775590	775615	chromosome_1.f.1664	0	+
chromosome_1	779322	779416	chromosome_1.f.1665	0	+
chromosome_1	779937	779992	chromosome_1.f.1666	0	+
chromosome_1	780025	780278	chromosome_1.f.1667	0	+
chromosome_1	780307	780605	chromosome_1.f.1668	0	+
chromosome_1	783577	783624	chromosome_1.f.1669	0	+
chromosome_1	783951	784023	chromosome_1.f.1670	0	+
chromosome_1	785148	785193	chromosome_1.f.1671	0	+
chromosome_1	785345	785510	chromosome_1.f.1672	0	+
chromosome_1	785639	785990	chromosome_1.f.1673	0	+
chromosome_1	786154	786225	chromosome_1.f.1674	0	+
chromosome_1	786316	786394	chromosome_1.f.1675	0	+
chromosome_1	786498	786545	chromosome_1.f.1676	0	+
chromosome_1	786555	786642	chromosome_1.f.1677	0	+
chromosome_1	786763	786951	chromosome_1.f.1678	0	+
chromosome_1	787761	788511	chromosome_1.f.1679	0	+
chromosome_1	788623	788968	chromosome_1.f.1680	0	+
chromosome_1	789035	789166	chromosome_1.f.1681	0	+
chromosome_1	789258	789320	chromosome_1.f.1682	0	+
chromosome_1	791032	791196	chromosome_1.f.1683	0	+
chromosome_1	791272	791407	chromosome_1.f.1684	0	+
chromosome_1	791509	792276	chromosome_1.f.1685	0	+
chromosome_1	792707	792873	chromosome_1.f.1686	0	+
chromosome_1	793209	793408	chromosome_1.f.1687	0	+
chromosome_1	793505	793633	chromosome_1.f.1688	0	+
chromosome_1	793703	793843	chromosome_1.f.1689	0	+
chromosome_1	793963	794126	chromosome_1.f.1690	0	+
chromosome_1	794283	794372	chromosome_1.f.1691	0	+
chromosome_1	794474	794542	chromosome_1.f.1692	0	+
chromosome_1	794787	794826	chromosome_1.f.1693	0	+
chromosome_1	794840	794900	chromosome_1.f.1694	0	+
chromosome_1	796005	796068	chromosome_1.f.1695	0	+
chromosome_1	796238	796428	chromosome_1.f.1696	0	+
chromosome_1	796454	796530	chromosome_1.f.1697	0	+
chromosome_1	796641	796706	chromosome_1.f.1698	0	+
chromosome_1	797544	797605	chromosome_1.f.1699	0	+
chromosome_1	797734	798073	chromosome_1.f.1700	0	+
chromosome_1	798382	798540	chromosome_1.f.1701	0	+
chromosome_1	798718	798768	chromosome_1.f.1702	0	+
chromosome_1	799082	799180	chromosome_1.f.1703	0	+
chromosome_1	799365	799385	chromosome_1.f.1704	0	+
chromosome_1	799550	799635	chromosome_1.f.1705	0	+
chromosome_1	799838	800490	chromosome_1.f.1706	0	+
chromosome_1	800699	800841	chromosome_1.f.1707	0	+
chromosome_1	801319	801399	chromosome_1.f.1708	0	+
chromosome_1	801540	801681	chromosome_1.f.1709	0	+
chromosome_1	801779	801910	chromosome_1.f.1710	0	+
chromosome_1	802050	802297	chromosome_1.f.1711	0	+
chromosome_1	808587	808660	chromosome_1.f.1712	0	+
chromosome_1	808845	808886	chromosome_1.f.1713	0	+
chromosome_1	808999	809331	chromosome_1.f.1714	0	+
chromosome_1	809475	809620	chromosome_1.f.1715	0	+
chromosome_1	809783	810433	chromosome_1.f.1716	0	+
chromosome_1	810441	810528	chromosome_1.f.1717	0	+
chromosome_1	811574	811762	chromosome_1.f.1718	0	+
chromosome_1	811843	812101	chromosome_1.f.1719	0	+
chromosome_1	812245	812660	chromosome_1.f.1720	0	+
chromosome_1	812760	812851	chromosome_1.f.1721	0	+
chromosome_1	812900	812977	chromosome_1.f.1722	0	+
chromosome_1	813108	813248	chromosome_1.f.1723	0	+
chromosome_1	813261	813637	chromosome_1.f.1724	0	+
chromosome_1	813722	813858	chromosome_1.f.1725	0	+
chromosome_1	813973	814022	chromosome_1.f.1726	0	+
chromosome_1	814042	814085	chromosome_1.f.1727	0	+
chromosome_1	814125	814219	chromosome_1.f.1728	0	+
chromosome_1	814395	814443	chromosome_1.f.1729	0	+
chromosome_1	814466	814587	chromosome_1.f.1730	0	+
chromosome_1	814619	814633	chromosome_1.f.1731	0	+
chromosome_1	814646	814691	chromosome_1.f.1732	0	+
chromosome_1	814949	815019	chromosome_1.f.1733	0	+
chromosome_1	815154	815347	chromosome_1.f.1734	0	+
chromosome_1	815393	815662	chromosome_1.f.1735	0	+
chromosome_1	815736	815755	chromosome_1.f.1736	0	+
chromosome_1	815766	815895	chromosome_1.f.1737	0	+
chromosome_1	816003	816054	chromosome_1.f.1738	0	+
chromosome_1	816134	816187	chromosome_1.f.1739	0	+
chromosome_1	816214	816240	chromosome_1.f.1740	0	+
chromosome_1	816407	816602	chromosome_1.f.1741	0	+
chromosome_1	816621	816881	chromosome_1.f.1742	0	+
chromosome_1	817325	817414	chromosome_1.f.1743	0	+
chromosome_1	817893	817965	chromosome_1.f.1744	0	+
chromosome_1	818146	818165	chromosome_1.f.1745	0	+
chromosome_1	818301	818502	chromosome_1.f.1746	0	+
chromosome_1	818588	818776	chromosome_1.f.1747	0	+
chromosome_1	818930	818990	chromosome_1.f.1748	0	+
chromosome_1	819158	819238	chromosome_1.f.1749	0	+
chromosome_1	819460	819583	chromosome_1.f.1750	0	+
chromosome_1	819667	819738	chromosome_1.f.1751	0	+
chromosome_1	819752	820110	chromosome_1.f.1752	0	+
chromosome_1	820251	820417	chromosome_1.f.1753	0	+
chromosome_1	820511	820707	chromosome_1.f.1754	0	+
chromosome_1	820730	820780	chromosome_1.f.1755	0	+
chromosome_1	821072	821133	chromosome_1.f.1756	0	+
chromosome_1	821435	821613	chromosome_1.f.1757	0	+
chromosome_1	821901	821942	chromosome_1.f.1758	0	+
chromosome_1	822106	822132	chromosome_1.f.1759	0	+
chromosome_1	822158	822241	chromosome_1.f.1760	0	+
chromosome_1	822493	822593	chromosome_1.f.1761	0	+
chromosome_1	822786	822868	chromosome_1.f.1762	0	+
chromosome_1	823013	823221	chromosome_1.f.1763	0	+
chromosome_1	823488	823675	chromosome_1.f.1764	0	+
chromosome_1	823854	823993	chromosome_1.f.1765	0	+
chromosome_1	824231	824383	chromosome_1.f.1766	0	+
chromosome_1	826999	827291	chromosome_1.f.1767	0	+
chromosome_1	827437	827544	chromosome_1.f.1768	0	+
chromosome_1	827769	827851	chromosome_1.f.1769	0	+
chromosome_1	828011	828205	chromosome_1.f.1770	0	+
chromosome_1	828426	828603	chromosome_1.f.1771	0	+
chromosome_1	828625	828665	chromosome_1.f.1772	0	+
chromosome_1	828705	828849	chromosome_1.f.1773	0	+
chromosome_1	829154	829284	chromosome_1.f.1774	0	+
chromosome_1	829325	829337	chromosome_1.f.1775	0	+
chromosome_1	829488	829590	chromosome_1.f.1776	0	+
chromosome_1	829606	829990	chromosome_1.f.1777	0	+
chromosome_1	830192	830296	chromosome_1.f.1778	0	+
chromosome_1	830399	830715	chromosome_1.f.1779	0	+
chromosome_1	830815	830900	chromosome_1.f.1780	0	+
chromosome_1	831004	831063	chromosome_1.f.1781	0	+
chromosome_1	831148	831270	chromosome_1.f.1782	0	+
chromosome_1	831291	831477	chromosome_1.f.1783	0	+
chromosome_1	831506	831599	chromosome_1.f.1784	0	+
chromosome_1	831736	831981	chromosome_1.f.1785	0	+
chromosome_1	832019	832060	chromosome_1.f.1786	0	+
chromosome_1	832115	832220	chromosome_1.f.1787	0	+
chromosome_1	832341	832457	chromosome_1.f.1788	0	+
chromosome_1	832592	832765	chromosome_1.f.1789	0	+
chromosome_1	833195	833289	chromosome_1.f.1790	0	+
chromosome_1	833302	833466	chromosome_1.f.1791	0	+
chromosome_1	833517	833531	chromosome_1.f.1792	0	+
chromosome_1	833554	833667	chromosome_1.f.1793	0	+
chromosome_1	833855	834022	chromosome_1.f.1794	0	+
chromosome_1	834852	835143	chromosome_1.f.1795	0	+
chromosome_1	835237	835262	chromosome_1.f.1796	0	+
chromosome_1	835301	835397	chromosome_1.f.1797	0	+
chromosome_1	835502	835599	chromosome_1.f.1798	0	+
chromosome_1	835768	836006	chromosome_1.f.1799	0	+
chromosome_1	836213	836305	chromosome_1.f.1800	0	+
chromosome_1	836334	836511	chromosome_1.f.1801	0	+
chromosome_1	836677	836865	chromosome_1.f.1802	0	+
chromosome_1	837054	837205	chromosome_1.f.1803	0	+
chromosome_1	837322	837600	chromosome_1.f.1804	0	+
chromosome_1	837778	837963	chromosome_1.f.1805	0	+
chromosome_1	838219	838381	chromosome_1.f.1806	0	+
chromosome_1	838633	838650	chromosome_1.f.1807	0	+
chromosome_1	838672	838733	chromosome_1.f.1808	0	+
chromosome_1	838880	839048	chromosome_1.f.1809	0	+
chromosome_1	839251	839430	chromosome_1.f.1810	0	+
chromosome_1	839753	839953	chromosome_1.f.1811	0	+
chromosome_1	840216	840230	chromosome_1.f.1812	0	+
chromosome_1	840364	840414	chromosome_1.f.1813	0	+
chromosome_1	840632	840848	chromosome_1.f.1814	0	+
chromosome_1	840858	840883	chromosome_1.f.1815	0	+
chromosome_1	840899	841020	chromosome_1.f.1816	0	+
chromosome_1	841060	841434	chromosome_1.f.1817	0	+
chromosome_1	841542	841559	chromosome_1.f.1818	0	+
chromosome_1	841578	841802	chromosome_1.f.1819	0	+
chromosome_1	841874	841895	chromosome_1.f.1820	0	+
chromosome_1	842210	842227	chromosome_1.f.1821	0	+
chromosome_1	842318	842333	chromosome_1.f.1822	0	+
chromosome_1	842346	842421	chromosome_1.f.1823	0	+
chromosome_1	842455	842480	chromosome_1.f.1824	0	+
chromosome_1	842531	842572	chromosome_1.f.1825	0	+
chromosome_1	842669	842864	chromosome_1.f.1826	0	+
chromosome_1	843189	843321	chromosome_1.f.1827	0	+
chromosome_1	843496	843569	chromosome_1.f.1828	0	+
chromosome_1	843817	843985	chromosome_1.f.1829	0	+
chromosome_1	844070	844171	chromosome_1.f.1830	0	+
chromosome_1	844182	844212	chromosome_1.f.1831	0	+
chromosome_1	844717	844730	chromosome_1.f.1832	0	+
chromosome_1	844743	844824	chromosome_1.f.1833	0	+
chromosome_1	845033	845141	chromosome_1.f.1834	0	+
chromosome_1	845427	845508	chromosome_1.f.1835	0	+
chromosome_1	845690	845885	chromosome_1.f.1836	0	+
chromosome_1	846005	846087	chromosome_1.f.1837	0	+
chromosome_1	846102	846235	chromosome_1.f.1838	0	+
chromosome_1	846371	846445	chromosome_1.f.1839	0	+
chromosome_1	846639	846660	chromosome_1.f.1840	0	+
chromosome_1	846670	846797	chromosome_1.f.1841	0	+
chromosome_1	847067	847134	chromosome_1.f.1842	0	+
chromosome_1	847140	847194	chromosome_1.f.1843	0	+
chromosome_1	847464	847590	chromosome_1.f.1844	0	+
chromosome_1	847751	847835	chromosome_1.f.1845	0	+
chromosome_1	848229	848360	chromosome_1.f.1846	0	+
chromosome_1	848367	848438	chromosome_1.f.1847	0	+
chromosome_1	848637	848766	chromosome_1.f.1848	0	+
chromosome_1	848814	849489	chromosome_1.f.1849	0	+
chromosome_1	849499	849521	chromosome_1.f.1850	0	+
chromosome_1	850062	850436	chromosome_1.f.1851	0	+
chromosome_1	851404	851456	chromosome_1.f.1852	0	+
chromosome_1	851565	852192	chromosome_1.f.1853	0	+
chromosome_1	852569	852806	chromosome_1.f.1854	0	+
chromosome_1	852830	852941	chromosome_1.f.1855	0	+
chromosome_1	852963	853114	chromosome_1.f.1856	0	+
chromosome_1	853222	853357	chromosome_1.f.1857	0	+
chromosome_1	853585	853612	chromosome_1.f.1858	0	+
chromosome_1	853924	854045	chromosome_1.f.1859	0	+
chromosome_1	854083	854168	chromosome_1.f.1860	0	+
chromosome_1	854183	854233	chromosome_1.f.1861	0	+
chromosome_1	854462	854535	chromosome_1.f.1862	0	+
chromosome_1	854790	854962	chromosome_1.f.1863	0	+
chromosome_1	855300	855391	chromosome_1.f.1864	0	+
chromosome_1	855504	855647	chromosome_1.f.1865	0	+
chromosome_1	855668	855722	chromosome_1.f.1866	0	+
chromosome_1	855820	856015	chromosome_1.f.1867	0	+
chromosome_1	856113	856191	chromosome_1.f.1868	0	+
chromosome_1	856447	856513	chromosome_1.f.1869	0	+
chromosome_1	856527	856542	chromosome_1.f.1870	0	+
chromosome_1	856688	856704	chromosome_1.f.1871	0	+
chromosome_1	856773	856830	chromosome_1.f.1872	0	+
chromosome_1	856875	856896	chromosome_1.f.1873	0	+
chromosome_1	856961	856983	chromosome_1.f.1874	0	+
chromosome_1	857075	857142	chromosome_1.f.1875	0	+
chromosome_1	857246	857311	chromosome_1.f.1876	0	+
chromosome_1	857461	857838	chromosome_1.f.1877	0	+
chromosome_1	857923	857994	chromosome_1.f.1878	0	+
chromosome_1	858012	858282	chromosome_1.f.1879	0	+
chromosome_1	858482	858491	chromosome_1.f.1880	0	+
chromosome_1	858521	858637	chromosome_1.f.1881	0	+
chromosome_1	858899	858981	chromosome_1.f.1882	0	+
chromosome_1	860335	860567	chromosome_1.f.1883	0	+
chromosome_1	861070	861164	chromosome_1.f.1884	0	+
chromosome_1	861229	861257	chromosome_1.f.1885	0	+
chromosome_1	861379	861511	chromosome_1.f.1886	0	+
chromosome_1	861520	861571	chromosome_1.f.1887	0	+
chromosome_1	861929	862048	chromosome_1.f.1888	0	+
chromosome_1	862236	862394	chromosome_1.f.1889	0	+
chromosome_1	862637	862752	chromosome_1.f.1890	0	+
chromosome_1	863175	863340	chromosome_1.f.1891	0	+
chromosome_1	863583	863725	chromosome_1.f.1892	0	+
chromosome_1	863750	863817	chromosome_1.f.1893	0	+
chromosome_1	863845	863993	chromosome_1.f.1894	0	+
chromosome_1	864274	864288	chromosome_1.f.1895	0	+
chromosome_1	864619	864698	chromosome_1.f.1896	0	+
chromosome_1	864744	864765	chromosome_1.f.1897	0	+
chromosome_1	865081	866209	chromosome_1.f.1898	0	+
chromosome_1	866262	866422	chromosome_1.f.1899	0	+
chromosome_1	866453	866691	chromosome_1.f.1900	0	+
chromosome_1	866714	866761	chromosome_1.f.1901	0	+
chromosome_1	866795	867071	chromosome_1.f.1902	0	+
chromosome_1	867321	867420	chromosome_1.f.1903	0	+
chromosome_1	867424	868322	chromosome_1.f.1904	0	+
chromosome_1	868345	868632	chromosome_1.f.1905	0	+
chromosome_1	868859	869045	chromosome_1.f.1906	0	+
chromosome_1	869213	869350	chromosome_1.f.1907	0	+
chromosome_1	869357	869422	chromosome_1.f.1908	0	+
chromosome_1	869594	869697	chromosome_1.f.1909	0	+
chromosome_1	869704	869780	chromosome_1.f.1910	0	+
chromosome_1	870000	870275	chromosome_1.f.1911	0	+
chromosome_1	870298	870345	chromosome_1.f.1912	0	+
chromosome_1	870480	870539	chromosome_1.f.1913	0	+
chromosome_1	871513	871546	chromosome_1.f.1914	0	+
chromosome_1	871631	871955	chromosome_1.f.1915	0	+
chromosome_1	872003	872038	chromosome_1.f.1916	0	+
chromosome_1	872108	872403	chromosome_1.f.1917	0	+
chromosome_1	872419	872509	chromosome_1.f.1918	0	+
chromosome_1	872564	872617	chromosome_1.f.1919	0	+
chromosome_1	872713	872790	chromosome_1.f.1920	0	+
chromosome_1	872794	872814	chromosome_1.f.1921	0	+
chromosome_1	872882	872955	chromosome_1.f.1922	0	+
chromosome_1	873029	873047	chromosome_1.f.1923	0	+
chromosome_1	873108	873254	chromosome_1.f.1924	0	+
chromosome_1	873504	873631	chromosome_1.f.1925	0	+
chromosome_1	873884	873948	chromosome_1.f.1926	0	+
chromosome_1	874145	874358	chromosome_1.f.1927	0	+
chromosome_1	874734	874855	chromosome_1.f.1928	0	+
chromosome_1	875393	875431	chromosome_1.f.1929	0	+
chromosome_1	875679	875736	chromosome_1.f.1930	0	+
chromosome_1	875968	876033	chromosome_1.f.1931	0	+
chromosome_1	876047	876123	chromosome_1.f.1932	0	+
chromosome_1	876182	876274	chromosome_1.f.1933	0	+
chromosome_1	876313	876414	chromosome_1.f.1934	0	+
chromosome_1	876478	876627	chromosome_1.f.1935	0	+
chromosome_1	876694	876752	chromosome_1.f.1936	0	+
chromosome_1	876793	876903	chromosome_1.f.1937	0	+
chromosome_1	876966	877196	chromosome_1.f.1938	0	+
chromosome_1	877231	877241	chromosome_1.f.1939	0	+
chromosome_1	877321	877598	chromosome_1.f.1940	0	+
chromosome_1	877672	877831	chromosome_1.f.1941	0	+
chromosome_1	878052	878274	chromosome_1.f.1942	0	+
chromosome_1	878479	878513	chromosome_1.f.1943	0	+
chromosome_1	878599	878811	chromosome_1.f.1944	0	+
chromosome_1	879151	879392	chromosome_1.f.1945	0	+
chromosome_1	880165	880407	chromosome_1.f.1946	0	+
chromosome_1	880422	880469	chromosome_1.f.1947	0	+
chromosome_1	880803	881007	chromosome_1.f.1948	0	+
chromosome_1	881659	881767	chromosome_1.f.1949	0	+
chromosome_1	882421	882661	chromosome_1.f.1950	0	+
chromosome_1	882782	882842	chromosome_1.f.1951	0	+
chromosome_1	882988	883100	chromosome_1.f.1952	0	+
chromosome_1	883227	883254	chromosome_1.f.1953	0	+
chromosome_1	883318	883354	chromosome_1.f.1954	0	+
chromosome_1	883568	883787	chromosome_1.f.1955	0	+
chromosome_1	884088	884140	chromosome_1.f.1956	0	+
chromosome_1	884173	884191	chromosome_1.f.1957	0	+
chromosome_1	884354	884404	chromosome_1.f.1958	0	+
chromosome_1	884644	884789	chromosome_1.f.1959	0	+
chromosome_1	885902	885948	chromosome_1.f.1960	0	+
chromosome_1	885977	886115	chromosome_1.f.1961	0	+
chromosome_1	886136	886173	chromosome_1.f.1962	0	+
chromosome_1	886290	886397	chromosome_1.f.1963	0	+
chromosome_1	886484	886576	chromosome_1.f.1964	0	+
chromosome_1	888502	888580	chromosome_1.f.1965	0	+
chromosome_1	888584	888621	chromosome_1.f.1966	0	+
chromosome_1	888982	889092	chromosome_1.f.1967	0	+
chromosome_1	889947	890019	chromosome_1.f.1968	0	+
chromosome_1	890422	890443	chromosome_1.f.1969	0	+
chromosome_1	890454	890514	chromosome_1.f.1970	0	+
chromosome_1	890738	891122	chromosome_1.f.1971	0	+
chromosome_1	891276	891380	chromosome_1.f.1972	0	+
chromosome_1	891480	891503	chromosome_1.f.1973	0	+
chromosome_1	891897	892006	chromosome_1.f.1974	0	+
chromosome_1	892104	892166	chromosome_1.f.1975	0	+
chromosome_1	892417	892515	chromosome_1.f.1976	0	+
chromosome_1	893015	893108	chromosome_1.f.1977	0	+
chromosome_1	893370	893387	chromosome_1.f.1978	0	+
chromosome_1	893394	893442	chromosome_1.f.1979	0	+
chromosome_1	893816	893901	chromosome_1.f.1980	0	+
chromosome_1	894219	894412	chromosome_1.f.1981	0	+
chromosome_1	894981	895055	chromosome_1.f.1982	0	+
chromosome_1	895583	895700	chromosome_1.f.1983	0	+
chromosome_1	895973	896246	chromosome_1.f.1984	0	+
chromosome_1	898381	898820	chromosome_1.f.1985	0	+
chromosome_1	898852	898952	chromosome_1.f.1986	0	+
chromosome_1	899363	899493	chromosome_1.f.1987	0	+
chromosome_1	899669	899816	chromosome_1.f.1988	0	+
chromosome_1	900020	900631	chromosome_1.f.1989	0	+
chromosome_1	900652	900767	chromosome_1.f.1990	0	+
chromosome_1	901275	901476	chromosome_1.f.1991	0	+
chromosome_1	902558	902689	chromosome_1.f.1992	0	+
chromosome_1	902701	902949	chromosome_1.f.1993	0	+
chromosome_1	903422	903581	chromosome_1.f.1994	0	+
chromosome_1	903601	903929	chromosome_1.f.1995	0	+
chromosome_1	904024	904086	chromosome_1.f.1996	0	+
chromosome_1	904225	904305	chromosome_1.f.1997	0	+
chromosome_1	904513	904673	chromosome_1.f.1998	0	+
chromosome_1	904880	905336	chromosome_1.f.1999	0	+
chromosome_1	905377	905429	chromosome_1.f.2000	0	+
[truncated: 263,006 more rows]
