# Supplementary material for: Comparative genomics of Chlamydomonas
Source: Plant Cell. 2021 Feb 2;33(4):1016–41. doi: 10.1093/plcell/koab026 (PMC8226300; doi:10.1093/plcell/koab026)
Supplement: koab026_Supplementary_Data [file koab026_supplementary_data.zip › tpc.00468.2020-s31.txt]

chromosome_1	45143	45211
chromosome_1	55149	55211
chromosome_1	62665	62727
chromosome_1	86016	86087
chromosome_1	117590	117659
chromosome_1	118030	118097
chromosome_1	118311	118378
chromosome_1	119017	119074
chromosome_1	119078	119148
chromosome_1	119553	119609
chromosome_1	135425	135486
chromosome_1	170042	170111
chromosome_1	221774	221826
chromosome_1	222405	222457
chromosome_1	223030	223086
chromosome_1	235353	235403
chromosome_1	241787	241848
chromosome_1	275560	275631
chromosome_1	279038	279089
chromosome_1	281096	281146
chromosome_1	349247	349315
chromosome_1	370641	370692
chromosome_1	444095	444150
chromosome_1	447359	447444
chromosome_1	449079	449167
chromosome_1	461868	461921
chromosome_1	547899	547974
chromosome_1	554819	554873
chromosome_1	556059	556150
chromosome_1	557270	557326
chromosome_1	573695	573754
chromosome_1	575149	575209
chromosome_1	593301	593378
chromosome_1	603436	603498
chromosome_1	604476	604548
chromosome_1	656598	656653
chromosome_1	659481	659541
chromosome_1	755716	755787
chromosome_1	797776	797826
chromosome_1	820324	820375
chromosome_1	835891	835951
chromosome_1	836216	836284
chromosome_1	837131	837187
chromosome_1	837397	837449
chromosome_1	843235	843308
chromosome_1	847081	847134
chromosome_1	848685	848738
chromosome_1	858208	858284
chromosome_1	863583	863665
chromosome_1	929629	929679
chromosome_1	930884	930934
chromosome_1	931712	931762
chromosome_1	1058445	1058504
chromosome_1	1391168	1391218
chromosome_1	1411040	1411169
chromosome_1	1411348	1411419
chromosome_1	1412606	1412664
chromosome_1	1412922	1413017
chromosome_1	1413188	1413247
chromosome_1	1413399	1413489
chromosome_1	1529980	1530036
chromosome_1	1564313	1564374
chromosome_1	1629305	1629385
chromosome_1	1629791	1629847
chromosome_1	1675244	1675295
chromosome_1	1715482	1715549
chromosome_1	1719062	1719121
chromosome_1	1719511	1719561
chromosome_1	1720999	1721065
chromosome_1	1727531	1727584
chromosome_1	1729320	1729422
chromosome_1	1730206	1730274
chromosome_1	1797908	1797958
chromosome_1	1840908	1840992
chromosome_1	2040491	2040547
chromosome_1	2040717	2040803
chromosome_1	2041485	2041555
chromosome_1	2041644	2041733
chromosome_1	2041734	2041799
chromosome_1	2042030	2042096
chromosome_1	2058195	2058245
chromosome_1	2058715	2058788
chromosome_1	2065943	2065995
chromosome_1	2068743	2068793
chromosome_1	2070985	2071047
chromosome_1	2087709	2087800
chromosome_1	2123092	2123143
chromosome_1	2135041	2135092
chromosome_1	2135435	2135485
chromosome_1	2136254	2136364
chromosome_1	2260441	2260528
chromosome_1	2285015	2285069
chromosome_1	2286168	2286224
chromosome_1	2286614	2286690
chromosome_1	2286772	2286822
chromosome_1	2287172	2287235
chromosome_1	2287334	2287386
chromosome_1	2312290	2312340
chromosome_1	2323751	2323816
chromosome_1	2407368	2407421
chromosome_1	2414063	2414136
chromosome_1	2438034	2438103
chromosome_1	2538763	2538814
chromosome_1	2623865	2623933
chromosome_1	2626156	2626218
chromosome_1	2629400	2629450
chromosome_1	2636077	2636148
chromosome_1	2636847	2636905
chromosome_1	2652812	2652866
chromosome_1	2659371	2659429
chromosome_1	2662199	2662290
chromosome_1	2663475	2663534
chromosome_1	2663794	2663902
chromosome_1	2663969	2664034
chromosome_1	2664626	2664689
chromosome_1	2668404	2668468
chromosome_1	2670198	2670272
chromosome_1	2681118	2681190
chromosome_1	2681225	2681285
chromosome_1	2681349	2681410
chromosome_1	2688699	2688755
chromosome_1	2695856	2695909
chromosome_1	2696769	2696819
chromosome_1	2697510	2697570
chromosome_1	2697831	2697923
chromosome_1	2698287	2698340
chromosome_1	2698689	2698760
chromosome_1	2699095	2699148
chromosome_1	2699423	2699480
chromosome_1	2699938	2699993
chromosome_1	2701080	2701139
chromosome_1	2701368	2701437
chromosome_1	2701456	2701514
chromosome_1	2701555	2701605
chromosome_1	2702176	2702232
chromosome_1	2702623	2702694
chromosome_1	2703052	2703116
chromosome_1	2703363	2703443
chromosome_1	2703444	2703506
chromosome_1	2703829	2703885
chromosome_1	2704012	2704113
chromosome_1	2704418	2704474
chromosome_1	2705245	2705317
chromosome_1	2705529	2705585
chromosome_1	2705612	2705671
chromosome_1	2705687	2705768
chromosome_1	2706039	2706117
chromosome_1	2707083	2707168
chromosome_1	2707422	2707473
chromosome_1	2707474	2707581
chromosome_1	2707883	2707948
chromosome_1	2708009	2708086
chromosome_1	2708087	2708170
chromosome_1	2709180	2709233
chromosome_1	2719009	2719067
chromosome_1	2721265	2721316
chromosome_1	2770777	2770827
chromosome_1	2776553	2776621
chromosome_1	2776881	2776931
chromosome_1	2778079	2778144
chromosome_1	2780082	2780153
chromosome_1	2783807	2783863
chromosome_1	2794152	2794235
chromosome_1	2794520	2794573
chromosome_1	2794866	2794940
chromosome_1	2794941	2794994
chromosome_1	2801008	2801064
chromosome_1	2855187	2855238
chromosome_1	2870214	2870264
chromosome_1	2952307	2952357
chromosome_1	2952642	2952694
chromosome_1	2956534	2956599
chromosome_1	2957078	2957131
chromosome_1	2975920	2975970
chromosome_1	3014090	3014156
chromosome_1	3097493	3097543
chromosome_1	3159589	3159645
chromosome_1	3162834	3162890
chromosome_1	3172235	3172292
chromosome_1	3174480	3174530
chromosome_1	3174978	3175064
chromosome_1	3209814	3209864
chromosome_1	3239734	3239799
chromosome_1	3255042	3255118
chromosome_1	3300307	3300360
chromosome_1	3314107	3314170
chromosome_1	3321024	3321134
chromosome_1	3323717	3323767
chromosome_1	3323770	3323820
chromosome_1	3324052	3324102
chromosome_1	3328872	3328925
chromosome_1	3350446	3350499
chromosome_1	3356397	3356453
chromosome_1	3359966	3360038
chromosome_1	3372454	3372506
chromosome_1	3373229	3373283
chromosome_1	3375428	3375478
chromosome_1	3376374	3376424
chromosome_1	3378982	3379038
chromosome_1	3379874	3379926
chromosome_1	3394347	3394440
chromosome_1	3438634	3438705
chromosome_1	3439012	3439062
chromosome_1	3439498	3439548
chromosome_1	3443204	3443255
chromosome_1	3444074	3444126
chromosome_1	3459663	3459719
chromosome_1	3462656	3462709
chromosome_1	3492682	3492789
chromosome_1	3494083	3494140
chromosome_1	3502630	3502690
chromosome_1	3503081	3503138
chromosome_1	3530185	3530238
chromosome_1	3530618	3530669
chromosome_1	3550043	3550101
chromosome_1	3591449	3591514
chromosome_1	3591851	3591930
chromosome_1	3592614	3592673
chromosome_1	3623331	3623403
chromosome_1	3631289	3631341
chromosome_1	3632336	3632408
chromosome_1	3632409	3632460
chromosome_1	3632752	3632847
chromosome_1	3650733	3650783
chromosome_1	3658842	3658921
chromosome_1	3660954	3661004
chromosome_1	3685235	3685314
chromosome_1	3704583	3704648
chromosome_1	3705144	3705197
chromosome_1	3771147	3771236
chromosome_1	3773557	3773634
chromosome_1	3778319	3778375
chromosome_1	3857483	3857542
chromosome_1	3894114	3894171
chromosome_1	3896118	3896175
chromosome_1	3896569	3896620
chromosome_1	3898855	3898965
chromosome_1	3900697	3900747
chromosome_1	3905027	3905083
chromosome_1	3908662	3908724
chromosome_1	3909103	3909168
chromosome_1	3909488	3909541
chromosome_1	3910245	3910307
chromosome_1	3912142	3912195
chromosome_1	3916868	3916918
chromosome_1	3929526	3929578
chromosome_1	3973980	3974059
chromosome_1	3974918	3974968
chromosome_1	3975634	3975693
chromosome_1	4030773	4030823
chromosome_1	4031244	4031303
chromosome_1	4032320	4032377
chromosome_1	4040643	4040704
chromosome_1	4051099	4051166
chromosome_1	4051836	4051891
chromosome_1	4062923	4063004
chromosome_1	4063373	4063435
chromosome_1	4065211	4065270
chromosome_1	4067384	4067437
chromosome_1	4101341	4101403
chromosome_1	4102090	4102162
chromosome_1	4114117	4114168
chromosome_1	4114345	4114490
chromosome_1	4118853	4118907
chromosome_1	4131919	4131969
chromosome_1	4135883	4135936
chromosome_1	4164008	4164063
chromosome_1	4168447	4168536
chromosome_1	4196978	4197030
chromosome_1	4197363	4197422
chromosome_1	4198826	4198884
chromosome_1	4205461	4205521
chromosome_1	4206235	4206313
chromosome_1	4206368	4206418
chromosome_1	4208219	4208275
chromosome_1	4223657	4223719
chromosome_1	4225105	4225158
chromosome_1	4263358	4263424
chromosome_1	4271258	4271311
chromosome_1	4271418	4271469
chromosome_1	4306325	4306381
chromosome_1	4308777	4308838
chromosome_1	4311110	4311163
chromosome_1	4325879	4325930
chromosome_1	4339448	4339500
chromosome_1	4352063	4352114
chromosome_1	4353732	4353802
chromosome_1	4355178	4355229
chromosome_1	4381661	4381720
chromosome_1	4385400	4385486
chromosome_1	4387528	4387579
chromosome_1	4391315	4391374
chromosome_1	4392176	4392226
chromosome_1	4392985	4393038
chromosome_1	4393854	4393907
chromosome_1	4394178	4394228
chromosome_1	4394767	4394826
chromosome_1	4395619	4395690
chromosome_1	4395961	4396011
chromosome_1	4396532	4396609
chromosome_1	4397402	4397473
chromosome_1	4397741	4397794
chromosome_1	4414678	4414731
chromosome_1	4427606	4427668
chromosome_1	4449696	4449756
chromosome_1	4478322	4478384
chromosome_1	4480345	4480406
chromosome_1	4524111	4524164
chromosome_1	4524452	4524508
chromosome_1	4525160	4525216
chromosome_1	4526426	4526527
chromosome_1	4528514	4528567
chromosome_1	4557144	4557203
chromosome_1	4562735	4562787
chromosome_1	4616808	4616859
chromosome_1	4617648	4617704
chromosome_1	4636664	4636729
chromosome_1	4655265	4655338
chromosome_1	4655459	4655513
chromosome_1	4655600	4655675
chromosome_1	4655763	4655825
chromosome_1	4655826	4655884
chromosome_1	4665382	4665440
chromosome_1	4666515	4666589
chromosome_1	4667168	4667250
chromosome_1	4667272	4667342
chromosome_1	4669003	4669071
chromosome_1	4669307	4669363
chromosome_1	4686755	4686833
chromosome_1	4689075	4689131
chromosome_1	4689832	4689892
chromosome_1	4703797	4703876
chromosome_1	4704634	4704684
chromosome_1	4729211	4729279
chromosome_1	4732109	4732162
chromosome_1	4762404	4762456
chromosome_1	4764147	4764201
chromosome_1	4776327	4776381
chromosome_1	4789911	4789961
chromosome_1	4794004	4794069
chromosome_1	4808625	4808683
chromosome_1	4816121	4816172
chromosome_1	4846287	4846337
chromosome_1	4858694	4858747
chromosome_1	4900454	4900512
chromosome_1	4901923	4901992
chromosome_1	4903914	4903965
chromosome_1	4908170	4908232
chromosome_1	4952656	4952706
chromosome_1	4979985	4980046
chromosome_1	4990580	4990639
chromosome_1	5001846	5001912
chromosome_1	5005158	5005208
chromosome_1	5008607	5008665
chromosome_1	5053301	5053381
chromosome_1	5055822	5055881
chromosome_1	5056346	5056405
chromosome_1	5063342	5063431
chromosome_1	5063598	5063653
chromosome_1	5104360	5104416
chromosome_1	5149026	5149109
chromosome_1	5151457	5151507
chromosome_1	5153033	5153087
chromosome_1	5154110	5154160
chromosome_1	5197976	5198029
chromosome_1	5330952	5331033
chromosome_1	5371095	5371146
chromosome_1	5435400	5435468
chromosome_1	5444889	5444941
chromosome_1	5458884	5458941
chromosome_1	5468164	5468217
chromosome_1	5474823	5474886
chromosome_1	5477685	5477742
chromosome_1	5531601	5531657
chromosome_1	5532657	5532720
chromosome_1	5534606	5534672
chromosome_1	5534839	5534927
chromosome_1	5535762	5535824
chromosome_1	5535933	5536011
chromosome_1	5537580	5537642
chromosome_1	5539054	5539116
chromosome_1	5539306	5539359
chromosome_1	5540942	5540995
chromosome_1	5540996	5541100
chromosome_1	5541513	5541563
chromosome_1	5542460	5542527
chromosome_1	5545646	5545699
chromosome_1	5554741	5554803
chromosome_1	5560347	5560403
chromosome_1	5586099	5586164
chromosome_1	5599655	5599720
chromosome_1	5619281	5619348
chromosome_1	5623371	5623422
chromosome_1	5627129	5627196
chromosome_1	5627467	5627559
chromosome_1	5627787	5627876
chromosome_1	5628956	5629013
chromosome_1	5629732	5629783
chromosome_1	5698188	5698254
chromosome_1	5699451	5699506
chromosome_1	5746463	5746545
chromosome_1	5802843	5802905
chromosome_1	5803492	5803566
chromosome_1	5803921	5803992
chromosome_1	6034277	6034331
chromosome_1	6035413	6035472
chromosome_1	6035706	6035777
chromosome_1	6036168	6036227
chromosome_1	6040879	6040947
chromosome_1	6054501	6054557
chromosome_1	6070647	6070697
chromosome_1	6082783	6082835
chromosome_1	6127657	6127711
chromosome_1	6128378	6128431
chromosome_1	6224285	6224345
chromosome_1	6242005	6242059
chromosome_1	6246052	6246105
chromosome_1	6250013	6250072
chromosome_1	6254616	6254690
chromosome_1	6266249	6266312
chromosome_1	6281342	6281408
chromosome_1	6299884	6299946
chromosome_1	6323417	6323479
chromosome_1	6341327	6341388
chromosome_1	6361970	6362027
chromosome_1	6383212	6383271
chromosome_1	6387968	6388019
chromosome_1	6388109	6388160
chromosome_1	6491049	6491114
chromosome_1	6656606	6656659
chromosome_1	6656681	6656752
chromosome_1	6656966	6657016
chromosome_1	6658679	6658746
chromosome_1	6660947	6660998
chromosome_1	6668956	6669012
chromosome_1	6682208	6682262
chromosome_1	6714853	6714913
chromosome_1	6737770	6737820
chromosome_1	6772205	6772287
chromosome_1	6794756	6794816
chromosome_1	6814117	6814179
chromosome_1	6814503	6814568
chromosome_1	6816077	6816127
chromosome_1	6854458	6854528
chromosome_1	6854562	6854615
chromosome_1	6855647	6855709
chromosome_1	6946500	6946551
chromosome_1	6946768	6946824
chromosome_1	6947809	6947871
chromosome_1	6948237	6948314
chromosome_1	6948690	6948773
chromosome_1	6969808	6969867
chromosome_1	6975091	6975141
chromosome_1	7048509	7048562
chromosome_1	7050924	7050980
chromosome_1	7058753	7058813
chromosome_1	7059539	7059613
chromosome_1	7059934	7059995
chromosome_1	7060083	7060181
chromosome_1	7072252	7072305
chromosome_1	7073254	7073304
chromosome_1	7076227	7076296
chromosome_1	7208587	7208643
chromosome_1	7213560	7213613
chromosome_1	7220507	7220558
chromosome_1	7220743	7220811
chromosome_1	7221141	7221191
chromosome_1	7247738	7247791
chromosome_1	7251788	7251860
chromosome_1	7338321	7338378
chromosome_1	7413669	7413734
chromosome_1	7444347	7444406
chromosome_1	7444609	7444684
chromosome_1	7445194	7445253
chromosome_1	7445578	7445637
chromosome_1	7446797	7446871
chromosome_1	7451231	7451287
chromosome_1	7451414	7451479
chromosome_1	7505934	7505987
chromosome_1	7519705	7519772
chromosome_1	7519778	7519833
chromosome_1	7558305	7558368
chromosome_1	7558506	7558561
chromosome_1	7559766	7559816
chromosome_1	7560627	7560678
chromosome_1	7560945	7561008
chromosome_1	7561082	7561137
chromosome_1	7561138	7561190
chromosome_1	7592527	7592654
chromosome_1	7593761	7593847
chromosome_1	7601131	7601188
chromosome_1	7601899	7601949
chromosome_1	7670673	7670729
chromosome_1	7672734	7672793
chromosome_1	7673222	7673317
chromosome_1	7673611	7673730
chromosome_1	7673755	7673808
chromosome_1	7675352	7675420
chromosome_1	7681573	7681633
chromosome_1	7681952	7682032
chromosome_1	7686185	7686236
chromosome_1	7687591	7687662
chromosome_1	7687663	7687732
chromosome_1	7688755	7688807
chromosome_1	7721826	7721876
chromosome_1	7785540	7785615
chromosome_1	7814772	7814837
chromosome_1	7849744	7849818
chromosome_1	7850989	7851046
chromosome_1	7852462	7852512
chromosome_1	7914686	7914738
chromosome_1	7940304	7940402
chromosome_1	7940639	7940706
chromosome_1	7940758	7940844
chromosome_1	7941010	7941067
chromosome_1	7941130	7941258
chromosome_1	7941295	7941465
chromosome_1	7941544	7941595
chromosome_1	7941604	7941691
chromosome_1	7941692	7941777
chromosome_1	7942456	7942541
chromosome_1	7942999	7943061
chromosome_1	7943796	7943859
chromosome_1	7955459	7955536
chromosome_1	7971616	7971714
chromosome_10	35174	35285
chromosome_10	35605	35659
chromosome_10	36075	36137
chromosome_10	36477	36563
chromosome_10	37028	37079
chromosome_10	79181	79231
chromosome_10	79894	79944
chromosome_10	80386	80448
chromosome_10	174576	174632
chromosome_10	206149	206199
chromosome_10	207980	208036
chromosome_10	208286	208382
chromosome_10	249180	249230
chromosome_10	253175	253237
chromosome_10	287059	287117
chromosome_10	303785	303835
chromosome_10	332460	332514
chromosome_10	332768	332823
chromosome_10	372015	372067
chromosome_10	436328	436398
chromosome_10	436795	436907
chromosome_10	437060	437110
chromosome_10	445561	445636
chromosome_10	461593	461655
chromosome_10	540074	540126
chromosome_10	599795	599845
chromosome_10	637202	637252
chromosome_10	693280	693331
chromosome_10	694707	694761
chromosome_10	695869	695925
chromosome_10	696932	696989
chromosome_10	705083	705136
chromosome_10	716818	716868
chromosome_10	718314	718364
chromosome_10	719971	720030
chromosome_10	720031	720081
chromosome_10	892067	892129
chromosome_10	896262	896333
chromosome_10	920049	920105
chromosome_10	920229	920305
chromosome_10	920369	920426
chromosome_10	920442	920498
chromosome_10	976343	976396
chromosome_10	977608	977662
chromosome_10	1031468	1031519
chromosome_10	1149413	1149481
chromosome_10	1163254	1163336
chromosome_10	1163493	1163550
chromosome_10	1288511	1288576
chromosome_10	1289264	1289314
chromosome_10	1329027	1329089
chromosome_10	1329117	1329186
chromosome_10	1329940	1329996
chromosome_10	1330695	1330745
chromosome_10	1330872	1330922
chromosome_10	1417228	1417278
chromosome_10	1417459	1417532
chromosome_10	1453677	1453727
chromosome_10	1455138	1455209
chromosome_10	1455510	1455561
chromosome_10	1456401	1456472
chromosome_10	1456844	1456911
chromosome_10	1466189	1466243
chromosome_10	1469607	1469664
chromosome_10	1515152	1515210
chromosome_10	1530961	1531014
chromosome_10	1549174	1549236
chromosome_10	1553439	1553524
chromosome_10	1554809	1554859
chromosome_10	1554886	1554964
chromosome_10	1555365	1555439
chromosome_10	1555985	1556053
chromosome_10	1556407	1556463
chromosome_10	1560571	1560627
chromosome_10	1631319	1631381
chromosome_10	1653340	1653406
chromosome_10	1711187	1711299
chromosome_10	1711534	1711610
chromosome_10	1711699	1711750
chromosome_10	1788532	1788586
chromosome_10	1793906	1793956
chromosome_10	1795278	1795336
chromosome_10	1795916	1795987
chromosome_10	1830274	1830342
chromosome_10	1832759	1832817
chromosome_10	1833843	1833893
chromosome_10	1882439	1882503
chromosome_10	1895895	1895963
chromosome_10	1912894	1912944
chromosome_10	1924647	1924700
chromosome_10	1942949	1942999
chromosome_10	1977420	1977470
chromosome_10	2035129	2035180
chromosome_10	2035268	2035321
chromosome_10	2035337	2035408
chromosome_10	2035451	2035569
chromosome_10	2042930	2042980
chromosome_10	2059452	2059503
chromosome_10	2064151	2064207
chromosome_10	2065570	2065628
chromosome_10	2158937	2158996
chromosome_10	2179135	2179188
chromosome_10	2188324	2188404
chromosome_10	2188429	2188482
chromosome_10	2189299	2189349
chromosome_10	2204868	2204937
chromosome_10	2207364	2207415
chromosome_10	2208010	2208067
chromosome_10	2208119	2208169
chromosome_10	2208173	2208232
chromosome_10	2208335	2208387
chromosome_10	2209179	2209229
chromosome_10	2209526	2209627
chromosome_10	2209682	2209732
chromosome_10	2212788	2212847
chromosome_10	2214400	2214459
chromosome_10	2214616	2214699
chromosome_10	2215845	2215895
chromosome_10	2271962	2272018
chromosome_10	2273719	2273781
chromosome_10	2274871	2274926
chromosome_10	2280618	2280671
chromosome_10	2296069	2296125
chromosome_10	2296201	2296251
chromosome_10	2297152	2297204
chromosome_10	2297352	2297423
chromosome_10	2297427	2297492
chromosome_10	2297547	2297600
chromosome_10	2297601	2297654
chromosome_10	2297831	2297918
chromosome_10	2298480	2298539
chromosome_10	2299125	2299178
chromosome_10	2299329	2299383
chromosome_10	2299690	2299805
chromosome_10	2300469	2300536
chromosome_10	2300726	2300798
chromosome_10	2301381	2301436
chromosome_10	2315512	2315584
chromosome_10	2315983	2316060
chromosome_10	2316266	2316340
chromosome_10	2318059	2318173
chromosome_10	2318339	2318407
chromosome_10	2318552	2318608
chromosome_10	2387762	2387812
chromosome_10	2392409	2392465
chromosome_10	2401308	2401373
chromosome_10	2458398	2458461
chromosome_10	2460058	2460115
chromosome_10	2461030	2461080
chromosome_10	2461456	2461512
chromosome_10	2462485	2462536
chromosome_10	2462856	2462906
chromosome_10	2462946	2462999
chromosome_10	2463692	2463749
chromosome_10	2463771	2463842
chromosome_10	2464590	2464643
chromosome_10	2466203	2466255
chromosome_10	2468389	2468442
chromosome_10	2469025	2469081
chromosome_10	2470034	2470102
chromosome_10	2470497	2470547
chromosome_10	2474731	2474808
chromosome_10	2494643	2494702
chromosome_10	2495560	2495619
chromosome_10	2511855	2511927
chromosome_10	2533655	2533705
chromosome_10	2536811	2536861
chromosome_10	2590377	2590433
chromosome_10	2591472	2591522
chromosome_10	2591529	2591579
chromosome_10	2591670	2591726
chromosome_10	2593144	2593242
chromosome_10	2628729	2628786
chromosome_10	2679984	2680034
chromosome_10	2686811	2686861
chromosome_10	2746589	2746642
chromosome_10	2757470	2757523
chromosome_10	2784343	2784394
chromosome_10	2794865	2794918
chromosome_10	2797364	2797471
chromosome_10	2799044	2799097
chromosome_10	2799112	2799163
chromosome_10	2799389	2799445
chromosome_10	2800469	2800525
chromosome_10	2800526	2800606
chromosome_10	2800721	2800774
chromosome_10	2830953	2831014
chromosome_10	2840688	2840747
chromosome_10	2869115	2869173
chromosome_10	2869195	2869248
chromosome_10	2869249	2869305
chromosome_10	2871216	2871266
chromosome_10	2871552	2871632
chromosome_10	2875097	2875179
chromosome_10	2876210	2876264
chromosome_10	2877342	2877411
chromosome_10	2877731	2877806
chromosome_10	2888826	2888882
chromosome_10	2902832	2902885
chromosome_10	2904037	2904104
chromosome_10	2932215	2932295
chromosome_10	2934208	2934261
chromosome_10	2934941	2935074
chromosome_10	2955758	2955861
chromosome_10	2956204	2956260
chromosome_10	2963049	2963117
chromosome_10	2964486	2964549
chromosome_10	2966898	2966957
chromosome_10	2985209	2985267
chromosome_10	2996457	2996507
chromosome_10	2996860	2996936
chromosome_10	2997159	2997212
chromosome_10	2998750	2998832
chromosome_10	3007336	3007389
chromosome_10	3007685	3007747
chromosome_10	3029649	3029706
chromosome_10	3029986	3030063
chromosome_10	3030145	3030195
chromosome_10	3030901	3030979
chromosome_10	3040337	3040387
chromosome_10	3053107	3053161
chromosome_10	3053279	3053338
chromosome_10	3091519	3091575
chromosome_10	3092288	3092350
chromosome_10	3101078	3101136
chromosome_10	3103683	3103757
chromosome_10	3106127	3106180
chromosome_10	3215233	3215283
chromosome_10	3215884	3215934
chromosome_10	3248042	3248098
chromosome_10	3250495	3250557
chromosome_10	3255597	3255662
chromosome_10	3270067	3270117
chromosome_10	3270564	3270634
chromosome_10	3270911	3270966
chromosome_10	3271760	3271843
chromosome_10	3272662	3272721
chromosome_10	3273123	3273176
chromosome_10	3274875	3274940
chromosome_10	3282757	3282822
chromosome_10	3285134	3285199
chromosome_10	3285902	3285952
chromosome_10	3295388	3295438
chromosome_10	3308590	3308640
chromosome_10	3309084	3309209
chromosome_10	3311391	3311452
chromosome_10	3311958	3312011
chromosome_10	3312384	3312436
chromosome_10	3314333	3314389
chromosome_10	3405984	3406048
chromosome_10	3446676	3446747
chromosome_10	3448196	3448246
chromosome_10	3448818	3448888
chromosome_10	3449216	3449275
chromosome_10	3449522	3449592
chromosome_10	3450402	3450464
chromosome_10	3450757	3450815
chromosome_10	3466505	3466559
chromosome_10	3477682	3477753
chromosome_10	3478045	3478097
chromosome_10	3729755	3729823
chromosome_10	3741163	3741213
chromosome_10	3762852	3762913
chromosome_10	3784914	3784964
chromosome_10	3805260	3805310
chromosome_10	3805557	3805655
chromosome_10	3861746	3861806
chromosome_10	3895146	3895213
chromosome_10	3896660	3896714
chromosome_10	3974370	3974441
chromosome_10	3975986	3976039
chromosome_10	3977996	3978046
chromosome_10	3987718	3987772
chromosome_10	4044288	4044356
chromosome_10	4047289	4047375
chromosome_10	4047828	4047902
chromosome_10	4048153	4048245
chromosome_10	4048549	4048624
chromosome_10	4077341	4077394
chromosome_10	4137540	4137602
chromosome_10	4144563	4144625
chromosome_10	4150908	4150967
chromosome_10	4157358	4157414
chromosome_10	4193544	4193602
chromosome_10	4213481	4213531
chromosome_10	4251088	4251165
chromosome_10	4255832	4255902
chromosome_10	4343175	4343225
chromosome_10	4361747	4361797
chromosome_10	4498440	4498511
chromosome_10	4498743	4498805
chromosome_10	4499975	4500058
chromosome_10	4502547	4502597
chromosome_10	4503341	4503394
chromosome_10	4511192	4511245
chromosome_10	4512248	4512307
chromosome_10	4534686	4534741
chromosome_10	4535539	4535595
chromosome_10	4537591	4537656
chromosome_10	4574301	4574352
chromosome_10	4598053	4598104
chromosome_10	4600684	4600760
chromosome_10	4609718	4609772
chromosome_10	4610461	4610536
chromosome_10	4610989	4611039
chromosome_10	4639172	4639224
chromosome_10	4709505	4709563
chromosome_10	4803522	4803591
chromosome_10	4814377	4814430
chromosome_10	4820917	4820969
chromosome_10	4830623	4830682
chromosome_10	4895069	4895121
chromosome_10	4905294	4905344
chromosome_10	4993317	4993376
chromosome_10	4993590	4993643
chromosome_10	5025513	5025584
chromosome_10	5070120	5070178
chromosome_10	5070978	5071031
chromosome_10	5072647	5072697
chromosome_10	5074122	5074185
chromosome_10	5075181	5075245
chromosome_10	5096146	5096208
chromosome_10	5104264	5104343
chromosome_10	5104573	5104623
chromosome_10	5104797	5104859
chromosome_10	5106382	5106448
chromosome_10	5203879	5203930
chromosome_10	5316988	5317041
chromosome_10	5341342	5341404
chromosome_10	5345026	5345080
chromosome_10	5440400	5440459
chromosome_10	5507039	5507129
chromosome_10	5507924	5507978
chromosome_10	5508232	5508288
chromosome_10	5508888	5508944
chromosome_10	5514795	5515000
chromosome_10	5515001	5515096
chromosome_10	5538886	5538966
chromosome_10	5558384	5558435
chromosome_10	5559356	5559412
chromosome_10	5579377	5579448
chromosome_10	5595825	5595875
chromosome_10	5605221	5605283
chromosome_10	5751831	5751939
chromosome_10	5752172	5752247
chromosome_10	5752985	5753069
chromosome_10	5753608	5753742
chromosome_10	5754035	5754103
chromosome_10	5754536	5754596
chromosome_10	5770771	5770843
chromosome_10	5772079	5772133
chromosome_10	5774627	5774677
chromosome_10	5850018	5850074
chromosome_10	6018800	6018866
chromosome_10	6307874	6307927
chromosome_10	6361310	6361381
chromosome_10	6363242	6363292
chromosome_10	6363707	6363766
chromosome_10	6377029	6377080
chromosome_10	6377555	6377610
chromosome_10	6387332	6387394
chromosome_10	6426766	6426816
chromosome_10	6427138	6427191
chromosome_10	6470824	6470879
chromosome_10	6474009	6474059
chromosome_10	6482235	6482309
chromosome_10	6492677	6492727
chromosome_10	6511243	6511299
chromosome_10	6511396	6511449
chromosome_11	44134	44209
chromosome_11	100364	100426
chromosome_11	140094	140148
chromosome_11	172013	172066
chromosome_11	224239	224289
chromosome_11	232161	232211
chromosome_11	327261	327315
chromosome_11	327644	327698
chromosome_11	328026	328080
chromosome_11	328404	328459
chromosome_11	329169	329224
chromosome_11	339256	339312
chromosome_11	339367	339423
chromosome_11	348933	349002
chromosome_11	349802	349852
chromosome_11	351679	351731
chromosome_11	361300	361366
chromosome_11	362668	362724
chromosome_11	365681	365733
chromosome_11	386400	386497
chromosome_11	495653	495709
chromosome_11	496737	496787
chromosome_11	514223	514273
chromosome_11	514741	514795
chromosome_11	536392	536512
chromosome_11	536513	536580
chromosome_11	536652	536713
chromosome_11	536744	536803
chromosome_11	536804	536883
chromosome_11	537000	537079
chromosome_11	537307	537420
chromosome_11	820779	820838
chromosome_11	821856	821954
chromosome_11	840410	840469
chromosome_11	842647	842700
chromosome_11	1109170	1109221
chromosome_11	1181209	1181261
chromosome_11	1181893	1181959
chromosome_11	1182087	1182162
chromosome_11	1194368	1194421
chromosome_11	1212308	1212370
chromosome_11	1212741	1212887
chromosome_11	1213105	1213164
chromosome_11	1213251	1213311
chromosome_11	1213341	1213393
chromosome_11	1213467	1213579
chromosome_11	1213886	1213941
chromosome_11	1214488	1214568
chromosome_11	1231682	1231746
chromosome_11	1388759	1388842
chromosome_11	1405161	1405231
chromosome_11	1408086	1408148
chromosome_11	1410853	1410904
chromosome_11	1582339	1582395
chromosome_11	1637477	1637530
chromosome_11	1639194	1639253
chromosome_11	1640446	1640508
chromosome_11	1640524	1640582
chromosome_11	1640771	1640830
chromosome_11	1698051	1698108
chromosome_11	1699170	1699232
chromosome_11	1699615	1699687
chromosome_11	1700328	1700378
chromosome_11	1767304	1767354
chromosome_11	1774195	1774245
chromosome_11	1777696	1777759
chromosome_11	1801985	1802047
chromosome_11	1809581	1809634
chromosome_11	1810640	1810701
chromosome_11	1810702	1810752
chromosome_11	1828152	1828207
chromosome_11	1830087	1830165
chromosome_11	1830502	1830572
chromosome_11	1921920	1921980
chromosome_11	1967478	1967531
chromosome_11	1968406	1968458
chromosome_11	1969492	1969554
chromosome_11	2040042	2040104
chromosome_11	2046335	2046388
chromosome_11	2046695	2046764
chromosome_11	2153150	2153203
chromosome_11	2414746	2414803
chromosome_11	2439565	2439615
chromosome_11	2481714	2481793
chromosome_11	2509160	2509211
chromosome_11	2509497	2509586
chromosome_11	2510829	2510910
chromosome_11	2511098	2511151
chromosome_11	2535426	2535524
chromosome_11	2536422	2536519
chromosome_11	2536742	2536804
chromosome_11	2536958	2537015
chromosome_11	2538148	2538201
chromosome_11	2538601	2538651
chromosome_11	2539894	2539952
chromosome_11	2540244	2540294
chromosome_11	2540349	2540405
chromosome_11	2541410	2541478
chromosome_11	2541611	2541661
chromosome_11	2541668	2541721
chromosome_11	2541992	2542051
chromosome_11	2542772	2542900
chromosome_11	2543297	2543354
chromosome_11	2543398	2543461
chromosome_11	2544455	2544508
chromosome_11	2545386	2545497
chromosome_11	2602821	2602871
chromosome_11	2623048	2623099
chromosome_11	2691160	2691212
chromosome_11	2691366	2691432
chromosome_11	2691514	2691568
chromosome_11	2768943	2768999
chromosome_11	2769030	2769083
chromosome_11	2769129	2769179
chromosome_11	2769425	2769505
chromosome_11	2770215	2770271
chromosome_11	2771667	2771728
chromosome_11	2772268	2772343
chromosome_11	2885577	2885630
chromosome_11	2904907	2904973
chromosome_11	2939340	2939399
chromosome_11	2954878	2954937
chromosome_11	2958032	2958082
chromosome_11	2959410	2959469
chromosome_11	3062815	3062868
chromosome_11	3091301	3091354
chromosome_11	3140332	3140385
chromosome_11	3163647	3163718
chromosome_11	3213477	3213546
chromosome_11	3302219	3302304
chromosome_11	3302718	3302824
chromosome_11	3302837	3302929
chromosome_11	3436322	3436372
chromosome_11	3536672	3536758
chromosome_11	3542028	3542083
chromosome_11	3544955	3545008
chromosome_11	3639920	3639974
chromosome_11	3710914	3710989
chromosome_12	51182	51234
chromosome_12	52977	53027
chromosome_12	94087	94140
chromosome_12	94397	94447
chromosome_12	96778	96846
chromosome_12	96865	96921
chromosome_12	98103	98156
chromosome_12	100887	100941
chromosome_12	101050	101101
chromosome_12	106137	106193
chromosome_12	106974	107027
chromosome_12	107667	107722
chromosome_12	108084	108134
chromosome_12	110191	110254
chromosome_12	115233	115287
chromosome_12	116142	116192
chromosome_12	117206	117265
chromosome_12	117522	117583
chromosome_12	117875	117952
chromosome_12	118509	118574
chromosome_12	118957	119015
chromosome_12	119416	119482
chromosome_12	119919	119981
chromosome_12	121137	121220
chromosome_12	122005	122055
chromosome_12	123157	123240
chromosome_12	123271	123324
chromosome_12	123436	123489
chromosome_12	123619	123675
chromosome_12	124654	124707
chromosome_12	125204	125284
chromosome_12	125323	125382
chromosome_12	125989	126048
chromosome_12	127406	127462
chromosome_12	128120	128176
chromosome_12	129757	129825
chromosome_12	129967	130020
chromosome_12	130132	130191
chromosome_12	130279	130330
chromosome_12	131628	131679
chromosome_12	132078	132170
chromosome_12	132288	132350
chromosome_12	132363	132413
chromosome_12	132486	132606
chromosome_12	132648	132719
chromosome_12	138002	138073
chromosome_12	142987	143044
chromosome_12	221418	221468
chromosome_12	227286	227384
chromosome_12	227421	227471
chromosome_12	227955	228026
chromosome_12	229314	229386
chromosome_12	343597	343701
chromosome_12	344082	344133
chromosome_12	351679	351732
chromosome_12	352128	352190
chromosome_12	352442	352492
chromosome_12	353419	353471
chromosome_12	354802	354906
chromosome_12	355597	355647
chromosome_12	379924	379987
chromosome_12	380503	380565
chromosome_12	381604	381679
chromosome_12	383459	383509
chromosome_12	384746	384799
chromosome_12	385668	385722
chromosome_12	386131	386187
chromosome_12	388011	388070
chromosome_12	390729	390779
chromosome_12	390920	391040
chromosome_12	391041	391136
chromosome_12	391176	391240
chromosome_12	397933	398012
chromosome_12	398345	398406
chromosome_12	398855	398911
chromosome_12	399422	399505
chromosome_12	400122	400183
chromosome_12	400544	400594
chromosome_12	404483	404536
chromosome_12	405018	405071
chromosome_12	472971	473024
chromosome_12	473257	473317
chromosome_12	477266	477319
chromosome_12	492322	492375
chromosome_12	500531	500587
chromosome_12	500612	500672
chromosome_12	501174	501278
chromosome_12	527011	527076
chromosome_12	531969	532020
chromosome_12	532216	532302
chromosome_12	532783	532836
chromosome_12	533583	533633
chromosome_12	533727	533789
chromosome_12	556235	556292
chromosome_12	557154	557206
chromosome_12	557207	557277
chromosome_12	629130	629200
chromosome_12	726267	726323
chromosome_12	767785	767839
chromosome_12	770024	770089
chromosome_12	793207	793266
chromosome_12	802841	802906
chromosome_12	821816	821871
chromosome_12	1012713	1012775
chromosome_12	1015921	1015977
chromosome_12	1047630	1047681
chromosome_12	1048536	1048593
chromosome_12	1097592	1097648
chromosome_12	1120689	1120799
chromosome_12	1122802	1122870
chromosome_12	1126413	1126478
chromosome_12	1126697	1126751
chromosome_12	1133184	1133242
chromosome_12	1150974	1151031
chromosome_12	1158113	1158167
chromosome_12	1159675	1159733
chromosome_12	1163626	1163702
chromosome_12	1191742	1191798
chromosome_12	1191843	1191894
chromosome_12	1192299	1192351
chromosome_12	1195904	1195981
chromosome_12	1197562	1197630
chromosome_12	1207003	1207059
chromosome_12	1288455	1288522
chromosome_12	1288600	1288653
chromosome_12	1288654	1288731
chromosome_12	1310800	1310859
chromosome_12	1310926	1310991
chromosome_12	1313804	1313861
chromosome_12	1520705	1520758
chromosome_12	1600524	1600585
chromosome_12	1620418	1620488
chromosome_12	1624461	1624568
chromosome_12	1624856	1624933
chromosome_12	1624994	1625054
chromosome_12	1664215	1664293
chromosome_12	1682769	1682819
chromosome_12	1686243	1686338
chromosome_12	1686444	1686497
chromosome_12	1686879	1686950
chromosome_12	1717826	1717876
chromosome_12	1718942	1719025
chromosome_12	1719287	1719346
chromosome_12	1720646	1720706
chromosome_12	1722320	1722370
chromosome_12	1726031	1726093
chromosome_12	1742969	1743068
chromosome_12	1743850	1743922
chromosome_12	1745079	1745153
chromosome_12	1745154	1745207
chromosome_12	1745353	1745440
chromosome_12	1745532	1745599
chromosome_12	1746013	1746077
chromosome_12	1826257	1826313
chromosome_12	1840487	1840582
chromosome_12	1840637	1840738
chromosome_12	1840932	1840982
chromosome_12	1848845	1848895
chromosome_12	1863836	1863892
chromosome_12	1874798	1874850
chromosome_12	1913643	1913696
chromosome_12	1913874	1913924
chromosome_12	1936347	1936401
chromosome_12	1936840	1936890
chromosome_12	1937212	1937264
chromosome_12	1937496	1937552
chromosome_12	1953936	1954018
chromosome_12	1954371	1954428
chromosome_12	1956345	1956401
chromosome_12	2025057	2025108
chromosome_12	2026135	2026200
chromosome_12	2058721	2058774
chromosome_12	2059627	2059690
chromosome_12	2064706	2064792
chromosome_12	2072377	2072429
chromosome_12	2072720	2072791
chromosome_12	2074642	2074692
chromosome_12	2094711	2094770
chromosome_12	2099339	2099391
chromosome_12	2120470	2120526
chromosome_12	2131881	2131940
chromosome_12	2147713	2147782
chromosome_12	2148265	2148348
chromosome_12	2181447	2181497
chromosome_12	2214183	2214239
chromosome_12	2222856	2222907
chromosome_12	2228119	2228196
chromosome_12	2228889	2228978
chromosome_12	2230398	2230448
chromosome_12	2230902	2230963
chromosome_12	2231512	2231584
chromosome_12	2231603	2231656
chromosome_12	2232321	2232392
chromosome_12	2234193	2234301
chromosome_12	2234310	2234376
chromosome_12	2251084	2251134
chromosome_12	2251135	2251188
chromosome_12	2255102	2255161
chromosome_12	2297776	2297832
chromosome_12	2313424	2313483
chromosome_12	2313872	2313928
chromosome_12	2314188	2314253
chromosome_12	2317148	2317251
chromosome_12	2318251	2318302
chromosome_12	2373141	2373203
chromosome_12	2377085	2377156
chromosome_12	2387755	2387835
chromosome_12	2388073	2388140
chromosome_12	2388483	2388561
chromosome_12	2388808	2388873
chromosome_12	2410209	2410279
chromosome_12	2457442	2457501
chromosome_12	2479885	2479944
chromosome_12	2483928	2483983
chromosome_12	2492491	2492546
chromosome_12	2493021	2493083
chromosome_12	2522415	2522477
chromosome_12	2525895	2525948
chromosome_12	2525970	2526077
chromosome_12	2526378	2526428
chromosome_12	2535216	2535306
chromosome_12	2537711	2537761
chromosome_12	2569613	2569664
chromosome_12	2570330	2570386
chromosome_12	2602720	2602775
chromosome_12	2616528	2616596
chromosome_12	2663055	2663181
chromosome_12	2663235	2663374
chromosome_12	2665004	2665076
chromosome_12	2702188	2702238
chromosome_12	2712901	2712968
chromosome_12	2725666	2725725
chromosome_12	2728122	2728195
chromosome_12	2728582	2728643
chromosome_12	2743175	2743227
chromosome_12	2744732	2744827
chromosome_12	2775357	2775410
chromosome_12	2776325	2776375
chromosome_12	2791461	2791524
chromosome_12	2792442	2792507
chromosome_12	2792946	2792996
chromosome_12	2802196	2802250
chromosome_12	2837492	2837542
chromosome_12	2857787	2857847
chromosome_12	2892265	2892323
chromosome_12	2893474	2893525
chromosome_12	2908465	2908575
chromosome_12	2916398	2916457
chromosome_12	2916730	2916846
chromosome_12	2961914	2961969
chromosome_12	2978651	2978707
chromosome_12	3004977	3005175
chromosome_12	3056594	3056647
chromosome_12	3056876	3056941
chromosome_12	3069835	3069900
chromosome_12	3090502	3090552
chromosome_12	3095721	3095780
chromosome_12	3133187	3133240
chromosome_12	3147867	3147920
chromosome_12	3147998	3148052
chromosome_12	3148257	3148319
chromosome_12	3164016	3164067
chromosome_12	3206078	3206160
chromosome_12	3206600	3206714
chromosome_12	3208284	3208342
chromosome_12	3208751	3208801
chromosome_12	3218855	3218920
chromosome_12	3232659	3232709
chromosome_12	3237365	3237415
chromosome_12	3237818	3237898
chromosome_12	3238088	3238147
chromosome_12	3238166	3238219
chromosome_12	3238595	3238657
chromosome_12	3238703	3238759
chromosome_12	3238880	3238931
chromosome_12	3238932	3238996
chromosome_12	3239062	3239152
chromosome_12	3239186	3239265
chromosome_12	3248688	3248740
chromosome_12	3266935	3267024
chromosome_12	3267031	3267093
chromosome_12	3267175	3267244
chromosome_12	3280674	3280727
chromosome_12	3281076	3281126
chromosome_12	3281220	3281312
chromosome_12	3281490	3281542
chromosome_12	3284967	3285035
chromosome_12	3355213	3355273
chromosome_12	3367081	3367152
chromosome_12	3367218	3367269
chromosome_12	3392162	3392214
chromosome_12	3394213	3394271
chromosome_12	3395649	3395713
chromosome_12	3399432	3399485
chromosome_12	3400893	3400949
chromosome_12	3415860	3415927
chromosome_12	3416415	3416482
chromosome_12	3419986	3420051
chromosome_12	3479126	3479179
chromosome_12	3481827	3481889
chromosome_12	3522130	3522181
chromosome_12	3522646	3522730
chromosome_12	3523739	3523820
chromosome_12	3524138	3524203
chromosome_12	3524363	3524419
chromosome_12	3524420	3524471
chromosome_12	3524490	3524542
chromosome_12	3566634	3566690
chromosome_12	3568105	3568191
chromosome_12	3570236	3570289
chromosome_12	3584101	3584157
chromosome_12	3584737	3584796
chromosome_12	3596923	3597043
chromosome_12	3615360	3615426
chromosome_12	3621266	3621329
chromosome_12	3621738	3621795
chromosome_12	3621815	3621869
chromosome_12	3622011	3622067
chromosome_12	3622095	3622148
chromosome_12	3622149	3622238
chromosome_12	3622263	3622316
chromosome_12	3623052	3623102
chromosome_12	3623270	3623343
chromosome_12	3623647	3623712
chromosome_12	3623713	3623766
chromosome_12	3623797	3623919
chromosome_12	3623946	3624006
chromosome_12	3624019	3624069
chromosome_12	3624087	3624179
chromosome_12	3624506	3624616
chromosome_12	3625477	3625534
chromosome_12	3626000	3626056
chromosome_12	3626856	3626906
chromosome_12	3627495	3627545
chromosome_12	3627843	3627896
chromosome_12	3627951	3628009
chromosome_12	3628227	3628302
chromosome_12	3639515	3639565
chromosome_12	3640167	3640223
chromosome_12	3640791	3640850
chromosome_12	3663492	3663560
chromosome_12	3687300	3687402
chromosome_12	3687897	3687968
chromosome_12	3691351	3691494
chromosome_12	3710069	3710123
chromosome_12	3710522	3710578
chromosome_12	3710597	3710653
chromosome_12	3721891	3721962
chromosome_12	3722252	3722316
chromosome_12	3729238	3729290
chromosome_12	3730136	3730192
chromosome_12	3731511	3731581
chromosome_12	3739939	3739989
chromosome_12	3773699	3773752
chromosome_12	3779783	3779833
chromosome_12	3780359	3780409
chromosome_12	3858635	3858694
chromosome_12	3858922	3858975
chromosome_12	3862909	3862968
chromosome_12	3864434	3864511
chromosome_12	3870507	3870563
chromosome_12	3894546	3894608
chromosome_12	3920725	3920796
chromosome_12	3921748	3921816
chromosome_12	3925489	3925564
chromosome_12	3925652	3925724
chromosome_12	3925943	3925993
chromosome_12	3926159	3926277
chromosome_12	3926327	3926393
chromosome_12	3926617	3926700
chromosome_12	3926853	3926904
chromosome_12	3927326	3927391
chromosome_12	3927470	3927541
chromosome_12	3927620	3927672
chromosome_12	3928015	3928084
chromosome_12	3928528	3928578
chromosome_12	3928601	3928659
chromosome_12	3928660	3928716
chromosome_12	3961681	3961732
chromosome_12	3973913	3974017
chromosome_12	3987029	3987130
chromosome_12	4003269	4003328
chromosome_12	4017880	4017981
chromosome_12	4027565	4027618
chromosome_12	4029276	4029377
chromosome_12	4029634	4029689
chromosome_12	4056087	4056137
chromosome_12	4063613	4063667
chromosome_12	4092401	4092457
chromosome_12	4093161	4093212
chromosome_12	4093420	4093489
chromosome_12	4094178	4094232
chromosome_12	4095944	4095998
chromosome_12	4117010	4117063
chromosome_12	4117753	4117806
chromosome_12	4126229	4126283
chromosome_12	4196111	4196170
chromosome_12	4201470	4201520
chromosome_12	4238197	4238275
chromosome_12	4238586	4238648
chromosome_12	4241157	4241216
chromosome_12	4241450	4241513
chromosome_12	4252027	4252125
chromosome_12	4253309	4253374
chromosome_12	4254973	4255026
chromosome_12	4257115	4257168
chromosome_12	4262828	4262881
chromosome_12	4303410	4303484
chromosome_12	4309138	4309188
chromosome_12	4310031	4310102
chromosome_12	4311268	4311326
chromosome_12	4312839	4312901
chromosome_12	4314627	4314720
chromosome_12	4362623	4362673
chromosome_12	4363534	4363586
chromosome_12	4385826	4385892
chromosome_12	4386199	4386261
chromosome_12	4390046	4390102
chromosome_12	4390285	4390341
chromosome_12	4392064	4392114
chromosome_12	4412351	4412419
chromosome_12	4433958	4434017
chromosome_12	4434350	4434406
chromosome_12	4447181	4447249
chromosome_12	4447936	4448025
chromosome_12	4457409	4457461
chromosome_12	4460374	4460430
chromosome_12	4537413	4537484
chromosome_12	4541110	4541172
chromosome_12	4555076	4555152
chromosome_12	4558942	4559000
chromosome_12	4577770	4577826
chromosome_12	4577863	4577920
chromosome_12	4578295	4578345
chromosome_12	4578607	4578675
chromosome_12	4582963	4583014
chromosome_12	4592920	4592987
chromosome_12	4654651	4654707
chromosome_12	4669396	4669461
chromosome_12	4669721	4669778
chromosome_12	4671031	4671081
chromosome_12	4671109	4671168
chromosome_12	4671937	4671996
chromosome_12	4681817	4681872
chromosome_12	4682284	4682335
chromosome_12	4682807	4682861
chromosome_12	4700550	4700621
chromosome_12	4705239	4705309
chromosome_12	4743564	4743624
chromosome_12	4744035	4744137
chromosome_12	4744469	4744567
chromosome_12	4745873	4745970
chromosome_12	4746191	4746265
chromosome_12	4746290	4746343
chromosome_12	4749670	4749742
chromosome_12	4751220	4751275
chromosome_12	4751292	4751345
chromosome_12	4808560	4808619
chromosome_12	4810005	4810055
chromosome_12	4848696	4848757
chromosome_12	4877690	4877761
chromosome_12	4879061	4879121
chromosome_12	4879852	4879944
chromosome_12	4946942	4946996
chromosome_12	4948793	4948850
chromosome_12	5097253	5097315
chromosome_12	5097478	5097531
chromosome_12	5099190	5099264
chromosome_12	5099338	5099393
chromosome_12	5099400	5099464
chromosome_12	5100906	5100959
chromosome_12	5106309	5106375
chromosome_12	5117034	5117096
chromosome_12	5120227	5120300
chromosome_12	5120996	5121046
chromosome_12	5123896	5123957
chromosome_12	5124084	5124134
chromosome_12	5130294	5130353
chromosome_12	5133374	5133426
chromosome_12	5134258	5134327
chromosome_12	5136889	5136942
chromosome_12	5138293	5138392
chromosome_12	5147395	5147445
chromosome_12	5148355	5148411
chromosome_12	5216398	5216456
chromosome_12	5241840	5241891
chromosome_12	5254043	5254095
chromosome_12	5262511	5262573
chromosome_12	5283900	5283950
chromosome_12	5283963	5284013
chromosome_12	5284338	5284424
chromosome_12	5310850	5310900
chromosome_12	5315588	5315647
chromosome_12	5338064	5338119
chromosome_12	5338349	5338427
chromosome_12	5338586	5338638
chromosome_12	5343356	5343407
chromosome_12	5360117	5360179
chromosome_12	5368952	5369010
chromosome_12	5369011	5369064
chromosome_12	5369173	5369223
chromosome_12	5369394	5369564
chromosome_12	5370257	5370316
chromosome_12	5370317	5370404
chromosome_12	5403580	5403633
chromosome_12	5406876	5406929
chromosome_12	5424077	5424148
chromosome_12	5459529	5459579
chromosome_12	5459634	5459747
chromosome_12	5460369	5460423
chromosome_12	5463644	5463698
chromosome_12	5464335	5464475
chromosome_12	5464488	5464538
chromosome_12	5546147	5546198
chromosome_12	5548139	5548189
chromosome_12	5549227	5549280
chromosome_12	5557001	5557051
chromosome_12	5562745	5562800
chromosome_12	5565165	5565230
chromosome_12	5565276	5565335
chromosome_12	5565538	5565607
chromosome_12	5565895	5565970
chromosome_12	5573424	5573477
chromosome_12	5573553	5573604
chromosome_12	5575314	5575364
chromosome_12	5575628	5575678
chromosome_12	5576151	5576216
chromosome_12	5590906	5590989
chromosome_12	5592893	5592944
chromosome_12	5615133	5615191
chromosome_12	5615878	5615937
chromosome_12	5617460	5617528
chromosome_12	5653523	5653574
chromosome_12	5680534	5680602
chromosome_12	5687748	5687813
chromosome_12	5689756	5689891
chromosome_12	5690107	5690200
chromosome_12	5696853	5696909
chromosome_12	5741705	5741757
chromosome_12	5742344	5742399
chromosome_12	5749627	5749697
chromosome_12	5782317	5782383
chromosome_12	5831145	5831219
chromosome_12	5832196	5832246
chromosome_12	5832619	5832687
chromosome_12	5970886	5970936
chromosome_12	5971575	5971631
chromosome_12	5971925	5971984
chromosome_12	5972398	5972460
chromosome_12	5972467	5972532
chromosome_12	5974435	5974485
chromosome_12	5975107	5975163
chromosome_12	5975505	5975562
chromosome_12	5976663	5976722
chromosome_12	5977457	5977514
chromosome_12	5977770	5977829
chromosome_12	5977878	5977928
chromosome_12	6001115	6001171
chromosome_12	6002123	6002179
chromosome_12	6010661	6010717
chromosome_12	6114912	6115012
chromosome_12	6115275	6115350
chromosome_12	6115502	6115563
chromosome_12	6117311	6117397
chromosome_12	6117794	6117886
chromosome_12	6119137	6119196
chromosome_12	6119629	6119698
chromosome_12	6125187	6125239
chromosome_12	6127405	6127467
chromosome_12	6127607	6127661
chromosome_12	6130628	6130679
chromosome_12	6131484	6131539
chromosome_12	6132406	6132462
chromosome_12	6132502	6132552
chromosome_12	6133421	6133477
chromosome_12	6142261	6142311
chromosome_12	6143259	6143315
chromosome_12	6194405	6194458
chromosome_12	6194482	6194539
chromosome_12	6194681	6194746
chromosome_12	6196818	6196871
chromosome_12	6198739	6198789
chromosome_12	6198983	6199033
chromosome_12	6199049	6199113
chromosome_12	6199468	6199551
chromosome_12	6200411	6200476
chromosome_12	6201922	6201982
chromosome_12	6209061	6209114
chromosome_12	6219509	6219568
chromosome_12	6267948	6267998
chromosome_12	6271849	6271900
chromosome_12	6287975	6288055
chromosome_12	6289314	6289403
chromosome_12	6289749	6289808
chromosome_12	6290230	6290280
chromosome_12	6290650	6290709
chromosome_12	6290740	6290799
chromosome_12	6292984	6293082
chromosome_12	6293877	6293927
chromosome_12	6400475	6400582
chromosome_12	6401434	6401484
chromosome_12	6406081	6406131
chromosome_12	6406321	6406371
chromosome_12	6407692	6407742
chromosome_12	6410075	6410135
chromosome_12	6414721	6414777
chromosome_12	6427100	6427156
chromosome_12	6427958	6428026
chromosome_12	6428930	6428987
chromosome_12	6429890	6429966
chromosome_12	6429968	6430054
chromosome_12	6487965	6488027
chromosome_12	6514532	6514585
chromosome_12	6920052	6920105
chromosome_12	6920914	6920989
chromosome_12	6921979	6922040
chromosome_12	6956508	6956561
chromosome_12	6963735	6963791
chromosome_12	6964041	6964104
chromosome_12	6969524	6969578
chromosome_12	6969959	6970022
chromosome_12	7007340	7007390
chromosome_12	7108900	7108969
chromosome_12	7113413	7113487
chromosome_12	7113593	7113652
chromosome_12	7113843	7113899
chromosome_12	7114315	7114368
chromosome_12	7115063	7115117
chromosome_12	7161441	7161500
chromosome_12	7176485	7176535
chromosome_12	7179991	7180047
chromosome_12	7217729	7217779
chromosome_12	7258357	7258409
chromosome_12	7269926	7269979
chromosome_12	7293957	7294009
chromosome_12	7462427	7462483
chromosome_12	7463326	7463376
chromosome_12	7483628	7483685
chromosome_12	7490743	7490793
chromosome_12	7502947	7503000
chromosome_12	7509753	7509803
chromosome_12	7510639	7510695
chromosome_12	7582006	7582068
chromosome_12	7582235	7582285
chromosome_12	7592030	7592082
chromosome_12	7597708	7597761
chromosome_12	7636787	7636845
chromosome_12	7637178	7637230
chromosome_12	7637419	7637544
chromosome_12	7637919	7637972
chromosome_12	7639365	7639429
chromosome_12	7674601	7674663
chromosome_12	7677774	7677829
chromosome_12	7678761	7678811
chromosome_12	7750353	7750406
chromosome_12	7764444	7764494
chromosome_12	7764534	7764587
chromosome_12	7828952	7829014
chromosome_12	7830687	7830800
chromosome_12	7845439	7845495
chromosome_12	7861849	7861924
chromosome_12	7921554	7921659
chromosome_12	7959145	7959201
chromosome_12	7959571	7959651
chromosome_12	7960312	7960366
chromosome_12	7962442	7962507
chromosome_12	7963222	7963287
chromosome_12	7963629	7963700
chromosome_12	7964090	7964140
chromosome_12	7969320	7969380
chromosome_12	7971713	7971817
chromosome_12	7974446	7974497
chromosome_12	8008137	8008191
chromosome_12	8023037	8023087
chromosome_12	8023908	8023964
chromosome_12	8140585	8140647
chromosome_12	8184328	8184382
chromosome_12	8184473	8184540
chromosome_12	8318236	8318292
chromosome_12	8319179	8319265
chromosome_12	8333582	8333635
chromosome_12	8333636	8333722
chromosome_12	8333801	8333872
chromosome_12	8333873	8333923
chromosome_12	8333924	8334172
chromosome_12	8334191	8334247
chromosome_12	8334317	8334367
chromosome_12	8334598	8334657
chromosome_12	8335002	8335057
chromosome_12	8335088	8335158
chromosome_12	8390608	8390710
chromosome_12	8390711	8390813
chromosome_12	8396351	8396410
chromosome_12	8412459	8412509
chromosome_12	8442757	8442834
chromosome_12	8442860	8442954
chromosome_12	8457060	8457147
chromosome_12	8495881	8495931
chromosome_12	8498870	8498929
chromosome_12	8503546	8503627
chromosome_12	8526583	8526661
chromosome_12	8587608	8587676
chromosome_12	8588258	8588318
chromosome_12	8627106	8627156
chromosome_12	8639029	8639088
chromosome_12	8650375	8650434
chromosome_12	8657992	8658042
chromosome_12	8733329	8733383
chromosome_12	8822188	8822250
chromosome_12	8824451	8824513
chromosome_12	8858452	8858515
chromosome_12	8868425	8868478
chromosome_12	8868850	8868903
chromosome_12	8898420	8898473
chromosome_12	8930285	8930345
chromosome_12	8933852	8933941
chromosome_12	8965505	8965565
chromosome_12	8969078	8969167
chromosome_12	9069898	9069954
chromosome_12	9090061	9090135
chromosome_12	9090543	9090603
chromosome_12	9095365	9095415
chromosome_12	9096645	9096727
chromosome_12	9098704	9098794
chromosome_12	9098815	9098869
chromosome_12	9163862	9163949
chromosome_12	9164207	9164268
chromosome_12	9167998	9168060
chromosome_12	9168514	9168609
chromosome_12	9168921	9169046
chromosome_12	9169047	9169244
chromosome_12	9169362	9169421
chromosome_12	9169533	9169586
chromosome_12	9177140	9177190
chromosome_12	9177242	9177303
chromosome_12	9179780	9179841
chromosome_12	9209429	9209490
chromosome_12	9212536	9212597
chromosome_12	9212649	9212699
chromosome_12	9335921	9335986
chromosome_12	9338964	9339020
chromosome_12	9367786	9367837
chromosome_12	9371446	9371497
chromosome_12	9602708	9602759
chromosome_12	9618329	9618381
chromosome_12	9662547	9662606
chromosome_12	9663081	9663143
chromosome_12	9714376	9714441
chromosome_12	9721315	9721371
chromosome_13	51859	51933
chromosome_13	73653	73715
chromosome_13	90104	90159
chromosome_13	133996	134046
chromosome_13	134622	134678
chromosome_13	151875	151931
chromosome_13	156011	156072
chromosome_13	215712	215768
chromosome_13	318736	318792
chromosome_13	319536	319645
chromosome_13	319667	319720
chromosome_13	319944	320001
chromosome_13	320504	320556
chromosome_13	323123	323188
chromosome_13	459002	459052
chromosome_13	463027	463092
chromosome_13	473005	473055
chromosome_13	482586	482650
chromosome_13	596651	596740
chromosome_13	596792	596851
chromosome_13	597329	597381
chromosome_13	620793	620849
chromosome_13	624881	624937
chromosome_13	625238	625303
chromosome_13	625385	625440
chromosome_13	626634	626687
chromosome_13	626937	627045
chromosome_13	627516	627566
chromosome_13	628084	628152
chromosome_13	630069	630119
chromosome_13	643779	643833
chromosome_13	650634	650694
chromosome_13	701677	701734
chromosome_13	702522	702573
chromosome_13	703217	703269
chromosome_13	703546	703598
chromosome_13	703896	703952
chromosome_13	754044	754102
chromosome_13	907186	907305
chromosome_13	907331	907393
chromosome_13	907592	907663
chromosome_13	907664	907732
chromosome_13	907847	907939
chromosome_13	907940	908044
chromosome_13	908081	908152
chromosome_13	922091	922147
chromosome_13	935047	935103
chromosome_13	1005207	1005259
chromosome_13	1013738	1013803
chromosome_13	1044224	1044285
chromosome_13	1044286	1044341
chromosome_13	1045437	1045527
chromosome_13	1045557	1045626
chromosome_13	1046411	1046474
chromosome_13	1046607	1046664
chromosome_13	1046812	1046862
chromosome_13	1070005	1070064
chromosome_13	1070185	1070245
chromosome_13	1072607	1072669
chromosome_13	1073164	1073229
chromosome_13	1073393	1073541
chromosome_13	1074978	1075099
chromosome_13	1096243	1096327
chromosome_13	1098575	1098631
chromosome_13	1099872	1099922
chromosome_13	1100157	1100213
chromosome_13	1132334	1132384
chromosome_13	1206514	1206576
chromosome_13	1218850	1218903
chromosome_13	1228988	1229049
chromosome_13	1230862	1230915
chromosome_13	1232499	1232549
chromosome_13	1255480	1255540
chromosome_13	1477883	1477933
chromosome_13	1495331	1495381
chromosome_13	1498508	1498561
chromosome_13	1499177	1499256
chromosome_13	1505849	1505902
chromosome_13	1506429	1506502
chromosome_13	1529846	1529896
chromosome_13	1536264	1536327
chromosome_13	1538235	1538287
chromosome_13	1553484	1553539
chromosome_13	1575585	1575646
chromosome_13	1586387	1586439
chromosome_13	1586953	1587021
chromosome_13	1592441	1592510
chromosome_13	1593460	1593580
chromosome_13	1597511	1597561
chromosome_13	1621506	1621568
chromosome_13	1660305	1660373
chromosome_13	1665150	1665223
chromosome_13	1689643	1689695
chromosome_13	1702782	1702868
chromosome_13	1713807	1713896
chromosome_13	1737728	1737780
chromosome_13	1778996	1779067
chromosome_13	1780773	1780825
chromosome_13	1788599	1788662
chromosome_13	1788971	1789021
chromosome_13	1789641	1789701
chromosome_13	1796610	1796678
chromosome_13	1835133	1835183
chromosome_13	1845062	1845115
chromosome_13	1848147	1848203
chromosome_13	1898017	1898071
chromosome_13	1946993	1947067
chromosome_13	1987038	1987088
chromosome_13	2043752	2043816
chromosome_13	2043895	2043952
chromosome_13	2044036	2044093
chromosome_13	2044165	2044219
chromosome_13	2135330	2135389
chromosome_13	2163567	2163626
chromosome_13	2241742	2241795
chromosome_13	2259166	2259237
chromosome_13	2449822	2449872
chromosome_13	2473414	2473469
chromosome_13	2542174	2542226
chromosome_13	2562548	2562598
chromosome_13	2562942	2563007
chromosome_13	2625744	2625821
chromosome_13	2629860	2629928
chromosome_13	2652864	2652967
chromosome_13	2671537	2671587
chromosome_13	2675700	2675755
chromosome_13	2678518	2678573
chromosome_13	2678813	2678869
chromosome_13	2679455	2679511
chromosome_13	2680039	2680107
chromosome_13	2785826	2785918
chromosome_13	2827943	2828001
chromosome_13	2888985	2889045
chromosome_13	2896400	2896460
chromosome_13	2901147	2901204
chromosome_13	2978033	2978091
chromosome_13	2998469	2998525
chromosome_13	3005799	3005849
chromosome_13	3008214	3008278
chromosome_13	3009138	3009200
chromosome_13	3018976	3019054
chromosome_13	3019833	3019897
chromosome_13	3020207	3020260
chromosome_13	3110250	3110303
chromosome_13	3113160	3113210
chromosome_13	3148405	3148497
chromosome_13	3271701	3271757
chromosome_13	3320341	3320399
chromosome_13	3349215	3349271
chromosome_13	3365061	3365133
chromosome_13	3392608	3392664
chromosome_13	3392800	3392856
chromosome_13	3395517	3395594
chromosome_13	3396747	3396803
chromosome_13	3396939	3396995
chromosome_13	3397314	3397379
chromosome_13	3397882	3397955
chromosome_13	3402382	3402457
chromosome_13	3408464	3408538
chromosome_13	3408548	3408605
chromosome_13	3409223	3409279
chromosome_13	3409340	3409395
chromosome_13	3440922	3440978
chromosome_13	3447224	3447277
chromosome_13	3469932	3470007
chromosome_13	3471036	3471089
chromosome_13	3473766	3473819
chromosome_13	3486259	3486312
chromosome_13	3488820	3488870
chromosome_13	3490756	3490815
chromosome_13	3495106	3495160
chromosome_13	3498542	3498592
chromosome_13	3554648	3554714
chromosome_13	3604330	3604395
chromosome_13	3605067	3605139
chromosome_13	3605930	3605983
chromosome_13	3623264	3623323
chromosome_13	3623324	3623398
chromosome_13	3721801	3721855
chromosome_13	3772380	3772433
chromosome_13	3880520	3880574
chromosome_13	3901220	3901273
chromosome_13	3964713	3964776
chromosome_13	4086886	4086945
chromosome_13	4096399	4096450
chromosome_13	4097300	4097396
chromosome_13	4131404	4131457
chromosome_13	4138772	4138867
chromosome_13	4141950	4142000
chromosome_13	4157084	4157143
chromosome_13	4159828	4159887
chromosome_13	4182761	4182816
chromosome_13	4183402	4183452
chromosome_13	4184618	4184674
chromosome_13	4185116	4185166
chromosome_13	4185601	4185666
chromosome_13	4185697	4185747
chromosome_13	4186256	4186327
chromosome_13	4187385	4187438
chromosome_13	4188238	4188297
chromosome_13	4188346	4188411
chromosome_13	4189061	4189111
chromosome_13	4189327	4189399
chromosome_13	4209993	4210043
chromosome_13	4211790	4211842
chromosome_13	4213564	4213617
chromosome_13	4388206	4388306
chromosome_13	4388404	4388468
chromosome_13	4388829	4388883
chromosome_13	4388923	4388976
chromosome_13	4389049	4389104
chromosome_13	4389175	4389277
chromosome_13	4389308	4389367
chromosome_13	4389869	4389951
chromosome_13	4419497	4419555
chromosome_13	4493505	4493563
chromosome_13	4537837	4537893
chromosome_13	4540934	4540992
chromosome_13	4547137	4547190
[truncated: 3,611 more rows]
