# Supplementary material for: Comparative genomics of Chlamydomonas
Source: Plant Cell. 2021 Feb 2;33(4):1016–41. doi: 10.1093/plcell/koab026 (PMC8226300; doi:10.1093/plcell/koab026)
Supplement: koab026_Supplementary_Data [file koab026_supplementary_data.zip › tpc.00468.2020-s07.txt]

>Dualen-1a_cRei#LINE/Dualen
agaatgcatacaaatacacctcttaccaacctcgcaagctcgtcgctaggaaatatgtggaaaatggttgctcggcgaaa
ggtggagcgaaagtccgcaggtatctgcgttctgatatgctttgcactctgcatgctgacaaccaacgcgaccacggctg
ggaacgagtctggctctgccgcggccgaccgctggtttgaccggggaccgccccggcattccagcgctttcgtgctattg
ggcaaccatgaccgtaccatgccaatccaaaagtggtctgcaagaggtctcacgacctgcaccgagagctctgcgaaagg
gggatgttcgcatgtttgcaccaaccgggcaactggcgcacagctgccagccctaagccacactgatggctccattgcga
cacatggaattaaccacgcacacggtagcgtgtggagggagaacttcagctttgcgcactcgatgttcacagtacactcg
aaccccgcgaacgcgacgctcttgtcggatcgctgctctcagaaaggcatatttgataccagtatactgcacacgacgtg
ctacacagctggcaagcgtgctggcgccgaacctttcggcatgtcgccaaagagaccttcgcaaagcccaactgctgcaa
aacacccgtcttttgaggagcttataagctccaagcacataccagttgcctcagagccgctcgccaacgacgtcccagaa
aggggtcgagccgagcctcttggcctccagtattatacagctaattcccagctctatgaaaatgcgagtttgctcacaga
accacaaccgacaagctccgaacgaaggcaataccgaagccctagcggactcctgtcgcgcgcaaaggttaagccaaagc
ctggatgcaccaacatacgcaatgtgatgataactgccttgcaaccggtaggggagggactcctttctacaaatctgaaa
atagcacaggcatgcaggagtggcatgagaaagttatgcacagcggagggagtataccgttcatatgcgagtaagacaat
cgggctgcttggagagagcctgttaacgagtgtgcttgcgctgggcgacctgggcagtcggcatggaggaaccatgctgc
gctccggtgcttcggcactgcactccatggcagaaacagcttacgggccccaaccaacccacaactgtagtgcctcctgg
gaaaactcgccgcttcttcgcctgcaccttgcacttgccgtctacctccactgggttggagcagggcatgtacgggcagc
catgcacagccatgctatcgccatcagagtgggcacacaccttgcaaccctgtctagactcgccacctaccagacagtcg
cccagactggcaaagcactacacaccatacttgacaaagccattgtcagcctcgccatcatcaccgcgacaggggccatg
tatatgctctggacccacctcctgcacaccgaaacccacactacctccatcaacacggaaatctatgcaaacggtgcaat
cctcagcctgctactatggggtcccacactcaccactcttgctctctccccactgtgtgtaatagcgcttgccttcggga
taaccgccatccccgcagccctcggtctcctgttcgcactgacagtgacatccatcctacccgtcctctgtctcccagct
ctcctcaactatgtggtccaagtgacaaggcagatagcctctgcaacctgggcccggcggaagctactactctggggaac
ggccatggccatcatcctgcgaaacctgtacctcacactgccggacccttgcagtgtgcaaccggcacagccggcactct
gggggccagcattggtcaccggcctacttactgctagccaggcaaccactctcctcacgcttacatatgcagtaaaccgg
acacacacaatgccctacatcaagccaacactgcgaggtgcgctgcccacagacccgacagccccgccggcgcccgccga
ccctcgcacgcatgcggcagtgaacatccgaccaccagccgcactgcactggccgccaaactccaacaccacataccatg
aaacacagcggcaacacttctgcagtgtccacgccctcaacaactctttggggctcgcatggctcgaccccctggatgtc
ctctcttacgctaaacgagtgcacgctcacctcacagccacgcaagacccgaatgccctgttctggaaagaatgctactg
ccccaacagtggcgccttcagcgaatttctcctgaaccactacctgtaccacaatgccaccatcagcaacatattcgcct
accccaacaggaagttgattatgcgccgaacccactttccgcgactcaacggcgacatcagcaaagaaaaggtcctagag
agccttccggtagccgcccgaactcgcggctttaccgtccaccagtacactgtgcgacacacaattgctgtgcgttacga
agcaggacaatggagagtaatagattcggtgaacagccctatccacaacacggtcttacacgacaacacttggaacacac
ttgatggggaggtctggtgccttgacgcggtgcgtgcatctgacacggcaacacttcaggacgcacttgggcaactccgt
gagatcgtcccgccaccacgcccgccaccccacatggaggccaccagacccgtgcagacagggcccgccgccacaggaag
gccggcaccagagccagctcaacatgcccaagacaactcaccgctgcgggcagcacacagggcgccacagcatgcagcac
cccacactaccgcacccgcgcagccacacaatgcaaatgccggcatagcaccccgactcaacacgacaggcacccgacaa
actatccttaactggctagtacggcccactgcacgcaaccacgctcacatggaacccaaccaggcacacacaaacacgag
accccccagcagcaacaccaccctacacatcgtgacccacaatgtacggggactgctctcagaaattctgtccaccggcc
aacccggcaacctcagcttcaccctctgcaacctagcccaatggaaagccgacatagttgtcctaaccgagacaaaactg
acagggaagactgactcaatcaagcgagccttccgaaatgaaggataccgcctctactgtagcactactccccgcgcggc
cacagcgcgcggtagcgctggcgtagcggtggccatctccgcccggtacagtgacctcggctgtgtcacacaccacacgc
ccccaccaacactccatggctatgtgtcacacgttcaaattaagacccccgggagcacgcctctcactgtactgggcatc
tacgcaccagaagacatgcaaacccgcaaggcaatctacacatactgtcagcaggtggtgggccgggcggacgcgtgcgg
acaccacctagtcaccgcgggagactttaatgccgtcgcccgagcacatgagcgtgacagccccatcgacacggcggacc
gggcccaccagcggttccttgccgatagtggcctgcgccctatccgcggagacaccactaccactgccgaatggtcatat
gaacaaacacgcccgggcatggccccataccacagtcgcatcgatgacatcctcctatgccctgccacgcgcgctgcatg
cacagaagcgcgtgaatacaccagtacagttgcaggcaactttgaccacaaaccagtccacgcagagttactagccgcgg
acctacagctatggccggcaccacaggccggcgcccggaacccagtcccccagcagcagacccaacaacgatgggccgag
gtcgcactgcctgtcacacaaaagcaactggccgccgcagctatccgccttgaggaagcccttgtggaagcaacagccga
cctgcattccgcaacaaggcaggcaacgcaatcaattgaacatgcactcacaaggcacagcatggaccccacaggctacc
ccgccagcgtcatgcaccgagacctggcgcaggacacgagcatccagaaggccgatatcaaccaacttgcagaacaactt
gcctccgcactggacaccgggctaacatgcctccttgaagagtgcacccggaaagcccccttcactggcaaacaccacgc
atcacgctccaccgcacgggtgctaaagcccctatgggacaaggaagtggccctgaagacacaactgacaaacctcacgc
aagggccccaggccctacctgaggtagacgccgccaatgcggcggcaaagctgcggaacgaaataaaggcctgccaggcc
gagcaccgccagctagtggcggaccgcgccaaagcccagcgagaggccgctgccacagcgctgcaacataccctggccac
gcgccctgcacaggggcacaagagaatctttcagaaggaagacatggaacggggtctcccagcggtccggaacccagaaa
ctggggaggtgacgactgactccaccagcatcctcgccatactcgaaacccacttccgaaagctgtccgccccaccacgc
ggcacccgcactggggacttccgactacccagcaacgccacacgcggctacccatttgagaaagccgacgcaacagatca
attcacactggaccgcaaccggcaccctgacacacattccatgctccccagcatggcagacacggcaaattttgagcagt
gcatttctcacctctccagaaacaaggcgacaggccctgacggcatcccaaacgaactgctccgtatcctgccatcgggc
atgaagcgcaacctccactgtatcctgcaaatcatgtacgtcaagtcacaaatacctgaaacctgggccgcatcagagac
cgtgctactccccaaacctggagacgccctggacataaaaaacaaacggcccattgcgctcgcaaatacctgctacaagc
tgtacacgtccatgcttaccttgggcattggcgaactggctggccccctccagctattcagtgaagcgcaggaaggcttc
cgtgcctactgcaacaccgaaaggcaggtcctaaatttagtacatgcccttgaggatgccgcactgtttggaaaagatgt
ctatgcggtatacgtggactatagctccgcgtttaacacaatcgaccaggaccgattactacaaattatgtttgaccttg
ggctgccaacggacctgatccgcgcagtccgcaacctatatgcacatgcgaccacccgcatccgcaccgaacacggaagc
acatccgccattcctatagagcgaggcaccgtgcaaggggatacactctcacctgtgctctttattctgttcatggaacc
tcttgtccgctggctccatgcgggcggacggggctaccactacggctgcctgacccccagcgaaaacctgcagtaccatt
gcagtgccgccgcgtacgcagacgacctggcggcgctcaccaactcgctcgacgacctgcaggttcaatgtgacaaaatc
gcatcttacgccgagtgggcgagcctgcgtgtcaatcacaccaagtgtgccaccaccgccatctggcacgacaaatctcg
ctcggaccccaaccttgacgggcccacaggaaaagctacccttgccgccatgcgccgcaacatgaccaacacaattaaga
ttggcacgacccctgtcccgtacttccccccgacccagccgtacaagtacctgggagtgcagctcacgttctcgctggac
tggtcggcacatgtcgcaagagtcaccgagattgtgaaggacaagggcacagccattgccacatccctggcgacaccggc
acaacgcctgcgcatgatacaacagtgcgtgcacaccacagttgcatatggattcgcagcaatgcccttcacaaaacagg
acataacaacgctcgacactaccctggctggttttgcaaagcgctgctacggactcccccgcagcttccccacccggacc
tccctcctgcccgccgacgaatacggcttgggcctgggctccctcctgccgcaatacgcgcgcgtggcccagcgagccct
ggtccttgccctaaatgactcgggccgtcttgggatagtaacccgagcccttctgccgcgccaggcaagcatagctggcc
ccacacaggcccaccttctcccagcccataggtcacaccaccttacgacgctgaaacagatgaccctggcaaaagagtac
ggtgtcacactgtaccaaaatgggtctgcctttactgcgcctacctggtccattgccgctgcccttgaggcagaagctga
ggcccggggcgtcgaacctctccccattgaatacgtcctccctcttgcggacctgaggctcgaactgagccacctggtgg
accgcaacacaggcaaacacctgattactagctcggacctcgagaagcacatgggagcgagccgggtccggcacaagcac
aaggtagccctgaacaggcttagccttgctctcagtatggctgcacgtgcaggggaaaacgctccagcccatggcagccc
tgcccccctgaccaccgcacagcgtgcactgcccgacgtggccgcaatcgtggccttagccatgagggcggaccccctcc
ctctcggaatggccaaccccctcgaccggtacctgcagcccctcccggaggcgccccccgcccaagcaaacaccacgcaa
gcccccgccgacctagcccccccctctccagcaggggcggcccaggcccatcccggcgcacaaggtgctgctgcaccgga
agtccccgctgatggggcaacgcaaccctccctacggccaccggccagagcccgcaagccggctacaacacgccggccac
agaaccaaacacgcgcacggcgcgttacaaaacatgcagcgcaacgcgcacgcattgcagaaactacacgcactacccct
gaggacttgctcaccggggaccgcgccgccatcaaccatgccctgcggctcaccaacggcgatgagagcctgccggtggg
cacgcggggatatgaaacggcatgctcggtattccaggcgctcgccaaagacatgacaggacacatgcggatctgccacc
cacacccacaagacccaccctcccttgcacatgctgtcgaaccacgccaacagcgccgtgggctaccacccgccctcaca
acccgcctcacggcgaatgccgccaaccccgaacccaacgccataagcgagtatctgaacaacacaggattgcctatgga
agtcaaccaggctgccgctcacaacgaccccatggacgccgatagcccgacgccgcccctgaccgccccggcagtgcaag
ctgcgggaggccatggggcccgtcccagctggcgactggcccgcgcaaggatcacacacgatctagtcccacggcccgcc
gacaaccgcactaacggtgacactcaactcacctacgccctggacaatgacggacaggaactggcacaggtcctgcacag
cgaaaacaaacaaactgtcacggacaaagaactgacacggaagcgcaaagccagagaggacacctctgggacacgtgaaa
aatactggaaggtgcagtggaagccgtccatttgcccggccggcattgtctctgcttttgttcgcatgggctacgcaact
atccagaatgccaggtgttataagcaccctcttgcgacgcgcccatgcccacaacctgcgcagaccgaggctgagcctcc
ggctgaaacccaagcccacgcaatctcacctgaagagcctgcccaagctgcagagccggcagcaccgcagcccactgggg
cccccctattctcgtcctggacgaccaaactcctacgacatgtcacgtgggcgccgagcacggaccgtgaacgggaccta
aaacacagtccacaatgggaggagttactggaggagtgcaaaacccggctagcaaacggtaccaaccaaggcccgcggcc
ccgaacagtgcgccccgcacctgatcggaaccttaccgccagacagcgccaaggccgccacgacgccgagcccctggata
ccgcatcccgcgcgcgtgacatccgcacgaccaccaccatcaccacaagcccgtgcaacccctacaaggacattgtggcc
cccggagcatacacaattaccaccactggtggcacccgccgtgacccagctgaggcgcacgtccatgaacccagtggccg
ctggctgggcaccatcacctacccccgcctccttaccctgtgggagcgcttcaggcacaccggcaaccagcggcccaacg
cctttgaggaagcggtcgctgccctcatcatgcgctaccgctatgacccggcgcagcaggaccgcaaggccatgccaatg
caccaggtgtcgctgccggcaggcacagtagcagccatcgtccaatgcctgcgggtcacacaagcagtacacattcggga
aatgtttgcgtccccactaaactcctccactgcagcccacgaatactggacacgagaccctgctgatggggcctttggcg
cactgcacgatgcctaccagaccgcatggaccggcttgcaatatgcccaccccccctctaccccccacgacgcacggaag
gcgctcatgtgggccctcgcatgcgccgaggctatgcgtgactcacaggaaccaacccttactgtattggcgctccccaa
agcggccactttcccccacacgcagtggcttcaacacccactttgccacgagctggccaactggtccgcgggcaccgcgg
gccttgacacaggacttggcaccaacacccaggctgaacgccagaaggggctccgactggtcattgttgggaaccccgcc
ggactccagtgctttgccccccgcctgaaacggctcgtggacgcactgaaacggggggcgaacgcacccacgcacatcag
cgacccgcgcacgtggacacacacggccacggccccaacctgcccggccctcccaaactcacttctaaagcaagccaaat
accagcacgctaacccaaagacgatacacgccatggctgacgaagcacgacgctttcctaacgcgcgattccagacccac
catgctctggcccacgacgtgaatggcactgtctggacagatggttcggtaagcaaaatcaaaactgacaatggcaaaga
agtccaggttgccggcgcctgcgcctggttcagcgattctcgcgttgtctacgtgaatccaaatggcgctgggtgcacaa
acactattacgagagctgaactggcagcaattcgtgctgccctcgcagaatttggtggcgaaggtaaagaatttgcaact
aagaagctcactattgcatcagattctgttgcaagcttgtacctaatcaaacgagcaattaacgagcctcggcgactgca
tctgagtaaacatcgggacctcctggattcagtcgtggcattgctccatgcacgccacgcccggggcgcacccaccgccc
tgattaaagtgatctcgcacaccgggctacacggcaacgaggaagccgataaaggggcggctgccgtcgccacccaggaa
aaacccgccgatttatccgaaccggccgacaacgacccgcacgcccggcactggtggccgaccttcacggtcaccaggga
cgacgatagcacagccacgcactacgtgtcggacctaaaccggggcctcaccagggcaatggcccccagctgccgtggtg
gatacgccaacaaaaccctgtacactgagaaatgggccgaggcagcacccagccttgacccacgcgccagtaacgcgtac
atgacgaactcggacgccagccacggcctacgccggttcatacagaatgctcgtcagggaggcctcatctgcccggcccg
gctggctttgtttaaactacgagacagcgacaaatgtggtctctgtgcccacacccagcgcagccgcggatctgacccag
agcgtggcaccgcaggtcaccttgccggccactgcgcgcacccccaactcgttggcgctaggatagccaaacacaacact
gcagtgcggacgattgccgaatgcctacaccatggtcacaacggtggtggctacatgataatggatgccacctcccgagc
tgaactgcctgagtactgtgcgggcatgcggccgccgtcatggctctgcccgcaagtgcccgctgcagacctcaacagga
tgcggcctgacattctgtttatcccgaaccttccccggtccgaagcagaacgcttcatgacatccccaccagccaacaaa
ggggcctacccagtgtacatccttgaagttggatacacctctgacctgcaccacagcgagaagctcattcaaaaacaagc
acagcatgccacccttgccactgccatgcgagctgcagggtggactgtgcactacgataccaagcacgttattacactgg
gacacggtggcactgtcccccgtacccttgaaactctcctcaaagacctaggagccaaaccgcaggcagccaaggcctgc
tgcacacgtctccacatgcatggcgtcaccacactccggggcaccgcaaacctgtactaccggctagagcgagagatggg
cattgccaacacccgatgccgcccgggaggccgcacccaggggaccgccaatggcggcccccgcgcaggggagccggggt
agggaaatcaagttttccaatggtggggtgagcttgtctcactcctccttaagacacgcgggcacctgtgccctgcgtag
atattattattattatt
>Dualen-1b_cRei#LINE/Dualen
aatacaatgcttagccaaacctctgtaccaacccttgtaagctcgtcgctaggaaatatgtggaaaatggttgctcggcg
aaaggtggagcgaaagaccgcaggtatctgtgttctgctatgctttgcactctgcatgctgacaaccaacgcaaccacgg
ctgggaaaggggctggacctgccgcggccgaacgctggtttgactggggaccgccccggcgagccagtgctttcgtgcac
ttaggcaaccagcgaactccccacgaccatatgtggtttgcatatccgtctcgaacggatgtaaacgagctctctctgag
ggagaggatttcgcatggctacagcttccccgcgaacgcgacgctatcgtcgcatcgctgctctcagacaggcatacttg
atgccagtatcctgcacacaacgtgctacacagctagcaagcttgctggcaccgggcccctcggcatgtcgcaaatgaga
ccctcgcaaagcccagctgctgcaaagcacccgcatattgaggggcttataagctccaagcacataccagttgcctcaga
gccgctcgccaacgacgtcccagaaaggggccgagccgaacctccagtatttacagctaattcccagctctatgaaaatg
cgagtttgctcacagaaccaccaccgacaagctccgaacgaaggcaataccgaagccctagcggactcctgtcgcgcgca
aaggttaagcccaagcctggatgcaccaacatacgcaatgcgatgataaaggctttgcagccggtaggggaggggctcct
ttctaccaatctgaaaatagcacaggcatgcagaaatggcgtgacaaagttatgcacagcggagggagcataccgttcat
atgcgactaagacaatcaggctgcttgcagagagcctattgacgagtgtacttgcgctgggcgacctgggcaatcggcat
ggaggaaccctgctgcgctccggtgcttcggcactgcactccatggcagaaacagcctacgggccgcaaccgacccttaa
ctgtagcgccccctgggaaagttcaccactccttcgcctgcaccttacactcgtcgtccacttccactgggctggagcag
ggcatgtgcgggcagccatgcacagccatacaattgccatcagagtagccgcacatcttgctacccggtctagactcgcc
atctaccaaacagccgcccagactggcaaagccctacacaccatacttgacaaagccattgtcagcctcacaatcatggc
cgcgacaggggccatgtatatgctctggacccacctcctgcatgccgaaacccgcactgcctcagtcaactcagaaatct
gtacaaacggtgcaatcctcagcctgctactatggggtcccacactcaccactctcgctctctcccctctgtgtgtaata
gcgcttgccctcgggataaccgccatccccgcagccctcggtctcctgttcgcactgacagtgacatccatccttgccgt
cctctgtctcccagctctcctcaaacatgtggtccaagtgacacggcagatagcctctgcaacctgggcccggcggaagc
tcctactctggggaactgccatggccatcatcctgcgaaacctgtacctcacactgccggacccttgcagtgtgcaaccg
gcacagctgacactctgggggccagcactggccaccggcctacttactgctagccaggcaaccactctcctcacgcttac
atatgcagtaaaccggacacacacggtgccctacgtcaagccaacactgcgaggtgcgctgcccacaggcccgacagccc
cgccggcgcccgccgaccctcgcattcatgcggcagtgaacacccaaccaccagccgcgctgcactggccgccccggtcc
aatgcaacataccgtgaaacacaacggcaacacttctgcagtgtccacgccctcaacaactctttggggctcgcatggct
cgaccctctagatgtcctctcttatgctaaacgagtgcacgctcaccttacagccacgcaggatccgaatgccctgttct
ggaaagaatgctactgccccaacagtggcgccttcagcgaacttctcctgaaccactacctgtaccacaatgccaccatc
agcaacatattcgcctaccccaacaggaagctgattatgcgccgaacccactttccgcgactcaatggcgacatcagcaa
agaaaaggtcctagagaaccttccggtagccgcccgaactcgcggctttaccgtccaccaatacactgtgcgacacacaa
ttgctgtgcgttacgaagcaggacaatggagagtaatagactcggtgaacagccctatccacaacacggtcttacacgac
aacacttggaacacacttgatggggaggtctggtgccttgacgcggtgcgtgcatctgacacggcaacacttcaggacgc
acttgggcaactccgtgagatcgtcccgccaccacgcccgccaccccacatggaggccaccagacccgtgcagacagggc
ccgccgccacaggaaggccggcaccagagccagctcaacatgcccaagacaactcaccgctgcgggcagcacacagggcg
ccacagcatgcagcaccccacactaccgcacccgcgcagccacacaatgcaaatgctggcatagcaccccgactcaacac
gacaggcacccgacaaactatccttaactggctagtacggcccactgcacgcaaccatgcccacatggaacccaaccagg
cacacacaaacacgcgaccccccagcagcaacaccaccctacacatcgtgacccacaatgtacggggactgctctcagaa
attttgtccaccggccaacccggcaacctcagcttcaccctctgcaacctagcccagtggaaagccgacatagttgtcct
aaccgagacaaaactgacagggaagactgactctatcaagcgagccttccgaaatgaaggataccgcctctactgtagca
ctactccccgcgtggccacagcgcgcggtagcgctggcgtagcggtggccatctccgcccggtacagtgacctcggctgt
gtcacacaccacacgcccccaccaacactccatggctatgtgtcacacgttcaaattaagacccccgggagcacgcctct
cactgtactgggcatctacgcaccagaggacatgcaaacccgcaaggcaatctacacatactgtcagcaggtggtaggcc
gggcggacgcgtgcggacaccacctagtcaccgcgggagactttaatgccgtcgcccgagcacatgagcgggacagcccc
atcgacacggcggaccgggcccaccagcggttccttgccgatagtggcctgcgccctatccgcggagacaccactaccac
tgccgaatggtcatatgaacaatcacgcccgggcatggccccataccacagtcgcatcgatgacatcctcctatgccctg
ccacgcgcgctgcatgcacagaagcgcgtgaatacaccagtacagttgcaggcaactttgaccacaaaccagtccacgca
gagttactagccgcggacctacagctatggccggcaccacaggccggcgcccggaacccagccccccagcagcagaccca
acaacgatgggccgaggtcgccctgcccgtcacacaaaagcaactggccgccgcagctatccgccttgaggaagccttgg
tggaagcaacagccgacctgcattccgcaacaaggcaggcaacgcaatcaattgaacatgcactcacgaggcacagcatg
gaccccacaggctaccccgccagcgtcatgcaccgagacctggcgcaggacacgagcatccagaaggccgatatcaacca
acttgcagaacaacttgcctccgcactggacaccgggctaacatgcctccttgaagagtgcacccggaaagcccccttca
ctggcaaacaccacgcatcacgctccaccgcacgggtgctaaagcccctatgggacaaggaagtggccctgaagacacaa
ctgacaaacctcacgcaagggccccaggccctacctgaggtagacgccgccaatgcagcagcaaagctgcggaacgaaat
aaaggcctgccaggccgagcaccgccagctagtggcggaccgcgccaaagcccagcgagaggccgctgccacagcgctgc
aacataccctggccacgcgccctgcacaggggcacaagagaatctttcagaaggaagacatggaacggggtctcccagcg
gtccggaacccagaaactggggaggtgacgactgactccaccagcatcctcgccatactcgaaacccacttccgaaagct
gtccgccccaccacgcggcacccgcactggggacttccgactacccagcaacgccacacgcggctacccatttgagaaag
ccgacgcaacagatcaattcacactggaccgcaaccggcaccctgacacacactccatgctccccagcatggcagacacg
gcaaattttgagcagtgcatttctcacctctccagaaacaaggcgacaggccctgacggcataccaaacgaactgctccg
tatcctgccatcgggcatgaagcgcaacctccactgtatcctgcaaatcatgtacgtcaagtcacaaatacctgaaacct
gggccgcatcggagaccgtgctactccccaaacctggagacgccctggacataaaaaacaaacggcccattgcgctcgca
aacacctgctacaagctgtacacgtccatgcttaccttgggcattggcgaactggctggccccctccagctattcagtga
agcgcaggaaggcttccgtgcctactgcaacaccgaaaggcaggtcctaaatttagtacatgcccttgaggatgccgcac
tgtttggaaaagatgtctatgcggtatacgtggactatagctccgcgtttaacacaatcgaccaggaccgattactacaa
attatgtttgaccttgggctgccaacggacctgatccgcgcagtccgcaacctatatgcacatgcgaccacccgcatccg
caccgaacacggaagcacatccgccattcctatagagcgaggcaccgtgcaaggtgatacactctcacctgtgctcttta
ttctgttcatggaacctcttgtccgctggctccatgcgggcggacggggctaccactacggctgcctgacccccagcgaa
aacctgcaataccattgcagtgccgccgcgtacgcagacgacctggcggcgctcaccaactcgctcgacgacctgcaggt
tcaatgtgacaaaatcgcatcttacgccgagtgggcgagcctgcgtgtcaatcacaccaagtgtgccaccaccgccatct
ggcacgacaaatctcgctcggaccccaaccttgacgggcccacaggaaaagctaccctcgccgccatgcgccgcaacatg
accaacacaattaagattggcacgacccctgtcccgtacttccccccgacccagccgtacaagtacctgggagtgcagct
cacgttctcgctggactggtcggcacatgtcgcaagagtcaccgagattgtgaaggacaagggcacagccattgccacat
ccctggcgacaccggcacaacgcctgcgcatgatacaacagtgcgtgcacaccacagttgcatatggattcgcagcaatg
cccttcacaaaacaggacataacaacgctcgacactaccctggctggttatgcaaagcgctgctacggactcccccgcag
cttccccacccggacctccctcctgcccgccgacgaatacggcttgggcctgggctccctcctgccgcaatacgcgcgcg
tggcccagcgagccctggtccttgccctaaatgactcgggccgtcttgggatagtaacccgagcccttctgccgcgccag
gcaagcatagctggccccacacaggcccaccttctcccagcccataggtcacaccaccttacgacgctgaaacagatgac
cctggcaaaagagtacggtgtcacactgtaccaaaatgggtctgcctttactgcgcctacctggtccattgccgctgccc
ttgaggcagaagctgaggcccggggcgtcgaacctctccccattgaatacgtcctccctcttgcggacctgaggctcgaa
ctgagccacctggtggaccgcaacacaggcaaacacctgattactagctcggacctcgagaagcacatgggagcgagccg
ggtccggcacaagcacaaggtagccctgaacaggcttagccttgctctcagtatggctgcacgtgcaggggaaaacgccc
cagcccacggcagccctgcccccctgaccaccgcacagcgtgcactgcctgacgtggccgcaatcgtggccttagccatg
agggcggaccccctccctctcggaatggccaaccccctcgaccggtacctgcagcccctcccggaggcgccccccgccca
agcaaacaccacgcaagcccccgccgacctagcccccccctccccagcaggggcggcccaggcccatcccggcgcacaag
gtgctgctgcaccggaagtccccgctgatggggcaacgcaaccctccctacggccaccggccagagcccgcaagccggct
acaacacgccggccaccacagaaccaaacacgcgcacggcgcgttacaaaacatgcagcgcaacgcgcacgcattgcaga
aactacacgcactacccctgaggacctactcaccggggaccgcgccgccatcaaccatgccctgcggctcaccaacggcg
atgagagcctgccggtgggcacgcgggggtacgaaacggcatgctcggtattccaagcgctcgccaaagacatgacagga
cacatgcggatctgccacccacacccacaagacccaccctcccttgcacatgctgtcgaaccacgccaacagcgccgtgg
gctaccacccgccctcacatcccgcctcacggcgaatgccgccaaccccgaacccaacgccataagcgagtatctgaaca
acacaggattgcctatggaagtcaaccaggctgccgctcacaacgaccccatggacgccgatagcccgacgccgcccctg
accgccccggcagcgcaagctgcgggaggccacggggcccgtcccagctggcgactggcccgcgccaggatcacacacga
tctagtcccacggcccgccgacaaccgcactaacggtgacactcaactcacctacgacctggacaatgacggacaggaac
tggcacaggtcctgcacagcgaaaacaaacaaactgtcacggacaaagaactgacacggaagcgcaaggccagagaggac
acctctgggacacgtgagaaatactggaaggtgcagtggaagccgtccatttgcccggccggcattgtctctgcttttgt
tcgcatgggctacgcaactatccagaatgccaggtgctacaagcaccctcttgcgacgcgcccaggcccacaacctgcgc
agaccgaggctgagcctccggctgaaacccaagcccacgcaatctcacctgaagagcctgcccaagctgcagagccggca
gcaccgcagcccactggggcccccctattctcgtcctggacgaccagactcctgcgacatgtcacgtgggcgccgagcac
ggaccgtgaacgggacctaaaacacagtccacaatgggaggagttactggaggagtgcaaaacccggctagcaaacggta
ccaaccaaggcccgcggccccgaacagtgcgccccgcacctgatcggaaccttaccgccagacagcgccaaggccgccac
gacgccgagcccctggataccgcatcccgcgcgcgtgacatccgcacgaccaccaccatcaccacaagcccgtgcaaccc
ctacaaggacatcgtggcccccggagcatacacaattaccaccactggtggcacccgccgtgacccagctgaggcgcacg
tccatgaacccagtggccgctggctgggcaccatcacctacccccgcctccttaccctgtgggagcgcttcaggcacacc
ggcaaccagcggcccaacgcctttgaggaagcggtcgctgccctcatcatgcgctaccgctatgacccggcgcagcagga
ccgcaaggccatgccaatgcaccaggtgtcgctgccggcaggcacagtagcagccatcgtccaatgcctgcgggtcacac
aagcagtacacattcgggaaatgtttgcgtccccactaaactcctccactgcagcccacgaatactggacacgagaccct
gctgatggggcctttggcgcactgcacgatgcctaccagaccgcatggaccggcttgcaatatgcccaccccccctctac
cccccacgatgcacggaaggcgctcatgtgggccctcgcatgcgccgaggctatgcgtgactcacaggaaccaaccctta
ctgtattggcgctccccaaagcggccactttcccccacacgcagtggcttcaacacccactttgccacgagctggccaac
tggtccgcgggcaccgcgggccttgacacaggacttggcaccaacacccaggctgaacgccagaaggggctccgactggt
cattgttgggaaccccgccggactccagtgctttgccccccgcctgaaacggctcgtggacacactgaaacggggggcga
acgcacccacgcacatcagcgacccgcgcacgtggacacacacggccacggccccaacctgcccggccctcccaaactca
cttctaaagcaagccaaataccagcacgctaacccaaagacgatacacgccatggctgacgaagcacgacgctttcctaa
cgcgcgattccagacccaccatgctctggcccacgacgtgaatggcactgtctggacagatggttcggtaagcaaaatca
aaactgaaaatggcaaagaagtccaggttgccggcgcctgcgcctggttcagcgattctcgcgttgtctacgtgaatcca
aatggcgctgggtgcactaacactattacgagagctgaactggcagcaattcgtgctgccctcgcagaatttggtggcga
aggtaaagaatttgcaactaagaagctcactattgcatcagattctgttgcaagcttgtacctaatcaaacgagcaatta
acgagcctcggcgactgcatctgagtaaacatcgggacctcctggattcagtcgtggcattgctccatgcacgccacgcc
cggggcgcacccaccgctctgattaaagtgatctcgcacaccgggctacacggcaacgaggaagccgataaaggggcggc
tgccgtcgccacccaggaaaaacccgccgatgtatccgaaccggccgacaacgacccgcacgcccggcactggtggccga
ccttcacggtcaccagggacgacgatagcacagccacgcactacgtgtcggacctaaaccggggcctcaccagggcaatg
gcccccagctgccgtggtggatacgccaacaaaaccctgtacactgagaaatgggccgaggcagcacccagccttgaccc
acgcgccagtaacgcgtacatgacgaactcggacgccagccacggcctacgccggttcatacagaatgctcgtcagggag
gcctcatctgcccggcccggctggctttgtttaaactacgagacagcgacaaatgtggtctctgtgcccacacccagcgc
agccgcggatctgacccagagcgtggcaccgcaggtcaccttgccggccactgcgcgcacccccaactcgttggcgctag
gatagccaaacacaacactgcagtgcggacgattgccgaatgcctacaccatggtcacaacggtggtggctacatgataa
tggatgccacctcccgagctgaactgcctgagtactgtgcgggcatgcggccgccgtcctggctctgcccgcaagtgccc
gctgcagacctcaacaggatgcggcctgacattctgtttatcccgaaccttccccggtccgaagcagaacgcttcatgac
atccccaccagccaacaaaggggcctacccagtgtacatccttgaagttggatacacctctgacctgcaccacagcgaga
agctcattcaaaaacaagcacagcacgccacccttgccactgccatgcgagctgcagggtggactgtgcactacgatact
aaacacgttattacactgggccacggtggcactgtcccccgtacccttgaaactctcctcaaagacctgggagccaaacc
gcaggcagccaaggcctgctgcacacgtctccacatgcatagcgtcaccacactccggggcaccgcaaacctgtactacc
ggctagagcgagagatgggcattgccaacacccgatgccgcccgggagggcgcacccaggggaccgccaatggcggcccc
cgcgcaggggagccggggtagggaaatcaagttttccgatggtggggtgagcttgtctcactcctccttaagacacgcgg
gcacctgtgccctgcgtagatattattattattatt
>Dualen-2a_cRei#LINE/Dualen
atgtttaagattatacgatatctcgctgcgaacacgcgcggataccagcttggaagcactctgttgagagctgtcgggaa
aatcggagctttgagccccaaaatggccctcctacgggtccttatcatgttaatgataagcctcacaaacaagttcccgc
tggaaagcccccggtcgtcgactggacccatccaccctcctggagtctctcgggctctcgtagacctatggtctcgatct
cgtgagctgtctcagacaacaggaatcggtggaggggacccatcggccgagctccagcggaactggcaagaaatggcgcc
attatcctcaatttctcccccggaagcccctcacgactcccaagactgcctgctagcgaatgcagaatatcaggaagtca
aacatgtaaaccgttccagcgaagcaagggaccaagaaccgagacccagccttgacataccgtgggaatccctcccaaca
cccacgaataaccaccagtatatcaaacgtgataagcaacctacagcagaacactcacacgagacagaacgccctctgaa
caagcttccgacattttggcagcaatactcaagaaagcctgatatacactaccaaaaccactcggataaacaacaaaaca
agaaagaaacctgcaccgccaaagccttccccagcgacctgccctcccagacacaaacaaactacatggaacactcatca
gatacgcccagacaagaagaataccaattaggtagaacaaaccgaacaaaggttaaataccgacacgcgactgaccccct
cacggggcccatcgataatcaatcgaaagaaggagcactaccactacattacaatagaatatggcaccctccaaaactcg
ttgagagccaatgcaaatctacgccgcggacactacacctgggacgaagcacagctcttatacaaacaaaaatgacaccc
gcaagctttgctagtgcctcacttaacaatactcgctgctatggccaaagcctatgcctgcggtccctacactcggcgtc
cgcccagcggatcgccagcgcaagccaacactgcgaaccatttagcgcctacaagacctcaaacacctcacaacgcctat
ccgcgcttccaatgcaatcaatagggacgcatggcatcacgcaagcgagctgcgccgcgccacccgacacgccgggcaag
cagcaccccctgcgtgtcgccttcgacgtgctgcagctcgaggcatggtacaggctggccagtgcgcgcgcgccctgcat
caccacaaaggctgggcccgccgtggccgcggcaatggacaccgatgacgaggagggagccggtgagacggggcaatcaa
caccccctactcagccccaacgcagcaaccacccacctgtgtatcctgatgccgacaaagcaaatctgtgccccacctgt
ctgcaaccacaacctgtacctaatcctgcccaaattgtaccacaccggtcaccatgcagcctaaatctacctagcgacac
ctgcgacgccatacgcacgggacctggacccctccggctgggctcacccaaaggaggactgcacactcgcgtggatggcg
ccgggaagctgggccagcaaaacaccggtacgacgccaagggccttggaagctatgaacagcatattgcgggaaaacacc
actacgccctgctgtgagctagatagcaaccacaggacgamagggtgtgctcatagtacggaaggagatgatagagccga
tggatgggggccgaggagctctacaacccacacggctgccagcaacaaggacaatgcggagcaaacccgctgccggaaag
agagagagcagaggatgtggtatgagactgccgatagatctgagcggtgcacgcacagtgcggctacaattttcagcaac
atgggcgtagacgccgatgggtatcgctcgcctgagagcctcgaactgcagagagatagcttttctaaatgtatcggatt
taatgcctgctggcgccaactgcaggacaagatggaggatgctatgggccctaggatagcagcgagcaatataggtgagg
acataagtagtgggagctatgcgcacgcggagagtagcaagaccgccgacgcagcggtcacctatggtaaagtggcaaga
gacgaagaactcaacgcggggaacgacggacccccggagcgagacaacgcggcgcacgccgaacaagcaaactgcaacac
atttgcctgtaccgtcctctgccaccacaacaccgcctacagcggcgaccccagcctctggtgccagataatgggaccat
accccatcacacagctgctactgaacaacgaaacagacacactcataacgacagccagctatgtctctgctcacaccgcc
agcacacttctctgggtcaccgtaggcatattccacggaacctgtacactcctgcgccacaccgtcgcctggctgcgaat
cctcctcgcacacacactatcctactcggccaccagcgctgggcagctaggcctgagcggctggcaagtcacgtcgcagg
catcactatggatccccacgctcatcctaactatcgccggcgttgcgcaactcaaccacgcatcacgcaacctgctagct
caccccacaccagcacgggcgaaaaacctgattttcaccrtccctgcagcctttcttctagcccagcctttaatcctcct
gatcatgacataccagcacaccacaaccatcattacgctactagcgacaacgtgcgcggtatacagcattatcaaaacaa
cgcgcggcgcgatacctgcaatcctggggcttccgctatatgggcttggccgcgggataatcctgaaacctaccttctct
atatgcacattgaccactatcatcctgctcctcatgaacctacaaaccactgcccactccccccaactagcaccagttac
gaccccgttggccctgcaactcctccctcacgtccctggcccgccaagcctcaacatcaccaccgtcaccaccaccctac
tcctatcccaaacacacgcacaccctcacgacgcaacgatcaaccttatcaccaaccttgcggcctactcgcacatcatg
agtagcaacccaatgactctacaaatcggcacgcagcctggacaacagcaacccgatttaacgtcaccctcacatccgct
acgaggcggaaataacacagagcggaccactacaccagcagtcgaaaacgggcatatcccagtaccactaagctggccca
gacaaataccaagcacatacttccgcgaacaacaacacctcaatttctgtacgatacacgctatcaacaacatgctggga
gcaccgtggctaagggcccatgccgtgcttgctttctgccaagtcgtgcacactgcgctggccgacacacccgaactaca
agcgacctggggccatcacttcaaacacaatgggcttttccatgaagccgccatcaaccattacctccgccaccgcccag
cgccaatcgacactacgggaacacgcctgcttctacgcttagccgcccctaaccttgacccaggccactctcaggacaca
attctaggcctactcccagaatgctcccggaacatggggtttatggtgcacgatgggagacacgcctacgcaatacgcaa
ggaagaagacagctggtttctagtcgaatcctttgtacacattgggcgtaaacctatgacaccggacctctggcaagcag
tgaaaggcgacatattctgcttacacccctaccacctagacatgccgcttgacccaaggacatacccaacaattccaaac
ctaccgccgccgccgcaaccaccatcaccgccgcccccgaatcaaaccaaacccaaacgaggccccacccaaagggccct
ctccactatgttcgcccgacagactacccaactaccgacaaaccacagtgcaggagacaacgcagcccccacaccccacc
caggccccgccgaaactacagtgactcgccccctcacccaagccaccctcaatattacccgaagggaggcgactgaacca
gcgcgaacgcagaacgaacgccccgccacccccgacagtgcagcacggcccacccgccgcccacgccatgacaaccagct
cgacctggagcccacaagccccacacgcgcgaacaccacaactagaccgagggccaatgcgaacatgcatgcaccgaaca
ccaatcccacacaaccaacggccaataatacaacacaaccaacgtgggcgcaagtcgttgctacgcatgccgaagcggca
ggaaatgcactccggacagttggccggatcacaacacaagcaccccaccaaaggccagagaccccgccaagcgccgcacg
acccacacagcgcccacgcgctgacccacccgacagcccgacaacgcaccaaacagttaatcccaacaccccacgacgca
caccgcctggccctacaccagaccctggcgctggcgcccaagacaacactgacacacgccctgacaacacaacttggcta
cacatcgccacacataacgtacgcgggctgggcacaaaccttctttccaccatatgccacctacgcgaatggaatgcaga
catcgtgattcttaccgaaaccaagctgggcccacgcacacgctggctaaaggacaccctaaggcaagagaagctatcat
accgcactttcacgtccacaaaaccagggactgaacagtataaacgccgctccgccggcgtcctcatggccatctccaaa
cgctaccactcggggagcaacgttcacacagcaacgatcccaccacacctccacgggtatatcgtccattgcaccatacg
cacaccacacagcacccccctccatatactgggagtttacgctccagaagacatgcccacacgccgtcgtatatacaaat
actgtgaagaaacaattaacaccgccaacaaaacggatgcacatgttattattggcggcgacttcaatgcagtcctgaat
gagggggacagaacagggccccttgatgaggcggacaaacaccacgcccgctttgtctcaaagaacaaactcaaaaggct
tcccgaattcggcggcacagtaagcatgtccttctaccaaacacgagatgggacccctcaacccaccagtcgtatagatg
acatcttaatctgtcagaacatccactcggccctccccacggcaagccgcacaccggcaaccctgcaggtgcaaccctgc
ggtggcctcttcgaccactactcactccacgcccgcgtgccaacctttccaatccgcctctggccctcacacaccgcaac
acaagcagacacacaacccccagagacgccgggcccgtggcgtactgtggtgctaccaatccctaaatcaacacttgaag
ccgcgcgaacaaaaatcgagcacacgctagccaacccaatcgcgaccctcgccagtgccattcagcctgccacaacagca
attcaacagcatctcgcacaacacacgtctggcgccaccaacgcctcggaactacaacatgcccttcagaccgacccggc
cattcaaacaccggacctagacgccctggctaaccagctcctagagatccttcaagacgggcttagtatcctagtcgaca
tgtgccccaaaaaaccacccacccgcggtgtgtttgcacctcgaaaaataaataagcgcatccgggagtcccacaatgag
ataaaacagctacgcacacagtgtgacgcactactccaacaacagcacccatatgctaacatcacgacgacgacggcgcc
taacactggaatcccattgcctgacccaacgacagagcaggatgctgaaaatccgccaccccaacagccacccccggcgc
acgacgccaccaccaccgcagaaccacaacgccggcctcgacctccccccgccacgccggcgatagccaacctgattgac
aaaataaagagagccggagatacgctgcggcaaatcctgaaaaagcaaacacggcacgatatccagaaagcacgagatag
gttccaacataaacttgccacgcgcgccaaacaagcccacaaagacatattttccacacaagagcaaagcagaggcatac
ccgcgctaatacacccacaaaacaaggcccactgtacggataaagcctccatccttgatgcaatccatgcctwcttccag
ggccagggagccagyatcacaggaccacgcagtggtaaatataaacccgaagatcgaacgcaagtgtacccattcgaccc
cagcctcagggccagctcccctgacacgttcaccctacacagccccatttcaccgctggcccacacgctgctccctagca
ttgcygacagcgctaactttgacacgtgtatcgatcacctaagtcgcaacaaatcccccgggccagacggtatccccaat
gaactactccgcgccctacccgcccctatgcgcacaaccgtgcacaacctcctcactcttatgtgggtccgagcccatac
gcccacctcctggaccgccagtgaaacggtcttactccccaaaccaggcgactcgctcttactaaagaactaccgaccca
tcgcgctagccaataccacgtacaaactatggaccagccttatcaccgtggctatttcggatatttcacaagacctagac
attttcagcgaaacacaagaggggttcctycgctacaggaacaccgagcggcaaaccctcaacctagtacacgcacttga
agacgctgggctcaccaagcaagacatatacgtgatgtatgcggatttctccagcgccttcaatactatatcgcacgacc
gcctcctggaaatcatgtgggacctaggaatgccacacgacctgatacgcgtcgtgcaaaacctatactccaacgcccgc
acatacgtacggaccgaacatggcctcacggccccaataagtatagaacgcggcacggtgcaaggcgacacgctctcccc
cgtcctcttcttaatgtttatcgagcccctaatccggtggctgcacgttggtggacgcggctactcatatggctgcttac
caccgcacctgaacgatcgctataactgctcgtccgcagcgtacgccgacgacctagcggtgcttacaaacaccttgagt
gacctgcggatacaatgcgataaaatccaccgctactctgaatgggccggactgcaggttaaccacgcaaagtgcagagt
cactggtatcctgcaccgcagagccatgcaagacaagggtctgaacgggcccacatgcaaccgtacactaagatcaatgc
tggaaaacaaaatccacattggcaccacaagtataccctaccttccagcgacggaaccgttcaagtacctcggtgtgcaa
gtcacaatgaccctaaactgggggccccaatttgcgtacctatgcaaaaatatcacggacaaaagcctaagcctccaaac
atgtcaagcctcaccagagcaatgcctgcgcatcatcaaatcgtgcattcaatccgttgctgcatatagtttcgccgtca
tgccctacacggaaaacgacatacgcacacttgacaatatgatcgcacgactggccagaacatgctatcgcctcagccgc
gggttccccacgcgagccgtcctaacgccagcagaaatgtctggcctaggagtcggctccctgctcccaatctatgtgca
gaaagcaacacgggccctaacattggccctgaatgacccaggccgcctgggaatggtcacacatgccctgcttgaactac
agaccagaatagccggcactacagacatgcacaaactccgccatgaaagccactactatacgacactgaaacaactcagc
atcatgcgcgcctataacctcaccctatgggaccacggggccccatacaaagggccacccaacacactgctaaccgcaat
cagccgcagcccacaccctatctcacaccacttggtccttaccttgacacaagccggccttgatttgcgaaaccttgtag
gtaaagagcgtacacccgaggggcgcgcatgcctcattccttctgacatcctcttccaacacctgccacgcaaccaatgc
caacataagcaccgagtggccctaaaccgccttagcctatgcctgagcgcggaatgcgatggtgcccgtgaggcaccttt
caaccaggctgaaagctacaaatgtcacttaccccttccgcagcgatacagagccctccccaacacgccagcctttgccg
ccctcctaccccgcaatgccaccccgggcgagctaacaacccaatctacgatggacgcccacctccaacacatgactgca
ctacaccccaataccgaggctcaaacaccccaacacccaaatggcctaggcccccgccaacgccaaaccacgttagccca
catgctgagaacaacaggtgccccacccacagcaccaacccagtcgccaacggcaactctaacccaaactccgacaggca
cactgcctaccccgccactagcgcaacccatgccaccgccgctaacacagcccacgcccccactaacaacaccagcgggc
ccggacgcccccaacacccagacaccacccacagtagcgtcccccacaacggcccaccagcagccaaaaagtaagaaaca
acgacccaacgccatcaagcgcctacagcaaaagatcgatgctgacccccggcacgacccactgccacctaccgatatgc
gcagccacacagagaaatctggctttatactaaacaacgaccccgatgaaaatgactccggtcccccgaactttgtcatg
tgggcaccacactactttgccaatgtacaaaaagacatgcaaggaaccaaccgcatgcctcgacttggaattccccgcca
ccacagcaggttcccgcaaaaccgcactcgccccaacccgacccgtacaatcccagcccacctcgcagacccctacttcc
tgggtagccaggtggacgacaccaatccgctaaatcccgtcacagcttacatatccgcaaacccgccaacaacacctccc
acctgtgcttacgactcccgaccgagatgggcagacactggggatttcatgattgcacctgagcctccaaactggccgaa
cattactggtgccacaccgggggacagccacgacccccgccaggctgaccacgacccacaaggacaaatgcgtgcagaat
atatgcaggagcgtgaacgcctccgtgcacacttggatgaccacccaccccaaccaaggcccttcaagcgttggatggga
atccgactccagctcctgacaggcaaactaccttggccgacgcaggcataccacgttgcccatgcagcgaagcaactagt
gtactccctgtaccacgacattgaggaaatctcgcacattcaagctgggcccatcactaaagccgtcactgccccagaga
agggtgccagtctccacaccgagcgctactatgaggtagcttggaaggacacaaccattgttaaaggagcggctgaggcc
tacacccgcatgaagtatactgggactgctgccgcacacatgggatacgggcaagcgtgccacaaatatttcctgcgcat
gaaatgggaccccaccagcgaacccgtagacaaatgccccaccctccaagggtggacccctgccatctccgaacacctgc
ggaaacttgcagaaccccctacacccacgccacaacccaagcccaaagacgcccgtcttacacctgcccaacagcaaggg
cgatggacgcaagccgacgtggccgcgtcccacgtccgacgcaccaccaaacagaacacgcgcattgacaccaacccgtg
caatccctacctcgacgtccaccccaccggaaggtatacaatccaaatcccagacacatacactgatgaacgcaccctcg
cccacgtctacaaccctaccggacgccacatagcatccgttacgctaggtaccttgctgactcttaaagctcggtatgaa
cacgccctatctacccaccatgacgcaaccagcccgcaccgatctcaagggggcttcccggaagacttggctaaactgct
actccgcacacgggtagacagcaaaggcaagacatgcaagtcggcccccacacgtgagcgctctctccccgagtccctga
agctggcgctgtacaactgccttgcctcgacacactcagaccctgaccgcccagtggggctggtggaacggtttgcctct
ccactcaactgctcgggccgggccactaaatattacagccaacacgcagctgactccctcttcggggcctcacatgatgc
gtacacggccccgtttgatggcctttccctcgcccaccctgaccctgacccagacgcctgcacaaaggcactggcgtggg
caacagcatcgatcgaacacctagaacaccaggccacccccgccatcaccttcatgattatcccacaaggcaaaggcgcc
gccagccggtgccttgcgagtccacatgtcaccatcctggccctgattccacctggcgtatccgcctctagcatgttaga
tggccttggggcggccgacgaggctgccagcagcaagcagggcctgcagctactcctcattgcgaacaccacaggggtac
aagcactcaactccaacaacaacctgacacgtctccaaacctccctggccgaacttggagcggtgccgccaccgacctcg
caacccccagggcgccgacaaccactggagtggcccgcgcgcgtaaccctcccccgtgaccgcacagccccaccgggccg
accatacagccaccgtgcaaaagcccgtgcaaagcagctaactagaccccaagcaccagcagcacagggcctggacacat
gccctacgcccatgcccacgctctctgccctctacaccacacgagctgccttccccactcggagcagctacctgtacgat
gccgccaccattgtttggaccgacggatcttgcatcaaagttgcggccggtgaagatggcaacgaaatgaacaaactcgg
tgcttgcgcgtggtcccaacagaccgaacacatctacgtcgaaccaggcggcctcaacagcaccaacacaatccagagag
ccgaactatcagccattctcgttgcgttagaatacatccgcccccgactctgtctgatgggcatgacccaagtaaccata
gccagtgattccctagtgtctctctacttgatccgccgagcccttactgcaccacaacgactcctactatccaagcataa
aaacctgctggaaaacattctccacgagctacaaatgtatgccgacgccggggtcccagtccagctgctgaaagtccgct
ctcacacagggctccacggcaacgaggaagctgacaaaggtgcagccaaagtcgccgccaacgacatggaggccatgggg
caggccatacgcttagcaccagacgaaccgtggtccaacatctggtggcccaaacgcaactctgacaatttctacctaag
cgacctaaaccgtggagtcctgaactcattgccccccgaagcacaacaaggctttaccaataatacaccagtgctggagc
aatgggcggaagcatctgccaacatgtgccccaccctcagcaaccgcaccctcgccagctccaccaggcacccctggctg
gtcaagcaaatactctacgcccgctacggctacctcttcaacgcacagcttaaacggcgctaccgcctgggagggaacgg
caactgccccctctgccacacccctgactccggagggcacatcctcggaggctgcacacaccctaaaatgaaaggcgcgt
acatcaatcggcacaactgggcagtccagcgtatcgccaaatgcatctccaaagggacctacgggaacgggttcatggtc
atggacgcgggccccctagccgacctgccacactatgcgtctgcacaacgcccccccgcctggctggctgcggagaggac
atcatcaccccttattacaaggctcagacctgacattctgttcatcccaaacctgcccgcccatgaaacacatagagaag
ggtaccgcccgcccctgaacaaagcacggctgcccatctatatccttgaaatcggttacagctctgacgtccgccatttg
gacaagcgggaagaaaaatctcaacaacaccaagaactcaagcgactgctggaagcggccggatggacggtccactactc
caccaatgaatgccttgcgctcggagtgactggggccatcccttgcaacctcactaagctgctcacctctcaacttgggg
tgacccacacagccgcacgagtatgcggagagaggctccacacacacgctgtgaacagtgcgggcggcattatcaaaatg
cgccgagtaaccgagcaggaactcaaaccgagaggcgggtgagccacggctcccccacacctcctcggagtgcgtggtga
ggtggcagcgcgagggggatgggcctcctcgccctagccaccttaccccgataatccacgccaggccccatgggccggcg
tttgaattattattattatt
>Dualen-2b_cRei#LINE/Dualen
agcttccgacaatatggcagcaayactcaagaaagcctgatatacactaccaaaaccactcggataaacaacaaaacaag
aaagaaacctgcaccgcccaagccttccccagcgacctgccctcccagacacaaacaaactacatggaacactcactaga
tacgcccagacaagaagaataccaatttggtagaacaaaccgaacaaaggttaaataccgacacgcgactgaccccctca
taggrcccctcgataatcaatcgaaagaaggagcactmmcactacattacaataggatatggcaccctccaaaactcgtt
gagagccaatgcaaatctacactacacctgggacgaagcratatacaaacaagaatgacacccgcaagctttgstagtgc
ctcacttaacaatactsgctgctatggccaaagcctatgcctgcggtccctacacycggcgtccgcccagcggatcgcca
gcrcaagccaacactgcgaaccatttagcrcctacaagacctcaaacacctcacagcgcctatccgcgcttccaatgcaa
tcagtagggrcgcatggcatcacgcaagcgagctgcgccgcgaagcccgacacgccgggcaagcagcaccccctgcgtgt
cgccttcgacgtgctgcagctcgaggcatggtacaggctggccagtgcgcgcgcgccctgcatcaccacaaaggctgggc
ccgccgtgaccgcggcaatggacaccgatgacgaggagagagccggtgagacggggcaatcaacactccctactcagccc
caacgcagcaaccactcacctgtgtaccctgatgccgacaaagcaaatctgtgccccacctgtctgcaaccacaacctgt
acctaatcctgcccaaattgtaccacaccggtcaccatgcagcctaaatctacctagcgacacctgcgacgccatacgca
cgggacctggacccctccggctgggctcacccaaaggaggactgcaccctcgcgtggatggcgctgggaagctgggccag
caaaacaccggtacgacgccaagggcctgggaagctatgaacagcatattgcgggaaaacgccactacgccctgctgtga
gctagataacaaccaaaggacgaaagggtgtgctcatagtaaggaaggagatgatakagccgatggatggacagctttat
gggtctacaacgccgtgacatttgaaaggcagagagatgtgacgcaaccggaacttagcgtgttgagaagtagtaagacg
aacaagacagtcaacctgcggcctgcgacatacaatggctaccctgcgattgaaaatcgagttggtcagatagtcgtgaa
ccacgctggaaactgcaagacgatgttgcgcccgagttcagaggcgactctagatgtagatgttcgaataagtgacacac
atgaggagagagacacctggacgcaaaccacacaagagccaaaaaagcgtcaaaaccacacgcccaattgtaatacggtg
cgtatggagacaggccccaatttcaacgcccaactgcaactgcaaccgcttagcaggaactctaaataccaagcagtcca
gcctaccaacatcagcaccacacgactttttaagcaactgctctgttacaatgaaagcggcaacaagtggcaacaaactt
ggtgttcgatcatgggcccataccctatacacactctccgcatgcacccaacggcagatcccctgataacaactctgatc
cttatcaccacacacgctgtcagcgccacatgctgggctacagtgggaggcttccacatccttctggcccttgtccgtat
caccctggcaaccacmggcagaggggtgcccctcatcctgacccacctcagcagcatcatagcccgcctcctgaactaca
gctggcatactgcagcctgggcctccctctggatcccaagctgctctctggcgctctacggaggaatgcaaattactagc
agggtcctcgcagccatgacaaaacggacagtgccccacctgctaacaatgacctttacatgtcttgcagcatttatgct
actccagccgctaatactcatgatatgcacgcacgaacacaccaccaccaccttcaacctactcctcgtaggccacctca
catacactaccatacacatgacgcgcggtctgattctcgctgtccccgggttcccactatacatcacatgccgcgcccta
gccaagaggcccgttaccttcacgcgaaacctactaaccatactcctgcttattgccagtatcaaacacacagctgaaat
accactcctaacaccggccatcacatgcgcagctacacacctactcacgcccattactcatgccccctttacggacacgc
gcctaacccacctcatatccatgttcgcccaaacacacacggccccccacctggaaacctacgccacacaagcaaagatt
tcaatatataaaaacctgcttgatgatgccgtgcattcaacgtgccctacaccaaccccatcacactaccagactccagc
tacctggcctctgactttgttacaaaacacatggagccccgtgcctgtgcccctacagctccgagggggtgatcagcagg
tggaaacccgcaccacacccattaccaccgcaccccctgaacctggacacacaccagaacgcctccagtggcccagacaa
atacaacccacgttcttcagggaacagcagcacctcaacttttgcactgtgcatgccatcaacaacatgcttggcacacc
gtggctgcaatactcagccgtgctcgccttctgccaagtcacacacgctgcgcttgcagactcaccaacgcttcacaccc
tctgggcccaccactttcgccacaacgggcttttccacgaatctgccatcaaccactacctccgacatcgcccggcacct
ctagacgacgcagggacacgactactcctacgtgtagtgtcaaggacactagcgccaggacaatcacaagaaaccattat
ggggctactccctgattgctcccgaggcctaggcttcatggtgcatgacggaggccatgcctacgccgtacgcaaagaaa
acgatacctggtacctagtcgactccttagtaagagtgggccggaaacccatgacaccagacctctggtccgaaattaaa
ggagatatattctgcctgcacccgcaccatcctaacacaacctgcgacccggcaacgtaccccactgtccagggcctccc
catgccaccaccgccacctccgccccccacacgccccagggttcgcaaaggacccatccaacaaaccttgagtgccatgg
ccagacgacccaccaaccctacagcccccaaccctcagcagcaagaacccaccgaggaggccactgccgcagcgccactg
gaagttagagcccagccgcccccaccacgcgcacacacccaacccaccattccgacccttctcatgcgcaaccccaaccc
cagtcagaaccacggcccccagcccgacgccaacacagtcccacaaccggcagccacgctgccgcaggcacaccaccgtg
aggatgaacgccctgccaccccccatagcgccgcccgccccacacaacggcagcgccacaacgagcaccttgcagagggc
agccctcgcagccctacgagagtgcacgtacaggcacgagcaaccactcataataatgggaacgcacagcaractcccac
ctccccgcaagccaaccacccgcccgccgcagcccccgacccccgccagcccacccaaacatgggtgcaagtcctcacag
ccaatgtcaccacagctggcaccactgcactacgcgcgctaacccgcctatcgccatccccccgcagaagaccagaaacc
cctacaagcgcagcccggccacaacaacgccaccgcccggacccaccagatagtcccaccacccacatcagggctgcccc
acaagccgcaccgccgacactccccaccggacaccccccggacggccaaccccccaacaccccacccgagcccacatggc
tccacatcgccacccacaacgtgcgaggactaggcaccaatctgctctcaaccttatgccacctgcgggaatggaacgca
gacattgtgatcttcactgagaccaaacttggcccccgcacccgctggctcaaagacaccctccgccaagaaacactagc
ataccgcacctttacatccacgaagccaggtacagagcactacaagcgccgctctgcgggggtggccatggccatctcaa
agaaataccactcaggcggcggtatcgacacgcccaacaccccatccaacctccagggacaccttttgcactgcaccatc
cgcacgccgcacagcacccccctacacgtacttggtgtttatgccccagaagacatgccaacgcgccaccgcatctacca
atactgcgagaccactcttaagaatgcctctgctgctggggaatacgtcattattggtggcgatttcaaygcagtactca
aacaagaagaccggcagggacccacggacgatgcggacagactgcatgcccgcttcgtctccagcaacagactgcagcga
ctccctgaacccgggggaggcaccagcatgtcttactaccagactcgaaacggcacaaccctccccaccagccgcataga
cgacatcctcttctgccaaaatgcaagcgcagctctcgccgaccccaccagtccaactccagcgctaacctctgttgaag
cgtgtggaggcctgttcgaccactactccgtacactcacgtgtaccaaccttccctctccgactctggccctcacgcatg
gccactctgacggagaccaccccccctgacaacccaggcctttggcgtaacgttgtcctgccagtccccaaatccaccat
agaagcarcacggacaaaaatagaacacaaccttgcgacacccatcgccgccctgaccaatgcactgcatccagccacca
cggcaatccagtcccacctggcccaacatgcaacgggagccaccacagccgtagaattgcaggacgccctacaacaagac
ccagcagttcagacacccaaccttgatgctctagccgcccaactgcatgacatactgacagacggactgagcatccttgt
agatatgtgcccgaagaaacccccagtacgtggggcgttcatcccgcgccgactcagcaggaaactacgaaaggcccatg
atgaaattaaacaactacgcacacaatgcgaccaacttaacaacacaacccccaacacacaccccgcagccacccaacca
gaaacgggccctacccaaccagaggctgggacagcaacagccaccccttccccccctcagcccgccgagaatggggaaac
ccacccagcaacagctgtcacgccgcaacccgcccgcagcccacgaccgcccccaggcacccgtgctatagcggagttaa
tcgataagattaaaaccgcgggacaatcactacgcaaacttctcaagaaacaaacacaagatgatatcaaaaaagccara
gcccgtttccaacacaaacttgccacacgagccaaacaagcccataaggacatcttctccacaaacgagcaaacacgagg
tatccctgcactcctacacccacacaccaaagcacactgcaccgacaaatcctcaatactagacgccatccatacctact
tccagggccagggagccaccatcactggaccccgaacgggaaaatataagcctgaagatagactgcccaacaatacctac
ccattcgaccctaaatacaagaacagtgcccctgacacctttaccctacacagcgcaaccacaccaccaacgcacgcgct
gctccccagcattgcygacagcaccaacttygactcgtgcattgaccacctgagccgcaacaagtccccaggaccagatg
gcatacccaatgagttgcttcgcgccttaccgcaaaccttgcgtagcactctgcataacctccttaccctgatgtgggtg
agggcacacacaccagcctcgtggacggccagtgaaacagtcctgcttcccaaaccaggagacccgctcctcctaaaaaa
ttaccggcccattgcacttgccaatactacatataaactctggacaagccttataaccgtagccatatctgacatctcac
acgacctagacttattcagcgagacacaagaagggtttctgcggtaccgcaacacggaacgacaaactctaaacctagtg
cacgcactagaagatgcaggcctgaccaaacaagacatatatgtgatgtatgccgacttctcaagcgccttcaacacaat
ctcacacgacaggcttttggaaattatgtgggacctcggcatgccacacgacctgattcgtgtggtccaaaacctctact
ccaatgcgcgcacctacatacgctctgaacatggcctgactgcccctatctacattgaacgtggcaccgtacaaggagac
acactctcacccgtcctattcctggtgttcatagaaccactcatccgctggctgcatgtyggggggcgcggctactccta
cggctgcctaccaccccacctgaatgcccgctacaactgctcctccgcagcctacgccgatgacctggcagtgcttacaa
acaccttaagcgacctccgaatccaatgcgacaaaatacaccggtactctgagtgggcaggcctccaggttaaccacgca
aagtgcagagtcactggtatcctgcaccgcagagccatgcaagacaagggtctgaacgggcccacatgcaaccgtacact
aagatcaatgctggaaaacaaaatccacattggcaccacaagtataccctaccttccagcgacggaaccgttcaagtacc
tcggtgtgcaagtcacaatgaccctaaactgggggccccaatttgcgtacctatgcaaaaatatcacggacaaaagccta
agcctccaaacatgtcaagcctcaccagagcaatgcctgcgcatcatcaaatcgtgcattcaatccgttgctgcatatag
tttcgccgtcatgccctacacggaaaatgacatacgcacacttgacaatatgatcgcacgactggccagaacatgctatc
gcctcagccgcgggttccccacgcgagccgtcctaacgccagcagaaatgtccggcctaggagtcggctccctgctccca
atctatgtgcagaaagcaacacgggccctaacattggccctgaatgacccaggccgcctgggaatggtcacacatgccct
gcttgaactacagaccagaatagccggcactacagacatgcacaaactccgccatgaaagccactactatacgacactga
aacaactcagcatcatgcgcgcctataacctcaccatatgggaccacggggccccatacaaagggccacccaacacactg
ctaaccgcaatcagccgcagctcacaccctatctcacaccacttggtccttaccttgacacaagccggccttgatttgcg
aaaccttgtaggtaaagagcgtacacccgaggggcgcgcatgcctcattccttctgacatcctcttccaacacctgccac
gcaaccaatgccagcataagcaccgagtggccctaaaccgccttagcctatgcctgagcgcggaatgcgatggtgcccgt
gaggcacctttcaaccaggctgaaaactacaaatgtcacttaccccttccgcagcgatacagagccctccccaacacgcc
agcctttgccgccctcctaccccgcaatgccaccccgggcgagctaacaacccaatctacgatggacgcccacctccaac
acatgactgcattacaccccaataccgaggctcaaacaccccaacacccaaatggcctaggcccccgccagcgccaaacc
acgttagcccacatgctgagaacaacaggtgccccacccacagcaccaacccagtcgccaacggcaactctaacccaaac
tccgacaggcacactgcctaccccgccactagcacaacccatgccaccgccactaacacagcccacgcccccactaacaa
caccagcgggcccggacgcccccaacacccagacaccacccacagtagcgtccctcacaacggcccaccagcagccaaaa
agtaagaaacaacgacccaacgccatcaagcgcctacagcaaaagattgatgctgacccccggcacgacccactgccacc
taccgatatgcgcagccacacagagaaatctggctttatactaaacaacgaccccgatgaaaatgactccggtcccccga
actttgtcatgtgggcaccacactactttgccaatgtacaaaaagacatgcaaggaaccaaccgcatgcctcgacttgga
attccccgccaccacagcaagttcccgcaaaaccgcactcgccccaacccgacccgtacaatcccagcccacctcgcaga
cccctacttcctgggtagtcaggtggacgacaccaatccgctaaaccccgtcacagcttacatatccgcaaacccgccaa
caacacctcccacctgtgcttatgactcccgaccgagatgggcagacactggggatttcatgattgcacctgagcctcca
aactggccgaacatcactggtgccacaccgggggacagccacgacccccgccaggctgaccacgacccacaaggacaaat
gcgtgcagaatatatgcaggagcgtgaacgcctccgtgcacacttggatgaccacccaccccaaccaagacccttcaagc
gttggatgggaatccgactccagctcctgacaggcaaactaccctggccgacgcaggcataccacgttgcccaagcagcg
aagcaactagtgtactccctgtaccacgacattgaggaaatctcgcacattcaagctgggcccatcactaaagccgtcac
tgccccagagaagggtgacagtctccacaccgagcgctactatgaggtagcttggaaggacacaaccatcgttaaaggag
cggctgaggcctacacccgcatgaagtatactgggactgctgccgcacacatgggatacgggcaagcgtgctgcaaacat
ttcctgcgcatgaaatgggaccccaccagcgaacccgtagacaaatgccccaccctccaagggtggacccctgccatctc
cgaacacttgcggaaacttgcagaaccccctacacccatgccacaacccaagcccaaagacgcccgtcttacacctgccc
aacagcaagggcgatggacgcaagccgacgtggccgcgtcccacgtccgacgtaccaccaaacagaacacgcgcattgac
accaacccgtgcaatccctacctcgacgtccaccccaccggaaggtatacaatccaaatcccagacacatacactgatga
acgcaccctcgcccacgtctacagccctaccggacgccacatagcatccattacgctaggcaccttgctgactcttaaag
ctcggtatgaacacgccctatctacccaccatgacgcaaccagcccgcaccgatctcaagggggcttcccggaagacttg
gctaaactgctactccgcgcacgggtagacagcaaaggcaagacatgcaagtcggcccccgcacgtgagcgctctctccc
cgagtccctgaagctggcgctgtataactgccttgcctcgacacactcagaccctgaccgcccagtggggctggtggaac
gctttgcctctccactcaactgctcgggccgggccactaaatattacagccaacacgcagctgactccctcttcggggcc
tcacatgatgcgtacacggccccgtttgatggcctttccctcgcccaccctgaccctgacccagacgcctgcacaaaggc
actggcgtgggcaacagcatcgatcgaacacctagaacaccaggccacccccgccattaccttcatgattatcccacaag
gcaaaggcgccgccagccggtgccttgcgagtccgcatgtcaccatcctggccctgattccgcctggcgtatccgcctct
agcatgttagatggcctcggggcggccgacgaggctgccagcagcaagcagggcctgcagctactcctcattgcgaacac
cacaggggtacaagcactcaactccaacaacaacctgacacgtctccaaacctccctggccgaacttggagcggtgccgc
caccgacctcgcaacccccagggcgccgacaaccactggagtggcccgcgcgcgtaaccctcccccgtgaccgcacagcc
ccaccgggccgaccatacagccaccgtgcaaaagcccgtgcaaagcagctaactagaccccaagccccagcagcacgggg
cctggacacatgccctacgcccatgcccacgctctctgccctctacaccacacgagctgccttccccactcggagcagct
acctgtacgatgccgccaccattgtttggaccgacggatcttgcatcaaagttgcggccggtgaagatggcaacgaaatg
aacaaactcggtgcttgcgcgtggtcccaacagaccgaacacatctacgtcgaaccaggcggcctcaacagcaccaacac
aatccagagagccgaactatcagccattctcgttgcgttagaatacatccgcccccgactctgtctgctgggcatgaccc
aagtaaccatagccagtgattccctagtgtctctctacttgatccgccgagcccttactgcaccacaacgactcctacta
tccaagcataaaaacctgctggaaaacatactccacgagctacaaatgtatgccgacgccggggtcccagtccagctgct
gaaagtccgctctcacacagggctccacggcaacgaggaagctgacaaaggtgccgccaaagtcgccgccaacgacatgg
aggccatggggcaggccatacgcttagcaccagacgaaccgtggtccaacatctggtggcccaaacgcaactctgacaat
ttctacctaagtgacctaaaccgtggagtcctgaactcattgccccccgaagcacaacaaggctttaccaataatacacc
agtgctggagcaatgggcggaagcatctgccaacatgtgccccaccctcagcaaccgcaccctcgccagctccaccaggc
acccctggctggtcaagcaaatactctacgcccgctacggctacctcttcaacgcacagcttaaacggcgctaccgcctg
ggagggaacggcaactgccccctctgccacacccctgactccggagggcacatcctcggaggctgcacacaccctaaaat
gaaaggcgcgtacatcaatcggcacaactgggcagtccagcgtgtcgccaaatgcatctccaaagggacctacgggaacg
ggttcatggtcatggacgcgggcccgctagccgacctgccacactatgcgtctgcacaacgcccccccgcctggctggct
gcggagaggacatcatcaccccttattacaaggctcagacctgacattctgttcatcccaaacctgcccgcccatgaaac
acatagagaagggtaccgcccgcccctgaacaaagcacggctgcccatctatatccttgaaatcggttacagctctgacg
ttcgccatttggacaagcgggaagaaaaatctcaacaacaccaagaactcaagcgactgctggaagcggccggatggacg
gtccactactccaccaatgaatgccttgcgctcggagtgactggggccatcccttgcaacctcactaagctgctcacctc
tcaacttggggtgacccacacagccgcacgagtatgcggagagaggctccacacacacgctgtgaacagtgcgggcggca
ttatcaaaatgcgccgagtaaccgagcaggaactcaaaccgagaggtgggtgagccacggctcccccacacctcctcgga
gtgcgtggtgaggtggcagcgcgagggggatgggcctcctcgccctagccaccttaccccgataatccacgccaggcccc
atgggccggcgtttgaattattattattattatt
>Dualen-3_cRei#LINE/Dualen
acttatcgttctaaatactccctattgcctctccacactacgagagcgccgacgagctcaacatttgagcgggacgtgcc
gaacgcggggatcttccccaaaatggccacaatgctggttcttatcacctatgtgatgctaatcttgggagtactcgtcc
ggacgagccactggccggaggaggtccgacccttccatacccctgaagtgctacaagctctcgcaggcctcttggcccga
tcttggacgccgtctctgacatcagggggtccagaggaagtggcgaccacggctatgcaccggatgccaccccaaaaata
cgcgccattttgcatccccgcgaccctcgtcgcgacgaatcccgcaatatgctttgcaggctctaagctctccagtggaa
gctatggatctcagcagatgaacgtgagaagcgcagcgcctacgccgacgcaacaatcgcagcaacccctccctggaact
cgcaaacagcggctttgcaacgagaccaatactactttacctgtcagcctccaacccccagcgcctgacgtgcagaactt
agacttgtcacgggaccgtcgcagaccagcgaccacctcgcctagggctgcaaactcctgcacttccagaactctcaaat
cgccgacactacagcactacgtacttaccagtctccagccaccagcgtccgacggacaaaactcagacatgtcgcgagga
ccagcgaccacttcgcctatggctgcaaaccctttcagtcccaaaactctcaaatcgccagcctcacagcactacagcaa
agctgaaagaccaccggatgacacgccccacgaccccggccccggcagctcggcccggggcccgcgcgcccccgctgcac
tcctgtgccatacccgcaccgccagccccgccctccagctgtggtgtcaaactatgggaccgtaccccatagtccagctc
cagatgcacaacgacactgaccccctcattgccaccgtgtcctacatatcagcacatattaccagtgcgctatgctggac
agctgtaggcaccttccacggatcctgtgccctccttcgccacaccatagcctccttgcgtaccctcctcactcacactg
ccgcctacatgaccacatgcaccggcactctgatcgcccacagctggcgcactgcagcaagcataaccctgtggccaccc
gccctaaccctggtcgcagccagtgtagcacggctggcctggtctgcccgtaccatgctctcccacccatcagctggcaa
cctaactaccctaaccttcacccttctcgccaccctaacgctatcccaaccactcctcctcctcatcagcacacaccagc
acattagcaccaccctcacgctcctcaccacaaccgccgccatctacgccaccctcaggaaaacccacggcgccccgctt
atcctgctgggcctacctgtatacgccacgtgccgcgccgtagctgttaaaccggcctacaccatgcgtacactgcttac
cattctcctcctgcttatgaacattcaagccacggctgaagcacccgaactaacacccgcagctgccccactcgcaatgc
aactcctcacccgcatcccgggttcaccaacccttaacaccggagtcgtggggctcacctacctcctatcgcaaactcat
gtgcacccccagcccgcatgcctagctctcacaaccaaccttgccacctatcgctacctgattgatgttacaaccccctg
gtcacacacactcggcagcccgataccccctcccatacacctcagaggaggcaacccaattgaacacacaccggcacccg
accgagtggctgctgctactgagtccgggcgcaaacctgagcgaatccaatggcccagacaaatacaacacaccttcttc
cgggagcaacaacaactcaacttctgcactgtacacgccataaacaatatgctgggcaaaccgtggttactggctacaga
tgtgcttgccttctgccaggccacgcatactgcaatggccgacacgcctgccctacacaccctatggggccaccacttcc
gacaccatggactcttccatgaagccgctatcaaccactacctgcgacaccgccccccagccgtggaccacacaggggca
cgactactcctgcgcacagtcgccaaagcactagccccgggacacacgcaagaacatattgtaagccttctccccgactg
ttccaagggccttggtcttatggtgcacgacgggcgccatgcgtatgccatccgcaaagagaatgacacctggtacctcg
tcgactcactggcacacattgggcgcaagcctatgacgcaggaactctgggctgccaccaagggggatctcttctgcctc
caccccctacacccggacatgccccctgaccccctaacataccccaccatcccgggcctcccggaacccccaccaccccc
gacgcccaccacccaacccagacccaggaaagggactgtccaactaaccctcaacaccacaatgacccgcaccttgaacc
gtgcaccactgaaccccaacccggaaaactccacgaccagcaacagagcgcagacccgcccccagacccaaaccaccctc
gccaacttagtggcacgatcccaaacacacgccgagccccaaggcacccaacccacaccgccagaagacccccaggagcc
gcccccacacacgcacgcacccacacatgagcacggccgcccccccactcccccaagtgcagcccgccccacaaggcgcc
tgcgccgcaacgaccaaatcagcccccacagccccaccagacaccgtacccaacaggataccacaacagaaaaccaacaa
ccccaggtcccaccgcccgccaacgacccagtccccacgccacaaccccgcccaacatgggcccaagtcctcacaaacaa
tgccaccgcagttggtaccgcagcgctccacgtgctaacccgcctatcacccgccccacgacaccgacccgacaccccca
ccagtgcggcccgccccacacaacgcccgcgccaggaattaccaggcagccccacaacccacactgcaaccgctcycccg
gacccaccgccaaccaaccccaccgcaacccagcccgtaacggaacaggcagctgaacccgccgccagctggctccatgt
tgtcacacacaatgtgcgcgggctgagcaccaacctcctgtccaccatgtgccacctgcgggaatgggacgcagatattg
tgatcctgaccgaaacaaagctaggcccgcgcacgcgctggctcaaagactgcctccgactcgaaaacctggcctaccgc
accatcacctcgaccaaaccagggaccgagcactacaaacggcgatcagccggcgtactgatggcggtctctgcacggta
ccactcaggcggacacctccacatacccccaaccccacccaacctcctgggccacctggcccactgcactatccgcacac
cacacagcatccccctgcatatactaggcgtatactgccccgaagacatgcccacacgccgccgcatatacacctactgc
acctccacattaaaatcagcggccgccgcaggcgagcacgtcctaatcggtggcgacttcaacgccgtactgaccgcagc
agaccggacagggcccctcgatgacgctgacagacaccatgcacggtttgtctcatcccaccggctgcaacgcatcaccg
agccgaacggcaccaccagtatgacgtactaccaaacacgtgacggtcaccctaaagccatcagccgcatcgatgatatc
ctcatctgccagcacacgtcgaacgccctagcagctgccgcaacggagccaggcggaaatacgccaacactcaaagtcca
acccagcggcgggctattcgaccattcctcagtccacatccaccttcccacctttcccatgcgcctatggactgcaccca
cgggcaaccgcacgggcaataccacacaacccccaacggggccctggccacaagtggtgctccctatctccacctccacc
ctggaggctgtaagaacaaaaattgaacacacacttgcctcacccatagccaacctcgctgctgctctccaaccggcctc
caccgctatccgagaccacctcgatcgctacactaccggagccaccaacgccaccgagcttgacacccaactaagaagag
accccaccgtccaagccccgaacctcgacgcactggcaggacaactccacgacatactcaaagacggcttgaacatcctc
gtggatatgtgccccaagaaaccgccgcggaccggcgccttcgccccccggcggattagcaagaagatacgtcgggcaca
cgaggaactacggcaactccgagcggccatcgcagacaacgacaccctacacacacccggaaatgccgccacgggagcgc
caaccccgccacaacccaacccctgtcctccgacagagggcgaacccacaaccccaacccccacccgaggcccccgaccg
ccaccgcccaaccaaaccgtatccgacctcatcaacaaaatcaagcatgttggaagcacactacgccaaaccctcaaaaa
gytcacacaatcagaggtacaaaaatccagagcccgcttccaacacaaactagccacgagagctaaacaagcacacaaag
acatcttctccaatcaagaacaggcccggggtatccccgccgtcctacacccccacaccaaagcacactgtacggacaaa
gcatccatcttggaggccatccatacatatttccaggaccaaggggccaccatcactgggccgcgcaccggcaactataa
acccgaagacagacatccgaacaccaggtacccttttgaccccagcaacagaaccgcacccgacactttcaaactgcaca
gtacatgcagcccgactagccacgcactgctaccaagcatctccgacagcgccaattttgacacatgcatagaccaccta
agcagaaacaaatccccgggacccgacggcattccaaacgagctactacgcgccttaccgacacccctgcgcacggcact
ccacaacctacttatcctaatgtgggtcagggcccacacacctgcctcgtggactgccagcgagactgtcctgctcccca
aacctggagaccccctsctgcttaagaactaccgccctattgccctggccaacaccacgtataagctctggactagtctc
atcacggtggccatctctgacatatcacacgacctggacctgttcagtgaaacccaagaaggcttcctacgctaccgtaa
cacggaacgtcagaccttaaacctcgttcacgccctagaagacgccggcctgaccaaccaggatatctatgttatgtacg
cagacttctcaagcgccttcaacaccatatcacatgaccgcctactggaaattatgtgggacctggggatgccccatgac
ttgatacgcgtcgtacaaaacctttacgcaaatgcccgtacttacatacgcactgaacacggccttacctccccggtaca
cattgaacgaggcacagtccagggcgacacactctcccccgtactctttctgatgtttatcgaaccgcttatacggtggc
tccatgtaggaggccgcggctactcctacggttgcttaccaaaccacctcaacaacaggtaccactgctcctcagccgcc
tacgccgacgacctrgcggtgcttacaaacaccttgagcgacctacgcattcaatgcgacaaaatccaccgctactcggc
atgggcgggcctccaggtgaaccacgccaaatgccgagtcacgggaatcctgcaccgaagagcccagcaggacaaaggcc
tgaacggtcccacctgcaaccgtaccctcaaatcaatgctcgaaaacaaaatccayattggcgacaaacctgtgccttac
ctccccgcaaccgaacccttcaaatacctgggagtacagataaccatgaacttgcactggggaccccagtttgcttacct
atgcgatgccatcaaagaaaaaagtgccaacctgcaaacgtctctcgcgtcaccagaacaatgcctgcgaattataaaat
cctgcatacagtctatggcagcatacagctttgcggttatgccgtacacagagaacgacatccgcaccctcgacgccatg
attgcgcggctggcaaagaagtgttaccgcctcacccctgggttcccgacacgtgccacacttgcccctgcggacatgtc
aggccttggggttggctccctcctgcccttatatgcccaaaaagccacacgggctttgacccttgccctgaacgaccccg
gcagactaggcatggtcacgcatgccctgctggaactacaaagccgcatcgccggcacggcagccatacacaaactacgt
cgggaaagccacttctacaccacactcaaacaactcagtatcatgcgagaatacgacatcaccctgtgggaccacggagc
gccgtatgccggccccatcaacaccatcctccaagcagtgaaccgtaacccccgacccatcccacaccacctcgtacata
cgctggcgcaggccggcctggacctcagagccctgataagcacggaacgcacgaaagaaggcctaacctgcctgattccc
tccgactccctgttcctccgcctcccccgtaaccaatgcaaacgtcaacaccgtatcgcgctgaacaggctgagcctatg
ccttagtgccgaaggtgccccaacccgcgcggctccatatgaccagccggagacctacaactgccacctgcccctccctc
agcaataccgtgccctcccggcgacacccgccttcgcggccctgctcccgcaatccgccacagccaccggcgccccccag
accactctcatggctcaccgtcaacatatgamcaccctacaccccgagcccaactcgacccaaccacacgcgcccaccgc
ttttaacgcaaccgcaccaccccgggccgcccagccccgaggcgtgcccacgcgccaagctgccctcacccgccaccttc
gccccgttgagactgcatgcacactggcgaccatacccgcaccaccgacgcaggcaggcacgcccgacccgaaccaaacc
gccacacccatcgccctagcccagggtacagcacccaccctgccccccgccgacactccagccacgcagcctcaaactca
aaccaacaccaacaaacgcaagcggattaatctgcaggttaagaaagtgaagggaccgtccgcctctaaacgcctggaac
ggagaatcgaagcggagccacgacacgacccactgggcacgcgaggacaacgcgaccacacagggagacacggctttgtc
ttggaccacggcgaacccgtggcaggagacaccgtacccgctgactttgtcatgtgggccccgcgcttctactccatgct
gcaaaaagacatgagcgggaaaacacacataccccgccttggcatcccgcctgggaaacagaagttcccaactacgctac
cgcgcccacgctacgctcgacaaatacccacacacctgaccaccccgtatttcctaaacgacggggaaccacacaaccca
gtccaaacctaccttcgcgaccacaatgcaacaaaggccccaatatgcgcgtatgacacgcccgcccgatgggcacaggc
cggagacttcattattgaacctgagcctccacgctggcccaccataaccggggccgatcccgctaaccctgacgaccccc
gtgaagctgaccccgaccccaatggcatgtcccgcaaagcttatatggcagaacgtgcactcctgagacaacgcacacaa
ccccaagacggacgcccacgcctgatcacacggtggatgggcatacgcgcgcaagtaatgactggcggcctccaatggcc
caagaataccagcgacgccacacgcgcagccagccagctgatcttctccctctactatgacctggaatccgtatcacacg
tccacgctggcccaatccacaaactgattgctgcgccggcccgcaacgaacgccctcaaaccgccctatactatgaagtg
gcctggaagccgaccaccattgtgcgcggagccgctgcggcctatacgatcatgaaatacacgggaacaccacacgctca
ccttgcctacgggcagagctgcagccggtacttcgtacacatgcactggaacgtcactagcgagcccgctagcaaatgcc
ctacactccagggatggcaagccgcgcacgctgcccacctccaacgactatcccaaccccctagcgagcctacgcctccc
ccaccccgcgactcacacctgtcaccagcccaacgacagggccggtggaccccaccagacgtggaaggagcggcgcgccg
acgcaccaccagacagaacactcaaatcaacaccaaaccgtgcaacccctaccacgacatctaccccacgggcgcctaca
ccatacagattacggacacatacacagatgcacaaacccttgcacatatacacggccccgacggacgccacatttccagc
atcaccatggggaccctacacaccctccacacccgctacaaacacgccctggccagtaacccaaccgaaaccgcatctct
ccgttcccccgggggtttccccgaagatgttgccaaattactcatccgcacccgtgttgatgaaaaaggcaaaacatgca
aaacagcgccggccctcgaacgctccctgccgacgtgcctaaaaacaaccctactcgacgccttggctgcggcccacccc
gacgagaccaacccggccctcatggagcgcttcgcctccccactcaactgctccaaccgtgtatgccaatactggagtgc
ccaaccggccgatgccctcttcggggccacaacggacgccctgtctgcccctttcaccggcctctccatcgcccaccccg
gccccaaccccgccgcgtataccaaagctctggcatgggccgtggccaccacggaactgctcgaagggcagatggacccg
gccatcaccctcatggtcatcccgcacaaccacaagagcccccacacccgcctcttcagtagccctcatgtcacacacat
agcgtacctcccgcccgacacacccgcaaccaacctagatgaggggctaggcgaccttagcccggccatcaccctacgac
acgggttagacctcctactcgtagccaacacaacaggggtgcaggccttcacggcccgcaacaaccttgccaacctccaa
gccgcccttacagacatcggggcccaaccgccacgccccacccacaccacagctgctgtagcgcgatggccgcgccgaat
caccctccccagagaccgccaccaacccacctcacggccatacagccaccgagcccaaacccgggcgcgacaggcaacac
accgcaccccgccaacacccccggccccgcccacctgcacagtctccccgcccatccaagcggaactgaacgccctccgg
gaccgcttcccggccatctcccggccgctctatgacgcggccactgtcatctggacggacgggtcgtgcatcaaaatcgc
agtaggagacgacggtgccgaaatgaaccagcttggcgcctgcgcctggacagcgacaacgggcgaaccactctacgtcg
aaccaggcggcctgaacagcaccaataccattcagcgcgcagaactatccgccatcctggctgcgctaagacactaccgc
ccccgcgcgcaactcctggggctgactaagctagtgattgccagtgactcgctggtctcactgtaccttatacgcagagc
aattagcgacccaatgaaactgacgctgtccaaacacaaaaacctactcagcgacattgtcaaggaacttaacgagtgtg
ccgacgaattcctccctgtcgtattcctaaaggtacgctcacacacaggcctggcaggaaacgatgaggccgacaaaggc
gcggccctggtagcccagcgtgacgcgggcgcaatgagccaagcggtgcacttgccacctgacgagccctgggctaacat
atggtggcccaaacggaactccgacaacttttacatcagcgacctgaacaggggagtcctgtcctcactacccccgcggg
cacaacatggattcacagacagtacaaccgtcctcgacaattgggccgccgcagcagatggcgcgtgccctcaatcaagc
aacctaaccctggccagccccgcccgccacccctggctggtaaaacaaatcctatatgccagatacggctacctattcaa
tgccaccctcaaacgccgatatggactgggcggaaacgggttgtgccccctttgcgaggcacccgactcaggagggcata
tccttggagggtgctctcagcggcagatgaaaggcgcatacatcaaccgccacaacatagctgtacagcgagtggctaaa
tgcatctccaaaggaagctatggcgggggctacatggtaatggacgcgggcccacttgcggacctgcccgagtatgcatc
cggccaaagaccccccgcctggcttttccgtaatggcacacccccagaggttatagccaggctccggccagacattctct
tcatccccgccctcgacactacaacgacacaacgcgaagactatcggccaccccgcaaccgcagccgcacaccaatctat
atccttgaaataggatacagctctgactcccaacacctacacaaacgagaagagaagtcccaacaacaccaagaactcaa
acaactcctagaagaagctggatggaccgtccactactcacccgccgagtgcatcgccctaggcgtcactggtaccatac
ccgcaaacctggtcccactcctgaccaccctaggcgtgtcccccaaggcggccaaaacctgcggacacaagctccaccac
catgccgtcaatagtgctggaggcataattaaagcccgcaggatcatggaatacgggcacacgaggaccccagggtgatg
tccccaaccggcccccctcgcgtggtgaggcggcagggtaggggatgggcccctacactgacccgccttgccccgataat
ccacgccaggccctacgggccggcgtttcgattattattatt
>Dualen-4a_cRei#LINE/Dualen
ataataagaatgtaatctactcttgaagccttctagcacactcactcgcgagacactagatggccaaagaggaagcgagc
aaacggacacgactggacaagcaagtaggctcagcgagatggtttatcaccgctatcactctgggactacttgttacagt
gacgggaagcggcgccaggaacgccgagtcggtcaacgtcgcagaagggtactcgtgccttgtgcttacgcacgcgccga
gccacccacgactctgcaatatgacaagaccgactcggaagcccacgagcccttcgccgcactgccgagaacagccgccc
gcatgcaagcgaccccgcacccccccagacccccgccagacacagcaaagtacacaagaacaaacacatgcattygagga
gccagacctgctaaaacaaagcgcgtcgagctcacttggagctgcagccatgctcaggagacgtgcgactagctctcgca
agtcgagaattattaacagcactacagcaatcagctgggckcttgttttgctttcgacgctcagctatatcttcgctcgt
gcccgctgcgagctgagctgggacatccccggccctcggaaacagagcaagctaaaactaaacagcaacacagcaaccag
ttgggcttttgctctagctacaatttccacttatatgctctcttgccggcgcgcccgccaagcaacgcccggagccgaca
cacacatgcgacacgctggcagcaagagcaaacgcatcaaactagccacacccgttgtcagagccatacacctccatgat
aaacagcacgacaatcgctcctgcctcatccatgcaaccaacaacctgctcgggaaacgccttctcacacccgccacagt
ctgcgccgaatgggagcgggggtggcagctcctgcaccgcaactccccagcctcagtgcccacctgggcgacctacctga
ccgccaccagcatagactatggcctcataaaccactgcctcaaagccaacacctgttcccccctgccaggcctcccccat
gtccaactcacggcatgctcgtaccacgggggcctaaaccagcacgaagcactcaatgccatcccctccgagtcccgcca
catcggctttattcttatccacggtggccaygcccgaactgtgaaacatgcaaacggccgctggtggctgcacgactcca
atgcaccacgcgccatccccctcacgaacgccgacactgcacagccaggctactaccggtgggcggacctggggcgcggc
ctcrccctaaccctcacttacacccgacaccccgaagtatcaaccaacttcaacatccgggacatcccgccaatcaggcc
ccccaccacccgcatcaccctctcacacgagggcatccgcatcacccctgtccgcaccaatgaggtaaaccgccagcacg
caggcaccaaacgcacacgcgctccaaaccgcaatggtgcctccaccgcaaacaaaagcggccccacatccgcagccctc
gcacatgacccccccatcaaccctgccgtcgccccccctgccggccccaagaccacaaactcccctagcccgcctacgag
cgccaacccaggcccagcctgtcaaaccaaaactgccacacgcactgtgcccaaaccagtgggccccacaaagcgccccg
ccaggcgtacgcccaaccccacccctaaactccgcaaactcgccactggcacccccagcgcaccaccaccagccaagaga
ctccaccagaccaccatagcaacagcgcacaaaagaagacacacggccacactccaaaacacacccagcgaacccgcaga
cggccaagcccaggccagcccctccccaccccccgacggacgcatctccatcctcaccctcaacaccagagaactgttga
gccaccatgaaagcatcctccacacggtcaccacacgcacccccgacatcctcttcctcaccgaaaccaaaattcccacc
cgcctccactacagcatgggcagcgcgaaaaagggcctctcctcgcactaccaaacctacaccagcaacgcaccctacaa
cccacgagagggaacccgcccccatgccggcgtcatggtcggtgtcacccaccgctttagccgcccgtccggcaccacgg
acatgaatgcacacaacacagacgcacgcctggcaggccacgtctgccacatacgcattgcaccaccacacagcacgcca
gtacacgccatcggcatatacgcccccagcgacgacgccacccgcgctgcaatctacaaatactgcaccgaccaagccgc
caaaacgacagccgctaaagagcatctccttatgggaggcgactggaacgcagtgctgttcccctccgaccgcagcacgg
gcgagctgaacgctacggaccgcgcccacattgccttcgccacctctgcgggcctgcacccactcacaccgcccacacac
gaccacccccggccccacacatacctacaagaccaagccacggcaccgcacatgagccgcattgacgacctactagtaag
ccaccacacacacgccatcatcactacaacaggaggtggacaggaagcggtgcatgaatgcggtgatgccctcgaccacc
gtgccctcctctccagcgtccccctcgctgccctccgcctctaccccttccccacgacacctgccgccccctccgatcct
gacgcatgggtaaactaccatccaccaaccaaagaccaacgcgagaaagcgcgcatcaagatggaggaaaccattggaca
agagatcgccgacctactgaacacgctacaccccgcacacttcgccatcaccaataagctataccctgccggcctcaccc
ctgcccaagccgaacggaacaccccaagccctgcggagttccgcgcccttcccgaagttagtgctgccgacaccacgtcc
atcagcaacacactcgaaaccatcctccaaaagtgcctggacgttctcaaaacctactgcgacaagaaaccgccgcgcgc
cagcactacaagcccacgacaccacacgtcaaaaacagtgacgcgcctcctgactgccaccagcaagctcaaagaacgac
tcacagccgcccttactgtcacaaacgcagcgggcgccaccccacccaccacctcacctcaccccgccccgacgccccca
cccaacaccaccagccccacacctgccccgccgacccccgcagaagccgacacacccaccgccatccggagtcaactact
caacgcacgcaccctcctccgtgccgcaaaaaaggaagcaaggaaactcaacaccaaacgggcagcccgcgccttccgac
gactggttgcaacacagccaaagcgcgcacaccagaagatcttcgatgaaacggaccagccacgcggcacgcccgccctc
actgaccccaccaccaaagaagtccacaccgcacccgagaaaatcctgagcagcatccaccagcacttcaccgctcaact
cctcccaatcaatggcccccgcacaggacactacgacataccccacagcgagaaacagtacccctggagccggcccgacg
cacctgatcgtatgccggccctatccaagccaaccgacgcacccgccaccctactgcccggcatagccgacagcacaacg
ttctttggctgcgtcaaccacctgtcccgccgcaaggccccggggcccgatggaatacccaacgaactcctccagacaat
accaaccagcctgcagacagccatacaccaactcatgaccctcatgtgggtgaaagcgcacatccctacacactggacac
agtccgacaccgtcctcctacccaagaagggagaccccctgctgatacagaataagcggcctatcgcgctggccaacacc
ctctacaagctgtacacctctctcatcaccgtaaacgccgccctgtttagcgaacaagcccacatcttcacggagtcaca
agaaggmtttctcagaggccgcaataccgaacggcaagtccaaaacctactccacgcaatagaggacgccgccaccaccg
gacgcgacctcttcctactgtacattgacttcacctccgcatttaacacgatcgaccatgacaaactgctcatcgtcatg
cacgatctaggctaccccaccgacctgattgaggtggtacgggacctctacggcaaggcagccaccagcgttcgcactga
gcacggcaccacgccccccatccccatccaacgaggcacagtgcagggtgacgtcctatcacccctactgttcatcatct
ttattgaaccgctgctccggtggctacacgttggcgggcgcgggtaccaatacggatgcctcaccaaagccgaaaacgac
aagcataacctcagctccggcgccttcgctgatgacctggtcacagccacaacccaaatctcaaatctacgaatccaagt
tgaaaaaattgagaaatacgcagcatggggcggtttgaaggtcaacgtctccaaatgccaactacaaggcatactccacg
gccgcgcgcgcgccgaccccacccttggcggcccccgcagcaagccccaccaggcagcgctcgcccggatgctagaaggc
caaatccgcatagacggcaccgctatcccatacaagcccccgcatgaatcctacaaatacctcggcatccacatcacccc
taccctagactggagcgcacaagtacagtacatccgggaaaagattaagaagcgagggcaacgcatcgccacatcacttg
ccacaccagaccaaaagctccgaatgatacaatttaccatccacccagcagtggcctacagcctcccgttcatgccgtac
agcacacatgacgtcaccagcctcgactccctgattgccagcaccgccaaaatgtgctacggcctgaaacgaggcttccc
cacccgcgctatcctccaacccaccaacgcccttggcctgggcgtaggcagcatccgcgagctgtatgtccgccgcgccg
gcaaggctctcgtccaggccctgaacgatggaggcaggctgggcgccgtcacccgcgccatgctccacctgcaacacagc
gtggcacagaagatacccgcagatcagctccgcacacaatgccgcttctataccagcctgcgacagctgtcgctgatcac
agacgcgggcctggagctgacccaacagggcagcgcataccacactacactacacggtttgtcggccctccttgcacgca
ccgtgccgccaggcgccgacgcggaacaggccctgcccttccgattgattcaacccctccttgaactcaccagcgacttc
cgcgagctcctcactccggaccgcacctgcgtcatcgatgccaacactctaagaaacacatggccgagggcccaaaggcg
gcacaggctagccctcaaccgtctcactctcgcactccacgctgaaacccgagctcgcgccaaaacccacaacagcaccg
ctcccctcaccgctgcccagcgcactcttccagatggacacaccttcactggcctccacacggcccacaccgcacctgcc
gccgtcgactggggcacgcttaaccgcttcctccgccagcgcgcccccgccaccggacagactgccaacgccggagaaac
cgccgcggccaccaccgccgccgccaccaccgcggcggccgagcctgaggaggaccaccacgccggcgagaaccatgcac
ctgcacaaacacgccggccaggcacacagcaacgtaagcgggcttgcattaagatggtcagggaacctgaaggtcgtgga
tcaccgcctgctgatgcgcccgcagcatttgattgggatccatcgctcgacccgcttacagaagcacactgcgcagacct
gatccataccgcccctagcctcctcggcaaatccaagccccaaaaccccgcggcacacctcagaggcctgctcctcggcc
ccacacccccagccacattcacacaccgacacaagctcagtcaggaggagcaagacgcgtacctagccgccacgtccgac
acatggaagcacttcagcgaaacctaccgcaccaaagccctaaccaccaccaacaccctatacgggcaacaggagcgagt
acaacaagtgatagcgcacaccaccagcaaaggcgcgcccttttaccgagtccagtgggaacccaccgtcatcacccccg
gctccctcaccctctacgcccgcaaccgctaccgccccaaacccggcggccttacctggctcctcaccccaggtaacgaa
cctcgcgtccttgtggaatgggaagacttggaagaacccgccgctatcctggatgcacaagacaacaagcaggaactcct
agacgcccttaacgcccgcctcgccgtccccctgggcccccgcccgccaccccccgctacggacacccacctcaaccacg
accagcgacagggccgctggacagacgccagcaatgacacagcacgagggcagcgcactctgcgccactacgtagatatc
aacgttgagccctgcaaccctagccgagacatccaccccacgcaagcatacaccgtccagctcggtacagycctcgaccc
cggctccccggcatgcggcacccacctggcgcatgtmtacgacccccgcggacggtgcataggcaccatcagcgcagagc
ggctcagcctcctgtggcaacgctaccagcatgcacaaacaacctggcccgaagtgcacgccaagcacgatcagggcaga
ggctttgcggccgccatcgcccgcctgctcctccgatacaaacccgggggcggctccaaatcccaccctgttaccgaaaa
aggcgaacgcatrctgtgtgaagggctgacgcaaaccctgcacacagcaataggcagcacaacggagctcttcgcatcac
cccttaacgtctcggacgccgccaccacctactacacactgtacgaagaagacatgctctttggggccaactatgatgcg
tactcacagccrtgggatggagttgctgtcgcctgccccgaacccaacaccgaagacggagctcacgcagtccgctgggc
actagcatgggccgaacacaccgaaacccttacaaacacccgcaacccgccaaccactgccacgctgctcatcctcccca
cccaacgcaacgcgccatacacacgatacctcgcccaccccagagtcacactccttggcagcatctccgccacagcaaca
cacgcccttctcggccagatccacaacgacrcaggcatcaccctaaaacacgacctagtgctggtcagcaatacacccgg
agcccaactcgcccagcccatacgcgacgccctaggcacatccctatacctctcgggcatgcccgtcgacccgcagcccc
aactcacgtgggcccacacgcgatgggtaaccaagcaagtccgccggatgacccgcacccgtccggcggcaccccgggta
acaccccctcccgtaccggccacgccagccaccctggcccccttcgcggccacccagcccctccgcctcaatccctatga
aggcttctacaccgatggctcagtgcagaaggacgccctcggtcagcccagcgcgtggggggccgcagcgattgatgccc
gcacgctgcgctgctatcaaatcgacgtcaaccctgggcaacacggctgtaacaccatcacacgmtgcgagctctcggcc
atacaccaagtgctcaagctagacgaagtgcaagcgctccccgaagtcacagtatacactgactccgctgcgtcgctgtt
cctcatccgcaaaacaatcaaccagccccaactcctcaccttcagcaaacacaaagcgctgctggataacatcctcgcgc
tmctgaaacgccgctcccacgccggccgccggactaatctcctcaaggtcaaagcacattcagggattgcgcacaatgaa
ctcgcagatcaggcggcggtgaaaaccgccaagggagaacagatrcccggggccgagtggctggtcgaggaatccgataa
cgacccgcgyagcaaatactaytggatacgtaaaactatgaaaccgactgtrgaaggggtgccacgagagaagaacgaag
grcactacgcgcatgacctcaaccgcggcatcgccacgctcgcggccccgcacatcgcccaaggccacacccgcgaaacc
ctctacactggcttcgttgccaasgccatcccagacctggatatcaaatccagcacccgaaccatgaacctgcaatcagg
ccggcaccgcaaggccaaacgctgcatggactatctgtacgggcagctgtggaacaataaactcgcagcccgyttcggcc
gcacagtcacaggccgccgagccccccgcgctggccccgatacccccgccccatgcccactctgtcgcggacccgactcc
ggtggccatatactgggaggctgccacaacccccaactccgtgcaatgtacattaaacgacacaacattgcagtccagac
catcgcacgagccatctcccgtggtgactgcggcggctgctacatggtaatggacgccacgtctaaagccgatctgccag
actacgcggctgacaaccgcctgccgccgtggctgctccccgaccaggagggcaaaccagcaggacgccacctacattac
cgccccgacatcctactaatcccttccatctccctcgccgcagccctaaacccagactttgtcgtgyttcccagcgaacg
cgacaccatccacatcatcgaagcaggatacaccgccgacacgaaccacgccgccaagcaacacgaaaaagcacaacagc
accaggcmcttgcagccgacctgcgggaagcgggatggaaagtgcaatacaccccgcagagcgcaatcagcctcggattt
gcaggcacaatccgcaaggacctccatcccctcctcacctccctgggcgtcacttcccacaaagccaggcagtgctgcga
caccctacacgaccacgcagtcgccaccctcaaccacattgtcytgaccagacggcgtctcgaacggggactgccacctg
gcgacccgggcgggacgtaacaycctggcggggtgcaggcctggcctgcacgcccgccttcacatgctcggtagtggggg
cgtacaggaggcgggcctggcccacctcctcatctccccccactcccttaattcacaccacttgcctacggcagggtgtc
tctatttctatttctattt
>Dualen-4b_cRei#LINE/Dualen
tagaaatgtagccatacatatctagagctcgccacaagcgatatggacgcgaaccaagctggcatggttgacgaccggcg
aaagaggaggcggaagcgtgcagctgttgctgtactgttgttgctaaccctctgcatgccgtttgcagtttgccactggc
cgcgagccctgagcgcgttggaagttgaccagtttgaccattctcgggcaggcgctccctgctgccaactctgttggcaa
cgaggtccaacttggcaaactctggcaacccacgcagaaaagctcggctcgctgtgcctggcacaatcgacccgctgccc
ttggcgaaacaaaatggcagagataggggaaccgacccctcgccacactggcactctgaccaactccattaacgtggaac
caccacgcaaatggacccagccagcaatagcgagctggatggcaacgaccgagcccaggacatgcctgagctcagagccg
ccctgtcaatgcgcacccacgagcaaaaccagcaacaacctccattttgagctcgctgcccagagcacttggggaaacag
tagagcagagcagggacgcgtcgagattcagcatcccggcttgctctgcacgaaatcaggtccactcgatgagcactata
agaataacactctcaactccttccctgccatcacgctgggcaatcttggcgaagtaagctgggacatcgcggcagagcaa
gccgagagtaaacagcaacaagccaagcatgaacagcagcacagcaattagtttggcgtttgttctattgtggactctca
gctacatgctcgctcgcgggtgcgcccgccaaccaccaccaacaccgatgctcgccacaccaaacagacacgccggcagc
aagagcacacgcctcaaatcagccgtccctgttgtcagagcaatgcacctacacgacagacagcacgacaaccgctcctg
tctcattcacgcaattaacaacctgcttggaaaacgcctcctcacgcccgccattatacatgccgaatgggaacgggtgt
gtcagctcctccaccgtgaatccccggcctccgtgcctacatgggcgacgtacctaaccgccaacagtatagattatggc
cttctcaatcactgcctcaaagtcaccacctgctcccccctgccagccgtcccccacgtacagctcacggcatgctcctt
ccctggcggcctaccccaacrtgaagcactcaatgccatcccctctgaatcccgccacattggctttatccttatccaag
gtggccacgcccgaaccgtgaaacatgcaaacagccgctggtggttgcatgactccaacgcaccacgcgccattcccctc
acgaatgccgacacggtgcaacctggatactaccgatggacggacctagggcgcggccttgccctaaccctcacctacca
acggcaccctgaaatctccaccgatttcaacatccgggacatcccgacaatcaagccccccaccacccgcgtcaccctct
cacacgagggcatccgcctcacccctgttcgcaccgccaccagcacccgcccgcaggcaggcaccaaacgcaaacacgac
ccagatggccacaccgttgggcaacccactgcaactacaaccaaccccttgcccgcagccctcccgcataacccctctac
tacccccgccgctgcccccaatgctgcccccgctacgaccaaaccaccgccaggcccacctacaattgctcctggtcccg
ctacacagaccaacacaaccgcacgcgccaagcccaaaccagcgggccccacaaaacgccctgctaggcgtacacataac
cccctgccgaaactacgcaagctcagcacaggcgcccccagtgcaccaccaccagccaagaagccccaacagatcaccat
agcaatggcgcacaagaggaaacacgaggccacactccaaaccacacccagcgaacccgcaaccggccaagcccagacca
acccctccccaccccctgacgggcgcatctctgtcctcaccctcaacaccagggaactgttgagccaccatgaaagcatc
ctccacacggtcaccacacacaccccggacatcctcttcctcacagaaaccaaaattcccacccgcctccactacagtat
gggcagtgcgaaaaagggcctctcctcgcactaccaaacctacaccagcaacgcaccctacaacccacgagagggaaccc
gcccacatgccggcgtcatggtcggtgtcacccaccgctttagccgcccgtccggcacaacggacatgaatgcccacaac
acagacgcacgcttggcaggccatgtctgccacatacgcattgcaccaccccagagcacgccagtacacgccatcggcat
atacgcccccagcgatgacaccatccgcgctgcaatctacaaatactgcaccgaccaagccgccaaaacgacagccgcta
aagagcatctccttatgggaggcgactggaacgcagtgctgttcccctctgaccgcagcacgggcgagctgaacgctacg
gaccgcgcccacattgccttcaccacctcggcgggcctgcacccactcacaccgcccacgcacgaacacccccggcccca
cacgtacctacaagatcaagccacggcaccacacatgagccgcattgacgacctactagtaagccaccacacacacgcca
ccatcactacaacaggaggtggacaggaagcagtgcatgaatgcggtgatgccctcgaccaccgtgccctcctctccagc
gtccccctcgctgccctccgcctctaccccttccccacggcacctgccgccccctccgaccctgacgcatgggtaaacta
ccatccaccaaccaaagaccaacgcgagaaagcgcgcatcaagatggaggaaacaattggacaagagatcgccgacctac
tgaacacgctacaccccgcacacctcgccatcaccaacaagctataccctgccggcctcacccccgcccaagccgaacgg
aacaccccaagccctgcggagttccgtgcccttcccgaagttagtgctgccgacaccacgtccatcagcaacacactcga
aaccattctccaaaagtgcctggatgttctcaaaacctactgcgacaagaaacccccacgtgccagcactacaagcccac
gacgccacacgtccaaaaccgtgacacgcctcctgaatgccacccgccagctcaaagaaaaactcacggccgcccttact
gttacaaacgcagcgggcgccatcccacccaccgccacgcctcaccccaccccgacgcccccgcccaacaccaccagccc
cacacctgccccggcccccgcagacgaggacacacccaccgccatcaggagtcagctactcaacgcacgcaccctccttc
gcaccgcaaaaaaggaagcaagaaaactcaataccaaacgtgcagcccgcgccttccgacgactggttgcaacacagcca
aagcgtgcacaccagaagatctttgatgagacggaccaaccacgtggcacgcccgccctcactgaccccatcaccaaaga
agtccacaccaagcccgaaaaaattctaaacagtatccaccagcacttcaccgcccaactcctacccatcaacggccccc
gcacaggacaatacaacatacccgacagcgagaaacagtacccctggagccggcccgacgcacccgaccgaatgccggcc
ctatctaagccaaccgacgcacccgccaccttactgccaggtattgctgacagcaccacattctttggctgcgtcaacca
cctgtctcgtcgcaaggccccgggacccgacggaataccgaacgaactactccagacaatacccaccagcctacaaacag
ccatacaccaactcatgactctcatgtgggtaaaagcgcacatccctacacactggacacagtccgacaccgtcctccta
cccaaaaaaggagaccccctgctgatacagaataagcggcccatcgcgctggcgaacaccctctacaagctgtatacctc
cctcatcactgtgaatgccgccctgtttagcgaacaagcccacatcttcacggagtcacaagaaggctttctcagaggcc
gcaataccgaacggcaagtccaaaatctactccacgccatagaagacgccgccaccaccggacgcgacctcttcctactg
tacattgattttacctccgcattcaacacgatagaccacgacaaactgctcattgtcatgcacgacctaggctaccccac
cgatctgattgaggtggtacgggacctatacggcaaggcagccaccagcgtgcgcactgaacatggaaccacacccccta
tccctatccaacgcggcacggtacagggcgatgtcctgtcaccactactgttcatcatctttatcgaaccgctgctccgg
tggctccatgttggcgggcgcggataccaatacggatgtctcaccaaagccgagaatgataaacacaacctcagctcagg
cgccttcgccgatgacttagtcaccgccacaacccaaatctcaaacctacgaatccaagttgaaaaaattgagaaatatg
cagcatggggcggcctcaaagtcaacgtctccaaatgccaactacaaggcatactccacggccgcgcccgcgccgatccc
accctcggtggcccccgcagcaagccccaccaggcagcgctcgccagaatgcttgaaggccaaatccgcatagacggcac
cgctatcccatacaagcccccccatgaatcctacaaataccttggcatccacatcacccctaccctagactggagtgcac
aagtgcagtacatccgggaaaaaataaagaagcgagggcaacgcatcgccacatcactcgccacaccggaccagaaactc
cggatgatacaattcaccatccacccagcagtggcctacagcctcccgttcatgccgtacagcacacacgacgtggccag
cctcgatgcgctcattgcaagcactgcaaagatgtgctacggcctgaaacgcggcttccccacccgcgctatcctccagc
ccactaacacccttggcctgggggtaggtagcatccgcgagctatatgtccgccgcgcaggcaaggccctcgtccaggcc
ttaaacgatgggggcagactgggtgccgtcacccgcgccatgctccacctgcaacacagtgtggcacagagagtgcccgc
agatcaactccacacgcagtgccgcttttacaccaacctacgacaactctcgctgatcaaagacgcggggctggagctga
cccaaaagggcagcgcataccacaccacgctccacggtctgtcggccctccttacacgcaccgcgccgccaggcgccgac
gcggaacaggccctaccctttcgattgattcaacccctccttgaactcaccagcgacttccgcgagctcctcactccgga
ccgcacctgtgttattgacgccaacacattaaaaaacaagtggccacgggcccacaggcggcacaggatagccctcaacc
gccttactctcgcactccacgctgaaacccgagcccgagccaaaacccacaacagcaccgctccccttaccgctgcccaa
cgcactctcccagacgggcacacctttaccggcctccacacgacccacaccgcacctaccgccgttgactggggcacact
taaccgcttccttcgccagcgcgcccctgccgccgaaccgaccgcccatgccggaggaactgccgcggccgccaccaccg
ctgtcaccaccgccaccgccgccacggcggcagagcatgaggacgcccacagcgatggcgaaaaccagacacctgcacaa
acacgccggccgggcacacagcaacgtaagcgggcctgcattaaaatggtcagagaacccgaaggacggggagccccgcc
agccgacgcaccgaaagcgttcgactgggaccccgcgcttgacccacttaccgacgcacactgcgcagacctgctcgaca
tcgcccccagcctcatcggccgatccaagccccccaaccccgaagcacacctcagacgcctacttctgggccccacgccc
ccaaccactttcacacaccgacacaagctcaaccaggaggagcaagacgcgtacctggccgccacgtccgacacctggaa
gcacttcagcgaaacctaccgcaccaaagccctcaccaccaccaacaccctgtatggacaccaggagcgggtgcagcacg
taatagcccgcacctcgagcaaaggttcgcctcactaccgagtccagtgggaacccaccgtcatcacccccggctccctc
accctctacgcccggaaccgctaccgccccaaacccggcggccttacctggctccttaccccgggtaatgaacctcgtgt
cctggtggaatgggaagacctggaagaacccgccgctaccctggaggcacaagacaacaaacaggacctcctggacgccc
tgcacgcccgccttgctgtccccctggccccccgccccccggcccccgctagcgacacacacctaaaccctgaccagcga
cagggccgatggacagatgccagcaacgacaccgcacgagggcagcgcactctgcgccactacgtagatatcaacgttga
gccctgcaaccctagtcgagacatccaccccacgcaagcatacaccgtccagctcggtaccgtcctcgaccccggctccc
cagcatgcggcacccacctggcgcatgtatacgacccccgcggacggtgcataggcaccatcagcgcagagcggctcagc
ctcctgtggcaacgctaccagcatgcacaaacaacctggcccgaagtgcacgccaagcacgatcagggcagaggctttgc
ggccgccatcgcccgcctgctcctccgatacaaacccgggggcggctccaaatcccaccctgtcaccgaaaaaggcgaac
gcatgctgtgtgaaggactgacgcaaaccctgcacacagcaataggcagcacaacggagctcttcgcatcaccccttaac
gtctcggacgccgccaccacctactacacactgtacgaagaagacatgctcttcggggccaactatgatgcgtactcaca
gccgtgggatggagttgctgtcgcctgccccgaacccaacgccgaagacggagctcacgcggtccgctgggcactggcat
gggccgaacacaccgaaacccttacaaacaccctcaacccgccaaccactgccacgctgatcatcctccccacccaacgc
aacgcgccatacacacgatacctcgcccaccccagagtcaccctccttggcagcatctccgccacagcaacacacgccct
tctcggccaaatccacaacgacgcaggcatcaccttaaaacacgacctattgctggtcagcaatacacccggagcccaac
tcgcccaacccatacgcgacgccctaggcacatccctatacctctcgggcatgcccgtcgacccgcagccccaactcacg
tgggcccacacacggtgggtaaccaagcaaatccgccggatgacccgcacccgcccggcagcaccccgggtaacaccccc
tcccgtaccggccacgccagccaccctggcccccttcgcggccacccagcccctccgcctcaatccctatgaaggcttct
acaccgatggctcagtgcagaaggacgcccttggtcagcccagcgcgtggggggccgcagcgattgatgcccgcacgctg
cgctgctatcaaatcgacgtcaaccctgggcagcacggctgtaacaccatcacacgatgcgagctctcggccatacacca
agtgctcaagctagacgaagtgcaagcgctccccgaagtcacagtgtacactgactccgctgcgtcgctgttcctcattc
gcaaaacaatcaaccagccccaactcctcaccttcagcaaacacaaagcgctgctggataacatcctcgcgctactgaaa
cgccgctcccacgccggccgccggactaatctcctcaaggtcaaagcacattcagggattgcgcacaatgaactcgcaga
tcaggcggcggtgaaaaccgccaagggagaacagatacccggggccgagtggctggtcgaggaatccgataacgacccgc
gcagcaaatactattggatacgtaaaactataaaaccgactgtggaaggggtgccccgagagaagaacgaagggcactac
gcgcatgacctcaaccgcggcatcgccacgctcgcggccccgcacatcgcccaaggccacacccgcgaaaccctctacac
tggcttcgtcgccaacgccatcccagacctggatatcaaatccagcacccgaaccatgaacctgcaatcaggccggcacc
gcaaagccaaacgctgcatggactacctttacgggcaactgtggaacaacaaactcgcagcccgcttcggccgcacagtt
acaggccgccgagccccccgcgctggccccgatacccctgccccatgcccactctgccgcggacccgactccggcggcca
tatactgggaggctgccacaacccccaactccgtgcaatgtacattaaacgacacaacattgcagtccagaccatcgcac
gagccatctcccgtggtgactgcggcggctgctacatggtaatggacgccacgtctaaagccgatctgccagactatgcg
gctgacaaccgcctgccgccgtggctgctccccgaccaggagggcaaaccggcaggacgccacctacattaccgccccga
catcctactaatcccttccatctccctcgccgcagccctaaacccagactttgtcgtgcttcccagcgaacatgacacca
tccacatcatcgaagcaggatacaccgctgacacgaaccacgccgccaagcaacacgaaaaagcacaacagcaccaagcc
cttgcagccgacctgcgggaagcgggatggaaagtgcaatacaccccgcagagcgccatcagcctcgggtttgcaggmac
aatccgcaaggacctccaccccctcctcacctccctgggcgtcacctcccacaaagccaggcagtgctgcgacaccctac
acgaccacgcagtcgccaccctcaatcatatagtcctgaccagacggcgcctcgaacggggactgccacctggcaacccg
ggcgggacgtagcatcccggcagggtgcaggcctagcctgcacgcccgccgccgccaaatgctcggtagtgggggcgtac
aggaggcgggcctggcccacctcctcatctccccccactcccttaatccacaccacttgcctacggcagggtgtatctat
ttctatttttattt
>Dualen-5_cRei#LINE/Dualen
agatacatactgctacactacgcccaacatacaccaacgagctcggtttgaatttctgaacaagtgaaataggcgaacat
aggagctgtgcatgccgcagcagaatatggacgttctatttaaagcccaaacgagcaaggggaccactgtgtgcaaagcc
ttttgccgatccgtcagtccctcgtggctgcaccgtgacggcaattgtgtacccaccagaacggcaccttgctcggcggc
tgacactcagactatcacaaacggtgctatcgtggagggcaagaagcagggatcgcgacacatgccagcgaaggcgggac
gctggaccaaaggaatcaggggctggctgatgctggtgctgatattactaggcaactgcgacattctcgccaagcagggc
agggtgcggcattccggggcaaacaatggactcgacctgggaatttgcccgggcgcagcctcacagacgactccggatga
tcaaatacaccaagaacgcagcagtgaacttgagaaacaagggctccaacacaagaaaatttcccacacctcgcccaagt
tggacaagaagtttcaaccccaaattagccattcatgctctcattacttaacacaacgtgctaataataccactgaggaa
agggggacccacaacaaagatccagaaaatacctccactctgcaccgacaggacttaaaaacaagcacacatacccctgg
aaaacaatacagtcgtatagctttaactgccatcggcagtcagaggctgcctagactccaacggctcgccattgcccgcc
atgtcgagagtacgctgcaagtggcccacgagggccttcgcagtgtgacacgactagccggcaccaccggctgcaatact
gagagtatgtcgcgtcacgttaagcttataagggtggtattaagggactcaatgaagaccgccaggagcgcctggatgga
cagcatgcggtttactactgagattgcgcttgcttgcggagagagtctgattgggccgtacccagtggttgtgtgtaagg
ctgaacatgactggtactcactctgtgctcatatctcgatgataaccctagcacattggatgggaaacgggctggtgcga
gctgcataccaagggcactcactgacgctgaagctattcctaggcacatgcagccgactctccacccccctaaagcaatt
cctagtatgggcagcggcgtgcacacgacttacactgaatgctctcataattggcacaacggcactagctactggcatgc
ttgccttcctgctcttgaaacacctacgtgctgctggcaggaaaacacacacgacgacagcggcaacagagctgtatgcc
aatggggctgcgctgaccactctacttattggaccgctctgcatcagcctcgctatgactccactctgcttccttatgct
tttctacagtgcagccgccatcccactcgggatcgccgcactaacaattgcaactgacggcactattctggccctggcaa
tgctcctgtacagcgcacacctggcccgccggcatgcaccagccatatggccatacagaaatgccgtcataggcacagta
gccatgctaatcaccttgtgtgcaatgtacacacacctcccatctctctgcacagaccaccagccgggcaccgccctgca
agcatgggttccgactatggtcactggctcggcctccatggggcaggctgccctgtggctcacaagtgcaccccactcca
ccacggcacacaccccacttccgggtcccacaaggtcgccacccctacggggggcctgggagacccggccagctgtccgc
caaacaacagcccaacccgccaatccgacccgtccacagccactacactacccccccgggctctcaaacacaagctaccg
ccagacacagcaactcggattctgcggcatccatgccataaataacatgctaggattctcctggattgatccgttcgatg
tgctgagacatgccaacgcagtaacagctgtactgaaccaaatgcaacacccaaaccgcgacgggtgggcaaacgcctac
acacaagcgggcaggtttgacatgagcatcatcaaccactacctttactataacgccacaatcgggaatgcaaacgcact
tcccaacaagcgtttagtcatgcgctgcgccgtgtcacattttgacacaccaggggatccccctcattccaaagactccg
tactcgccgcattaccacgtgaggcgcgccgccttggcttcaatgtcctcatgaatagccggccccatgtctatgcagtc
cgccttgaggcaggccaatggcgcatagtcgattcagaaaatacaccactccacaacattctccttgaagacgatggatg
gagtgctatggaaggccatatttactacctcggcactgtctccactgtagacatggaggccgtgcgcaatacactcggcc
cttgctacaacatctttccacaagaagcaaggccactgcccacagcagcaccaacagaccgcacaaatgcccccattgaa
atagacatcactcaacctgaacaaaggaacactgctacaagcccaaacaacacaacaaatgctgcccaacgcctcgcccc
aaacataaccgcccaaatacgaaccatacgtgccctggccgccgccaccgccaccaatgggacagcgctggcccgctgga
cagggcgcacaaacacgctcaccgacctattcaaacgacagcaaaccgcaccaacagcacggcaagacacaactaccgca
caacctagcccagaccaaacacaggcccgcacactacatcttgtcacacacaacgtacggggcctactctcacaagtaac
agccgcaggtgccccgggaaatctgagcttcacactctgcaatcttgctgcctggaacgccgatattgtgattttgactg
aaactaagcttggccaccgacacgacccactaaagcgagcctttatgaatgaagggtaccgcttgtactgcagctctgtt
ccacgtaacaccacggaaagaggcagcgccggcgtcgccattgccgtgtccacacggtacagtaacctgaatagcgttac
ccaccacactcctccagtcaccctacacggctatgtgtctcacattcagatccgcacacggggcagcacgccccttacag
tcctgggtgtatacgcgcccgaagacacggcaatccgcaaggccatctaccattactgccagaccaccctgacacacacc
agcgcctgtgaacaacacctggttgtggcgggagacttcaatgctgtagctaacgctgcagatcgcacagggccgcttga
ctctgctgaccgactacaccaacgctttctggcacaaactggyttattacccgcacgaggcaccatgaccacagcggccg
aatggtcctatgaacaaacgcaacatggtgtctcaacgcaccgcagccgcatagatgacatactcatgtgcacgacaacg
ctcaccgcgtgccccagcccacacgagcacgtaagtacagtcgcgggcaacttcgaccataaacctgtacacgtaaaact
gcctgctgacgcgctgcacctatgggaagcaccgcagcccgcagcgccaccagcaacaacatctgaagacagcccacgct
ggtctcgcgtgacgcttccaatcaccaagaagcagctggccgccgctgccgcccacttggaggacataatggtcgaggcc
acggcagacctgcacaatgccagcaagggcgcggtgcaggtgattgacaatgctctaaaacagcacactaaaaacccaac
cacctacccggcaaatacaatgcactgggacttggcgcacaacagaattgtacaacaaaccgacgtgaaccagctagctg
agcggttaggcaaggctctcgaagacggcctcacctgcctacttgaagagtgcacactaaaaccgccacacaccgggaaa
caccatctttcccggtcagctgcccgacatcttaaaccactatgggacaaggaggtggaactcaagcaaaccctcactaa
cctgacagccggcggtgcagcgccagacacaacaacggaaggagaggctgccgccatacgaggtcagataaaggactgcc
aagcccaacaccgccagttggtggcggaccgagccaaagcgcagcgtgaagctgctgccgctgccctccagcacacgctc
gccaccaggcctgcgcaagggcacaaacgcatctttcagaaagaagcaaccgaacgtggcctccccgcggtccgcaaccc
tgaaacaggcgaggtggtaaccgaccctcccagcattctaaccgccctggaaggccacttccgcaaactgtcagcccccc
cacgagggccccgcacaggtgaatatcgcctgtcgcccggcgcaacgcgtgggtacccgttcgaactacctaacgctacg
gatgcctttacgcttgagcgtaacaggcacccggaagcacactccatgctttctagcatggcagaccccgccaacttcga
ccactgtatcgcccacctctctcgtaacaaagccacgggcccagacggcattccgaacgagctgctccgcatcttgcctc
acggcatgaagcgagccctacacaacacactgaagatcatgtacgtcaagtccacaatcccggagtcctgggccacttcg
gacacggtcctgctcccaaaacctggggacgctcttgacatcaagaacaagaggcccatcgctctagccaacacttgcta
taaactgtacacttctatgctcaccctgggcatcggcgaactggcaggcccactccagctgttcagcgaatcacaggagg
gcttccgggcctactgcaacacggaacggcagatactgaaccttgtgcatgtactggaggacgctgccctgtatgggaaa
gacgtatacgcagtgtatgttgactacagctctgcgtttaacacaatcgatcaggacaggctactccagattatgttcga
tctgggcctgcctgacgacctgatacgcgcagtccgcaacctatacgcgcacgccaccacccgcattcgtactgaacatg
gatgcacatccgccatcccaatagaacgtggcacggtgcaaggtgacaccctgtcacctgtactgtttatcttgttcatg
gaaccgcttgtgcggtggctccacgcaggtgggcggggctaccgctacggatgcctcagcccggaagacaatgcacggta
ccactgcagcgccgccgcgtacgctgacgacttggcggccctgaccacaacgctggaagacctgcagatccaatgtgaca
aaatctcggactatgcagactgggcaagcctgcgagtcaatcacaccaagtgcgcarctaccgccatctggcacaacaag
tcccggtccaccccgaccctygacggacccaccggccaagccacgctgaacgcgatgcaccgtgaactgactaacaagct
acgaattggtaacaccactgtaccgtactacccgcccacaaaaccctacaaatacctgggggtgcaactcaccttctcac
tagactggaaggcgcaagtctcccgcgtcacggaaactgtgaaagaaaagggcacggccatagccacgtcactggccacg
ccggcacaacgcctacgcatgctgcagcaatgcgtccacacctcaatcgcctatgcatttgctgcgatgccatacacgaa
acaggacatcgcaaactttgacgctgcactggccggatacgcaaaacggtgctaygggctgccacgcagcttccctaccc
gtaccacccttctcccaatcgatgaatatggcctaggactgggctcactcttaccccagtacgcgcgtgtggccaaccgc
gcgcttgtccttgctctaaacgacacaggccgactgggcgtggttacccgtgccctcctgccacggcagcatagcctggc
gggtacgagcctcgcacaccacctacctgcagacagagggcgcttcttcacaactctgcaacagatgaccctcgctcgtg
agcatggtatacagctcttttacaagggcacaccgtataccacccctacctggtcaattgtcgaggcyytggacgccgca
gctgcagcgcgtgcggcagcacccctccctgtcgaacacgtgctcccgctagcggaactccagctcgaattcagccactt
ggtcgaccgcaatacgagccgccatctgattagcacccgggagctcgagaaactcctgggggcaagcagggtccgccaca
aacacaaggttgcactcaacaggctgagtctggccctggttgccacggcgggattggacggagaccaaatgccaccggaa
aaacacgggagcccgaacccgcttccgcctacccagcgtgtgatcccacccctggaagaactccaggccctctccgcacg
gaacgaccctcgacccccrggcatggcaccacccctcaccgcactcatgacgggaggccccgccccacagcccctcaccc
cagccccaaacacaacaacccaaatggacatygaagaagccagcccactctatcacaacccgcccttgcaatacacgcca
actgccttggggcagatggccccaactcctgccccagccgcggataccgcagctcccgtcgcccaacccgaagccaacct
gcggacacggccacggaagacgcccgtcatgcgcactcccacacacccaactgcccactcccgccgcgtcacgaaacacg
ccgcccaaaaggcccgcattgcagaaaacacgcgcacaacacccgacgacctgctcaccggtgataaagccgcaatcagc
acggctatgcgcctcacaaatggagacgaaagcctggccgttggcacacgtgggtacgaaacggcacgttcagtgttcac
ggccctggcaaaagacatgagcaggcacaaccacctctgcaagccccacccaagggaccccccttcattcaayaaccgaa
ccccggttacccgcacgcaacggcccctggcccccrcaataaccactctgctcactgcgaatgcgaccaygccgtctact
ggcgccgtgcaaacctaccttctccaccaagggcagccagccgcggccgccgctgaggacccaatggaygtcgacgccgc
agcacctgagcacgaccaaatggaagtggacgatagtcagcacgacctgatggaagcggacgataggcagcaagcctcac
cactcaggctgtctcrccggcggggcaagcaaacactytggaaactagcccgggaacgtgtagtcaaggacctggtccac
cctccyacygatgactgcaccaacggagatgcgcagcttacctacgacctggataatgatggccaggagctggcggccat
cctgtaccgcacaaaccaacaaactgtcacagataaggaaattgcacgcaaacgcaaagcgggcgaggacacaaccaaca
cccgcgagccatacttcgcggtccaatggaagccatctgtyatcccaccyggcctagtcaccgccttctcacgcatgggc
tacgccacggtcacagacgtgcgctgctacaagcacccactgcaggctcgcccacgcgcgacgcagccccacccrgacgg
ggccggcacgacagacgcagacacagcaacagcggcccaacccgccggcatcctaccygcacacgcgccgcccaccgcac
ctgcgcccgggccactcgagacaacacatgccccacgtgcggccctcttttcatcgaggtcgactcgtctcctgcgccaa
gttacgtgggcaaacagcaatgagcgtgagcgtgaccttaagcatgacctggagtgggaggagctgatctcagaatacac
caaccgacttgcagcgggacctgatgcacccgcccgccccacacggcctccraaggatcgcaacctgacaatgcggcaac
gycagggccgacacgatgacgacccggacgatcaagcaacgcgtgcacgggtgacccgcgcagcaaccatcatctctacc
gtccccagcgatccctaccacgacgtttcccccccaggcagctacgccatcacyacccccacagcaggccgggccctccc
ccgagaggcccatgtctatgaacccagcggacgctggctyggcatgctcacctacgcacgccttcaaacgctctgggaaa
gcttcaaccggaccaacaacaaccggaccaaggccttcgaggaggcggtggctgccctgctgcaccgataccggcgcgac
ccggggcaaactgatcataagacggcaccacagcaccagacgtccctcccctcggcaaccgtccgagccgttgtgcgcag
cctgcgaaacaccggcagggggagggtcaaggaaatgtttgcctcrcccctgaaccacacgaccgatgccgatgaatact
ggagccgggaagccgctgatgtggtgttcggcgcccaacacgatgcctacagcactgcatggacggggctccactatgca
caccctcctgcaaacccygatgcctcacgacaggccctcgtatgggccctcgccagtgccgagacagtcaacaactcccc
ggaacccacactgaccattctagtcctcccaaagtgcgcaacttacccacacacacagtggctaacccacccgctctgcc
gccgactcgccacctggacgaacggagaactggactccccaggcacagctgggatggagcctggactcggcactgacgtg
cccctgcagaagcaacgcggagccatactagttgccgttggcaacacagctgggctaaacgccttcacgcagagctggaa
aggccttcgctcctcactggtagccggtccccacgcgcccgcaaccgtcgctgacacccacctcgggtcaggtacgttaa
acacgtcgtgtccccacatcccacgtcacatctccaaacatgccaagtacctcgcaactcaccagaacattgccactatg
gtcacgcctgacgaagctccagcgacaccgaggttgaatcggacacaattccaacgtacactgccgctggcccacaaccc
cgaggaaattgtatggaccgatggctcggtatccaagataacgactgaaaacggtagagaactacaagtggctggggctt
gtgcttggcataaagaccgtgtggtctacgtaaacccaaatggatttggctgcactaacactattacacgcgccgagctc
gctgcaattcgtgcagccctggaagaattcggaggtgaaactagtatgttcgcgaagaaaacgctaaccattgccagtga
ctcagctgcaagcttgtatctaattaaacgggctattaacgaaccacgccgcttacatctgagcaaacataaggcacttc
tgagttcgatcgccgatttgctccatgcacgagcgaagagggacgcacacaccgttttcctcaaagtcgtttctcacacg
ggtctgcacggtaatgaagaagccgataaaggtgcagcagacgtagctacaagcactaaaccggctgacgtctcggagct
cgctgacaataacccccacgccgcacactggtggccagcaacgacccggacgcgggaagacggctctaccaccgtgcact
acatctcggacctcaatcggggcctcctgaaaacactagacccttcctcccatggcggtcattccaaacacacactctac
acgaccaagtgggcggagtccgccccacacctggacactagggccagcaccgcctacatgacgcaccccggcgctgggca
cagcctccgacgcttcatccagaatgccaggcagggaggcctcatctgccccgcccggcttgcgctgttcaaactacgtg
cgagtgacacatgtgcactctgcgccccgattcaccagcgcgctggatccccccccgaacggggcaacgcaggccacctt
gccggccactgtgcgcacccccaacttgttggggcccgcatcgccaaacacaatgccgccgtccgtatgatcgcggaatg
cctgcaccatggcgccaacggtggcgggtacatgttgatggacgcaagcagtgcagatgcacgccccgaatactgtgcgg
gcacctgcccccccaaatggatgctgcgcaacaatatccccgaggccgaccgaaaaaggatgaggcctgacatcctgttc
atcccatccctaccaygctccgacgtgggggctagtgggccccgcggccttacaaccgccggccgacggcaacacaaagt
ttacctgatagaagttggttacacatcggacctccaccacagcgaaaagtgtgaccagaaacaagcccagcacactcgcc
tagccgacgccctgcgggatgcaggctgggacgtagtatataaaaaggagcagattgtgacgctgggccacggcggcact
gtgtcaaacaccttggaacccctccttcggtcgctgggtgccaccaccacatcagcaaaatcctgctgctcgcgcataca
catgcacagtgtcatcagcctgcgcaccacatcccttctctactaccgccttgagcgcgaaatggggattgtgaactcac
gccacgtcggtcccactggcggcgccacggctgctggccccagccctcgcgatccaggctaactttccaccttttgacac
ggtggggtgagcaaaactcactcctccttaagaaacgcggcctccttcgtgaaccgcgtacatattattattattatt
>Dualen-6_cRei#LINE/Dualen
agaatgttgccaatactcttgccaatcgatgctggctagttagccagctcgcactcacagactggcgccgactgggccaa
gtccggaagatagcgtggctgagccatgccctagccttcctagcaatgatcaaaagctaggaaaaacaggtgcaggctct
gaagcggcaaactgcccagggaatgcggagacacgaccggtagcgagactcccctgtaaaggggcctcacacccctacca
caaaggtcacggttcaaagctccttgggatcacagtgttgcgacgcgaccccgaacccacgttctcacgatcatcctatc
gaccggacttccaccagccgcccagggctcgccagcaccctctgagtgatggcaagactaaacaacaacgttcacaccaa
caaccagacactaaggaggaacagacgcttcagaccgcgacatcacaactcccgcgcaacgccagagcgtcgcgacttac
ccccaacaacacacaacaatactctgtaacaccgcagcaccagcacacgcgaaccggacccttggagccaacccacaaca
acccgaccctcaaaaaccccaacaacgctgcccttaccccaagaaatttatatccccagagacaaaacaatctgactaac
ccgcaaaacattacaaacaagagtacactttcctcacgcctttctgctctctgccccctcgcgctcacactcgccctatc
cctgctgatacttgctgcgggactggtgaaggatacacacagtttgtgyagccgggaagaccgtttcgctcccggtttcc
atgtcaatgggtggacaacttgcccgctggccggcagaatgctcatgctttatgtcctcttgcctctgcttattgycttc
tggtggcactggcggtgtgrgctgctcgccacgtttgacttgcggacacagacgcactacgtatcggaggctgtaggttc
gaatttcccccccgctcgcayacggctgtatwtccctcacgcctcccgcagcgccccacggccgaagccacctgcaatag
cagatgcgcgacaggccgtacaagggcaagcgaagggacgcggaacacartgcctcctyttyacwgccggcagcaaacca
cctgctycctcytccgctccaccyagctcccastctggacgyatctactttgaacagcaagagctctccttctgctggat
acacgccatcaacaacytgttaggggcagctgccgtatccccctaccgtgtcctgtcgtatctagagcagctcttacgtc
aaacccgaggacgcgagaacaccaccgaaacttttgcattgtcgcaagccttcacaccggccataggccagttctcaata
cacgctgtcaaccactatctcatgtacaactgccacagagcaaaccaagcactagctctccatgcccacgacgccgtacg
ccccggcgactccccacatagcgtcacacgccgccatgcacaagccgccaatggattcctcatcttcacaccaggctact
ccagcggcatctacggccatgtacttgcagtcaaacggcacggcgctaattggatcatcctcgactcagccgacacccaa
ccccgcaccatacaacacaccacgaccctcgacatggccggcacaattttcacgctgtctacccgcacccctgacacgcc
acccctcttacccctctgcctgaacggaattggrccacccgccaattgggcccccgaccgcatggggcaaccatctttcc
gcgcactaagtcagcttgccaaccacctcaccgcaaacggccaccaactactagacacatgctcctggggcaacaactgc
gcaatctttgggaccctagccgtcctaccaggcagccgggtaccactcataccctccgacccagcacaatgggcgcccat
gactggcgccatacgagcatgcatcgcatccaggctcgagcatctcaccgcaccaggcaccccgggcagcgacgagatgc
gcacacacatcctcggcctttacgaagaatccccacacccagagaacaccatacgcacacactgccgcaatatccgcgat
acctccatgcttaccatccctgacctgattgccctccaatccctcctacccggcgtccaaatccacgtcattagccccgg
ctacaccgactggctcactctcccaacaccccaacccaatgacacccgccatgacgtgtatctagcacatgtaccccact
cctgggctctcgccggcttccccaccgcgtttcccgttacagactgcaaccactatatcgccgtcacacgtcacacctgg
acccccggctctgtcacccaagatccctcacctctgttccacgaatctatttgggacggaggcccgtgcacgcgagacat
cattgtcacacacgccaaatcacccacccgcagcccactacccaaaaaagcacgcacaaacaccattacacacgccctcc
tgcgagccatgggctcccccaccaacccacgcaaggctgcaaaacgcgcgctctccctatcccccccggcaccacgcaaa
acaacacgggccacaaccaattgcgaagcaaagcgagccccaaacacccgcgccccggcaaacccacacacacccactgc
aacgccggccgtaaccaacatttccccccaacaatcaccacccgccgcgcctcccaaccccccaccgcgcctggctgtca
aggcacgacaagccacactccaagcattcctcaaggctgcacaggcgcctcgggaagaccctgcaacgccggtggcaccc
acacacaccgatgcatgccacctcgtcacacttaacgcccgaggcctgctctcaaatctgacagcgattcgagatgaatt
agagacttgggacgcagacatcctcatactcaccgaaaccaaaacgagagcccatcgaaccaggacggaacgagacatca
tcaaaaacagcctcaaagcgtacacgtcgttcgtgcacagcacaccccgccccccaccactgaagggccaaaaacaagac
ccgcggcggcaccatccctccggcggcgtcacactagccgtacacaccagatacgcccggaaagaacacattacatgctt
gcccacaccagcacagctgcaaggatacatggttcacttgcgaatcgcaacacattcatccctaccgctgcatatcatcg
ggatatactgcccaccagacaacaaatccacccgcgatgcattatacacatacatcacccgtgccaccaagagcgcagcc
cgcctaaaggaacccctcctaaccggcggggactggaacgccgctgcttatgacacggataggagcacccgcactggtac
ccaaggcgacaaaacgcaccagaccttcctgactcgcacaagcctcaaaccagccgcaggcgcccacacacaacccaggc
tgtacacatacacacagatacaacacgacaccatcacccacgagagccgcatagacgacttcctagccaatacccacgcc
ctgcgccaggacagccccgctcgagaatggaccacagaatgtgcaggcacaactgatcatctcgctctccacctgcaaat
taccctaccctacaaacccccgcgcgacgcctccccacacactgaacgggaacctcgaagacaaccagaagatgccagcc
caacacttgcaaacattgtcaaacctatcacgcaaagccaaagtcgcgccatctcgcaacaatgggaggcagaaggaacc
accgcgcttgtaacactacacgccacacttgccctacccaactgcagcgcgcaacaaatcatcgactccaccgtagccgc
aatctctcaccactccaactccacggcgtcgacacgcactgcccatgacatcataaccggcgcacgcgctcaactctccg
ccatcgacctcaacgccgcctctaccgctctatatggagcgcttgccgtcggggcaaaactcatgctgcaaacgtgcccc
cagaaaccacctcggacctccagagcgaagccctcccgaacagaagcaaagaaactcaagcgcttgatagcagtcgaaaa
acaaaaaaagcaacagtacctcgccctcgtgcgggcggctcaactgcaggaacccgcaatcccgcctccaacggccccca
atccctcacaacccgagccccccgcgacgcccgcgcccgccactgccgcccggcaggagtggcaagacgcactcaaaaca
cgccgcaccacacagaaagaagccagcgccaaggccgctagcaaatggctgactaagatytccaaactctttgcaacctc
acaaagcaaggcagccaaaattatgctcggaaaatcagggccccggcaaaacctcacggctgtgcggcaccccgcaaccc
aacacatagccacaaccagttctgacatcaacgacgcgctccacgcccacttccaggcagccgcggaacctaccggaggc
caacgcaccggccgctacagacccgaggacaaggacacaactttcccgtggaacgaacccggagcgcccgacggcggctt
cctactggcccgcacagcacacccagacgctcagtccctgctgcccaacgtcgccgactccagcaacttccagaggtgca
tgcaggccctctcccgcaataaaagccccggcccggacggcatcccgaacgagctactgaagtgcatgccagaggcgtta
caatccgctgtccataccctcatgtgcgtcgcgtggattaaggccgaactcccggccggctggtccacaagcgacaccat
tctcctgtacaaaaaggcagacccgctctccatctctaactacaggcctattgcgctgtgcaacacactgtacaagctgt
ataccagcttagtcacccgggcggcaactgaagcgtgcacagatcttctcatccacagcgaagcacaagagggctttcag
aagcacaagggaacagaacgccaaatcatgaacctactgcatgtaatagaagacgcagccttaacaaaacgagacctata
tgtcgcatacattgatttctcgaacgccttcggtaccattgaccacgaccgtttgcttacaataatgcaccacctgggcc
taccaaccgactttattgaagtcgtacgcaatctgtactcctccgcaaacaccacaatccgcacaacacacggccgcacc
aaccctgttcacatacggcgcggcactatgcagggcgacaccctatcgcccctactgttcattatcttccttgaaccgct
gctgcggtggctccactatgggggacgaggctaycggtacggctgtctcaccaacagcgaaaacgacgaacataactgct
cgtccctaggctacgcggacgacctgactgtagctgccaactcccgagacaaccttaggtgccaaactgacaagatcgcc
cggtacgctgcctggggcggcatgcgcatcaaccgcgacaagagcgcgtgcactggcatactacaccactatgcaagcgc
caacagtacggacaagagcattaagggccccgcctgtgaccgcaccctcaaacgcctcctcgcgggccacatccacgtcg
gcacatgcaccaaagacggcaagcgatccgccatcaccctcccttacatccccccgcacaagccctaccgatacctcggt
gttgaaatcactatgacactagactggcgctcccaactgaaagcggtcaaagccgacctgaccgacgccggcgaggagct
gagcaggtaccgaaaactcccacgccaatgctacatgctcatcaaacagtgcctgaaagccaaagtggcctactccttac
caaccatggcctacacgcagccagacattcgggccttggacgcccaaatcgcaggcatcgctcgaagatgcgtcggtcta
ccacgcgattgcgccacccgcgccatcctactacccgccgagctaggcggtctcgggatcggctcactccgggaagaata
cgtgcagagagcctcgaggctacttgtaatctcgctcaacgacaccggccggcttggtgtcgtgacacgccgcctgctcc
acctacaggccgcgcacgcaggaagtgacctcccactgcacgacatgaaaagggcgggtcaattttttgtcacccttaaa
caactcacacttctacaggaccacgacctacttgccatgctgcaaggcaaagaattcactgccgccctaccagcccttgt
ctctaaactacgggccgctgaagccaccacgcccgcctaccttcgcgccgactggatcagccccttgaccatcgaccttg
gactgaacctggcggacctggtggacgcaaacacagggcggcacattattgacaccacgcagcttgaccggcggttccca
aaaggcagggtgaaagacaagcacaagagggccttaaaccgatttaccgtcgccctatgtaaaccggcagaagcaccccc
caaatctatgggccacaaacccctccccatgcaaagccgcaccctgcccgccggcgtctccaaggccgacctcaattcag
ctggagacctacctaaacccataccccaacgaactctcacctccctcctggcccgctggcaagaggcactaccgagcccc
gcggctccaccaaaaccttccctagaagtcctgcaggcaaaaccgaagcaaacggcaaagcaacgtcattctcacttcat
caaacacgacacacgcacaagaaaccccgaggtcgaagccaatgacgacgccctacccggctctacggttcatgacccct
ccgaccccacaaaggacctagctttctacatgagtgccgcgagggagttcgccccactcgctcaacaatgcaaaacccta
gggaccacgcgatggacggggacctggaggtccccaatcaggcaaatgccagcccgcgcactaatcaccggcccacacac
ccacacagtccacgcgctactamatacccggccataccagcaacctgctgctcccacgtaccagcggctgtacctacccg
atggctgccccgccacaaccccaccgcccgcgcccgcacactcgcataaccggcgtaaacgcggctcccagcccacccgc
tgcccatacactcaccatgctattcagccgcgggcccctacacgggcagccgcacccaggagagacagcgcagccgcgca
gccaagctcccgccctgcgtggcgcaaagtcagagacaatgcgctgaatggccgcctaccccagtccatcgctggggtac
aggcagcacagcacatcaccgcccatctaactaaccgcgacgacattatcgcagccgtcgtcagcggacccatgacccac
aaaactaacgccccgccgcccaagcgaaaacgaaagcagggcccaccgcccgaggagcccccctgggcagaacgctgtcg
ctatagggttcggtggcaacccaccctgaccacaaacggcatcctccgagcctacgagctacagaactacaacgccacta
gcacaaccaaacccccgtgccgactatgggggcaaggcatccggcgcttcatggtccaagtgcactgggctgaaacggaa
gaccccctctcctcactctccgaaaaccccgggtgggcggccgccctggcacgctacactcttgcccaagccgtagacgc
gccccctgaccctaccccgcctcccgcccttgacaatcacctcaccagtaagcagcgccaggggagatggcgagacccag
cacccagcgaagccgcacgcaaacgtgcgatcctccggtgcagcaccatcgacgtcaaatcctgtaacccggacacagac
atccacccgacaggtcaatactgtattcaagtgggcacacgtgagccgggcagcgccacaggcacgccgtccggcccccc
ccaagaccccgacccccccgctagggtctacggcccggacggacgctgcataggaaccgttagcgctgcccgacttgccc
tactccacgcccggtacaggacccttaaccccactcaccccccggaaaggttcgctgccgccctggcctccctgattata
cggtaccgccccagcaaacgccacaaggagagttccaccaacccagcgcacgaggtcaccctctgccccgacctaatgtc
cactctcacgtcccatatcaagttccagacggaggcattcgcatctcccctcaacgcccactgcgacatcccggcatact
acactacccacccgcaagattcagagttcggggccgcccatgactgctacagccgcacgctagatggaatctccttcgtt
cacccacccccacaacccgagcacaccagcctggccatggcgtgggcggtcgccagcgccgaggcggcaacaccgcacac
accgcacctgtccgtcgtggtggtcccgtatggcgacacmagcggctacacagcctggctccagcacccactggtccacg
acctggggcacatcaaaccggcgcacgcctgggcaggcctggcctcaggcctaggccagccgcaggagctccccgctcac
cgacgtggactccacctcctgtgcgtgacaaacgaaaggggccgcctcctcctcaatcaggccctggagagtgggcttgc
actcgccctagcggacgcgctcgggcacaccccgcacctagctacccgtaaaccccccacggacccagacacacccaacc
cgtggcccccaaccccccggaagttaaaacggcgcatcctcgcccagagcagccagacgccccagccccagccccctcgc
gatgcccccaccctaccatcccctacggagcttgcaaccctctaccgcgcttatgtcccgctcgcacacacacgaggctc
cgcggtctttaccgacgggagcaaagtaccacacacacgagagtacacgggcctgggagcggcggtctgggacgccagcg
acaaccgcgccacgcacattgatgaagacatcgccttcaacacacccctgagcaccatccttcggtgtgaatcatccgcc
atacgcacggcgctccgcctccatcgagacacacctcacctacgggtctacaccgacagtcttgtcagtctgttcatcct
ccgccgcgccattatggagcccgagtcactccacgtaagcaagcaccgcgagatgtttgggaccatagtcgaccaacttg
cggaacgtgccctagctggacacaagacatcattttatcacgtacggtcgcaccagacagacacatgcgtaggaaatcag
aaagcggatgaagcggcacaggctgtggccaccagaacagtgcagccggatgcgacagaaactctatactcgcacccata
tgaacccttagagggatggattgcccagaaggaaaytgtggagcacaatggcaatttggaagaacggttrcgctacgcca
acgacctcaatcgcgacctgaagaaaatggcccgtaaatccaccgcgaccggttataccaaatcaggactgtacgcggaa
ctatgggaggcagcgaggaagcacatcgacgaacgctacggcctaaacctgttcgacaagttctcatttgaagaggcccg
ctgcgcgttcaaataccgctggggcctctcctggaatgccaagcgggccgcaagagtaaaacaccccatgcccggctgcg
caggcggcgaatgccccctgtgccgcggcgacgacggtggcacgcacaccctgggcggctgcacccacccacgcatgaaa
gcagcctacattgcgcgtcacaaccgcgctgtccagcggatagcgaaagcaattagtcagggccactatggaggctgcgt
tatgtacatggacgccggtaaggatgcccccacttacagcgggggaacccgcatccctgcgtggatgctccccagcacgc
cagagagcgtgcgcaagaagytccgtccagacctgctggtcattcccacactccggatgcacakgyccggactgccagcc
cgtgcaccccgcacacgccgacaaaggagcgcycataaggtctacgtcatagaagtcggatactgctcggacctaaacca
cccggacaaacgcgcagagaarctgcaacaacacgaagacctcgtggccgctctccgcgacgcaggctgggacgtgatgt
acagcccagacactgtaattagccttggccatactggcacggtcacaccccaccttcatgccctcctcaaaacactcgga
tgccccacacagtccgcacacagcacatgccgtaaactagtkcagcacgccgtccacaccacaaccgccatcacagccct
ccgccgcgaaatctacagccacaaatggcccgggagaccaccataaaaccgtatgacccgctgtgggaaaggggccaggc
ccagtacgcctaggcgcactggcaacctcccctctctcacttgggggacaggggctcagcggcggagaccatctatgcgg
tggtctctcacgccctcacacccctacctccgcagaacacgccctgtcatgcagggagtacctattattattattatt
>Dualen-7_cRei#LINE/Dualen
aaatagaatgctgctctaccgcttgtctcactatgctggctaattagccagcacaacactcacagactggcaccgatagg
gccaagtccggctgacagcgtggcagagccatgccctacgatccctagccaaattaaaaagcttgggagaataggtgcag
gctccgaagcggcagactgcccaaggattgcggagacacgaccggtagcgagcgccccgcctgcrggggcctcacgcaac
taccaatatggtcaacagtcgatgctccttgggatcacagttgtgcgacgcgcccccgaacccacgttcccccgatccta
ctgtcaaccgggctaccagccgcccccggcaagcccaaaactgagtggaggcaagcaaaccactgagcagcacaaacaac
aacgcttcaataccaaggcagaccgaccgctaataggtcgaccgaacgcaagcagaacagcgaccagcggcctagcggcc
agcaaaatgaccaatttgataagatacaccacgaagttctctatgttaactatctctttgctgtgcgcactcctcctctc
gtcgagctcgcacccctcccaagccagcgcctcagtatcgcacaacacgctaaccaatcagccccatcattcaacccata
acagcaagactaaaaaccctcttgtgggaagacagagcgccagaacctgtttcctctcaaatgtaagccccaaccacgcg
ctcaaccccacaacggaaagcttacagcaagcacatgataatacgytcatagagccactggaaaacgacactcaaaaccc
taccgtgcgctcccccatcgtcccaaycgtgaaagcctgccgcccgagcttcatcgccatcctgctcctyagcgcttggg
ccgccctcgtaacctggatgccggaggcatggcgcctggggcccctctgcaacaatgatgttcaccactcgcacggcccc
aacaggcaagagccagaaccccaggcctcctgtcagccagcattgccgaagccgcctacacatggcgcgcgaaaggcaca
caggctggcgaagggacgcccatctaacycagaatcgmcctaccgtccagtcactaccacaccacgtagaacagccactc
agctatacacagccggcagccgcgaccacaccgcccccccatcccgcacgcacccaaacagattaccgcctgcctttttc
gaacagcaacagcattccttctgctggattcacgccattaacaacctgctaggatgcgcggccatctccccgtaccgcgt
actcacgtatgccgagcaaatgctgcaccaggcgcagggggcaaaccaaccagcacaaacacacgcgtggacgcaggcct
tcacaccagtcatcggccaattttcagtccacgccatcaatcactacctcaagtataactgccacagagcgaaccaagcc
ctggccatccacgcccacgacaacattcgccccgatgactcccctgccagcattgcacgtagacacaaacagaccgaaca
cggcttcctaatcttcacacccggctactccagtggcatctatggccatgtgatagccatcaaacggcacggcaccagct
ggctggtcctggactccgctgacacccaaccgcgggccatacgccgcaccaccgcacttgaaaccacgggcacggttttt
acgctatcagctcgcacacccgatacaccccccctacatccgctgtgcctgaacgcgaccggcccgcccgctaactgggc
gcccgaccgcatgcgctcagcagacagaaacaccccacttcccgaaccccccgaataccgctccctaacccaactagccc
accgcctcacctctcaaggacaccgcttgctcgacacgtgcgcatggggcaataactgcgccctctttgctaccctagcg
gccytacccggcagccaagtcccactcatgcccactgaacctgcgagctgggcatcaatgacaggggccatacgcacatg
tattgcatccaaactcagacagttaaccgcaccaagcagcccgggcagcgacgagctgcgactgcatatcctgggtctct
acgaggaaaccgaaacccctgaacgaaccgtgcagacgcactgccgcaatgtggaagacacagccatgctcaccattcca
gacctyatcgcattccagtccctcctccccggagtacaaatccacattattggcccaggrtacacagactggctcccgct
cccgaaacccacggcatatgaccgcccccaacacaacgtatacctagcacacgtaccccactcgtgggcccttgcgggct
tcccccctacyttcccaaccgccgaatgcaaccactacatagcggtaacacactcaacttggacacacggcccccgtacc
caggacccctccctcctccgctggggccccatctgggatggcggtccatgcacgcaagatatcattgacaagcacgccaa
tacccccgtccgcagcccaccacccaagaaggcacgtacaaacacactcactcacgctctcctgcgagccatgggatctc
ccatcaaccgccgtaaagcagcaaaacgcgccctttccctgtccccaccttcaccgcacaaaccgacacggcccaccaca
aacctccctgcacaacggacccctaccaaggcacctccctcgcaacccacccctggcacaccaccgaaccatgcctccac
acccgcgcaacaaccaccaccagttattcacaaccccccacagcgcgctcctggaaagaaaagacaagccacgctccagg
catgtttggaagccgcggcactaccgcaggcccagcgcccggcaccagctacacccgcccacacaagcacatgccatttt
gtcacgctcaacgcccgggggttgttatccaacctggcccccattagggaagaatcagaaacctgggacgcggacattct
cgtactcactgaaactaaaactcgagcccacaggaccagaacagaacgcgacatcatcaaaaacagcttcaaatcgtact
ccacgtttgtccacagcacaccccgaccgacaccgacaaaggggccaaaacaagaccaacggcggcaccaaccctcgggc
ggagtcacgcttgcggttcacaccagatacgcccgcaaagaacatatcacctgcctccccacgccggcaacactccaggg
ctacatggtccacctgcgcatggccccttcctyytcgacgcctatccacatcatcggagtctactgcccacccgatgaca
agcgcacccgcgaagcattgtacacctacatcactcgagcctcacgargtgcagcccgtctgaaagaacccctcctarcc
ggcggggactggaacgctgctgcttacgacacggacagaagcaccaacaccagtactaccaacgacacaacacatcaaaa
cttcttgaagcagacgggcttatcacccgccgcgcgcacacgccctaggccacatacgtacacgcagatacarcacgaca
caattacacatcagagccgcatcgacgacttcctagcaaacaaccacgcccagggctgccctgcggctacggaatggacc
tcagcatgcgggggcaccaccgatcacctgggcctacacttaaaggctaaccttccctacaaacccacgggaaccaccac
tgcacccgcggaaccagatatcccgagcgcagacacaagcaccggccctacactagcaaacatcgtcaagcctatcactc
aaacccagagtcgcaccatcacacagcgatgggaagcagacggaaccwctgcccttgaaaccctgtatgccgcgctcacc
atacccggtcgcagcgcacgacaaatcatcgactccacagtaaccgcactttcatccaacacacatcacgtagcaaatac
acgcaccgcccacaacattgtcaccgacgcacgcgcacaactctccacgcttgacctcaacgccgcatccaccgcccttt
atggagcactagccgtcggagccaaaatcatgctcgacacgtgtccccaaaaaccgccccgaacctccagagcaaaaccg
tcccgggcggaggccaagaagctaaagcggctgctagccaccgaaaaacagaaaaagcaactctacctagctctcgtgca
cgcctccccagcgcaaccacaggagcctcccactccgccccccacagcgccagcacccgtaccacccgtggcccctacga
accccacacccgcggccgccgccaaacgggactgggaaactgccctcaagacacgccgcactactcagaaagaagccaat
gccaaggccgccagcaaatggttaacacggattagaaagctattcgcaacctctcaaggcaaagcctccaaaataatgct
cggcaaatcaggaccgcgacaaaaactgacagctgtacgccaccctactacccaacacatcgccaccaccagcaccgaca
tcaacgatgcgctacacactcatttccaagctgccgctgaacccactggtggcccacgcactggacgctaccgaccagaa
gacaccaccaccaccttcccctggaacgaaccaggagcacccgacggcggcttcctgctggcccgcgcacaacacccgga
cacccattccctgctgcctaacgtctctgacgcgagcaacttccaacggtgcatgcaatccctctcccgcaacaagagtc
ctggccctgacggcctcccaaacgagctactcaaatgcatgccagatgcgttacaagccgccgtccatactctcctatgt
gtcgcatggattaaagccgaactaccagacggctggtccaccagcgacaccattctcttgtacaagaaggcagacccgct
gtccatctccaattacagacccattgcactgtgcaacacgctctacaagctctacaccagtttagtcactcgggcagcca
ccgaagcatgcactgagctcctcgtccacagcgaagcccaagaaggctttcaaaagtacaaaggaacggagcgccaaatc
atgaacctactgcacgtgattgaggacgcagccctcacaaagcgcgacctatacgtcgcgtacatcgacttctcaaacgc
cttcggcaccatagaccacgaccgcttgctcactgtaatgcaccacctcggcctcccaaccgacttcatagaagtcgtgc
gcaatctgtactctaccgcaaacaccaccatccgcacagcccacggccgcacatcccccgtccagataaggcgcggcacc
atgcaaggagataccctctcaccactgttatttatcatctttctcgagccactcctgaggtggctccactacggcggccg
cggctaccgatacggctgcctcacaaacagtgagaatgaccaacacaactgttcatcactaggctacgcggatgacctgg
cgctagcagccaactcccgtgataacctccggtgccaaactgacaagattgcgcgatacgccgcctggggaggtatgcgc
atcaaccgcgacaagagcgcctgcacaggcatcctccacagcttcgcaagtgccaacagttcagacaaaagcatgaaagg
ccccgcctgcgaacgcaccctcaaacgcttcctggatggccaaatccacattggctctaacgycaaggatggaaaactca
ccaagatagccttgccgtacgtgtccccacataaatcataccgctatctcggcgtggaaatcaccatgacgatggactgg
cgccctcaacttaaggcggttaaaaccgacctaactgacgccggcgaagagctgagcaagtacaaaaaactccctcgcca
gtgctacatgctcatcaaacaatgcctcaaagcaaaagtggcttactccctcccagccatggcatacacgcaacacgata
tccgggcactkgacgcccaaatcgcgggtatcacccgtcggtgcgtcggcctaccacgcgactgcgccacccgcgccatc
ctyctgcctgccgagatggggggcctaggaataggctcgctccgcgaagagtatgtacaacgcgcctccagactgctcat
gatttcgctgaacgataacggcaggctaggcgtaattacgcgccgcctcctccacctccaagcggcgcaggcggggagcg
acctcccgctgcacgacatgcgaagagcggggaaattttttgtyaccctgaaacaactcaccctccttcaagaccacgac
ctgctggccatgctgcaaggcaaggaatttgcagccgccctaccaacactagtgtccaaactccgagccgctgaggcgag
cacgcccgcttacctgcgagctgactggatcagccccctgacaatagaccttggcttgaacctggccgacctggtggacg
caaayacgggacggcacatcattgacactgtacagctggatcggcgatttccaaaaggccgggtaaaagaccggcacaag
cgcgccctgaaccgcttcacycacgccctatgcaaacttgcagacacacaacctaagccgaccgccggtactaaacccct
ccccctgcacaaccgagccctacccaatggcgtctccaagacagaccttcggacagctggcgacctgcctaaacctatac
cccaacgcactctcacctctctactggagcgmtggcagcagtcgacacctccgaggccctccggagccccggcgcggccg
tctttggaagtcctgcaggccaaaccaaagccaacggcaaagcaacgccacaatcacttcatcaaatacgacacacggac
acgcaatcccgcrgtcgaggccaatgacgctgctctgcccggatccaccctccattacccttccgaccccacgagggacc
taactttctatatgcacgcagcacgggagtttaccccgctcgtcaaacaatgcaaaaccctcggcaccacacgatggacc
ggctcctggcggatcccgccaaggcgggtcccagcccatgccgaggcggcgggcccccacacccacgctacccacgaact
actkgcytcccgcccctaccaagcagtcgctgcacctgctcaccagcggctcgagctaccagacgggtgccccaccgcag
ccacatcacccacgcacacgaaaccgcccaaccgccgcaaaagcagcgctcgccccacccgctgtccacacacgcaccac
gcagcgccggcgaggggcctcccaccggcagccgcgcagagagggaaccgcgcgaccgcgcagccaagcgccagacctgc
atggcgcaaagccagagacatagcattaaatggcgcactgccccagtccgacgctgggaagctagcggcacaacacatca
cagcccacctggccaaccgcgatgacatcattgccgcggttgtcagcgggcccatgacacataaaaccaatgccccacca
cccaagagaaaacggaaactggacccgccgccagaagaacccccctgggctgaccgctgccgctacaaagttcgctggca
accaaccctcaccacgaacggtatactcagcgcctataagatacagaactacgacgccatcaacgccacaaaaccctcat
gtatgctatggggacagggcatccgccggtttatggcccaggtgcactgggccgacacggaagacccgctctcctccctc
tcacagaaccccggctgggcggccgccctggcacggtacacccttgcccaagctgaagcaccccccgaccccaccccacc
ccctgcgcttgatacccacctcaccagcaagcagcgccagggccggtggcgggacccagcacccagcatggcggcacgaa
aacgtgccactctccggtactgcaccattgacaccaactcctgcaacccagacacagacattcatccgacaggtcagtat
tgtatccagttgggtacacgaacacccggtctagccgccggcacggcgaccgaccctgaccctaccgccagagtatacgg
acccgacggccgatgcgttggatccatctcggctactcgcctcgccctcctccacgcccgctataaggcgctcaacccca
cccaacccccgaaagctttcgccgccgccgtagcctccctgctcacacgatatcgccccagtaaacgccacaaagagagc
tctaccaacccagcgcacgaggtcaccctctgtccagacctaatgtccacccttacctcccatcttaagttcacaacaga
agcatttgcctcccccctcaacgctaccggcaacataccggcctactacacggcacaccccgaggacgcagtgttcgggg
ccgccctcgactgctacagccgactcctacacgatgtgtcattcctccacccaccaccacagcccgaacaaaccaacctg
gcaatggcctgggcggtcgccagcgctgaggcagcggcagcgcaagcgccacatttgtcagtcgtggtcgtgccgtatgg
cgaaaccagtggttacacggcctggctccagcacccactggtccacgccctgggacatatccgaccggcacacacgtggg
ccgccatggcctccggcctaggtcagccgctggagctccccgcccaccggcgcggactccatctcctgtgtgtggcaaac
gagcccggccggttaattctcaacacggccctggggaatggactagcggcggcgctgtctggcgcccttggacacactcc
acagcctgccgcccgcaagcccttgccgaacccagacgcacctaaaccgtggcccaaaacccctcggaagctggagcgtc
gcctccgcacccacaccaccccgacacccctaccacagccccccccggccgcccccacacccccaacccccacggagctc
gcagccctctaccccataaccattcctctcgcacacacgtgtggctccgccgtcttcaccgacgggagcaaggtcccaca
ctcgagcgactacacaggcctgggagcagcgatctgggacgaaactgaaaaccgcacgacgcatatagacgaagatatcg
cttttgacactccccttagcactattctcagatgcgagtcgtcggctatacgcatggcacttagcctcaaccttgacttg
ccccacctgcggatttacaccgacagccttgtcagcctgcttatccttcgccgtgccattctggagcccgagtcgctaca
cgtcagcaaacaycgcgaaatgttcggggccatcactgacatactggcccaacgtgggttggcaggtctgaagacatact
tctatcacgtccgttcacaccaagcagatacgtgcgtaggaaatcagaaagccgatgaggcggcacaggcagtggcgact
agagaaaccccgccggacgcggtggagaccttgtactcgcacccgttcgagacactagagggctggattgctaagagaga
aactgtggagcacaatggcaacgtagaggaacggttacgatacgccaacgacctcaatcgcgacctgaagaaaatggccc
ggccctccacggcccagggatacacaaaaacaggcttatacgcagaactgtgggacgctaccaggcagcacattgacgcg
agatatggactaaacctgttcgatggcttcccgttcgaagaagcacgctgtgccttcaaataccgatgggggctctcctg
gaacgccaagcgcgccgcccgtgtaaaacaccccatacccggctgcgcggggggcgaatgcccgctgtgccgatgcgacg
acggtggcacgcacaccctgggcggctgcacgcaccggcgtatgaaagccgcgtacatcgcgaggcacaaccgcgccgtt
caacggatcgcgaaggcagtaagtcaagggcagaatggcggatgcgttatgtacatggatgcaggaaaggacgcccccgc
ttacagtgggggaacacgcatacccgcatgggtgctgccaggaacgccagagagcgtgcgactacgatttcgcccggacc
tgctggtcgtcccctccttacgcatgacccgatctgggcagcctactaatatgcctcgcacgcgactccagaaaagcgcg
cataaagtctacgtaatagaagtgggctactgctctgacctcaatcacctggacaaaagggcagaaaaactgcaacaaca
tgacgaccttgccaccgcactccgcaccgccggatgggacgtgatacacaaccaggacacaatcatcagcctcgggcata
ccggcaccgttaccacccacctccatgccctgcttaaaacgctcggatgctcaacacaatctgcgcaccgcacctgccaa
aagcttgtccagcacgctgttcacacgactaccgccattacagctctccgccgggaactctgcagtcacccatggccagg
acgcccaccttagcacagtacgccccgttgtgagaatgggaccaggcccagcgcgcctaggcgcgctgccagcctcccca
ctctccttgggggacaggggcccagtggcggagaccactaatgtggtggtctctcatgccctcacgcctctacctcctca
gaacacgccctgtcacgcagggagtaccattattattattatta
>ZeppL-1_cRei#LINE/L1
actttactttactttactctcttctcttgctattcttgcatcctcctttccttctgcacagctttgaaacagtcgacgtc
atttctctcgcgctgtttgacttgcttccttttgttttaggcttcttaaggcctacgaaccactgtgaagcagtttgcat
ttgtgggcgtgctcgtttttcgtcagtccactttgcagctgtagcgcgacactccctctccagcgcccttcagcctatgc
cggcttgtgctttggaactcgacactgctatggaataggattctggcggttcaggagcgtcgccgtggagttggcgacat
ttcgcttgtcggcattttaacatctcggcgagcaccacacttcaccagcttggagcaggcggcgtatcaacctttgtggt
tggtcatttgcatccgcgcgtgcagcagggtgctttgggtgtggcggtcgggggagccctgcagcacttggctgtttttt
tggggtgtggctcgtcttcgtgcccttgttgcctgtcgcctggctgcctggcgcccgccctgctgtgatgccctgtgagt
gctgatcttgggcagctatgcagttgctgggtgatcctggtcggttccgcctggtgtctcagcgcagccaagccaccagg
ggccaacaccagccatacagcacacccgcacacggcgcggccacagcagcacatgccgtgccgtgtggggggcctgcgtt
tgggcatcaccgcccactgccagacttggcagcggaccgcacccctgcaggtgggggcaacactgccagcccgttcttca
gccccgggctgcagctccaccttgccctgtccacgcatagcctggcgcacggcgtgcaggacctgacgacgcagcctcag
ggccccagcctgcctacctacccagtccttctggtgggtgccaccacggggctcccagagggcgagcagctgtcctcagc
cggcgtccgggaagtgaccagtgctgccctgtcagtgctggacaccatgtgccggcagggcaaccagccgcagctcttgc
agggccactctctgcacagcacaggccgcccctcccgcacgtttgcggggctggccttcagccggcgcgcgaccagcgcc
agcaaagcagccttcacagcggagctcatgcgcaagtcgccgctggcggtaccgctccagcgcggtcaggctgtcctcac
ggttcacgtgccagtggacacccggcccatcattccgggcacctacaccgtcacggtcaagatggtagggggccctgtgt
ggggggctttccgcggtcgcaccgatttggtgctgcaggcgggcggctatcccaccacctcggacccctctaacctggcg
tgtgcttatgtggtctcagagcagtgcgccaaatcggtgggccccaagggggagccccaggcccccgcaggccagggcat
caccaaccacatctttgcctgtgtgcggggccccgtctgggacccgcagctctctcacctgcactgtgccaagtttgaga
tgcccggtgaggagcccatgcaggtggaggtccgtggcgccccccaggcggctgggacggccacgacagctgcggcaggc
agccctgctccggctgcagccggggtcgccgacctgggtggcaacaccttgggtggggtgaggcccgcggctgccatggc
gaccgcagcggacatcgttgaccacgtgggggacgtgcagatgcaggaggcggcgggtttgggtgacgcggcggctgcag
ctggtggcgccagcgggccacacagcggggccccgcccccgctgccagttctggtggcggggggaagcaaccgtgctgct
gcggctgccctgcgggccgcgctgcagcagcagccctcttcgcagcagcgggtggcagcgggagggcttagcggggtcca
gccggcggcaggcgtgggggggccgccggcggccaggcctcgccctgccggtgctgggccggctggcgtgcagcagcagc
acagtggcgctcccgcgccacggccgcccttggatcagcgggccgccgccgggcaggatcaggagcagaccgctgtgatg
cggcggtacttggccgagctggcggacctcaatctccagcagaaacggcggttacagcaacagcagcagcaggagctgca
gcgccaggggcagtcgcccaggccccggaccggctcccaggttgtggtcctggccacgcggggggggcaggacggggcgg
gcggtggccctggcgcggcggcgtcacggcgtgggcaacgtgttgacatagttgaccacgtgggggacgtgcagatgcag
gaggcggcgggtgtgggtgacgcagcggctgccgctggtggcgccagcggaccacccgccgtggcctcgccctcgctgcc
agctctggtggcggggggaagcacccgtgctgctgcggctcccctgagggccgagcggcagcagcagccctcttcacagc
agcgggtggcagcgggagggcttagcggggggcagccgtcggcaggcgtgggggggccgccggcggccaggcgtcgcact
gccgatgctgggccggctggcgcgcagcagcagcccagtggggctcccgcgccacagccgccctttgatcagcgggcagc
cgccaggcaggatcagcagctgacagctgcgatgcagcggtacttggcctacatggcggacctccatctccagcagcaac
ggcgggtacagcaacagcagcagcaggagcagcagcgccaggtgcagccgcccaggccccggaccggctcccggtttggg
gtcctggccacgctggggggacaggacggggcgggtgatggcgctgccacggcggcgtccgggcgtgggcgacgggtgca
accagccgcgcacgcaccgccgccgccgccgcagcaacagccccgctccaaagggcgcggtggccccgcccagctcccgc
agcagagggcagggcgcttgggcggcgggctgcctcccccgcaggacggtgctagctcgccgccgcacgtgcccactggg
cggccggccgggggacagcaggctggtgggggcagcgggtcggggcgccagggtggaggagcggggcgggcagtgcccca
gccgccgccccaggcgcggccgccactgcagacgtcacaaccggcgggtggtggtaagggcaggggcaggggcctgggcg
cgccggctggggtttcggccgacacggctgggcgcgctggtgggggtgcgggcagtgaggcggagtacggggccgtttgc
ctgacccgggacacgtgtgttgccatcggctctgacctcgtgacgcaccagaaccgctgcgcagatgtgcaggggtatga
gtgggcgcagctgggccgcgacgcgcttggtggccgcctcctcgcctacctccgtgaccagggcgccaccgtaccggact
gggccgtctgccgcgtgccggccggccgtaccgccgtcctggcacagctgcacgacgagttcactggctggtggcgccta
tactcagcccagcctgcagacacgcccctgccttccgacgtgacggagcagctggatgacgccgcgcagcaggtgcagac
ggcctacatggactacgtgctcctagacgcccgcaccctgcggtccgctaagcgtgggccggcggaccccggcggggcca
gcgggcccagccgccggcaacgccagcaccgcagccgcagtacctccagcctcatgagcctgggcagcgctccattgcgc
cccggcggcgccagctcaggcgccgctagcatgagcaccagcagcggcggcgcgccccccagccagggtggcggccgccg
cggcaaacgccacagcagcaacagcaaccgcaaccgccacggcgctgccgtggccggcgggggctcataatgcggccacc
agtgggagcggcgaaccttcggctgctgacagtgaatgtcaacggcctgggctcgccgttcaaggcgcgggcgctggtct
cgcacctgcagcaagttggggcggatgtggcgatggtgcaggagacccacgctactgacacgacggcgctggagtcttgc
cttcgtgccgcgcagggggcgtgccttccgtggcgccactgcctcgctgccagcccggcagcgtcgccccactcctgtgg
ggcggctatcctggcgcggagtcggctgtcccttccaggctgcgtactgcagccgccgtcaacggatgcggcgggccgtg
tggtatgttgggattgggacgtgggtcacytgcgcctgcgcttcgtgtgtgtgtatgcgcccacggccgtggcggacaag
cctgctttctttgccgggctgcatccccacctggccacggacagggtgcttgttgtcggtggggactggaactgtgtcac
cgatgccagtcaggaggcggcccctagcccgtcacgtgctgcaggtgccccgcaacttgccagcctcctcgcccagttca
gtctggtggacccttgggcgagcaagcgtggcggcgccaagggctacacgcatccggccacgcccaagccggccactccc
gcacgcctggatcggtggtatgtcagtgccaccgcggcgccgtgggtggtggatgtcgctcgcacgtatggggcgcctgg
ggaccacaacggtgtgctgctcaccctgtccttgcccgacctgccacatgcgcaccgggagcagtggcgcttccccacat
acctgctgtttcacccctcgctgcgtttggagctcgagcagcgcttggaggcgcacgttgccgcaaatcccgtggccagt
acaggtgacggcgcttgcacgcaatgggaggcggacaagttcttcttgcgggaggccgccaccagcatccaccgtcggca
tgcacgccagacccgggatgggctgcatggcgtggtgctggccgcagacgcggccgctgccctggccgaccggccgggtg
ccagcgccgcgcagcgtcaggctgcggccatggccaacttggcggtgcgggaggagcgggcagctgccgcagcggccagc
cacaatgcccgcgctgcactgatggaggagcatggggagcggggcactcgctggttccatcggcaggctgacgagccagc
agccggcgcgcaggagcccatcacgcacttgaaggtgccggggcaaccggcgcctgtggcgctcacggggccgggcacgc
gcaacactgtctccgcagccgccgcagccatgtacagcagcaccagccccaccggcctgttccgcgtgcagccggtctgt
acggcgtcgcagcaacagcttctggcggccattgaccgcaaggttccggcggatctgcaggccgccgcagaggggtccgg
tgacggcgccctcagtgatgccgagctgatggcagcgctggctggctccgccaatggtaaagcgcctgggtcggacgggg
tcccgtacgaggtgtacaaggttttctgggcgctgctgggtccgcgcttgtgtgctgctgctgccgctgcctttgctgcc
gctgcagacgcccacgatggcggtgaaatggcggcggcgctgcccgcctcctggcgggagggcatcatcacgctcatcta
caagggcaaaagcctggaccgcgccgagctggcgtcctaccggcccatcacgctgctcaactgcgacttcaagatggtgt
ccaaggccgtcagcgcccgcctgcagcccgccctggatgcagttgtggatgagctgcagaccgcgttcatcaccggccgc
tggattggagacaacgcgctgtacctccaaggcctgatcgaatggatgcgcctggacgtgggcgcggacggcacgccacg
gcagggtggtgcgctgtacttcttggacattgaaaaggcgtatgaccgggtgcaccggcagtggctgtatgcgtccgcgg
agggactggggtttgggccgcgcatgctgcgctggatccgcctgctcactgccaacggctctgcccgcgtgtgtgtgaac
gggatgctctctgacgccttcccagtgctgaacggcttgccgcagggcagcaccgcctcaccacccctgtgggtcatcca
gatgcagccactgacgtcctttctgcggcggcaggtggagcaaggggcactgcgcacgcccctgttacccagcggcgagc
aggcgccacctgctgcccaccacgctgacgacacgaccctcacggcgcgcgacccggcggtggacgggccggtcctgatg
gcggcagtacagctgttctgccgcgcgtccaacgcccgtgtccatccggacaagagcaaggccatgggccttggcaggtt
tgcgcacctgacgggcccttgcccacacacgggggtgccgtttaccactggcgccgtgacgcacctgggtgtgcccctgt
cgtgggactctgatgcggctgcagctgacttgtacacccggcgggctcgcggcatggcgtttgtggcgcgtctgtgggct
gccctgtctctgactctcgttggccgtgtgcacattgcgaagcaggtgctggcggcgaagctggcctaccacttcagctt
cctcaacccgtcgcctgcgcagctgaaggaactcaccgacctggtggaccactttgctgcgcgctccatgcacgctgagg
acgccagcctggtgtcgcacgggaacccgctcctgctgccaaagcgggaaacggcctgtctgccgtacaaggatgggggt
gtcaaccacgtcgacctgcctgcgttcctgtctgccctgcaagctaagactttcgccctccttgcccagccaggccggca
accctggaagatgctcacccgggcgctgcttactcatgtgcgcccggactccgccaccacgtgggcgtgggtgtacagcg
acgcgccggcgccagcggggctgcctgcccggctggcggccgcggtcggccacgtgcggagcgcgggcgtggaacagcat
ccgccgcagccagccactcagccgccagcggcgccgccacagtggcgggttagcctggaccagctgtgggtggctaacgc
tgcgggggctgtgtcctacgtccactacacggggcggctcttggagcctgggcctggcgtgctgcccccggcggtggatg
gggcgtggcagcctgcctgtgtgctgcagcatcgcaagccgcggcacctgtggacctttgaagagcgggcggcgtacgat
gcagcatcaccaggggaacgggcgggggcgtggcctcgggcgccgtacttcctggcgccggaggctggggtggtggtgca
cccggagcactgccggattgcgggtgtcagcttggcggactacacggtgcgggacgtgcggcgggccatcaccgcggcca
acccggccgcacctccggctccggcccgccccgcagccatgccgtgcccggcgccagcacagcaggcggggggttcgggg
acccagccggcggcacagtcgcggctggcggagcgggaggcggagtggcagcgtgcagcggcgcagctgaccaccacggc
ggcgcagcayttccacaataacccggtggctctggacccctggctccaccgcacctctgcggcagccgggctgcagaaca
cgccggcgagagaactgcagtcgtatgcgtccccgtcccagcagtcgggtgaggggccgcggcggtccgcgcggctgcag
gagcaggcggcgggcggggcgggacctagcacggggcctgccacggcggcggcggcagcagcggcggcggtggagggcga
ccctcgcatgccgcccccggatgcgtcccttctgcggggtacgtggcggaggctgtgggacagccacgccagtcgggggg
caaaggtgctggtgtaccggctgcaacatgcttacctgccttgcgggctgtacagggcgggcaagggcattcgtccacgg
gtgaccacggggtgcggggggttgggggcgcactgtcctcaccccgcctgcgggccacctggcccgcgggcgtgggccag
cctgacgcacatcttcctggagtgtccagcttatgcgcaggcgaggacgtggctgcagcagctgtgggcctgcgttgcgc
cccaggcagcggcgccgccagtgacggacgcgggcttcatgctgggggaccgcatgggtatgtgggcctcaggcccgcgg
ggggcgggcgcgctgctgtggagcactttgcgggccaccttcttgtacgccgtctggtgtgcgtactggtcccgcgagcc
tgctaagcagacgtcggagcatgtggttcgggaggtggtcagcgagctgcgcagggtgatgcagctgcgtttcactgccg
ccacgctaacccctgaaaccctgtcggctctgcccactcagcttctcaccgcacagctcaaggcggctaagctggagcac
tttgttgccatctggtcggcgggtggcgcgctttgtgaagtggaggaggttcagggtgggtcaccgaagttgaacttgcg
gctgacgcttgcatcacctgtgcaggccccctaggtttccttttgggcggcgtttctttccaggcgctggcgtggcgtat
tatcgtcatcagcttatctggcgcccatgtgttttagctctggctggcgtcgcagcgcctgggcggctgtgggccttcct
gcacagcgcgtcttgcagcgggctggagcccgcttagtcagcgccacatctggcccgtttagttttctgcttgtgtctcc
tctgccggttctcctggggtgttgcttaagcaaccgacttgtgggggtggggtgggtttgggcggggcgagtgcgtagcg
ctggtgtttycttttctggcgcgcggtggtggtggttcttgcggttaggctgtggtgtaggttggtgcttgggttaggtc
tggcggtgtttttgtgcaacccctcccggggggcgggggggccagcctcctgctctgtctgccgggtcggggtggggtgg
ggtgggatggatgggggtggttggtggcggttttcgaggtgtttgctttctgttttcttctcttttcttctcttcttgcc
ctgtcagggttctggtctcggggaccaggctgttttcaggcagcaggggggcagcgcgtctgcccctgttcaaccttgta
aggatgattcctcaaaaaaaaaaaa
>L1-2_cRei#LINE/L1
cagactttggttcagactttggttcagactttggctccgactttggttcagaccgacttgtaacatgaacgtgaaacgcc
gcaaaggcccgttggttgaggccttgagagtacctacgcctcgacctgtgttacagcacctcgaggcgcacgccggtgac
tgggtcgtgacaaaatttcgggcaatttactcgggcgacaagtcgctcgccttcttcctagagaatcggcaggcggtggt
gaatggcctcattagtctgctgtgggagccgttgctgctggcggcggcggcggccggcgtggatgggccggcgcaacgcc
tcggcatcccggtgactagccgcggtggcgggggcggtgccgcagcggcggtggtgtgcatccagttcgatgccaccttc
ccgtgcgagctggagcctaagctgtcggagctgttggacgagggcggcggcgtggtggctcccgccgccggtgatatccc
cagccttcgctgggaggctgaggcgcagtactcggaggcggggccccccaagggcaagcggtggctgcgcgtgagcggcc
tgccccacggactgcccgagggactacagcgggacctcgtgcagcacctcttgagtaccccagtagaggagattaagcgg
gacgtgttctcataccagttctcgcagcccgtgctgcagagtgggcaagtgctggtgaaggtgggcgacaccgcgcgcct
gccatcggccgacgacgctttcgcggtgggactgggcaggtgggggcgtcaggtgatcttccagcgggaggacatcgatc
ggtacctcgcgcaggcggcccggggggcccaggtgcgccgggtgcgccgcccgccgcctgccccggctgccgcccgagcg
gcggccacggcggctccggacgcggcggccacggcggccgcggctgcggccgcggctgcggctgcgaccgtgagggcgac
cgcggcggcggaggccgcggctgcggcggtcgccgcggcggttgccgcgggcgcggatgccgccgctgtgggggtgctga
aggcggcggcggctgctgccgcagaggctgtgggcgtgggcgtgggcgacggtggcggccgtggtgccgcggcgggcctt
gggctcgacggccgaggcaacggcaacggcagcggccgcggccgcgacgcccgcccgtggcagcagaaggtccgcggccg
cgtggtgtccgcggctgmagaggcggacgcggtggtggtccggtcgctggtgcaggcggtcttcgccgcggtgatcgcga
acgcggccgtggtgccggcggtggtggttgaccccaaccccttccgcatgctggtggaccaggacgcgatggaggcgatg
cctgacgacgatgaggtgatgccggaccggacgccgactgcgctggacgctgcggcagctgcggcccggcgtgcggcccc
caagcggagccgggagcaggcgcaggcggcggccgcggcgggcgaggcggcgctggcgctggccatccgggagagcaagg
cggccaaacaggccttggcgacggcggcggcggtgcgagccgccgcaacagccgcggcggcggcggcagcagcggccggg
gccacgggcaccccggcggcggccgaggccggggcggccgcggcggtggtcgcgacagcaggcgtgagtggcacgatggc
cgccgtagaggccaccgctgcggcgggcgtggagccggcctcgccgccggccgcgccggtgtcaacggcgggcttggggg
gcatcgtgggcccggcggtcctgcccgcggggtggagcagcgacggtggtgtgggtgatgagggcctggcgggcggcgtc
gggcaggggctgctgggggatgcggagacagcgccggatgccaacgcgaagctgctgtgtcagggccggcggggcggtcc
tggcgacttcatggacgttagctcggttgccccgcccgggggcgggcagcagtaatgcggcggccgaagcaggccgctcc
ggggccccggcccttgcgggtggggtcgcataacgtgcgggggctgcggaagcgggtgccccacctggggtgctcgcgcc
tgcacgccctgctgagctgctgggaacggcagcgcctggatgtggtctgtctccaagagacgcacgttcttgactcggac
atcgaccttgtcacggcggacctggcggcagccgctcagcggctgcatgcacgcgagtggactgcgtggtgggcgccggc
ccagaagccggagggccgtcgtgttactggcggtacggcaatcctcattcggtcgagcctcctgcagcaaggcgccatgg
tgctcgctggcggcgcagctgccgtgtcggtggcggctggcgcgtgggcgggccgcggtgttagtttgcagttgcagtgg
ggtggccacaccttcacgctgacgtcagcctactttcccctggcatccacagcgcagcaggctttcattcgtgagtgggt
gggccttcgggcgtcgggctcgggcgagcacctcctggcagctgacttcaactttgtggcagatgtggcgctggacaccg
tcactggccgggcgcgcagcgacggacccgcagccgccgcgctggcggcggcgtgccctggcctcattgacgtgttacgg
cggcgccacccggctcgccgcgtgtgtaccttcttccacccccacggggcgagtcggctggaccgcattctgtgcagtgg
cggcctcgaaccgcaggtcctggagtgcggcgtcgccgccggggtgccctccgatcatatgcttgtgacggttgcccttg
cggcgtcgcctgaagccgcgccacccgctcggagcctgcccagggcccacctcggtttccgggacttcaaagacttggat
cgtgactaccgtgcctggctgggtacggccctggcggcacgccctactgatcctgttgagctgctggagtggtggccggc
ccttaaacgggctgccgccacgtccgccaaccgcctgagccgggaagctgttacgaggcgtgtggccgccagccagcggg
aggcggccgcgcttgatgcggcggcagcagctgccgccgcggtggaggctggcggtgatgtgcaggtggcggcgcaggcg
gccgtgcgggcgcggtgcacggcggcggaggccgccgtggccgcggccgccggcgcggcgcgacgtacgcgccacgcgtg
gctgcgtggcggcgagaagccctgccctctcctcacgcgcatgctgcggccggcgggtgggccgcgcgtgattgccaagt
tgaaacagcccaatggcaccactacatccgaccccacggtcatggggcaggtgatggcgcggtactggagggacgtcagt
gccgcgccgccgcccgctccggatgcccgcacgcaagtcctggatgcgctgcaacagcacgggcgccggtgtacagccga
agaggcggatcagctggggcgggttgcggtctcggcggcggaggtgcgcgcggcgctagccgctgcgccggctgggcgcg
cggcgggccctgacggcataccggtggagttataccaacactatgacagtgattttgcgccggtcctagcggatgtgttt
acggcggtgggggagggggctggggtgcctgacgggctcctggatggcgtgtggtctttcttctttaagtcgggcgaccc
taccgagccctctaattatcgccccatcacgctgacggataccgattaccgcacccttgcccgggtgttgtgcttgcgac
tgcaaccggtgtttgggcgtgtcatagaccctgagcaaactgcgtttctgacggaccgtcgcattgccgataacgtcctc
ttgctccaacttactcctggcctgttgaaagccgccaaaaaggccccggctgtggcggccttcctcgacttttacaaggc
gtatgatacggtggaccgctcttttctgctcgcgtgtctggagcgcatgggcgtgggggcgggctttcttacgtgggtgt
cccgcctgttaactgatacacgtggggcggcgttggtgaatggacgtgtgtcaggatgggtgccgttgatggcgggcgtg
cggcagggctgcccgttggctccgttgctctacctcgctgtggcacaagcccttctgtcatggctacgcagccgggggca
tggtgtgctcgctaaccttgcgtcggtgctggcgtcccagtatgcggatgattgcacgccgtttctggaggggtttcagg
cggtgccggggttcctggcggacatggatgtgtttcggcgggcgtctggacaacggttaaatatgactaaagttgaactg
atggtgatggggacggtcggcggtgctggcgccctgccggccggcatggctggcccgcccctgccccctggctggcgtgt
ggtgccggcggccaagtcactaggggtgcattacggggattggggcgcatgctccccaccagttacgtttgaggccgtga
tgggggtgctgagcaaaatcgcgcgcatgcccgtgtccatgtttggtcgggcggccgcggcgtcggcttatgctttgggc
aaggtcctgtatcatttggaatttgcgggtcttccccaactgtacgttgtggaccggctgctagccagggtggcggcggt
ggtggatcggcgactgtcgccggcccagtttgatgccagcccacatgcacgcccggttggcctctccattgaccttatgc
aactgcctccggcggtggggggggcgggcctgttgccgctggtgccgcatgtgaaagcgcggcaagccggtctcgcggtc
cggtgtgtgttgggtgtgtgtggtctgctgccgtacgtgcccccgtggacccgggtcgcggcggcgtggctgcgccaggt
gcacccggcggcaacgcccctgcgtttcttggtgcggggggccgcggaccgtgtgctgaataagccgctcaccccggcgg
gcaagccgtttgcgcgcctgctgaaagccatgactgcattgcccgcggtgactcttgtggcgccgcccgagccgggcgcg
tgggtgagtcatgtgccgttgtgggctaacccggcgctgtgtgtggacggccgcacgtgggaattggctttcgcggattt
gttcgctctgccgggactggcgtgtgtgggccagctggttgcagcgcatgacggcctgaacgaactgcggcaggcattga
caagcccttgggcggagggctcccggtctggtgaagcgtgtgcggatatgtatgtgactgctgtgtggmggcgggtgctg
cactggagcacgcgggcgcgcctgccgtcgcccctgccggggccggcgtcgcctcaagaggcggccgaccggtttgcggc
ggcggtggcccttcttcccgctggctgggctgccgccgcgcgtgcggcccagctggctcgggggcctgccgccgcgctgc
cgctcccggtggccgacgtcgtgagtgctacggcggagtcggtgcaacgggtggtgcggggacttggatggttgcagtgc
ggggggccgcccatcctgctcactgcctacacggtgaaggcggggaccgtgctacaaatggctccacagttagccgccct
gaaggctaagcatttgcagtatgtgtgcgatgcgggtgtgtcgggggtgggggctgccctggcggcgggggccttcgtgt
gcaccttggcccgcttgtggtcgctgaaatgggagaatcatcataaggaagcactgtggcgtgtggccgccaacgcttgc
tgggcgtttccacggcatgctagcgagcgggcgcgaggcgttactgttgacccgtgttgggcgtgtggggtkgacatgca
ggatggggaccggcgtcactggttttgggactgcactgttgcgctgtcactgcgggaaagtatggggatggctatgggtt
tcctgccggaggaggctctaagtgccttctctcgtgaggagttgtggttagtgcgcccgcctgcggggcttgcgccacct
gtgtgggatgtggtgtgtctcgctgctatgtctgccctggactttggtcggcagcgtgtggttatggccgggttggcggc
gcgagcgaagctgccgtcggcccgggtgctgagcattggacttgccgtcgtagctgacttctggggtcgtctccagacgt
ttgtgactttgggtatcaggccaaagggttgggacgctgtgccgtttgcgcatcccttcatatctcgggctgttggtgac
ggcatggttttgcgcttgccgtatgacgctgattccccgcccccctcgccgtgagaggttgtgcgtggttggtggctctg
tgtgtgggcaggatgcacgtgtgggcgaccgttctagtacctggacgcttgcgccctggttagtgcgtgcgctgtgcgtg
tgtcctgcggcctagacgtttcccggcactcctgtgcctaggcttgtggcgttgaggcacagcggtggggctctggcggg
ttgaggcttggctaggactcactgtgcgcggagtcacacggactttgcccgcgggagggtttgcagcaaagtcggggttg
ggccctgatagcatgtgatggctcggcgtcttcgggagctgggactgtcccctctgtaacatccgcatccata
>L1-3_cRei#LINE/L1
attggtttagacctggttcagacaattcccttgcacttcgcaccgctaagtttggtaaatgcgcacgtccgcgcgcgccg
ggcctcgcgccggcacgccggtgcagaccatcgcgttcaaatcagaatacaatgactggatacgtaaggggcggccgccg
atggtcttcctccaggcttccacggttgtgccgccggatgctgtggaggccactcagcgggcgctctgtattaagaagag
gttcgatatcgtaagaacgttctacggggtcgtttgggacgacctggaggcggcggcggaagccgcggccgttgccgcgc
cttaccggctcggcggcatcccgctccacaatgaccccggcggcgtccgtgttcgcacggacttcgccatagcacgcgcc
acccgcccggcgctcctcgagcggctggacgccaacagccgcttgcagacgctggcggtcgacggcgtgcccagcctgca
gtgggaggtgcgggatgcgtttaccgctgccccggccgcgggtgggaagcacgtccgctggctgaaggtgtctggcctgc
tcgccggcatgggccgggagcctgcactggtgatcaaactgatggcggaattcggcatggaggttcgacaggtggaggtg
gacgtggactaccgcttccacacggcggtcgagcagggtgactgtgtgcacatcgagctggcgccggagtcagcggtgcc
cgcggacacgccgacgttctgcctcgggtggggtcccaagcggctgtggtgcaccttcgtggaccgactggcgatcctgg
cgcgtgtggccaagggtcccaagggcggtgccagccgcccgggtgctggcggccgggccaaccgcggcccgccggcggcg
gcagtgccggcagtgccggcgcccaaggccgctgccggcgtggcgctggcggccgcggccggggatgacgaggctggtgg
cggcgcgccgcccggtggtggtgacgccgcggacggcgacgctgacggcggcggcaagcgcccccggctgacgccagagg
ctgctgaggctgcccaggcgacggccgcggcggctgcggaggctgctgcgcaggtggcggcggcactggctgccgccggg
gcggctcctggcggctctcaggcagcggggctgccgccgccagcgccgccggtggaggtgcgcaactcgttcgccgccct
ggcgcgcctggggccggcggacggggtggatgaggacgaggacgaggatgcgggcatgaccgctggcggcacctcggacg
ccgacatggaggacgcggcgggcccggcggctgcgtccttggacgcggctgccctaccgccgcggaagcagaagcagaag
cagaagcccaagaaggctgcggccgcgggcgcggcggccggcgcggtggccaagcccaagggcaagaccaagccggctgc
aggtgcctccgcggcggctgccctggcggcggcggaggcggcggcggaggcggcggcggcggcggctgccctggcggagg
cggaggcggcggcggaggcggcggcggcggcggctgccctggcggcggcgggtgcggcggcgcctggtggtgcggcaccc
ggtgccgcggaggcccccgctgccccggccgccgggccggcgatggcgcccggtggcgccgccgcggccaccgccccggc
agtggcgacagacgcggcgcctgcggccgctgcagccgcggtgacgctgccgcccgcgtccgcccctctggctctggcgc
tggcgcccggcgctggtgccggtgccgccgcatctgcggcggccgccacggatggcagcggcagcggaactggcagcggc
agcggcagcggccacggcggcggcagtggcggcggcggcgacggcagcggcggcggccgcggccatgacaatggggatgg
tggcggcgcaggtggcggcggcacgccgccggtggtggcggccggccctgccggtgcgccccgcgcccccgcccccaccg
tggtgatctcggctgccccgccgggggctccgcagtagtgcgccgtcctcggcagcaagcggccggcccccggccgctgc
gggtagggtcgcacaacgtgcgggggttgcggagccgggtccagcatctgggctgcccgcgcctgcacgccctactccgc
tgttgggagcggcagcaactggacgtggtctgcctgcaggagacccacgtccgggcagaagacattgacctcgtgaccgc
tgacctgcgtgctgctgcactgcggctgcacgtgcgtgagtggacagcctggtgggcccccgcccccacgccccatcagc
gtgtctccggcggcactgccatccttattcgcacttgtctgctggagcaaggtgccgtcacgttcccgggtggcgtggcg
gccccctccgttgctgacggcgcgtgggtgggccgcggcgtcagtctccccgtgcagtggggcgggcatgacttcacgct
ggcggcagcctactatccgttggcaagtcctgagcaacgtgccttcacccagcaatgggtggcgtcggcggttggcggtg
agggcaatcacctgctagctgctgacttcaactttgttagcgacgtggcgcttgacacggccagcggtgtcccgcggccg
ggtgaccccgccgcagcgacagcgctggcggctgcgtgccctggtctgatcgacgtcctccgagtgcgccggcctggcca
gcgtgtttgtacttacattcattcgcacggcgcgtcgcgccttgaccgcattctctgcagtggccgcctcgtggcccagg
tcctggcctgcgccgtggaggcgggtgtcccgtccgaccaccgcctggtgacgctgacgctggcagcggcgccggaggcc
ctgccaccttctccaggcctgcccaaagctcgcctggggttcctcgacttcaaggacctgacaaaggattaccggacatg
gctgactgcggcgcttggagcccggccgggtgccccagctgagctgctggcgtggtggccgcagctcaaacgggcagcgg
ccgcgtcagctacccggctgagccgcgtggcggccgtccgccgcattgcagccagtgaggaagaagcgcgtgcgctcgcg
gctgctgctgccgccgcggccgcagtggaggtcggtgcggcgctgccggaggccgcagcggcggcggtgcgcgcgcggtg
tgccgccgccaccgccgcggtgcaggctgccgcgggggcggcgcgccgcacgcgtcacgagtggttacggggtggggaaa
agccatgcccggtgctgacccgcatgctgcgcccgtcaggtgggccgcgtaccatagcccggctcaaacgccccgatggc
agcgctacctcggacccaaccgtgatgggccaggtcatggcaacctactggcaagacgtctgtgcggcgccgccgcctgc
cccagccgcccgcgcgcaagtgctggccgcgctgcagcaacacggccgccgctgcacgacggaggaagccgcgcaactcg
ggcaacttgccgtcaccgccgcggaggtgcgcgctgcgttggccgccgcgccggcggggcgcgccgcgggccctgacggc
attcccgtggagttgtatcagtactatgaaagtgacttctcacctgtgctggctgatgtgtttactgctgttggcgaggg
ggcaggggtccctggtgggtttctggatggtgtgtggacatttttctacaaggcgggggatcccctggagccctctaact
atcgccccattaccctcacggatactgattatcgcacccttgcacgtgtgctgtgtcggcgcttgcaacctgtgtttggg
cgcgtcatcgaccctgagcaaactgccttcctgtctgaccgccgcattgctgataatgtactgctgctgcaactgactcc
tgggttgctgaaagcggcgggacagaattctggtgtggcggccttcctagacttttacaaggcgtatgatacggtggacc
ggtcgtttctcctcgcctgccttgaacgtatgggcgtgggggccggcttcttgacgtgggtgtcgcggctgctgactgac
acgcgtggggcggcgctggttaatggacgtgtgtctggttgggtgccgctggcggcaggagtccggcaagggtgcccgct
ggccccgctgctgtacctcgccattgcgcaagccctgttgtcgtggctgcgcagtaaggggcatggcgtgcttgctggtc
tggcctcggctttggcgtcccaatatgcggatgattgtacgccgtttctcgcgggcatgcaggctgtgccggggttcctg
gcggacatggacgtttttcggtgtgcgtcggggcagcggcttaacatgtctaaagtggagctactggtgttgggcacctc
cgcgggtttgggggtggcgccagcagctgtggctgggccccccctgcctccgggttggcgtgtggtcaacaccgcaaagt
cgctcggggtgcactttggtgattggaagacggccaccccgccagtggcttttgacggggtggtgggggtgcttggcttg
attgtgcgtatgcctgtttcgatgtttgggcgagcggcggcggcctcggcatatgcccttagcaaggtcctgtaccatct
ggagtttgcgggcttcccgtcgccgtgggcgccggttggcaagttgttaggccaggtggcggcggttgttgatcggcggc
tgtcgccggctaagtatgcggtcgcaccccatgctcgtccggtgggggtgtcccttgacatcatgcaggtgccgccggct
ctgggtggtgtagggctgctgcctcttcagctgcacgtgcaggcgcggcaagctggactggcggtgcggtgtgtgctggg
cgcgtgtgggttgctggcgtttgtgccgccatggacgaaggtggcggaggcttggctgcgggcacgccatccagcggcca
cgcccctgcgcctgttggtgcggtgcgacccgtcccgtgttttggacaagttggttacgcctgaatgcaaaccgtttttg
cgtctgttgggggcggtcgcccacttgccgcctatcacgttggtggcgccgcccgcggctggggactgggtgtatcatgt
gccgttgtgggcgaatccggcactgtgtgatggtgcacagacttttgacgtggcgtttgccgatttatttgccctgccgg
gccttgtgtatgtgggacagttggtggcggcgcatgaccagttagaggccgtgcgtgctgcccacacccgcccgggtggg
tggggcaccaggtttggtgaggcgatgttggacttgtacttgacgagcgtgtggcggcctgtgcttggatggggacctcg
gcggcacctgccgtcgccgctcctggggccggcgtcgcccctggcggcggcggaacgcatagccgcggcggtggccttgc
tcccaggtggctgggaggccgcggcgcgtgcggctcgactggctcgcgggcgggcgtgggtcatgccgcttcctgcggat
gccgtgcgacaggcggcggcgggggccttgacccaggtggtgcggggactgggctgggtcctggacgggggcccgcctct
gctgctgttgaactactccgtgaaggcaggaacggccatgcaactgggcccccaggttgcggcgctgcggtctaaacatt
tgttgtatgtgcgtgatgctggtgtttctgcggacggcgcgcttgcggctgccggcgcctttgccggcactctggcccgt
ttgtgggcgttaaaatgggaaaattatcacaaggaagcgttgtggcgggtggcggccaatgcgtgctggtcgttccccaa
aaatgccgcccagcgtgcagctggggtggcaatgcccctgtgccgggcgtgtgggcgggatatgtgtgatggggaccgcc
ggcactacttttgggactgtgttgttgctcgggcgctgcgggagaacatggctgtggcaatgctggggtcccctcctgac
acggctgatgactgtttctcccgtgctgacctttggctggtgcagccgcctgctgggctggcgccgccggtgtgggatgt
agtgtgtttggctgcgctgtctgcccttgactcgggccggcagcaggtgattatgactggcttgcgtgtgcgtcgggctc
tgacgtcggcggaagtcatgcgcatcagtgtgtccgttattgctgatttctggggccggctgcaatcatatgtcagtctc
ggcctccgcccgaaagcctgggccacggtgcctgcgcaccatccgttcctctcgcggggtgcgggtgactgtgtgctgct
agtgttgcctgatgatgtgggctccccgcccccctcgccttaatttgctcgtgggtggtgggagcggtgtgcctctggtg
tgtgcgctgtgggtgtggggcgtcgacgtgggcgtcgccggactacgtgcccggtgtacctgcgttgacgcctcgccggt
ttgattgcgcctcgtgcgctagtgcggtttgctgtacgttggtggggctttggcgggcttgggcttagcttcgactcgct
gtgcagctgccgagacacgcattacgcgaagacctgttgcacggttgtggaaggtcggtagccaactggggggagggtgg
tttcctttcgggccggagatggtccctcttgacctgggtgcacgggcacccttgcttggtcggattgtcccttctttgta
atatcgcaaccataa
>L1-4_cRei#LINE/L1
aaccataacgggaatggctcccggtagccagccggccgcggctggcccgtctaactcacggacatttaggactagtctcg
cacctatgaccgccggccatcgcgccaatgttggggttctgaccctgaatgcgatggtcaaaggtgtgcttgcgacccat
ttccagagctaccccaaaacggcatttcgcttcttctcgggcgttatgcaaaggctggcgcctctgcgcgcgaaggcaca
actggcggagctcactccgggcatcagggcgaagccggcatcgaaggttcgcgatgccacgactcggctcgagtacgcgg
tcctgatccctaaatcggcgattcctgatctagtcacgctgctggacgaggacagcagcttcacggtcccggcgggtgcc
tcctacggccgggacatcgggcacccgcacccggtgcggtggcgcgcgtgggtggacggcaaaccggccgtgcccgcgcc
tacgcgcctcctagtgtccgtcagctctccgtggcttactgaagacgctgtccgcacccttctgtgcgagctgtggggaa
ccgcccccctgcaggtgcagcgcgccggcagcttgcgcctgacagccgtcggactgtgcaaggctggactgttcgcagtg
acgctgccgcacggtgccgccttcgagctgggccggtaccaggctaacctggaagctggtggagaaacgtacacccttga
tgtgcgccgcatgtcccgtcggcagggtggccagcagccgggcggcccatgcgccgctgccggtggtgccgcggcccctg
gcggcgcggcgccgggcgccaccggcgccgccgctgccggcggcgcggcgtggggccgcggggatgccaccggcgccgct
gctaccagcggcgaggcacagggccgcggtggcatgactggcggctctgctgccgctggcgcggcgcagggtcacagggg
cgccgccggtgctgctgctgccggtgaatcggcgcagggccgcgggggcgctgtcggcggcgctgcagctggcggctcgg
cgggggaccgcgggggcactcctcgcggccgtgccgccgccggcggcgcggcgcagggccgcaggggcgccgccggtgct
cctgctgccggccgcgcgacgccagcccccgtggacgctgctggcacctccgctgccggcggcacggcgcggggccgcat
gggtgctgcgggtgcccacgctgcccgcggcgcgcagcagggccgcaagagtgctgctggcgcgtccgctgtcgatggag
cggcgcagggccgcgcaggcgccgccggcgcccccgccgccggcagcgcgcggcagggccgcaagcgccctctgcgcccc
accatcggcgtccggctgcgacgcagtgcgggtgctgccggtgcctccggcactggcggagcgacgcggcgccgtggcca
gcaacgacgcccggccgccgcggccccggctgcggctacggccgcgcgtgcggatggccccagcgccgtccagggcagcg
gtgctgcgccgtccggcacccctcgtggcggcggcggccgcggcgctagctcccgccgccagcacagcggcagtcgcagc
cacagccgcactcgccgcgaccgcagcaacagccggggccgcagcatcaccagccgcggcgccagccgcagccgcggccg
cagccgcagccgcagcccgggccgcagccacacgcacacccgcagccacgcccgcagccgccgcagcagcagcgcctcgc
gtggcacgaatggcggggcttctggcaagttgggcggcagccacaggggcgcctctgcggataactctggggagcgcgtg
gaccaccgcacccgcagcggtcgcgtcttccgccgacgggccggtcgcgtcccagccggtgacggcagcaccctgaccgg
ggatgggcgtaccagcagcaatgcgccgcgcccgggcgacggtgccggcgacggcgggtggagcgtggtgcccagccgtc
gccgccagcgcagtgcctcgccaggggcggagccggccaagcgtcaggctctgccagagcaagcccaggtgcctgaggga
ccgccgccgcgccgccgggcgccgccgcccaccctgctccacaaccggtacagcgtcctggcgcctggtggcgctggtga
cgccgactcggccgattcctaaatgccacgccacagcaggcgtggcgcccaggccctgctcgcgcccttgcgtgttggtt
cgcacaacgtgcgggggctgctgggtggcgggagtgacacgcctgtccgcctggcggccctattgcggtgctgggcgcag
cagcgcttggacatcgtgtgtctacaggagacacacacaacggtcgacgtgatatcggaggcgcaggttaaactgcgtct
cgcctcacagcagctccgactgggtggctggtatgcatggtggggccctgccgactcgtcacgtaccggtggcgtcgcca
tcctcatccgtgcctccctcatctcccgtggcgtggtgaccccggcaacgcctcccgccctcgacccggccgccgccagc
cgccttctcctcctccctctcgcttggggcggccactccctagtgcttgcctctgtctaccttccctcgggcgacccagc
ggcccagcgccgcttcattgccgaccaccttgcgccggctgccacgctgcctggcctcaaggtgtgggctggtgactaca
acttcgtatgcaacgccgccattgacaccctccatcgcggcggccgcctcctggaccccggcacgacctccctcttcgcc
tccacctgcgcctcccctgtggactccttccgccacctgcaccctacccgccggtccttcaccttcatcaaccatatggg
tgcctctcgcattgaccgcatcatgctctctccggagctgctgtcgtcgctgcgtgcgtgcgcccatgtgcctggccgac
cgtccgatcatcgcctggttgtggccacccttgccccagtcgacggtgccgtctctcctggccctggcttgcggcggctc
agtgatgcctacctcgcgttccccgacctgcgccgctcgctgctcgactggaaccgcggcgcctgtgccgccgcccccga
ggcgccggcgccgttgctgcggtggtttgtggcctacaagcgcgacctggtgcgcacggttggccgccttaaccgcatcg
cccgtggccgcatccttgaggagacagcggaggaggcggcggcccgtgctgctgaggcggccgccctagcggtggtagag
gctggaggccccgatgctgctcaggctgctgctgcggccgtcgccgcgcgctccgcggctgccgcagcggcgcagcgcgc
ggtcgctcggcacgctcgtgccgcccgcctccagtggctgcgcacccgcgagacggcttcgcctgcgatcacgcggcttg
tgcggccccctggcggcgccgcgcgcattgcggcaatccggcgcccggacggcagtgtgtgtgactcccttcccgaaatc
cccacacatattgtcgactactggcggcgcatcagtgctgcggtggctacggacccggacgcctgtgaccgcgtacttgc
ggcccttgcagcatttgggcggcgctgcactgacgaggacgctgtgcggcttggcgccgacacagtgagttcagctgagg
tggaggctgccctggcggcggcgccggctggcagcaccccgggccgcgacggcatcccggctgagttgtaccgggaactg
gggggccccacggcacgcgtgcttgcgcgtgtgttcacggcctccctcgctgctggtgctcctccacgcggcttcctcga
tggcgtcattacatgcttcagcaagcccggggaccccctgcagccttcgtcgtatcggcccattacgctgctcggcacgg
actaccgcacgctggcccgcgtcctcgccaggcggctcatccccgtcttcagcaacgtcatccaccccgcccagacagcc
ttcctgcccgggcgccgcatcgccgacaacgtcctactgctgcagcttctgccggagctcatgcgggtggccgaaggcgg
tggccctggcggcggtggcgggggcgggggcgggggcgctgcgggcagcaccgctgacgctgaccgcggcgttgtggcct
tcctggacttctacaaagcctacgacaccctggaccgcaacttcctgtaccggtgcttggcagtcatgggcgttggcagt
ggcttcctggcctgggtcaagctgctgcttacgggcacgcgctctgccgccctggctaacggctacctgtcggccttcgt
cctcatcattgcgggcgtacggcaggggtgcccgctggcgcctcctttgtacttggcgccggcccaggccctcttcgcct
acctcgaccgcgcgggctttggtgtctcctgggcggatatccgcctcgtcgctactgcctatgcggacgacgctgcgccg
ttcttgcgtcggatggccaacgtgcctggtttcctggcagctatggagaccttccgcgccgcctctgggcagcgccttaa
cctcgacaaagtggagcttctgcccatcggtgcacggcgccgcgccactcctgctcccgcccgcgctgtcgctgctggct
tggcggctggcggcgcagcggctggcaacatggcagctcacggcgtggcggcgaccagtgtggcagctgccggcggcatg
gctgccggcggcgcggcggctggtggcgcggtggctggcggcggccccggcgccagccactctggtgggggcatcttggc
ggccggtggtgcggtgccttctcgggcgggcgcggtttgggcagctgccggtgttgtggtcactggtggcgtgacggccg
gcggctccgccgcgggtgctggcggtgccgtagccgcgcctgccccgcccaacacagttgctatggcgcatggcttgcgc
gtagtctcgcactcgcgcacgctgggtgtggtcttctacgacctcccacttggcacggctgcagcccagggggctccttc
cctctcccctgccattggcaccctggggacgctctgcggcctccccctaactgcctttggccgtggcttctgtgcctcct
cctacgccgtcagccgtgtgctctaccatatggagtttgcgggtctgccgccgcagacggttttggcagacttcctcaaa
acgcttgtgcggtttgtggaccgccgcatcatcgttgccacgccgcaaggtgctggccgggcccgacytcccggcctccc
ctccgactgcgtcgccctgccgccacgcgatggcggctttggactgctgccggtggtggaacacgtgcgcgcccgacacg
ctgtgttggctgtgcgctggctgcagcacatgcacggctctgcggctggcacctacgtaccgccgtggacagccgccgcc
accgccctggtgcagcagctacacacggccgcccaccccctctgcgtcctgacgatgcagcgggcggccggcggtgtcgg
acccgctgccgatggctgtgcaatcttcggccagccggtggcggcaacctgcccggccctcgtgcgcctcctgggtgccc
tcagctacctgcctccggtcacaatcctacgcccggctgtgctggtgccagggccctggtgctttgcacttccgctctgg
ggcaatccagtcttgccgtgtgcggcggggcttcaggcgggtggcttggaacgtgacttcccagctctcatggcgctgcc
gggtctgctcacgctcggcacggcagtgcggtgctgggaggcgctggccgcggtgcgccagctggtggcttccaagccgg
ctggtgcgctcgggccgcgcctcgcacgtcgctgcactatacagtacaagcggtccgtcctgcgccccatcctgcgcatt
acggatatggcgcgcgtgccgccggagctgcagtccggcccggatgctgctgcccaattctccgcgctgctggcccgtgt
accggcggcgtggagggtggcggcgtcggccacactgcatgcgcctggcggcgcggcctccgcgcctcctgccccccagg
tatggctgctgcttgcgcagagcctggggtggcggcatggcgcggctgacgtgcccttgctgacccttacggtgaagcag
gcaacccagcttcaacttgcgcctgcgtacgacgcgctccgcgtgcgtcacttggccttcatccargaggcctacagcgg
cgccgcgccgccagcggaagcgattcatgcgctgcgggcggccctggcgcggctgtgggcgttggtgtgggagccgcgac
acaaggaaccgctctggcgtctggcagtcaatgggttcacgggctttgggatgcttgcggcgtgggccgcagatggacgc
gtggagaaatgcccgtgtgggactcagatgactgctggggctagggttcatcacttctgggactgtgtggtggcggaggc
tctgcgtgatgtgatgcgggagcatgcgaatgtggacatcacacggaaccagttgtggttagtacaggcgccaccagggc
tatcgcaggcggtgtgggacatcgtgtgcttggctgctgtggcggccctggaatacggccgacagcgcctttacgcttgc
cgtgatgctgcagaccggactgcggaggttgctgttgtgcgaaggatcggtgtggaggtgattgcggacttctggtcacg
gctagctgcgtttgtgagtctgcgtcggcctccgcgccgctgggaccttgtcccgaaccagcacccattcctagcgtcag
atgatgttggaggggttatcttggtagggccaacagcggactcgccaccggcctcaccctagcttgtcagcttagggact
cgcaataagaggtagtcttatgacgccgacccacggcttaggtgagcagcgctagcgtttgcggtgagccgggcctgggg
ttcctcccctctccggaggcgaggagcatgggggtcattcggggatctctcctcgggtgagcgtgcgtgtctcgtacgtt
tttggggccctggctagtccacggctgtcgtcccacatgtaacctctatcagctaa
>L1-5_cRei#LINE/L1
tgattatgagcgccgctacagccgcagctcggcatgcccagctgccgaccgaaccggagtaccaggactcccgagtgcag
cccgtggccaccgccatggggggagaggcgaccagcaagcgtgtgcgcgtccggctgctagggccctcgggcctgaagca
ggccatgctggcgcactgtcaagccctcggcgactgcattgagctggggcgggaccccgcagatggccagccgctrtggg
gcaaggtggccgatgccctacacctactcctcactacstactggatctctggcgtcaacgtgcgcatcacagcggctgcc
ctgcccgccttcctggcgctcgccctagctgtgccggggtccgaccaggcatacaaggagcacttggtgcagaccttcca
gtccgcccactgggcccagcagccacgccaaaccgccctcgcagctggtggccggcgggtgtgcgtccatgtgccagcca
ctctcaacctaccccggcaccaggcataccgcatggccctcaccggcgktggcacaatgacgggcaagctgacgctggac
aaaggaaaagtgccgcggccgccacaccgcctgctgccgcctaagtgggcgacacagccgccccccagccgtgacacggg
tgtggctggaactgccccgggcagcagcaacggcggaggcacyggcggtgccagccccyctagcggcagcgcaggtgygg
ccgacaatgcccccrkkagcagwagcggtggcggcmgmccccctggcggcagsgcaggtgcggccggcaatgcccccrkk
agcagcagcggtgacggcaccggtggcggcmgmacccctgscggcagsgcaggtgcggccggcaatgmcccyrkkagcmg
cagcggtgrcggyaccggtggcggcagcmcccctggcggcagcgcaggtgcggccggcaatgcccccgsgagcmgcagcg
gtggcggcsgwsscssyrgcggcagsmcaggtgcgmccggyaatgcccccagtagcagcagcggtgacggyaccggtggc
ggcagcmcccctgccggcagcgcaggtgcggccggcaatgcccccgtgagccgcagyggtggcggtaccggtggcggcag
cccccctggcgacagcggtggaggcagccagggcccctccggcggaccctcacctgcccccagccggcagaagacaccac
tgcggttcccagaggaygtgcgccaacacttcakggcctactatcagggggccacccccaacccactaccgggaccygcc
ccgcccccagtagctggcaacgcgggcastgcaccgcctacgagcgctggcgcacccagggcaccgggccccagcgctgc
cccaacctcaggcaccagtgcagaagcgcgggcatacgcgcaggcgtacgaggagtacaaacagctgcagwcgagcccgg
cggcaggagcaggcggagccggggccacaacggggggtccggcaggggcagcaccagtagcagctkgcgatccggccttc
cagcaactactggcccggtaccgccgggctactggctgcccagccggggggcagggctccacagcaggtgccgaccccac
agccactrcatctacaccggcggccaccaccgccacccccgaccctggcccgcccaccaccgtgggctccgcagcctcag
aatcggcgracggggatgcaggcagtctgctcacgggccagggtggggtcggggtcatggacatcacaccgccaccaacc
aaccagccccagccaactgcatggagccagccgtccccgggactcaacgacgtgcgcgcccagctcttccacaacagccc
gccattgggcgccgcaggaccagacctgaggagccagggccgcggcacccacagcagcagccagtccagcgctctcctgg
gaggggacaacaccaacggcagccaagccggccctagcgcccagcaggcccgcctcctgttcaaggagcacctgaaacgc
ctggatcgtgctggccactcgaggcagcagtttgcgccacggcagtgcccccaccctatggcacactggcccacagagcc
ggcagggggcttccccaagtcgcccgacgcccacaccgggctcccggcgcgcgcggtgattgagtggttcaacaggctgt
cagatggcgagaagcgcatggccctgtactcggtgaaaacagacgcacagacagcagcccaggcgggattggcgtccctc
atccacgcgctgactgtggccaagtcacgcaacagcctgtggaagtacgacgaggccacaccaccacccaacccgctcga
aagcgcggacatggaggccttctgcttcccagacggccgccctccgccgccgtcggcggcgggctccccccgccggtagt
tgacgctgccagcaggcacgggtgcggccgttgggccgccgcacccgctacgcatagctacccacaacatgcagagcctg
cgtttgccaggcgcggctcggcgggtagcagcagcggcacggatttgggcggagctacgcttggatatcatctgcctcca
ggaaacacactggacgtgcagggcagaccaggcagcgtttgagcagaccctacaactaattgcgtacgaactacacctca
gtgggtggaaggtgaccggcgcacagtggtccacttcacgggcgacagcaggagtggcgttccttgtgcggcaggaactg
tgggagagcagcaccatcacagcccctgccctcagcccagtgcccacagccatgcttgcaggccgcctcgcagtcctgaa
gctcaggtggggcggccgctcaatcaccattgccaacacctacttcccagcagcatcaacgcaggcagcagagcaggcaa
agcgggagcttatcagccagctccgcacacaagctgcgctcagtgcggctgccacagcgggggaggtggtgatctgggca
ggtgacttcaactttgtggagaacccagcgctagacagctctgccggcccagggggccggccgggcgatgcacccctagc
agcgctactgcgggcggctgaccaaccacagatggtggacatgtatcggcaccgccatcctacagcccggcgctactcgc
acttataccgcgcaccagtaaagggtgggtcccggctagaccggatctacgtgtcggcagcagcagcagcaaccgtctgc
catgcagacatagccctggtgtccagctctgaccaccggccagcctttatcgacctgctcccggcacccagccccggccc
cgggaagggccgggcccggcgccgcatgcggcttttcttccaccagcaccccgaccttcggcagcagctggagggctggc
tggaagcggaagccgggaccgcaccaactgaggacgaccagcggcaagccctactcgcgtggtggccgctgttcaaaatg
cggctgtcagtgaaagtcgcacagctgaaccgagtagcccaaatgcggcggcttgaacatgggcagcggacacggacagc
gcaggccgcccaagcagcagcagaggctgcacaccagagtaatcccacggaggcgacccggatggccctggtggatgcag
ctagtgaggtacaggcggcaacgagggctgatgccgcacaccccgcacacaaggcgcgtgtagcctggttacacagcggt
gaacggcctagccgagtcctgacccgggtgctggcgcatgaccgtcccagcgggagtaatgctggcccgcctgcgctccg
gaccgcccatggtgcgctggttggggacccgatccagaaagcccagcgccttgcggacttcttcgctggaatcagcgccc
agccgcccacgacagtagccgcccgcacagctgtgctacagacagtccgggaccatggggctcagctgacaaccgaggat
gacaccacagcgggtggcctcaccgtcacatgtgaggaggtgcagaaggcgctcaagcagactcagccaggcaaggcgcc
cgggtgggacggcatcccggcggacctgtacaaggcctatcgggcacagctgggccccctgctcgccacactatacacag
ccatcggccacacgggacagatgccacatcgcttcacagaaggagttatctcggtgatctacaagaagggcgacgtgacc
gagccaggcaactaccgccccatcacactcctggggtctgactaccgcatcctggctaaggccctggctacccgcctggg
cccggcgctagcacgcgtcatcgacccggaacagacagccttcctccccaaacgcctgattggcaatggagccctgtttc
tccgcctcctgccgcacctactgcgacagcaggggcggcagggcctcattgcctttctggactttgaaaaggcatacgac
accgtggaccggacgttcctgtcagaagccatggaggccgctggtgcaggccctaaccttcgtggctgggtgcacacgct
gctggcggacacacgtgcgcgagcccaggtccaaggtgcccactcccagcccgtgtccatgatggctggcgtacgccagg
gctgcccgctgtcgccgctgctgtacctgtttgtagcgcatgcgctactatgctggttacggcacaaaggcgtcggccta
cggcttgacccgacagatctccaacgtgtggcagcagtgcagtatgcggacgacactaaggcgctgctggagggcgagca
ggaggttgtggctttcctggccgccatgcacaccttccagcacgcctcagggcaacggctcaacctatcaaaggtgcagc
tgctgcgcattggggcgggtgggaccccggccggagcagggactgcaggcgggcaaccgccgccgccagcaggggagcag
gagcgcatctgcggactggcggtggtgaccacagccacagctctgaacctgcctatttccaatacgtcagagcagcctca
gctggactgggcaaccaaagcagtggacgctcaacggcgtatgcaggttctcgcccacctgccactgtctgccttcggga
gagcggcaggggtatccggctatgccctttccatgctcacgtggcatgcagagcacgctggcatgcctggcgacacaatt
gaccagctagaacgccttgctgcgcgagcagcagataggcgactcgggccaaatgacacggagcggcggctaacgggcat
cccctcctcaatgctggctgggccgccggtggtgggcggcttcggaatgctgccgctccgagcgcacctacggggccgtg
aggccttgtgggcggcccgactcgtccaggcagaagctgccgcgcccacggagcaacaccaccccttgcaccgcgttgtg
gccctcagcctacaacggcaccatccctcgctgcgcccatggaccatgctcacagcccgccctgacgtccgacccatggg
atgccagttgccgggcgacttgcagcgcatctatgaggctttgggccatctcccgcctgtgagagcggtgaggacgccgc
caccagcgccaggcgactggtgctgggcagcacctttgtggggcaatccgctcctgcctgagggtgaccacacccgacgg
cctggccttgaggcgcaccatacacgcctcgcagcgtgtcgccacctgcgcaccgtaggtgacctggtgcaagcactgac
agcggcggcagcatggcgggcaacacggccagtgggagcgactgggggtgtggcatgggaggaatgggtgcggcagcacc
ttgacccagagacgcagctacgcgagcagccggcactcgagggcctgaatagccttgcagcagacataccagagacctgg
ctggcagcagcacgtgcagtgcaggaacggctccaggctgggttgggccccgccccgccctcggaatcggcagtggttcg
gctgatcatgccttgccttggctggaggatacctggcatgcagcaacccctggcgctggagaagctgtctgtacgtgttg
ctaccgtcatgcagctgggagacgtcggggtagcccgcagtcaactgcacacggcatatgcagctgaggcgcgcgagaca
ccaccagcagcccccccacaacgctggattccccccttcgaccggctctggcggatacgctgggagaatgcccacaagga
gacagcttggcgggtgtcaatcgacggcattggcattgccggtaacacgcatctcacacatgcacctggtccggtgccgt
gtggatgcggtgtgacgccaacccacagccccaggctacacgcgttttggcagtgcgcagtagctcaggcggttgtgcag
cagctcgcagcgcagcttgcggccccgcccaccagggagcaggtgtggttgtttgaggccccggctggcgtgcaacaagc
agtgtgggatgtagtggctatggcggcgttagcggctatggagagggggcggtgcgcgctgtatgccgcaaggcgccgtg
gcctagccaacgctgccacagcaccactgccgcaacaacctctacagcagggccagttaccgcagcagcagccgcagcag
cagccgcagcagcagccgcagcaacagccgcagcagcagcagcaacaacaggctcaaatacagacggacacccaacaagc
gattgacacggcagtgatcgacttgtggggtcgcttaaaagcattcacagcactgggagtgccgcggaagggctgggatc
aagtgggtgcgcagcatcccttcctgagagtagtaaacggccagttgcgctgtcacacaggtatgaacgcgggacaaccc
gctcaggccatcacggacagtgacgaggactaagcacggttccgcaggtgcatgagggtgggctagagagggtcaggttt
tctgctttctgttttctgtttatgtttgtggttgggctggggggcttcgccagggccagcgatgcagggtgtggtttccg
ccagagagcggcccctgctggtccttttgagggggcttggttagcttgctttatgcgccctaagcgccttgctttccctc
tgttgtggccaggggtgttgtttgtggcggggcggccttgtgtgtgtttctggccttggcgggcggtgttttcctggcgt
gtgttttggtctggtgtgtacgtgtggtgtggtgtgaaggaggcagttgtgtctgcccctctgaggctccgccctagcct
gctggctgttgtgctttcttttggtggagaaggcgtgagccttgtgtctccgtgtctcttttgtcttgaccaggactggg
gccttatcccctgctgtgtcaggcgtgcttaggggtgagcgtgtggaacgcgctcacccaacactagggcttgtcagccc
tagtcatcagtggcttcgccactaccaagtgtaattatt
>L1-6_cRei#LINE/L1
caatgggcactggtcagcatcagtaacaatggaggctggggtgcgccagggctgcccgctcgcgccgctgctgtacctgt
tcgtggcgcaagcactgctgtgctggctgcagaagcaaaaggtcggcatccgcctgcgcccggaccgcgaggagctcgcc
acagcattccagtttgctgacgacacgaaagtgttgttggaaagcgacgcaaaggtgcccgggttcattgcggtcatgga
cacgttcggccgcgctacagggcaacggctgaacctgtcaaaggtggagctactgcgggtcggctgcctgccagcagcgc
ccgggccggccgctgcggtggccggcgcagcccccgccgtgccgggcatgcccgccgcgcctgccgtgcctgtggcgccc
gccgcaccggctgcgcccgccgcgcctgacgtgcctgcggcgcccgccgcagcggccgcacccaccactggaccagccgc
agcggctgcgcctgggcctggcgtacaggaacagctatgcggccttaaggtggtcacagcggccaccgccctcagcgtgc
cgttcagcagtgaccccacacggctgcggctggactggacagcccgcatgcgagaggccaggcgccgcctgcggcgtgtc
gcccacctgggactctcagtctttggccgcgccagtgcagcctcagcctactgcacctccatggtgacatggcacatgga
acacagcggattgcccgacgacatagcccaggaactggagcgattggtggcgcgggtggttgaccgccgactggccccgg
actcgaccgagaagcgccttacgggcatcccgacggagctgctttatggccaccccaccactggcggcttcggcgcactg
cccatccggcagcacgtgcgtggccggcatgcgacatgggccgcacgcctggccgcccatgacgacatcccggccgcccc
gcagccccagccgtggtgcgtcgcctacgacgtctacctccgcgcgcaccacccatccctgcgccccagtagcacgctga
cggcagtcccggtggtggagggcgccggcgacatcatccccagccacccgctccccgaggataccgagcgcacggtctca
gcgctggggtggctaccaccggtgcaagtgctgactgaggcaccggagcctggtgcctggtgcttcacggcgccgctgtg
gggcaacccgctcctcaccccgtcccccgcggcggccagcggcgagcaggaggaggaggatagcggcagcgatggcgaaa
cagctgtggagcccgttccggcaggagtagcgcggcgcacgcaggggcgtggtctcgattaccgccataggacgctgcga
gcctgcgcgcgtcttgtgaccatcggtgacttagtgcgagcccacgctgcacgaccacctgcggcggctgcagtcgactg
ggaggggtggctgcgagactaccttgcgccgtcagacggccgtcgccggcgccgtgggcccacgctcgccgcgctgcagg
gccttgtcggcgacatcccgccatcatggtggagtgcagcgcaggctcacgccgcacagctggcgagccctggcccagcg
cctgtcccggcgccgtccaccagtgaggtcgtccgcaccaccatcatgccgcgcatgggctggaagctctctggctctga
gaccctcaaagtccccctagcgaagctgtccgtccgcatggccacatccatgcagctggacgatgtggccacgcggcggg
cggacctacacgaggattatgagcgcgcggcacagggcctcccgccgcgcgctgtggtgcggcgggaggacctgccagca
gctgcggctgcaacgcttggcgccattagggacaccctggcgcgcctttggcagaaggtgcggtgggaacggcgacactt
tgagacgctgtggcggttggccatcgacgcagtgccgctgccgggaaactcgcatatgccgttggctcgccgtgagccat
gcggctgtgggcaacacggccatgggggcgccgcggtggaggcacacgccgccgccgcgcccacgccacggcagcaccac
ttctgggattgcgcggtggcgaaggccgtggtggcgcagatcaacgcacacaaccccggtccggctcccatcagccaagc
ccagctgtggctggttcaggcgccgccgggttttcagcagtgtgtttgggacgtggtggtgatggcggcgctggccgcca
cagaacatggccgggtgcggctgcgcgggatgacgcgcgccgcagcggccctgggaattcagacggcggcggcagcagct
cccgaggctgcggtggcaggtgcagcggaggcggaacccgatcttgacgagatcccgcccacacagctgacgccgccgca
gccaggcgtcaaccccgtcgagcttgcgtgcgctcgtgcagtcgcggacttctggtcgcggctgatgcagttcgcgcagc
tcggcgtgccccaaaagggctgggatggtgttgacgccactcaccccatcctggcggtggtgaacggtgaaatgctgtgc
gcgatgccgcaagctatggagctggaggcttgaaagggatcagcccttaggagaagcgcgtgagcactaacatgagccac
tgaagcagtggcatacgagagggtcagcgggggagcttagtgggcaggcgaagggttttttgttttacgcccgtgggagc
agggccaggtttgcggggttttaatgcctgagagggtgtattgggtgctgcaacaccccgggtcttacggcctggaccgg
cctagtggccagacgcgtttgtggctgcccttaggcattgtctgccctggcgtcgagagctggttaggttgcggttgagg
tcgtgcaggctgccgggtcgtaggactcagccccgcagccactgtggtcgtgctttcgcgtgctgtcgcgtgctgcgtgt
tttgttatgtttgctgttttttgtcttctgcccgcctggtttttaagaggtagctcgcccgctgggtctgaggttgttac
accggtagtaattccgcaaggattactggcgcggtgaagggtcggagtgcgttgccctgtggactccagagctgtttgcg
ctctgccggggaaacgccaggtcacggcagccctcgattgagagccctgtcgttggttataccagatacacgattcacgt
gatctggcagaataaccgtggaaaccgtagt
>L1-7_cRei#LINE/L1
accctgccgcacaaccactagcaattttcacagctcataagcacccgaccctgaacaggccggtgattctaggcaaaatt
gtgagcacggactgcacattgattgatagggcatgtacagcgatgatgcatctgccagagccggctataatccaccccga
gcgtttaaatgcgggaccgtgggtagctctggcaccattatggggcaacccaattttaaagttcaagcagagaaatggtg
tagaggtttccctagaaggcgggtttgcagatgtgtgtggattagggacgattaacacggtgaaggatgcagtcaggatt
ttggacgcttttgcacgtatgaaagacaaattrcaggaaggagggtcaacagcagcaggcaggccccctcccagggtgcg
tagcgagtgcacaagactatataaggaagacattgttgcgaccgggttactaggggtcagtgaaatacatgggcttccgc
gcgccctcaagaacggcatagacgcgcttcaacaggctcttattgaccacctgcctgaggggtgggcaaccaccgcacgg
cakacggcgagcgaagacaacggtgacatgcatgagctagaaagagacatggttgatcatattgttggtagtctaggatg
gagaatgggcggtggaggtctrattccgatccccctggcaacggtatcggtgaaacagtcgacgtacttacagctagagg
aatcgtttgcaaagctgtcggaaaagcaagtagagtttgtacgtgaagcaaagggactcagtcatactgctgtcgtttca
aatgaagacaaaayyggatcaacagtacgtatgaacgcctgtggaaggtyaagtgggaagcagagcagaaggaggcatac
tggagactggtggttggcggcttctcgggcttctcgatgcataggggrcagcaacgcaaatgcccatgtggagcaactat
gcggacagacagagaccaccattttggatcatgcactgttgctaacacattgagagtccacatccaagatacggcggctc
ttgctaatgaggaggacgacttacttgacttgattgtcctacgggaacacttatggctgacaactaagccgcatcataca
attgaacaagctgtctgggatgtagtctgcatggcagcaacctcggcgatggaatatggtaggagattgctatatgcagc
caggaacgagcaaggagtgatcgatgggaacgcagtaatggcgcgcatcaaatcgcaagttatagcagacttctggtcta
ggttacaatcgtatgtgtgtcttggtgccaaaccgagggggtgggaccgagtctcgccaggccacccttggattgagcga
agagcagatggaagtatgaagctgaacagaccacgaagtgtcataatggaagaggaggtggagtgatggcacctagtaac
atgttcggtatggcgggaggagcgtcctatgggagcaagcctactagagctagagtaggccgacggcgctgcaggcggca
cgcccctggggtccagagcagggtgttcgttctccacgtcactggctcgtgaactgcgtcagcaggtccctcttgtaacc
aatgcaatct
>L1-8_cRei#LINE/L1
ttgttgggtcaggtggcggcggtggtggaccggcgactgtcgccggccaagtatgccgctcacccccacgcccgcccggt
cggtgtgtccctggagatcatgcagctgcctccggtgtgtggtggcgtggggctcctgcctttgcggcagcatgtgcagg
cacgtcacgctggcntggccgttcggtgtgtgctgggggcgtgtgggttrctgccttttgtgccgccatggacgaaggtg
gcggaggcgtggctgcgtaggtgccacccggcggccacgccgctgtgcctgttgttgcggggtggtgattcgcgcgttct
gaacaaaccagtttccccgggctgcgcaccgtttttgcgtttgtttggtgctatggctcatttgccgcccgtgacgttgg
tggcgccgcccgccccggggccctgggtttcccatgtgccgctgtgggcgaatccggcgctgtgtgagaatgatcgggct
tttgacaaggcgtttgcagatttgtttgccttgccggggctcctgtacgtgggtcagctggtggcggcgtctgaccagct
ggaggaggtgcgggcggcctacgcctgcctgcggggtggggcaccgggtttgaggaggcagtgctagatctgtatctgaa
gaaggtgtggcggcctgtgtctgggtgggggccccggagggcgctgccgtccccgctggtggggcccgactcgcccctgc
aggctgcagaccgctttgcggcggcagtcgcactgctccccaccggctgggaggcggcggcgcgggaggcccgggtggct
cgtgggagtgccgctttcgtgccgctcccggccggagacgtgcaacgggcggtggctggggccctggagcaggtggcccg
gggattggggtgggtgcaagacgggggcygccccttctcctggtgaagtactccgtgcaggcggggacggtgatgcagct
gggtccccagctgtccgcgctgcgggctaaacatttgctgtatgtgcgggctgctggtgtgccggagggggaagcggctc
aggccgctggagcctttgccggcactctggcccgtttgtggacgttgaagtgggagaaccgccacaaggaggcgctgtgg
cgggtggcagccaatgcatgttgggcatttccgaagaatgatcatcgccgtgcgtctggaatgaggatgcctctgtgyca
ggcttgtgcaatggatatgtgtgatggggaccgccggcaccgtttctgggactgcgttgtggcgcgggckgcggragaac
atggccatgggtgccgagccggagtcgggggatgcgtgtttcacgcgtgctgatctttggttggtgcagctgcctgctgg
gctggcgccgccggtttgggatgtggtgtgtctggccgcgttgtccgycctggacctgggtcggcagcaggtggttatgg
ctggtgtacgcgcgggtcgggctttgacgtcstcccaggtgctgcgtattagtgtatcggttatctccgacttctggggt
cggctgcaatcttttgttagtcttggtattcgtccgmaakgmtgggacasggtgccctctcagcatccgttncttgcgcg
gggtgtcggggactgcatgttcctgatratgtggactccccgcctccctcgccttgaacctgcctctggggtgtgggcgt
cgggtgmcggtgatacggttttcggttgcttcgtgttgagtgctcgcgcatctgcgggttctgtactgcagggctagcgt
ttgattgggcgtcgccggactgtatgcccggtgtacctggttttgcgtctggtgctgtagaccgcgcttcgtgcgccgac
atggtttgctgcacggttgtggggctctggcgggcttcggcttggcttcgacttatgccggtgtagcagctgagacacgc
tttttgcgcagaaacaatgcacggtttggtgaaggtcggcagccagctggggggagggcggtttcccttcgggccggaga
tggttccctcctgacctgggtgctgggcacccttgcttggtcggactgtcccttcttgtaatgtcgcattcata
>RTEX-1_cRei#LINE/RTEX
atgtcgacaaacgacaatagttggtacaagtacgttgaacaaacccagagggagccggaaaagccatgtgccggcggcct
ggtcctcgcgttcctgagcaagctggaggagctcaggacacagaccgagctcaacaccagtgctgtagcagttctgagag
agcgtcaagctagctcggaaaagcgggtagctgaggtagagtctaagatcaaacacaatgtcgcacagccagtgtccgcg
aacagcttttacttcacagataggctgatcatcaagggcaacatgagcaataccagcgcagagacgctaagcaagatagt
ttgcacaaaactcagcagtgacgaggtccacatcgcgaacctgacggtccgcaagcgcagttcccgccttgcagtgctct
atctgggggcatgccaggacctccgcgggaacctcctggccacgcggctgaagctccagggcaccggcttcaagctggac
gactgcctcacgaccacaggcctggcggagcggcggcggcttcaaaccacccacgacgaagcataccaggccggtatgcg
cccggagtggcggcgtggggcactgctgtatgcgaggccggagcccagcgcaccggccgtgccatgggcggacctgggct
acggatcgggctcggacatggacgcggaggcagagttcgtgcccagcggaggggagcgcacgccgccgcaccagcagccg
ccaccgccaccgccccctaagcctggacagcagcagcagcagcagcagcagcggcagcaggatcagggcaccagtcaggg
tcaggcgggaggctcctgggcagcccgcgtggccaactcgggctcgtctcccacctcaccagttcggcccttccacggct
tctcgtctgccacaccggggtggtcgtcccggggtccgctacctgcctccccaattcggcctttccagggcttcacacgc
tacgagccggcatcaacgcaccaaccgggcgataagcgaggctcccgtacaccgcagagcactgagcaggcaaggctgcc
caagcctgcaaagccctctgcacacgccacggtggcggacgtgaggaaccacgcgcccacgcgcgcggcagacctaccgc
ggtcgaagcgagaccccagggcaccgcagcagcaggcgcaggcacaggcgcaggcgcaggcgcaggcgcaggcgcaggcc
caggtgcaggcgcaggcgcaggcccaggtgcaggcgcaggcgcaagcgcaggcgcaggtgcaggcacaggcgcaggcgca
gatgcaggcgcaagcgcaggtacaggcacaggcgcagacgcagaagccggcgcaggggcaggcggcgctgttcgccgctg
cgtacacagagtacaagcggcacagccggccgaccccgccgccgcagagtgggcggccgccttgactgcggccaccgcca
ccactgccaccgtagccgctccggccgcgccagcagctgtggcggccactaaggccgccaccgcctcggtccccggcacg
actacccctaccgcggccgccgccgcaggcgcctcgacggagccagtggcaggtgacttcagggtcagcgctggggggga
ggtgctcgcagtgccagcaaacccgaaagggaagagcgctgtggacgacgatgggtggcaagtacagctcggacgcagcc
aggccggaaggggaggtggtagcagcactggcaggggtggaggcagggccggaggacgcacagcgggcggtggcagggcc
aggggcgccggacacacgacgacaggggtgaatcgatttgtaccgctgcacgacatgggtctgagcgcggatacggatac
ggacatgggtaatgcccaggattagtgggacgggggccggggaggcataagtgtctgggcatggaacgctcacggacttc
tcactggaggctcttgcaagcttcacgaccgcaacatcaataaagccgcacgagcgcacgacatcctggtcatttccgaa
gcacacctaacacatcgtgtgccagacggccgtatagaactagacggatactcagtctttcgtgcacatagatcgcaaga
agctataaggtcggattttggcggcgttgcagtttatgtgcgtgagtgtctgatgggcggagtgatgcatttaagaacag
acgtgagtcttacagggtgtgaagtcgtgtggatgcggatacgttccaaagatggagacagcctgcttttaggatgttgt
taccttgcgccggaaacctcgcgcgtatacaaggacggcggcaaaacgcgtgtggcaagggaagccacagctgaggccgt
ctttggaaggctccagcaggctatctcggcgatgcggcagaacggcgaagaggtgctactagtaggtgacctcaatgcgc
gtatgccggcagggcttagtgatataccggatctcgaccaactagcagcgcttgaacaagtggagcatatcacggcactg
ggtggagcactcacgtcgatgcctagtccagaggattacgcggggttgccggccagggcttctcaggataagcacgcaaa
ctgttttggcgaatttctagcgcgtatgtgccgttctcaaggttttgtgttactgaacggcagggcaccaggggatgagt
cgggtcgaatcaccttcccaaaaggggaggaggggggaagcgtcattgacctatgcattgcatcgccaactttattccaa
tcggtgacgtcagtagacgtgggtgagctgctgagatgggcgcgcaggggcgccggttatgcgagtgatcacaggcctgt
tacgctgactttgagctgggaggtggagggtcaagcaagtactgaaggccaggcgaaggcaaagcgtccacgcactgcat
tcaatgcgcagaagagtgagcgctatagcaatcttttcgaacaagatgagtcgccagtagtaagcaaattaacagagcta
aaaggccacttggagcaagggcggtacagcactaccgaggcggtcgaagcgttgagcaagtgcctaagtggagtattgga
gaaggcgtttgggcagagcaggcctgctcatctgcgagagaccgagaccccgtggtggaatgaggaatgtgcggtggcgc
gtgccgcgctcgtccaggcgaaagtagcgcttggcaaaccagttgtgaaggaaggagaaaggtgggaagcgatgcgggcc
gcgagatcagtgtactgccgcgcaaaacgcagggctagagccgcccatgatgcgcaagtgatgcgggatagggtagcacg
gtgcagagccgacgctaaagcactgtggaagatgattgaggagcggtgcacgagcaaatcccccatcacggcagatggct
tccgtgatcactttgcacggctactgaatgatggggcaggaacagttgacgacagcgctgcaaagcgtttactggcgtac
tgctgtgacgaagatggctggcgagattcgatgtatgatgacgaggaatgggctgagttagatagcatattgaacagcga
tatctcgatagacgaagtgactcatgctttagagaggctaccgaatggcaaggccccaggcacggaagccgcgccatcgg
aatgctacaagtacgcaaagacgcagggagaccccagggcagacccccccatcccgccggtgaaccgggtagcacctgtt
ctagaagtgttgtttaaccgcatctggcgggcgcaagacggagatgaaagttttccggaacagttcacaaccacagtgct
gacgccaatttacaagagaaagggcgatgtgaagacgcccggcaactacaggggcattgcagtaggcggagcgttggcta
agtgttatgcatctatccttctgaacaggctagcacgagcaggcgagttgttcaagtggaggcacccagctcaggctggt
ttcaggcggaaatacggtactgcccaccacctgtttgtcctgaggcacctggtgacaaagcacacacgtgcaggagcacc
accaatgattgttgtacagattgattttgagaaggcgtttgacaaggtgccgcgccccctcttgtggctacggctgcggg
aaaagggcgtgtcagggcggctgttggaggccatacaagccgcatatgaaaaggtcatgatgacggttaaagccgatggc
aaactgagcgctgcttttgaggcaacgcaaggagtcaagcaagggtgcccactgagcacagagctgttcgggctctttat
tgaaactttggcagagtatattgatgcgcacgaggactggttggacactgcaagcacagcgggcacccctgagttaaacg
gtaagaagctgtcgctcctaatgtacgctgacgatgtttcgctgctagccaccacccctgagcgtatgcggcacctgttg
tcacttgtggatactttctgcgaagcatttggtatgaaagcaaacgtcgcaaagtgtgaacgtctggtgttcacttcaga
cgaccaggagcgtcgtagattgaacgatgagtgcagtgggctgcggctggcagggcagcccatccctgcggtggacaagg
cacggtatctgggactagtctacggccctggacgtgcttttgccgcctgcagagagacgctatgtgaggctgcgcggcgt
gctatgtacgcgcttactaatagattaaaccgtttgaggattttctcccccgacatacgcatgcgttgttttgaggtgca
agttcgctccatcctagcatatggttgtgaagtgtggggacccgacgtattagcggaaatgctggacggcggcccaccac
cgcggcggcgtgacagcaataacctggcgcacggaccgtttgaagcatgcctgaaagacgaggccgtcaaattacaagtg
cagtacatgaggatgacagtgggtacgaagcgaccatcgcatcgcctgctgtttgctgaattagcacaactaccactcca
tttctttttcgccaagctttgcattggattctacaacaggattgccgtgcagaaggatagcctagctcacgatgcactaa
ttgatgaagtacaagacgcgttagtacacccagagggagatgggtggtgtgcacggcttttccgttttatctcagcgcat
ggcgtagacgtatggcaaggccgtatgcacatgatcaggccggaaagggaggagagccgagcaggtagcccgctgcctga
agggcaaatagtatccgcctttcgagagagtctaatgaaggcgtggaagcacgagcggctgcagtctgagccaagcactt
tcccatcagacaacaagcaaccaggcgtgcagatgagcaagtacaagcattggatggggctgtgtgcggaaggagcggca
ccactgaccatgcaagggcacagtagagcatttataccagttgcgcaccacaaggccttgatgaggttccgcctatgctg
ctggccgcttactgccaaccgcgcctatggacgacctagggaggagaggatttgcccgctatgtgttgcaaatgaagtcg
aagatgagaatcatgtgctcatgcggtgtacggcctacgaccagttgcgtttgggtagcgagatcgattttacaggcgga
atgcaggccgtcatgcagaatgcggacccagccaggttagccgcgttactagattccatttgggagcacaggagcataag
cacccccattcggggaccaaactagctgcatatataagtgttgcaggcgttataagggccccccggcccgggcctaggtt
tctacaaggacaggaatgcacgtcgtgctcaccaccttgtaaccacacaca
>RTEX-2_cRei#LINE/RTEX
acagctgcctatgcattaycatgtttttaaattgctcgtgggtttttacaaccgtgtccaaaaacagccccayacgtatt
gtcaccgtgccctgattgaggagctagttgaggcggttattagcagatcgaggacagggggcgctaatgcagccaagctg
ggctggggtcccgactttttgcatattgttgaaagcctgtttgacgtatggaaggatatgccgacaccactgcgcaacca
acgcgcaagggagcaagtactttggttgctttctaagccgctgccagaggctgagcttattagcgcgtacaggaaaagaa
tgatggcttcctgggcccacgatcgtttgattacaccacctgagacgtttccgtctgattccttgcaccccgggctgcat
atgtccaaatacaagcactggatggggctcagttttgagcgagcggcgccacccatgcacccaccccacgcccactgttt
tatcccttttgaagcacacagatgccttatgaggtttcggctttgctgttggccgattgcagctaatagagaccaccatt
tacctagaaatgccaggctttgccccctctgcaacaaaggagtagaggatgaacggcatgttttacttgagtgtgaagcg
tacacgtgtgtcagatcaacgtacggtatcagttctgattcaatgaagcaggttatgcaaggtgctgaccaatttaagtt
ggcttgctgcgtacgtgatatttggtctaagcgctgtcttttgattaggcagcaccacgacggtgcacacggtgtgcaag
acgcaactaacaatccagttccaggagacgaggggcccttgcggctcggttagtctcgttgcaggtattaggaatgcaca
cttccaatcctgtaacacacacaca
>RTEX-3_cRei#LINE/RTEX
actacgcaagccgttgagcggctctcaaacmtgctgcgcaaatgcatgcttaaggcgtggaagaaggcaggaccaggagc
aaaagataggagtgggcagagcgcgccgtggtggaatgatgagtgcgaaaggcatcaacgggcggtcctgggactgacca
tgagcgccaagggcaagggcagggacggccctgagtatacagcgctcagggcggccaggaaggtttacaacagggtgaag
cgcgaagcaaaggctaggtacgagcatcaagcactcaaggcgcatacagaagcgtgtcgtaacaacccgcgcaagctttg
gcaactgttgaaaggtggcycaacgggggactgtgcgctagaagatgttgatgattggatgargtactttgacggcctct
acaacacgggcgtgcacccggaaactgcagagaatggagctagagyaattgagttgctgagctatattaatggcattggg
cgtcagacgtcagagcaagcgctaatggccgctggtacggttgctgcacgtgctgcacaggccgacgagttgttaaatat
gccttttacgcaagaagaggtgcaacatgcggttgctaagatgggcaataacaagtcgtgcgggcccgagaaagccccta
gtgagtgctacaagaaagccacttatcgcacagagggagaaaaccccattacagtgaatgcagttgtgcctgcgttaacg
gcgttgatggagcgtatacgcaagcacggtgattatcctgcacagtttgaggaatcgcatctgaccccagtttacaagcg
caaaggagaagccggggaccatagtaactatcgtggcattgcggttgggggcacgctggccaagtgctatgcggccctta
accagctacgcttggctcgatttggggaagcaactgagggacggcacccgtgccaggcggctttcagggctgggtacagc
acggcgcatcacctgttcgcactacggcacctcacgcacaagcacagcgcactggggcaaccacccctgtacgtttgtca
aattgattttgagaaggcgtttgacaaggtacccagatgggcgctgtggcaacgtctggccgaaagaggagtacgtggcc
gaatgatggaggtcctgaagcgttgctatgaaagagtttgcctgcgggtgaaggtgaacggcaaactgagcgacgcgttt
gagtcgctgcaaggggtcaagcagggatgtcctaaaagcaccgacctgtttggcaccttcattgaggcactagcagaata
cgtggacgcatgggaccagcatgagccaactgaacgcacgtggaagcacgaggcgccgacgataggtggcaaacttgtgg
cctgcctattatacgcggacgacctgacgctatgcgcactgtccatccaccgtatgcagtttttgctcaatagattgcac
gaattttgccaagcctttggtatgcgagtcaacatagctaaatgcgagatcatggtttttgcgggaatagcaacgcaccg
gcaaatccacgccgtgtacgctacggcccttcggtacccgtaccctgggggtgtaagcataccggtgaaggggcgagcgc
ggtaccttggcctatactacggcccggccacaacgtttgattcttgctaccaagagctaatagctgcgggcaggagagct
gcgtttgggttgatagcggcgctagataagaacgagtgctcgtcgggcaccatgcaagcatgtttcgaagtgcaagtgag
gtccgtgctgtcgtatggcgtcgaggtgtggggccccgacgccctgagcgccctgtttgaaggcacgagctatggcggcc
acgaccgcaccatggacaaaacgctaaaaagcaagtggagaaatgccaagacttggtttgacaaagccctgatcgatccg
atggtggcactgcaaacatctttcctggcacgagctgcgggggttcgcaagcccacctacaggctgctttatgctgagtt
tgccgcacaacccatgcatttgcactgggcgtacatggtgtttggtttctggaatcgtattatcaagcaagacaaatcgc
tagcgcacgtgtttttggaagatgccgtagcgacggcagctgcaggaggtttcgaaggcatgtgctgggtgagcaaggtt
taccgagtctgcaaaaagcttggctacgactggtgtacagagggcccgcagggcacagacgcactttgtgaatggctact
gcgcacggggctgccgattggtagtttgctgggcaacttcgccaacatgcttatgggtgaatggaaggcagagagcatat
gcgctgaccctcgggctttccctgaaagcggagggcaccgtaatactgccggtgggccgggagttaagatgtgccgctat
acgcagtggatgggcgtcccgcagttggatgctgcagttaagcaaggcattttaccgcacatgaaggagtatgttacgca
caagcacctaatggcgctgatacggttcaggctaggatgttgggatatcgaggttaatcgccccgtggcggggggccggt
accgtccgcgcaacgaaagggtgtgcaggctgtgtcgaggcggtgtagaagatgaaaagcacgttatgctggagtgccca
atttatgctaacattcggttggcttctggtattacaggtagcgatatgaaaaagattatgcttgacacggacacgcaaaa
gttggctgcccacttgtacgcagttacgacgctacgggcacggacgctattgatctaggccatttgcctgtttacctaac
gcgcccccggactcaaaggagttagtggggccacatggactcgaacccatgtaaatgctcatgctcatgctcatg
>RTEX-4_cRei#LINE/RTEX
taagaacaagacgcagcaaggtggcgcggcagggcggtccgacgagactcctcgtgctggggatgctcgtcgcgatcgct
cgcgctcgcgctcgactgatcgcgatatcagcggcacattggcctcgttaaacatgactctggccggccttaccgctgtc
gtggacggtttcaaggccgaactcggcagcgtggtcgctaaattcgatcagaccaagatggcgcaggacgcagaaatcgc
agcgcagaagcagaggatcgcagcgctggagggcgagctgattacgatgaaggagacgctgcagcagctggccgccgtga
ttggtgccggtgccggagtgggcaccggcgccccggcggttgggcagcagcacttccgcccggacgaactgcggctgaaa
gtgaaaccggaggaggtcgccagcgtgagcgctatcatcagggacacgatgctggcggagcgccccggctccaacgtgca
gtttagcgtccgccccatcctgccgaagcgcggccagccggccgctgcgcaggcgggacagaacgcgcgggccctgctgg
ccatgcgcgtgcacccggccgataggcgctggttcctcaccctgggtggggcgctgcgccggaagggggtgcaggtggac
gactcgctcacgccgagcggggtgctgctccgcaagactcgtggccgggtgttcggcgcactgctggcggaagcgaagaa
gagccaggacgccggccgccccgtcaagcgcgtgcgctgggagcagggcgtggagatctcgtacctcaacgccagcaacc
agcgcgtgcgctacgacttcgataagcccgcgaacgcgcagggcttgccggaggcggtggcgaaggcggtacaggcggcg
ctggacgccgcaccggcggcaccggcggcagcgccgacggcggcgccggcggcgacgccggcggcggcgccggcggacgt
caacatgacggctgcttaggcggccgcgagccaggaagcagtttcagatctgcgagtacttcagtggaatgtgcatggat
tcgctgcgtggaagcaggagcagactagtgtgatgcgaatgttgctgagctacgacattgttgcgctaactgagactcac
ctgcaaggcgatgcwatgttgcgtgcgatcatgccgcagggctcacagctccacacgttggacggagcaggtcggaaggg
aggcgtggcgctgtggataagcgcaaagatggctgataaggtggagttgttaggcaagtctcagctgccaaggggcagcc
agagtatctgggtgcggtttcgtgggaacgcactggcgttgggagggaagagcatagtgataggagcatgctacgcggcc
cccgctagctctaagcggtatgcaagggcacgtgtgcaggctggcgtgacacgcacagcgggagatagggttttcggcaa
gctaagagcactgataaatcgtttttgcactgctaacgacgagctgttgcttatgggagatatgaatgcacgggttgcca
atttgcaagaagtcctaggcgcggaggcggatggtgagattgctgcacacacgggcacgaatgcatcgagcctattrgcg
gccataccggagaggaaaagcatggaccaaaagcaaggccatgcgcacggccagctacttgtgaatctgtgccgtgagct
gggactatgtatcctraacggacgggttgagggtgacgcggacggagaatgcacgttcacaggaggcacggggaagagca
tgattgatctctacgttaccacaccggcactttacttcaaggcacggcaactggaggtgtgcaacattcctgaaggcgag
gacgagatccacctaggtgacttgatgagcgatcattgccctgttaagctcacgcttggggttggcagatgggatcaagc
tgcgaagcagcacggcggcaaggctcgctttgatatgcgtagacggggcgcgtactcatcgatttatcaggatccggagt
gcgcagagctgcggaggatagccgatgtcatgtgtcgtctggggcgcagtgcagaaaatggcggtatcaccagcacggag
gcggtggaccggcttggcaaagtgctataccgtgcgatggataaggcttttggacgaactgggaccgacacgcgcaaggt
acgtgggcaggatgacgcaccctggtggacggaggagctagcggctgcgcgacgggatatgttaggacagaaagctcaga
tgagagctactggcaccttgcaagatgaggctgcacgggccgaattttcgaggctaaggacgcggtaccagcgcatgcga
cgagaggccaaggaacgatataaggttacgtttttcacagagtttttggatgagtgcaaggcggacccacgtgccctatg
gcagcgtctgaacgatggggttgtcccctcctgcccgctcacatcggtcacggattggacgtccttctttgacacactct
ataatggctcactgaatgcgtttgacaatgtgactgcggacgagattctttccatgattaatagaaggcccggcgtaggt
acgcgcagatgggcagtagaggatgcacagacgcaggaagatgagcctagcgcacggcacgcacgagttgtggcagctgc
gtccttgaacatacctttctcgctgagcgaggttgaagaggcgctacggtgtctaaaaaatcacaagtctggcgggctag
accgcgtacctgcagagtgctacaagtacgccacgcgggaaattgaagacggaaaagagtttaatgtgcttgcgccgttt
ttgctgacactctttgagcacatacgcattagcggcgactaccctaggcagttttgtgagacgtccttaacgcccatcca
caagaagggtgacgtttcggacatgtccaattaccgcggactggcggtgggaggagcgctggccaagtgctacgccttcc
tgttggagcggcgtctcagtacgtggggggaaacctgtgatgcgcgttgtgcttatcaaggcggcttccgcagaaagagg
ggcacgattcacaatttgtttgtgctacgacacctcacggacaagtacaaaacgacacaattgggcagggggcaagcatt
attcgtgtgtcagatcgattttgaaaaggcgtttgacagagtgccgagggatttgttgtggcaaagactggaagagagag
gagtacacggcgccatgctggaagcgttgaagaaagcttacgagaaagtgatgttacgcgtacgcgtagatggacgtacc
ggtgacccttttgagtcaacggctggcgtgaaacaaggctgtccattgagccccacactttttgggctgtttgttgaggc
atacgcagactatctggcagccaaagacgaattagatcctgccatgatggcggccggggattgcccagtagttgacggac
atcgtttgcccttgctcttttacgctgatgatctaagcttgtttgcgacaacacaccgtcggatgctccagatgctgaca
acactacgtgagttctgtgaggctttcggaatgcgtgtgaatgttacaaagtcagaagtgctgggtgtgcattcgtcagc
cacctttcggcgttatttacggcaggagccaagccccatgccggtgtacatgcgggaataccagcaagggctggaagcac
ttcgcttctttccctggaagcgtagagcgcggtaccttggcctgtattacggccccagttttaagtttgaatcttgttgc
aaagagttacgtgcatcgggtgagcgagctatgcatgcactacgacggaagttacgcaagaaggggcttatggtccctgc
ggtagctatgcggtgctttaacgctcaggtgcgtgcggtattatcttacggtgcacaagtgtgggcaccagacgcgcttc
tccaagtgttcaatgcgtccccagttgacggtcaaagatatggagcgtttgatcgagcactagagcatggcatggttcgc
attcagatggatttcatgaaggaagtggtgggagcccagaaaccaacacatgaactgctctttcgagagcttgggtgcat
gccactacacgtgcattgggctgagcttgttttccgtttttggaaccaactggttaaggcaaccggcactgtttaccatc
aggcgtttaaggaggagatacgagcggtgttgagcaacctaccgacgccgcccacgcacacgtggggggctaaagttctg
cggttattgatggttggccttggctaccgtttcagtggagaggcagctgatatcgaggccaatattacacgcattactac
gcaagaactggatgttgcctccctcatggggaaggtacgcgagaagtttgaggaggactgggctagcaacaggttagagg
ttaatccacgggattttgtgacgcaagcaggggtcaagcctggcgtgaagatatgtcgttacaagcattggatgggggaa
acacggcacacgcaaatctacattcctcgagcatggcatgtctccatgatgagattcaggatgggcgtgtggatgattga
ggctaacaacccacgcggtgcgcagggtgcgcacagggagagagcacagagagtatgtccgctttgccacgctgatgggg
aggagcatgtagaggatgagaggcatgtgctgcttgagtgcaaggcgtacgatgatatcagaagcacgctgtgggaggtg
attcccgcgactatgatggacgcgatggccagtggtgaccagaggggtttagcgcgtgtcattcacgcgataaggctgcg
acgtaacgaccttacggcgcgaccaatttagatatattattgcatgaactgttttgctttttgaataatccttttgagac
tagttttggcggtccatgagcttcctggctcgtttggaccaatctacgagcatgaacttgtaacatcaatcaatc
>RTEX-5_cRei#LINE/RTEX
ggaaaggggtgtctgtggcggcatgatgaaggtgctccagaagtgctacgarcgagtctgycttcgcgtaaaagtgaacg
ggagccttagctcgccatttgcytccatgcaaggcgtcaagcaaggatgccccaagagtacagatctgtttggwgtwttc
attgagagtcttgctgattacatagatgcctgggaccggcagaagccggacagtgaaacgtacgccagtgcagccccggt
gattgggggcaagaaggttacctgtttgctatatgcagatgacctcaccctctgcgcactatccatctaccgcatgcaat
ttctactgaaccgtctgtatgarttctgcacggcttttggaatgagagtcaatattgctaagtgtgagatgttggtcttt
gctcccacaccgtaccaccgggcgatggccacagcacacgctgcggccctgagctacggcccaggcatgattcgcatccc
aattaaagagagagcacgttacctaggcttgtactacggacctggcgccaggtttgactcctgctaccaggagctgcttg
cagcaggcaaaagagccgcatttgcgctgatcaacacgctaagcaagaaggggtgcctagcaccaggcattatgtatacg
tgttttgaagtccaagtacgatctgtgctatcctatggagtagaagtttgggggcctgacgcccttttctctctgtttga
gggcactagctacggaggbtacgggcgtaatgaggagagagcactgagagccaagtggcgcaaagcccgtgttctgtttg
acaaagccctcactgaccccatggttgcggtgcaaaccagcttcttatgccgcacggtcggggcgaatcggcccacacac
aggttgctctacgcggagttcgcagcaatgccgctgcatttgcactgggcgcgtttggtatttggtttctggaaccgcat
cattcgccaaagtagctcactcgcacgcacgtttctggaggatgcccttgaggatgcaagggcagcgggcttcatgcggg
attgctgggtaagcaaaatctatagtgtgtgtaaagcgctaggctacgactggctcgtgaagtgccctgaaggtgtgcag
ggcttacatgcctgggtgatgcgcaccgagctaccgattggtgagctactggaggagtttacgaagcgcatgatgcaaga
atggtcaatcagcggcctggacgtagacccacgctccttcccggaagcggaagggcgaggccgcacaggtgcaccgggtg
tcaagatgtgccgttacttgcagtggatggggctgccgcaagcggatgcgttgattgaacacggcaagctagctcatatg
cgtgatttcgttccctacaagcacgtaactgcgctgataaggttcagactagggtgctgggacactgaagctaaccgtcc
tgtccgcaatggtgttagacgagcgaggtcgctgagatggtgccgggtgtgtggagaagagcgtgtggaggacgaaaagc
atgttctgctggaatgccccgcctataatcagcttagaatagcatatggttttacaggtctctgtatgaaagaggttatg
attgctagcgacgtgcggaagttagctgctttcctttactcggctcaaacaactcgcaacagccagttgcgaattctgtc
ataggattagctgtttggctatcaggcgcctccggactcagaagagttagtggggccgcatggactccgacgccatgtaa
atgctcatgctcatg
>RTEX-6_cRei#LINE/RTEX
cgaaggcaagctcgcgcatatgaaggagtttgtggcgtataagcacgtaatgcactcatgcggttcaggttagggtgttg
ggatgtagaggcaaataggccaatgcgcaatggagtgcggcgcttgcggacccaaaggcggtgccgggtgtgccgtggcg
agtgtgtagaggacgagaggcacgtcttgcttgaatgtggagcttacacagagctaagagtggcatatggaatcaatagt
aattgtgtgaaggaagtcatgcttagcacagaggttagaaaattagccgcgttcctgtactcagtgcagactctgcgtgc
tagcattctgcggggcgattgagcggactgaacctgttttgttctgctatatgcgcctccggactcaaaggagttagtgg
ggccgcatggactacgacgccatgtaaatgctcatgctcat
>RTEX-N1_cRei#LINE/RTEX
cacaacacaacacaacacaacagctaaacgacacaacacaacacaacacgagactagtgcagccgcaaacacaacacaac
acaaccgccacaaaatgggcaaacacggtcaccgtgtaaacaaaactacgacccaactcgctgatcaacctagggcagcg
tggcgagcgtcccaggaatcgcctcaatcgtctctatcgcactcaggacactcgccggagatggcgagcagcggacccga
gcgtcggctggacactcacagcagttccagcagcagtggagacaggcaggcctccggacagcacgctacttgcagcccga
tgagcatcggcaccgtcgactcgagcgagcagcccacatccaagcgcgctgccgactggttacggagcatcaaacttcgg
cttcagttctcgaccagcctgatcgtggacgcactggcaaacactgacacactcccagcatcctcaatttgttctcagga
gttcgagcgtgcgctggagcagttcgagctacaggtcgcagaacttgtatttagcgccccaaggcaggcaccggtgccac
acgcctcggccaacgaggcacagaccgccgcacccgcggcggagcggcggcccaacgacctcgcagtgctgcgggtacag
gtggaggagcaacgggctgcgctggaagccgtcaaacgctccctcgcccgcgtgggggatgcggccgctgtggacgagag
caagatcctgctgaagtctgtcagcggcgagctgctagagcgcatccgggcgtccgggaacctagaggcggttgctagca
cgagtgggacgtcggtgagcgggcgctatgtccgtgcgtggcaatcggcagggcgggaggtgtggaacgtcgtggtgatg
gtgacgccccaggaacgcagcgcattgatcagggccgcacgcctggtccgcagcacaggtgtggtggtggcgccttacct
gacgtccgtagggtgtgcactgcgcaaggagcaactcggagctttcgaagggtttcgagcagcagggctgaagccccgat
ggaagggaggggcgggcattcggtgccgaggcacctaatcacctaggctgacgggctagcagttgacgtagttggcattg
agtagtacagtcgaacacgcctaacttcgttgcgcaaagtaagtttcccggcgttataagggcccaccggcccgggccac
tggtacttacggggacaggatagcacgcatgctcgtgcacaccaccttgtaaccaacaacaaca
>RTEX-N2_cRei#LINE/RTEX
cacacaatacacaatacacaatacacacgcaaggcgcggcgccgcagcgagcttagaggccaagctcgctgaatgctgac
ggtgcccgcgcgactcacggctcttccgaattagtttttactgatcaggaggatgccagaaggtagtggcattacaggga
agcaggacagtgctcgcgagtcggcatcgccgtcgcgcgggcccggcgagcagccaggctttgcatctcctgcctcggag
actcctagctatcccgtgcctaactccttcgcaacctggtctctctcgcccagctcgcctgagtgcgcgatcaacgaggc
ggaatggagagagtgcaaccccctctttaaccaggagggctttgacctattttcttcattcctcagaaagctccgcgagc
tccgcctcaagtctggagggcctgaagggctgggccacatgcttatgtggatgtcgggaatggaggcgctactggacagc
ctgttcatcggcgccgacgtcgaactcaaccagcacggcttggacgaggccaagctggacaatgcgattgccctcgtgca
gcgccaggtgcgcggcctgcgagccgagcacacggcccgcgcccgcgcggcacgcaaacacagcttgctgctggatcagc
tgtcgggcaccgtgcagcaactgacacagcagctgaacgcattcgcggtcgcgacagcggccgtgctggaggtggagact
ggcggagggaagggcctggcccccagtgccgcatcgtccgcagcggcggctgcaagccgcccggcgcccccgccgggcgg
gcccaaagccgccgctgccccacacgctgcgcctgcggcaggagaggccgcgaggccgaacccgccgcagccgcaagcgt
gcacacacctgccgccgccgccacgggcgatggcggccaacaaaatactgcttcgtggcgcaagcagcgagcaggcggag
gcgatggcgcgcggcgacttctctgctctgggcctgggagagggctcgatgggcatgtatgaacgtcggtggcgggctag
caacgcgggtcgcgtttggaatgtggaggtagtggtgaccagggatcagcgggcggccttcatcagggctgcggcgcaga
ttaaacacaccgcaggcgtgacggtggcccccttcctgacgccggaggggcgggcagctaggcgcgcgcggcaagcccag
ttcgacagcctggtggaacggggtctgcagccgtactggcggggcacggacatcgtgactgaggagggggaccggcgctg
cgtacaccccgtgcagtaatgcacatggcggataactgagaggggcgcgcactgtgtgtgtktttaagtccagcggaagt
taggcttgttgtgaatgcagggctaggacacagacggttttggttattgatcctctctctcactttgtggctgcccttag
gcatattctgccctgtggggaagggaaggtagctagtgccggcggggtgcttgttttgcggttgctgcggccacgtgccg
gacttggacggtacatgactttttgctaggcgaacaaacaatgcatagtggccagctgccggctcgcagcagtgttgata
tagacggaggtgcggcttctagggccaaaccgacgtctcacaatatagacagaggtgcggctcttagggccaaatcagtg
tctaaccacaatagatggaggtgcggctcctgtggccaaactgacgtctaacgctacgcgtaggcttgggagacatgtac
tgccagaccaatgcgcgacaaacaaggtgctaatgcgcccctggcactagcaactacgggttgtccggatacacgatcac
gtgatctgataaacaactgtaaaccgttgtcacaca
>RTEX-N3_cRei#LINE/RTEX
ccgccatgggcgcgggctgctaactctcgacagtggaacctcagcccgatcgtcgccccagcccgagctgccgccgagca
cggcgagcagtgggcctgggtgccggttggaaagctttgggagcttcagtagtgtcagcgaccagcaggactcctgcccg
gctgccagcactagtgcgatgagcatcggcactccggactctggcgcggccttcccatttcggcgcgctacggaactgct
gcagcgtctcacgcgcctgtcttacacgacccgcctgttcgatctcgccacaacaccagcgctcgcgaccatccaggagt
acctagcggccttggaggaggcacttgggcagctagagcagcaaacatcagcagccacgcagcacggcgacagcattcag
cagctgcagctacaagcgctgacgctccacgcctctgtctcagaggcccagggcgctgcgcttgcagctgaacggcggca
gaaggagctgcaaggcacggtcgcagcgctgcaagtccagatggaggagcaacgttgcgcgctagaggacacccagcgcg
ccctggcccgagcagggtgctccgggggggtcgacgagggtaaagtcctgctgaagtcggttagccctgagctgctcgag
aaactcaaggcggctggaaatctggaggcggtggccagtgcgagtggcgcaaacgtctccggacgatacgtgcgcgcgtg
gcggtcaaagggtagggaggtgtggaatgtcgtggtggaggtgacacagcaggagcggagcgcgctcattcgggtggcgc
agcaggtccgtgcggctggtgccgttgtcgcaccgtatctgacccgggtagggtgtgagatgcgcaaggagcaactgaag
gcttttgaggagcttcgtgagaaggggctccgaccccgatggaaaggtggagcgggcattacgtgctcaggcgcgtaaac
agcgtatagacgctttagaagacactttgctttttgctatcaagcgcctccggactcagaagagttagtggggccacatg
gactccgacgccatgtaaatgctcatgctc
>SINE-1_cRei#SINE/tRNA
atcaccggatcgctaactcagttagcgatttgactcgtccttacggcagaagggacccgggtacgaatccggataaaagc
ccaattatgcaaaaggcgaaagattggtgcgaaaccgattggtgatcccacgaacgataggtaattgcccttagtggcaa
ttgcgggcttatgcccgctgcaacctagaaaggtcgtggtgcagaagtccgatttagtggcgaggtccaaggttcaagac
aaggctcaagatccaaggctcgaggaggagcgccatggctcctcggtttgcacgaactggcagtgctccactactataac
gcggcgtttccctagctcgatatgctaggtgtgcaggctcggatgtagtggactttgaagagcggcctaggacttggagg
ttgtagtttcggaggttgtgactctttcgtggtgaggcgtcagcgtgaggggggcgggccctctcgccctagtcaccttg
ccccgttaatccatgccaggccctatgggccggcgttgtaattattattattatt
>SINE-2_cRei#SINE/tRNA
atcaccggatcgctaactagtttagcgatttgaatcgtccttacggcagaagggacccgggtacaaatccggatgaaagc
ccaattatgcaaaaggcgaaagattggtgcgaaaccgattggtgatcccacgaatgaaaaaggtcgtggtgcagaagtcc
gaattagaggcgtccaaggtgcggtccaaggtccaagatccaaggtcgaagcaggagcgccatggctctggcatgttgca
actaactggcagtgctccgcagctttagtgcggcgttccctagcgacatagggtgatggctaggatagggtggctcggat
tggctaggataaggtggctcggatgtgctaggatgatggtggctaggatgcggtggtgcagaccgtagagttggcttggc
agtgctggggttgcactcgcaagcgattctccgataatctcacgctaggagcttaggcccagtgtaacctttctttcttt
cttt
>SINE-3_cRei#SINE/tRNA
gggggggtcgtctaaatggttaagacactcaagccgatttcgttaaggcttcgagagatcctgggttcgaatcccggtca
ccccaccaggaagggccctggtttaccaaaacccatccacaccttggtggtgtgtagaccccccctgtggtgcagggagt
ctctggggtacaaggctggagctctgggcctgcaactggagagctttcaagttcaagatccaagattcaagtggagctct
gggcctgtcaactggagagctctagatgatctgtgtggtcatggcagtggctgtagttgtcacctagctgttgagaactc
cagtaggtgtgtggtgtcacctggctgttgaggtttccagtaggtgtgtggtggaacaaaaacttctcttctcttctctg
atctctggccctatcgaggttctgtgatatgatccaggctgccttggcagtagggtggtagtgcgtctaccaccgcaacc
ttgtaaggatgactttaaaaaaaaaaa
>SINE-4_cRei#SINE/tRNA
atcgaccacgcagaggtgcttagcgataattggtgtgtaacgtcggttcagacccgagttcgatcctccccaaattcggt
acaggggaacctccgtgcgtattcaaatcacgcacaggcgctccgcagggaccgcacggctcttcagtcgtgtccttgca
tccgtggctaacgtcagataaggagcggtcgtgaagtgccggcaaaggggcggactctggagcgatccagagttcagttg
agatgttgcccgacagtcggcattacctgatcccccgatctcaggtaccaaagccgtgagggtagatcatccgagctgaa
catggataggacaccaggggcttaatcaccccgctcccaccgtgggcaggaccggaaatgataaggtggtcgtggtgact
tcccgccttctccgaactgggttgagagatgatcagcgaggcgttgccccgttaatacatgctaggccctatgggccagc
gttgggattattattattttatt
>SINE-5_cRei#SINE/tRNA
gggggggtagctcagtaggtaagagcacttccttatcaccctgcggacccgggttcgaatctcgtattcggcccgtttcc
cggcggataaggttgaggtcgtgggttcggatcccacccccctcaccgtaggtgttccggtatggagtccgtggcaccga
agaatcgttgtatcgaccctctgggttcggatcccattggtgcaacgaggaaactctacgctggccgaattcggagggtt
ggtaggccgataagctcagatcttcggatcctatgagctgagtagagggtgatgcgtggggtgcctctagtcagggtccc
acaggggtacggtagggttctaagaaggactcttccttaagacacgcggggccgttggcccgtgcgtagctattattatt
attatta
>SINE-6_cRei#SINE/tRNA
tccccggtagctcaattggtagagcatgccgctgtcacatggcagacccaggttcgaatcgcggattcggccgggttgag
gctgacaagtatagatgcaggttcggatcctgcccggggaaccgagtcagtattccggtatggagtccgcggtactgacg
gaagcgttgtagcgactctctgggttcggatcccattgttgcaacgtggaaacttcacgatggccgaattcggagagttg
gtaggccgataggtccagaacttcggttcctatggactgagtgaaggtggatgcgtggggtgcctcttgccaaggtccca
cagagatacggtagggttagcctcgatgggactcttccttaaggcacgcgggaccttggtccgtgcgtaggtattattat
tatta
>Copia-1_cRei_LTR#LTR/Copia
tgtcgtatttggggggctcagcggttcggtctgccccttcccccatgcgtgtcattgcgatggtctaaggagcctatagg
gccgagagtaagcccgacctagactaagtcgatataaggcaacattgcactaagtggttggtatggcaccaaaggaacgg
agcctgtaaacctggagttgcattgcccggtagaacgacccacaccagaatacaaca
>Copia-1_cRei_I#LTR/Copia
ggttatgagccccgtgtacggcatttccggcacggttatcttcagaggttgaggtcgtcagttcaatgcctggacgctac
gttaggggcggggtagcctcggagtagtttggcaatgtgtaagtgctgcggataggcaagagtgccttgcagcaggacac
taataaagtgacgatgagacgctgaggacccggatcgaatggtgtatcggtcgcgggggggtgttgtatatcgacctcta
ccccattctcgctatatcaggggatggaatgactcgcaagtaataggctctgttgagccggcgcttttggggtcattcca
gaatacaacaggttatgagccccgcgctcttgcggtggaatagcgatatctctcttttgattacttttcgggcttcagcc
taaatctagagtagtgtagccgccttcaacaaccatggccggcaaactcattaagccgtcgcaagtctccgagctgcgtg
ctggggacaaggatgccttctgggactgggtgtcgaaccttaagatagtgcttaagaacaatagaatgctagacgtggtc
atgcccggaattggagtggacggcaacggcaacttcgacgcggaggacctgaagctcgatgcagatgctcgggacttcat
tgagagcaaggtggactcaacgcttcgcctggccctgaccaatgcgggcacggccaaggcagcttacgacaccatctacg
ccaagttcaacccggccaccgtggcgcgcaaggccgagctgtctcggcagcttaacatgctgcggatgcagcggggcgag
tccgttgcggtgtactgcgctcgtgcccgcaagctggctcacgagctgctggagctggagattatcatgaaggagctgac
ggagggcgaggacattctggcggcgtcggagtcctctgagaccaatctggtcatgtgggtgctgacgggcctgccggaaa
gctgggagaacttcaaggaccggatgatggactcagctagctccactggcgacctgggcgtcaccatggaccaactgcag
agcaagatggagaaccgggagcagcgctaccaggacggttcaggagtgggcgtgtcggcgagcgctgttgcggctatcca
ggtgccgccggcacctatctacccggcagcgcagagccaggaggaccaggttgcggtgattgcagctgcactgaaccgcc
tgggcttccaacctcgcggggccggccacggcggcaacaacggcggtggagaccgcccccgcaaggacatgttgcgggta
aagtgttaccgctgcaagcagtttgggcactatgccgataagtgtccgcagggacagcagcagcagggtcagctggggct
gggcggtggtgccggcggcagcggatcgggacaggtgcctccactggtcgcggcgctggcgcagctgcaggggctgtacg
cctacatgggtggtgcgcctcagaaggcggcgccaatgatgcagcaaccggcgcagacaccgcaggtggcagcgatggcg
gcggctgcaccagctgtggccgctccagcggcggcagcggcggcggcggcgacgggggttgccccgcagcagggcggcgc
tgagagggtgcgaacgtaccgcatgttcatgatgatggcgcagtcgcaggcgcagactctgccgcacggcccatctgact
ggctgttggactcgggctgctccagccccgtcagctatgaccccagcgacctgttcgacctgaggccgctgctggagccc
accttcgtgcaggtcgctgacggccggccgtgcgctgccactcacatcggcaacatgatcctgcggaccagcctgggcaa
cgcggaggcggacgccatgatgaaggacgtgctgctggtgccggagcttggcgtcaaggcgctatcaatcagcgccatgg
cgagggcgggcgtggagaccaccatgggcaacgctggagccgtctgcaagtcgcgcgacggtgaggtggtgatgcgcggg
cggctgtgcccgcggtcgggcgtgtatgtgatcagcgggcgcgcgctgcagccgtcggcggagcagtgggcgcagttcca
gcagtgacggggtgacccgtcgcctccgccgcatcaggaggatcaggcagtgggcggagcggcgggttgctgggctgtgg
tggacaggtcgggagagctgtggcgtgagctgcaagcggcgcggtctcgggcggacatgctggcggtggaccgtatccac
cgctgctttggccacttgggacatacgcgcatgctgcagctaccggatgtggtgtcaggcctgccggtgacgcgcagtca
gatacagctgtgggcggccacgcgtgggcggtgcgacgcgtgtgggcttggcaagtcagcgcggcggcggttgagccgcc
aggaccagccgcggggtgcgacagcgcccctgcagctggtgcacacggatgtgtgcgggccgctgccggcggcagcatgt
ggcagcaagtacatagtcactgtcgtggatgagtacagcaagtactcggtgctgcgcttcacgcgcgaccgcgaaacagt
gccttatgtgctgcagtcagtgctggtgctcatggagacgcagtgcgcgccgctgcgggtcaaggagatcaggtcagacc
ggggaggggagtacgtcggcagcgtgctggcggacttctgcgcagcgaagggcatcctgcagaacttctcagcgccgtac
acgccgcagctgaacggagtagcggagcggctgaaccagtcgctgcaacgggcggggcgagccatgctggtggatagcaa
gctggacgtcaagtactggcgactcgcagctgaggccgctaacgcggtgcggctgcggtcgccggtgcgtgggctggcag
cgacaccgcatcagctgttcacgggtgtcaagcccgacgcctcgcacatgcatgtcttcggcagcaaggtgtacgtgcac
acgccggagccccaacgcgaccacaagttctcgccaacaggccgcgccggtcgcttcatcgggtgggagccggatggcaa
ctaccgtgtgttagtggacagcaagctggtggtgtcgcgggatgtggttttcgatgaggacagggctgcaaacgcggggg
agccggcaacggcgacagcggcggcgtcagcgccgccactggacctgcgggtagacagctcagacagtgacaacgacagc
ccgccggcggaggcggcgggtgtgtcaggcggtccgccggccgggcagtcgaatgagcaggggcggcgcaacacgtcgca
gcagggcgcacgggagcagcgggaagcagctccgtcggcgcaggagctgcatgtggagcgacagccgggctctggagagg
cggcggcggaggcatcaaccagtgcggtggcgtcggagccgcacgcgcggcggcggcggcggcgcaagccgctgaagccg
ccggcgcaaggtggagctgcagcaggagaggcaacggcagccgggggagcgccgaacctggcggcggcgacgccgccgga
caaggcggagcgcggcggtggtgttccagccaccgcgctgccccctcagccgaggcgctcagaccgcagccgcgccgcac
cagtgcgcctaggcttctcagccattgtggtggtgaggggagcgttggtgcaggtgcttgcggcagcagtcaaggggccg
gtagggcaggatctgccgggcggcgacgagcccaccttcgagcaggcgaagcagcgcccggactggcccctgtggcaggc
agcaatccaagaggagctggactcgctcaggtcgctggaggtgtttcagccggcgcacccgccagctggcgccaaggcgc
tggccgtgcgctgggtgctcaaggtcaagcgtgacgccaacggcaaggcggcgcggtggaaggcgcgcctggtggtgaag
ggctatcagcagcgaccaggccgggacttcggggagacattcgcgcctaccgggcgcctcgcgtcactccgtttccttct
ggcaatcgtggctgctcgcaacctggagctgcatcagatcgacgtcaagaccgccttcctacacggtcgcgtggaggagg
agatctacgcggacctgccgccgggctgcgacctaggtgactcggaactcaagctgctgctgcgcaagtcgctgtacgga
ctacggcaggcgccgcgggcctggtacgggaagctcaaggagactctggagcgcatgggcttcgtggagtcggatgccga
tccgggtctgttcgtgctgtgggctgagcagggcatcttgttcgtgctggtgcacgtggacgacatgctgatggcggcgg
agctactgccgctgatggacagcaccaagaaggcgctgaacggtcacttcgccatcaccgaccttggcgaggcgagcttc
tacctgggcatgaggatcgaccgcgaccgcgccaaccgcaccatcaagctgtcacaggagcgctacacgctggacctgct
ggaggcgcacggcatgtcggagtccaagccggtggacacgcctatgactgtgggcacgccgctgatgcgagcggacaagg
ggggcggcgagctgcttggcctgggtgaggcgcagcgctaccggggcatcgtgggcagcctgctctacctagccaactgc
acgcggccggaaatctctctggccgtggggacgctggcgcgcttcatggctgagccgactgaggagcacctgaaggcggc
gaagcgggtgctgcgctacctcaagggcacgccggggacggggctagtgtacggcggacacgggctggtgctggcgggct
atgcggagccgccatcggatgcggagctgtcagcggagtcggcggtggagctgaagctggcggggtacgctgacgcggac
tacgctggctgccccaacactcgccgctcgaccactggctacgtcttcacgctcaacggcgccgccatcagctggcagtc
caagctgcagcctactgtggcgtgctcaactgtggaggcggagtacatggccgccggttcagcgacacgtgaggcgctgt
ggctacggaagctgggcggtgacttcggtgtgttgggctcagggcccacggtactgctgggcgacaaccagggcgccatc
tcgctgacgcgcaacccgttgcactcagcgcagaccaagcacatcgacgtgatgtaccacttcgtgcgcgagcgtgtggc
gatgggcgacctggcggtggagtacgtgccgacgagtgagatggtggcggatgtgctgacgaagccgctggatgcggtga
agttcaagaagttccgtggggagcttgggctcaagtgaagcgtgttaggttagggttgatttctgtagagttggaggtta
ggtgatatgttgctggtactgcaattggacacggacggttgttacggacgttagtcgtgatatgggaatagggacgtaat
tggtggatggaacgggctaatgactaatgacaattgcggcggaaaccatgcggattgacttgacccaacattcatttgac
ggacttgcagtgtgatcgcagcgcggacgcgcgcacagtgtgatatgcttctgacggattggtgttgagagcgttacgtg
tgggcacatgcgtgaatgccattattcttaggcgtgcttagtgcatgcttcacgtggccgagggttgtcggctggcagca
gtatgtttcgagctggttgtggctgacttgctgttgtgcatatgaaatccacgtggtacggtgcggtgtgctatgcccaa
acagagacatgcagggcgaactgcatggcgtgagactactgggctgtcatgagtagtcgcccaaacagaggcgcacgggg
ttaagcgtgtgacgaatggaagatatgccgggtgcctgatcagctggaggtatgtcgaggctgtagcgggtggtttaact
cgttgcggtaacggtagtgacgtggtgtagcgttgctgcttgagctggtgcgctggctgtgcgctggatggctcaatggt
gatttgcgataatatttcaggttacacttagtaatgtggctgcgtggaatgggcagcccgcgggggag
>Copia-2_cRei_LTR#LTR/Copia
tgttggtattctagggtcagggggagcctgactgagctctgtgcgggtgcaggggaagtgcagccactaggaggggttgc
gggcatgaaccgctggagcagtgactcagaggggcagcgcaccgggaccgtgtcggaggcgcaatgcagtgtgccccggg
cgctaggccaagttgcgcaagtcagttgcagtagcagatacaacaaattcttctgacatatgagacactgaacagaacag
tcaaacacgcgactgtgtaaagtgtcacttgcgaaccctagcttggccgacctgtctcagcaaca
>Copia-2_cRei_I#LTR/Copia
ggttatgagccccgcgtggccctaaaaccgcgcgcttttaggctatctaggtgttctctaatatgtcggacacaagcggc
aagccgcagacgattctggcagaggacgccacgaactttgtcagctggcgccgcgacctgtcttatttcctccagaccaa
acgtctgcacctatacctacaaactcctatccctcctcagcgggcactctatgcgctagaagaggaccagcaggcccttg
ggcatctcgggatgtcatgctcagaggggatttgggacctgatttccggggcccggaccaccgttgacgctatcggcatc
atcgagggagagtaccggcgcgcgtcggatggcaagctggttgcgctggatcgtgaccgcagcagttttgccatgctcgt
cggcgagcggctgccggcctacttccaacgcgcgcggcggctgcgggatgacatccgcgctgccggcggcaactggccgg
agtccgatatgcgcctgcgtctgctgatgggcctgcgctcggagtatcacccggcgaaatcaacggcggtcggcatggct
gaccgctcgctgcttgcactgcagcggatgctggaggattgggagtctttggcgccccagcccggtggactgggtgaggc
gggctacgcactgacggccagaccctcgggtctcggcagcggcggcagtagcagcaacgcagtaggtgtggcggcacgcg
ggctgccagcggccggaccctggggtcacagccgcggcggtggaagcgcgggctatcaaggtggcagcagcagcggcggc
agcaatgagcaatgctggtactgcttcgtgcaggggcaccagcgccgcaactgcaacgtgagggtactggatgagaaggc
gggcattttccgggccaacatccgcgtgccgccaccgccgggtaagggacagcctggcgggggtggaagcgggggaagca
aggggcctggaggcgggaaggggcgaggccgcggaggcaaggggggcggcagcgggaagccgttcactggccgcggcaca
gtgctggccgtgcaggatgggggggagggggctgccgagggtagcagtgacgatgaccccaactgcaactgcgccgacgc
gtccggggacatgtttgggggcagtagctgcagcgtggccaacgacggcacgcaccactggggcgtggggcaggctcacg
acagtggaagcagcagcagcaccgccggctacagccacgcccacgcgggcggcggcagtagcagtagcagcgtcagcgcc
gggctaggttgcgccggtggctgtgagcgtgtcggctgctgcggcgtcagcggcgacagcacgctgcacctcccgaacag
cggtggcagtagcagcgttgtgcctggtagagctgacggctgctcggcggcgggagtccgcatgccattgcttcccggct
acagccgcactgacgacgatggtgacggcagtagcaacagcagtagcagatccggtgggagtgccgcatgctgcttcacg
gggttccctggtttgggattccgcaggctgttcaagtcccgctacagccgcgacagtcgcggcagtagctgtagtagcag
tagcagcgccgagcctgcgagtgccggcggctgcgatgtggctgaggacagtaatggaggtgcctgctacagccacacac
tgccacccaacaccagcagcagcagcagcagcagcagcagccgtagctgccgcactggcttctgtgcccctacggcggac
ggcgccggcgatggcgccgcaaccacctatcagctgctggtggactcaggggcatttcgacacatcacggcgcaccggca
cctgctatccaactacacgccgtcacgcgtgaagatggtacggtggggagatgggcacatcggagcagtgcagggggagg
ggatgatgagcatgctgtcaggcgggcagctgctacatgttcacaacgtcctgcatgtgcctacgtcggagctttcgctg
ctgtcagttattgctctcacaagcaacggcagcaaggtggtgtttgagggagacggcgtgcaggtggtcagagggcgtcg
cttgctactgcaagggcgcaaccgcaatgggcagtacatcctgtccaacctgcgcctgttatctacttcaacggaggttc
ccattatggcgccggctactgccagcaccgctgaaagcagtggcagtagcaccagcaacggcaccagcactgccgcacct
gcgggtggcggcggtgggaatgggaggttcgccgcacctacgggtggcggcgacaacagtagcggtgctgccgcgcctac
gggcggcggcgaaaccgacagcagtgctgcaacgcaggaggtcgccggtagtagcagcagtagcaggagtagcagtggcc
tcagtgcacaggtgcaggcggcgctgcgacttcaccgccggcttggccatctgggctttagcagcattaaacggatggtg
agccagggaatggtcacaggggcggatgtaagcctcagcgcagtacgggacgccgccgagctggtgtgcagcaagtgcat
ggaggctaaagcggcatcagcagcttttccccgcagcagcagcggcgccacaaccgtgccgctgcagctcgcacactcgg
acgtgtgcggcccatttcctcaccaagggcgcggtggagcgcagtactatatcactctgctggatgatgccactggctac
ggcctagtgcggattctgcagcaaagggggcaggcatacacagcgctgcaggagatggtggcggagatggagtcgcttta
ccccggcggcagcaggctgcgcacgctgcgcagcgacaacggcggcgagtacgtgtctttgcagctagaacagtggcttc
gctcgcgcggcacggtgcaccagtactctgcaccatacacgccgcagcaaaacggagcagctgagcgggtcaaccgcacg
ctgcaagaccgctgccgtgcgctgctactggaggctgacctgcccaacggtctctggccggacgcagtgtcttacgccgc
ctatatccgcaacctgtcgccgtcagcgggccggaacgtgacgccgtacgaggcgtttacaggcaagaagcctgacgtct
ccagcctgcggactttcggctgccgcgtctttgtgatggtgccggcggagcaacgcgacaagcttggcgcgcgtgctaac
gtgggcacctaccttggaccagagcgcaacacggcggcatcacgtgtcaaggtgggcaacggaatggtggtcagccggga
cctcaaatgggatgaggccatccggggtccggcgtctcggcgggcgggaacgcagttcggggacggcgtgggagacagta
gcagcaacgatgctgctcacgctgcggcagcgccagcacctggggtgccagcgcaacagacccaaatgggcccacccccc
cacccatcaccgcccagccggcccgccacccgcagccaacaccccaacctcctgccgccaatcaatcctgtcaccgctgc
agcatctgcggtggcggggggaggaagcagcagtagcaccgccacagctgcagcagcggcaacagagtcagatgatgagg
aggtgccgccgctagcgcctatgtcggatgatgaggattacgagccggcgggctgcagcagtgctacagcggcagtagca
gaaccgtttccgggtgagccgcagagctacgagcaggctcagcgcgcgcgtgatgcagacaagtggttggaggcgatgca
ggaggagatggcgtcgcagcgcgagaacggcacctgggtggtagagccgctgcctccgggcacgcgtgtgctcgccaatc
ggtgggtttttaagctcaagcccggcgatgagactcagccgccgcgctacaaggcgcgcctagtggccaagggcttccag
cagagggagggtattgactatgacgaggtctttgctcccaccacgtgctcagtgtccctgcggacgctgctggcgctggc
ggcggagcaaggcctgctgctggaacagctagatgtcaagactgcgttcctaaatggacagctggacgaggaactgtgga
tgcagctgccgcagggcttcgaggaggaaaccgccagcagtggaaacggcggtgctggaggagatggcactgagatggcc
agcaatggcagcggcggcagcagctgcagtgcccgagctgcacaggagtgtgccggttgcagcaagaacagctcaaccag
cgtcagcggcaacgaaggtggtcgcggcggcgagcccatcatggcctgccgcctgcttaaatccatctacggcctcaagc
aggcgccgcgctgctggtacatcaagctctgcgagcagatgggcggactgggattcacgccttctgccgcggacgctgcg
ctgtttgtgcggcatgacgcagagggccccgtttatgtgctggtgcatgtagacgacatgctcattgcggccggcagcgc
gcagcaaatggcgaccgtgaaggccgccatcaacgggtgcttcaaggtgcgggagctgggggaggctcgtgtgtatctag
gaatgcgcataatccggcggccggacggcaaggagatcaagctgtcccagcgcgcgtacatcgaggacctgctgcagcgg
catggcatggtggatgccaagccgcgcagcctgccgctgccgccgggcacgcgagtgctggcggcggcgctaaaggacct
ggtgctgtcggacagcaagcagtacagcgcgctagtcggagagatgaactatctggcaaccaacacgcggcctgacattg
cgtttgccctaagcctgctacctgtcgggcacgcgtgagatggggctgtgcttcaggggcgagacagcggctgcaggcat
tgccagtggaatgggaggtggtcgcggcggtggctctgacggctgcagcttcgtcggctactcagatgcggactgggctg
gcgaccccgtaacgcgccgctccaccacggcctttgcgttcctgtgcaaccatgtggcgattgcctggtgcagcaagcgt
cagaagacggtggcggcgtccactgtggaagcggagtatcaggccggtgcggccgcggcgcgcgaggcgctgtggctgcg
taagctagctgctgacctggacctggaggagggagcgattccgatcaacattgacaaccagggcgcgctcagcgtggcgc
gcaaccccgtcacgtcgtcgcattccaagcacatcgacgtgcaccaccacctactgcgggagcgggtggcgcgtggcgaa
gtggcagtgcgatactgccccacggagctgatggtggcggacattctaaccaaggcactgcccgccaacaagttctgctt
ctgccgcgcggcgatgggcgtggcataaaagtagttgcatattcacatcccatgccgaacagaaggggctgcatgcctag
gtgatgaggctgtgctatctttgcagtttgatagcaagtgtggctccggcagttcagcccgagggggag
>Copia-3_cRei_LTR#LTR/Copia
tgttggtaatttgggttatcgggcagcactgccggtgaggtggtagctgcggtccgaacttggggccctgggaagttagc
gaggcgcctgccctgatcaggcagaagtgcctccttgtctgcccgtctgtagcgcctccccgactgccagtacggcattg
tgtcggttcrcggaccgtcgggaagacttaagccccgaccaagcgtgttgctgttaactacacacgcgcattatataccc
agactaccgaaggtgccaggcagcgtagctgcatcgtgtgtaacgcacccgctagcaattcaggcttgccgaaccaactt
cgcaaca
>Copia-3_cRei_I#LTR/Copia
ggttatgagccccgcttgtcgttaattcgctcgcggttggcaagccttattatcgctagctaggtaggatggatgactcg
tcctcgggactggtcaagttcaagcagcttcaagatgatgctgcgaactatttcacttggctcatacagctctatgactt
cctcacgactcgtaaggttccgctgggagtgtatttgtatacctcgacgccacctggtcgtactgctctcgagctggccg
acgagaacggccaggcgctgagctggctccgcacgtcgtgcacgcccaacgttgcccggcagctgtggcaagcccccgat
gccgtcaccgccctggcgtacattcaggggctgttccgggcctctgcagctcagaagctgcagcagtgcgacatggagcg
cagctgcttccagctggaagaaggggagarcatgtcgcaatactttgcgcgtgccagtgacctgcgcgacaggatttacg
cgctcggcggcacctgggaggagcccgccgtgcgactgcgcctgttgaatggtctgccgctgccggcgtatgaggtgctg
gttgagatctgcaactcccagccccagcagactgttgcggagctgcgyggctacctcatgcagcacgaggtgaccaagcg
cttccggcaggccaacggcggrcacgtgggcaacgtcaaccgcagccgcggcggtaacgctggcggtggcggyggcgcag
gcggcagcagcagcagcggcggcattgtctgccactactgcgagcagcccgggcacatcaagcccaactgcgccgtgcgc
caggccgacgtcagcgctggcatccagcgcgcctccattcgctcgcccgtgcagctacagcagcagcagcagcagcagca
gcagcagmagmagcacggcggcggcggcggcggcggcggcggcagcggaagcggagatggggccaagaagcgcggcaagg
gcggcggcgggggttcgggtgccaagggtggcgcccggtccgccgcctcccggcccgcgcatgtgctggttgtgagcagc
gttgacgactgggctgaggactaccccagcagcagtctgatcgtgcacacctttggcgcggagccggcgagctccggcgc
cattagcagctacagcatggccgatggcggcgtgcccagcgcctccgtgattggggaccacggcggctgcagtagcacca
gcaccttcagctacagctcggccggcaacggcctcagcagcagtagctacagcggcagcgccgcgccacccccgggcgcc
ggcagcagcctgctgtccaacacctaccgcgctgtcacccgggacttcggcggtagcaacagcagcagcactggagcagg
agtttccagttgcagcagcggcgkagccgggcctgcgggcctcggcggccgcgtgctcgtcgtctgcgatgtgagcagag
gcagcatgctgtcccccagtgcgggcggtggcggcagtggtgatgcgtcaggaagcgtcggcggcagctttgcgagcgcc
gccgccttcgatgtgccggtgattgactccggcaccttcgcacacatcacgccgcaccgccgcctgctccacgacttcgt
ggtgcgcccaagagtgagtcatgtgctgtggggtgatggacgcagcagcccggtcgggggatcggggactctccggatgc
tctctgggcagcagcgcgttgacgtgacgggcgttctgtacgtgccagacgcccacctctccctgctatcggtgcgccgg
ctggcgtccagcggcgctaaggtagcgttcgagggggagtcggcgactgtcgagctggctggccgctccatactcagcgg
ccgcgtgcgtgacggtcaatatccgctgtctgtgactatgctgccggtcctgctggcggcgcccgccatggcgccgccgg
cgattggcggcggcaccgccgcgcctgtgagcggcggcggcgccgctgccactggcagcgacagcagctttcttccttct
tccgccgccgcgccctcgggcagcggcggcaccaccagcagcagcctcaacagctccggcgcaagcagcagcagcaacgg
caccgccgcgtcttcgggcggcggcggcaccgtcagcagcagctccagctcgtcggtgactgctctgagcgctgctcacc
ggctgcaccggcgtctcggccacgttggctggcattcgctgatgcagatggtgaacggctccctggtcactggccttgac
gttgacctgagtgctctcagccaggcagccgagtcagtgtgcagcacgtgcgtcgaggcaaaggcagcctcttcgccctt
cccggacagcagcagcgagccgcagcagcctctggctcttgcgcattctgatgtgtgcggccctatgcctatcatgggcc
gcggtggctctcgctacttcatcacgctgctggatgacgccacgggggtgtcagctgtccggatgctcaccaccagagaa
cacgctggtgaagcgctgcaggagatgattgtgcagctggaaaattgccaccctggcggcggcaagctgcgcaacctccg
cagcgacaacggtggtgaataccgttcagaggagctgcagcagtggctgcgcgagcgcggtaccgtgcagcagttcagcg
cgccttatacgccgcagcagaacggagccgctgagcggctcaaccgcacgctgatggaccgcacgcgcgccatgctgttt
gacgctgcgctcccctccagcttctggcctgaagctgtcacgtatgccagccacttgcgcaacctgagcccctcctccag
ctgcagtagcacgccgtgggaggcgctcaccggcgtcaagccggacatctccagcctgcgcactttcggctgccgcgtct
acgtcaccctgcccgctgaccagcgctccaagctcagcccgcgcgccgacgtcggcacgtacctgggcctgcagcgcaac
tctgccgcgtatcgcgtcatggtcggcggcaaagttgtggtgagccgggacgtgcggtttgatgaggacgtgcggggacc
ggcgtcgcgcctggcgggcgtgccgttcggtagcaacagcagtgctgcagtgccggcggtcgccaacccgccagcggtcg
ccaacccgccggcgccctctccggcgccggtggccccgccctcacggccagccacccgcagccaacgccctgtgctcacg
ccgccgctcagtgctttcgcctcggcggcgggcggcggaagtcacagcaacagcagtaacagcgccgcctcggctgcagc
agcggcagcagctcagttgttcgatgaggacagcgacgatgacgagacgccgccgctggcgccaccctcggatgacgagg
acagctatggcgtcagcactgctacgactgcgggggtgggcgagcccagcagctacgctgaggccagcagtgggcctcgt
gcggctgactggcgcaaggctatggaggaggagatggagtcccagcgcgacaacaagacctgggagctggcggcgccgcc
tccgggtgtgcgtctgctggccaaccgctgggtgtacaagttgaagccgcagcctggtggcgccccgcgcttcaaggcgc
gcctggtagtcaaaggcttcgcccagcgcgagggcatagactacagcgaggtgttcgcgcccaccagccgctacgtctcg
ctgcgggccattctggccatcgccgccgcgcgcggcctgtcgctgcaccagatggacgtcaaaaccgccttcctcaacgg
cgaccttgatgaggagctctggatgcagcagccgcaggggtttgaggtcagcggcggcagcagcagcggcgacactggcg
gcggcggcgacactggcggcggcggtggtgctgacggcggcggcagcggtggctcaagccaccgcagcgtgccgctggca
tgccgcctgctaaagtccgtgtatggactgaagcaggcaccgcgctgctggtaccgcaagctcagcgaggagctgggcgg
gctgggcttcacgccagcctcggcggatccggcactctttgtgcggcacgacgaggcgggtccggtctatgtgctggtgc
acgtggacgacctgctgattgccgctggctgctccgcgcagctggcggcggtcaagtccgccattggcaagtgcttcgag
gtgcgtgacctgggagaggccagcacctatctggggatggagattaagcgggaccccagcaccggcgacatcctgctgca
gcagcggcgctacgtcaacgagctgctgcagcggcacggcatggctgatgccaagccgcgcagcctgcctctgccggctg
gcacgcgtgtgctggcggccagcgagcagcagcctgtgctggatgacggcggcccctaccgctcgctgatcggcggactg
aactacgtcgccgtcagcacccggcccgacattgcctacgcgctgagcgtgctcgcgcggcacatggcggcgccgaccaa
ggctcatctggcgctggcgacgggagtgctgcgctacctcaagcacaccgtggacatgggcctgcgcttcagcgcttccg
cctctggcggcggcggtggcgcaggcagcagcagcgccggcggcggagcggcggcgggctatgacgctggctcctttgtc
ggctactgtgatgccgactgggccggcgaccccaatacccgccgctcgcagaccgccttcctctttgccctgggcaagac
ggtggtcagctggtgcagtcagcagcagcgcacggtcgctgcctcttctgtggagtcggagtaccaggccgcggccgcag
cgaccaaggaggcgctgtggctgcgcaagctggcgtcggacctgggcctgcgcagcggtgctgtagtcattcgctgcgac
agccagggcgccctcagtctggctcgcaaccccattgcttcatcgccgctgtcgaagcacatcgacattcagcaccacct
ggtgcgtgagcgcgtggcgcgcggcgaggtggctgtggagtactgccccacggagcagatgattgcggacgcgctgacca
aggcgctgccggaggccaagttcttcttctgccgcgcggcgatgggcgtcagcacttgagcagggttctgtcaaggacag
atgccgctgcggcggtatgttagcagggaggttagttaggaatgggaccgtgctgggttctgccacgtgcagtaaggctg
aggcctagtgcagtgacttgcggtgacttcagacggtgctcagattgagggggagttatctcctcgtttatggccggtga
ttggccttgtttgtttcccctgtcagttggctgtcagttggcggtttgctattggacccagttcggtccgagggggag
>Copia-4_cRei_LTR#LTR/Copia
tgttggtgagttgggggctcgcggtgctagtggcccgcgaggggaggcagcccaaccctagggtgcagccgtgtggcggt
ttgccggatgrgtcagactgccaggtacgaggttgcgaggggctgccgcccgtctgtgtggcgcgcttccgagcgcttgc
tttgttaaccacacgcgccataagtcttcccccactaccggtgccagacagcatagctgtatcgcgtgtgaagcacccgc
agccagcaacagcgtcagccgagccaaaatcctcaaca
>Copia-4_cRei_I#LTR/Copia
ggttatgagccccgcgccgcgataacccgcgcgcggtcggccgcttagctagctaggtagtatgggggactatagtggag
taatgttgttagaggacgcgtcaaactactttgcgtggcgtcgcagcctgttggaccacctgaactcccggcgtgtgcct
ctcggagaatatctcttcgcctacgctccgacgacgcctcgcacggcgcgcgagctggctgatgagagtgctgcagccgc
cagtttgctgcgcatgtcctgcagtgagggcgttgcgcagcaactcgcactcgctcagcacgcctacgaggcgcacgcct
acgtcatccagctgttccgccagtcagcgccgctgaaactggcgcagttcgagtcagagcgcgatgagttctgcctgcga
gagggcgagaccattgcctcttacttcctgcgcgccagtgacctgcgggaccgcatcggcgcggtcggcggctcgtggac
cgaccagcaggtgcggctcaagctgctggccggtctgcccaagccgcgctgggagaacatctgcgacatctgctacgcct
ctccaggccagaccctgcagcagctttgcggttatttaatgcagcaggagttcattaagaaccaggagcaggcgcgcagc
gggcacgtcggcgccgtcaaccgcagcggcggccgcgccggtgccgccggcagtgccggcggcggccaaggcggcggcgc
cgccagcagcagcgccattatctgccactactgcgagcagcctggccacattcggtcccactgccgcgtgcgcctggccg
atattgcggccggcatcttccgcgctgacatccgctcgccgccccagctgaagcagtccggcggcggcggtggtggcggc
ggtggaggcggcagtggtggcggtggtggcggcggtgccggcggccccaaaggtggcgacagcggaggaggtaagaagcg
cggtgggcggagcggcgggagcaggggtgcctcgggtggcgccggcactgccgtctccaagactgcgcacgtgctggttg
tgcggggtgttgaggactgggccgtgcctgacgccggcagcagtctaatcgtccgcacctatggcgccgagtcggctggc
tcgggcgtcagcagtggctacggcacggccgacggcggcatgcccagctccggcgtggtggagggccacgccggtggcag
tagcaccagcacttactgctacagcgcggccgtcagcggctctcgcagcagtagcaccatcggcagcgccccgcctcccc
tgggcggtggctgcagcctgatcaacatggtccgcgcggcgttccggcgccttcgcagcggacccaacagcagcagcgca
ggagcaggagtctccagcagcagcagcggcagtgccgggcttgcgagttccggcggccgctcgagtgtcgtctgcaatag
cggagacaccgtgctgtatccctccagcagcagcagcgtcggggtggtggcgaacggcagcgtcagcggcagccccagta
gcgccgccgccgccagtggtgtgccggtggtggattccggcacctttgcccatatcacgccgctgcgtcagctgcttcac
aacttcacgccccgctcgagggtgaggcaagtgctgtggggggatggccacagcagcccggtcgggggatcgggcactct
ccggatgctctccgggcggcagcgtgttgatgtgacgggtgtgctgtatgtgccagccgcccagctctccctgctatctg
tgcgccggctgatggccagcggcgtgaaggtagtgttcgagggggagacagtgaccttagcgcagggtggccgcaacctc
ctcagcggccgcctgcgcgatggtctgttcccgctgtctgttaccatgctgcccgtcgcgctggcggcgcccgccgtggc
gccgccggctgccggcggcggccccgccgcgcctccgggcggcggcggtggtgccgccgccaacggcagtaacaccggtg
tacaccccaatcccgccgccgcgctttcgggccgcggcggcaccaccagcagcagcagcctcagcggctccggcactatg
agcagtagcagcagcattggtgcggccgcgccttcgggcggcggcggcgccagcagcagcaccagctcgccggcggcttc
tctgggcgctgcgctccgtctgcaccgccggttcggccatctcggctggactgcgctgatgcagatggtgggtgggtccc
ttgtcaccggcctggatgttgacctgtgcgcacttagccaggcagccgggtcggtgtgcagcacctgcattgaggccaag
gcggcctctctgcccttcccgaacagcagcagcgagccgccacagcctctggctctggcgcactctgacgtgtgcggccc
yatgcccaccgtgggccgtggtggcgcacgctacttcatcacgctgcttgacgccgccaccggcctatcagctgttcggt
tgctgcccaccagggaccacgctggtgyagcgctgcaggagatgattgcgcagttcgagagtcactgccgcgatggcggc
aagctgcgcatcctccgcagcgacaacggcggcgagtaccacgctgagcagctggagcagtggctgcgtgagcgcagcac
cgcgcaccagttcagcgcgccgtacacgccgcagcagaacggtgcggccgagcggctcaaccgcaccctgatggagcgca
cccgcgccctgctgtttgaggctgtgctcccccccagcttctggcctgaagctgtggtgcacgcctgccatgtgcgcaac
ttaagtccctccaccagctgcagcagcacgccgtgggaggccttcaccggcaacaagcctaacgttgccgacctgcgcat
cttcggctgccgcgtctatgtcaccaaacccgccgacagccgctccaagctcagcccgcatgccgacatcggcacgtacc
tgggcctgcagcgcagctccgccgcatctcgcgtgctggtcggcggcaaagtggtggtgagccgggacatagagttcgat
gaggatgtacggggtccggcgtcgcggctggcgggcacaccgttcggggtaacggcggatgcgagtggtggtggtggtgg
cagtagcagtgctgcaacgccctcggccggcgctggcacggcgcctccccaggcgccggcggcgccggccaacggcacac
ctccccccactacgctgccggcgcctccccaggcgccggcagccgggccctcacggcccgccacccgcagtcaacgcccc
tcactaacgccggccctcggcgccgtcagtgagcctccgctgtcggctgccgcatccgcggcggcgggcggcgggggtgg
cagcagtagcagcgccgcctcggctgcagcagcggccgctcagctgtttgatagcgacagcgacgacgagacgccggcgc
tggcgccagcctcagatgatgaggacagctacagcagcagcgctgcgatgactgcggctgcggacaccggcgacccccgc
agctattcggaggccattaacggaccacaagctgcggagtggcgcgccgctatggaggaggagatgaaggctcaacgcgc
acacggcacctggcagctagcggagccgcccccaggcgcgcgtctgctggccaatcgctgggtcttcaagaccaagacgc
agcctgatggcacccggcgcttcaaggcgcgcctggtggtcaagggctttgcgcagcggaagggccttgactttgacgag
gtgttcgcccccaccagccgctacgccgcgctgcgggcccttctcgccatagctgtccggcgtcacctgctgctgcacca
gatggacttcaaaacagccttcctcaacggcgacctcgatgaggttctgtggatgcagcagccgcaggggtttgagacca
gtgacagcggcagcgacggcagcggcggcggcggtgaaggtgccagcggcggcagcggcgcagacagcggcggcgcaggc
cgcctcagtcagcggccgctggcgtgccgcctgctgaagtccgtgtacgggctgaagcaggcgccgcgctgctggtaccg
caagctcagcgagaagctgggtgagctgggctttacgccggccacggcggacccggcgctcttcgtgcggcaggacgagg
cgggtctggtctacgtgctggtgcacgtggacgacctgttagttgctgccggctgccccgtgcagctggcggccgtcaag
tccgccatcggcgcctgcttcgaggtgcgggacctgggagaggccagcacctatctggggatgcagatcaaccgggatcc
cagcactggtgagattctgctgttgcagcgccggtatatcgaggagctgctgcagcggcatcacatgatggacgccaagc
cgcgcagcctgcccctgccgcccggcacgcgagtgctggcggccagcgagcagcagccagcgctgactgacggcagcgag
taccgctcgctggtaggcgccctcaactacctcgccacctgcacccggcctgacattgcctacgcgctgagcctactcgc
acggcatatggcagcgccgaccaaggtgcacttcacgctggcggtaggcgtgctgcgctacctgaaacacaccgccgcca
tgggcctgcgctttcgggcagcggccggcggcggcggtggcggacatggtggtggcggaggcggtggcggcggtgctggc
ggcggcggcggtgacggctcctttctcggctactgcgatgccgactgggccggagatccgctgactcgccgctcgcagac
cgcccttctcttcagcctgtacgggacggcggtgacctggtgcagccagcggcagcacaccgtcgccgcctcctccgtgg
aggctgagtaccaggctgcggccgcagcgaccaaagaggcgctgtggctgcgcaagttggcggctgacctgggcctgaac
ggcggcgccgtcaccatccgctccgacagccagggcgctatcagcctggcgcgcaaccccatctcctcgtcgccgctgtc
gaagcatatcgacattcagcaccatctggtgcgcgagcgcgtggcgcgcggcgaggtggcggtggagtactgcccaactg
aggagatggtggcggacgcgctgacgaaggccctgccggaggccaagttcgctttctgccgcgcggcgatgggcgtcagc
acctaattaaagggttctgtcgaggacagaagttgccgrggcaacttgttagcgaagggtactgcattctaggcccggga
ccttattgggttctgccagtgagcagctagagacgtgccgagtgcagacctgagagagagacaccaacacggtgctctgt
ttgagggggagcaaactgctcccgtaccctgacttgcctgctcctgtcctgagttatcagttggctgccagacggcggtt
tgctgcaagacctggtttggtctgagggggag
>Copia-5_cRei_LTR#LTR/Copia
tgttgagatatcggtcagaactaagggagaacgtaggggagtccgagagtgcgtgtgcgatacaccatgcaaggacttga
cccgggacccatgcggagggtataagctcagtgagctacccgatacagttagtagtgaggtaacgtgtaatgtgcaaagc
agtctgactgttagccgcccctactccggctaggatacagccgtaaacttccaaca
>Copia-5_cRei_I#LTR/Copia
ggttatgagccccgcgtgagtggcgggtttgccctttatttgttaagagtctaacaaaataacctaagtggccaagtggc
cagcctgtgaggcacaaagatgagcgaagatgccaacgtcgctaagccgttccagcttacatcagctaatgcgcacctat
ggaggtctgcgcttgagatttatgctcgatggaagggcctcgctttggcggtggacaacgagatagcgccggcggctgac
atcgagaagctgacggcgcttgctctaagtcacgtgaggagcggcgaccagatgatatacaacgaggtcgcacaagcagt
ggctacgcacaacgctaccgccaaggacgacgccaagtggaacaaggcgaggaagcttttggataagtttgagggccact
ataagcgcatggcggtcctgcaccacagcctttgggagaaggagctgcgggagctgcgcatgcagaaggatgaggagatt
agccacctgttccagcgcgtcaccgacctagtcatgaagttggtttggtcgggatgccgtggcttcgccgaggacaagcg
cgaggagctcatcgtgctgaacgtcttcagtgcgttgcccaaggagtacgctgctgtcgcgtacgctgccacggagcaat
accgtggcagcatgtacagtgttgtggacgcagagacccggattatcgggttccacaacaccctggcgagcatgggcaat
gaggaccagggcagcggcgagccgtccacatcggtggcggcagtgggcgtcggtggctaccgcggcggtggtggaggcta
ccgcggcgggcgtgggggtcgcggcggacgcggcggccggtggggccgcggcggccgcggccaggaggacttgagcaccg
tcgagtgctacaagtgccaccagttcgggcactaccagggacagtgccccctgaacgctgccgggaacggcggcggcggc
ggcggtggcggtggccgcggccgtggcgactacggtgggcgtggccgtggacgcggaggtgcgcacgtgggccgggatgg
tggtgaccggcgcatgtgggcgattacagcagtgccaggggtgcacacagctagcaacacgggagtagctagcagcagcg
ggcgagcagacaagtacagctgggtcatggacacgggatcgcccatgaacgtatcgccgctgcgggagttgatgtccgac
ttcaaagagagcagcgtgcagctgcgggggttcaacggcgcgcagtcggcaagcatcggggtcgggtctatgatcctaca
cgtgctgggggccgacggagtagtcaattacttgcgcctgaatgacgtgcagtgcgtccctgaggcggattgcaacctca
tgtcgcgcgagactatgctggaggctggggctgaatggaaccgcacctaccgcgcggtgggttccgaggagcactacttt
gactgcgacagcaacgtcgcattcatgacagcggagtcacgcgccggtaagctatgggtgcgcgtggtcggcgtgggtcc
gccgccgactaacatcggcggcggcatggacggtgtgcacaacaccgaccccgccgacggtgccgctggtccgtccagcg
gcgccaactccggcagtcagcccagcccaggggccagcaagggagtcagcagtagcagcgacaagggggtcggcgtaagc
accagcagcagcgctggtgtcgatagcagtggtcgcagcgccggcggcagcgcaagcacgcagcgcagacagagtggtct
cgagatgcttctcagcgctagcagatcctttaagccaataatagagccggtaccagcgccggcagaaaaagaacagccac
agctgagcagggagcagctgcgcctgcggctgtgtgccggcagatggcaccgccgatacgggcaccttagcatgggcgca
ctagcagggatggtgcgcaatggcagtgtgacgggcttggacgtgcccgcggaggtcttcgagcagctcgcccgcgaggg
gcattgcgacacctgtgcgttaaccaagcaggtcagcatgtcgtataaggcgacagggtccagggcggcggcgccgctag
acctcctccacactgacatctggcagggtgacatgaagtcccgcggcgggcacctgtacgtgttaacggtgctagacgac
tacagcaagctatcacggatagcactaatgaagcacaagtcagaggcgcccaccaagttgatggatatgattcgagagtg
gcagtgtcatttggggcgcaaggtgaaggaagttcagtctgatcgtgggagtgagtacatgagtcagcaaatgcaagagt
tcttcagggagcagggaattgttcacctgacgtctgccccgtatacgccgcagcagaatggcgcggcggagcgtgtgcag
cagacgatagcgcggacggcgcgggcaatgctggcggatgcggatttgagcgctgatctgtggggtgaggccatggttac
ggcgaacgtcattcgcaaccgctcgccaaccaccgggaacagcaagaccccgttcgagctgttcacaggtcggctcccga
gcctggagatgatgcggtgtgtgaaatcgcaggtacggtgaagtgaagccgtaagtacagcgaatgtgggagcattcgga
cacgggggagccgtgcagatatgattgagtatggatttccggatggaattgattgcggtagaaaccgtattgatttgtgc
tgattatggacgatgcagtgaggaagacgtgatcttgaggacacgagaacatgggacgattgcagtagcacagtgactac
aagcggcaagcgtacgaggtatgcaaggaattgtttgtagcacgtgatttgaggtaggaggctattgcgatacgtaattt
gagtatggagttctgcccgcgggggag
>Copia-6_cRei_LTR#LTR/Copia
tgttgagatatcggtcagaactatccataagggagaacgtaggggagttccgagagtgtgtgtgcgatacaccatgcaag
gacctaacccggaacccatgcgagggtataagccagagagctacccgttatagttaagtagtgtggtactatgtaatgtg
cgaaacagtctgactgtcagccgcccctacttccggctagcgatagtcgtaatcaccattcaaca
>Copia-6_cRei_I#LTR/Copia
ggttatgagccccgcgtagttgcggcgggttgcgctttgtcgagtaaagacaagataaccgataggctgtaggccagtga
gcgcaaatgaacgatgagggcggagtctgtggaaagccgattatgctcgagcaaagcacggcccacatttggctctccaa
gttaaggatttatcttaactggaaggagctgggtccggctatccgtgacgacgacgcgccggaggcgaagcagcagaagg
cggtcgcccttatcctgagccatgtgaggctgtccgaccacttcatctatgaggagctgctagagaccctggaagcggag
aagaaggccaaccctactgccaagcagaacgaggcgaagcgccttgtgcaagcgctgatggcatactacaagaagctggc
ggctggaaatcaccgtcagtgggcagccgacctgggcagcgtcaggctgggagggagcgagcagattagcgagctcatcc
agcgcattgctgacatggtggagaggctgtgttggtcgggatgcccgggctacaccaacggcgaccgcgacaggctcgtc
gtgtcggcagcattcaatgctctgccgcaggagtatgccagcgttgtggccattgcagaggagttctacacgagcactgg
caggtggagcgtgccggacgcggagtcgaggctcacgcggttccagaacaccctgaccagcgtgcgcggtagcagcagca
gtggcgagccgtcaattcactttgtgcgcggcgtgggaggcggccgtggtggccgcggagggcgcggtgtgcgcaacaag
gagaacatccagtgccacaggtgccagggctggggacactacaagtacgagtgcccagagcaggccgctgagggcggcgg
tggcaaccgggggcgcggtgcacacgttggccgggacggcggtgaccggcgcatgtgggcggtgaacgtggaccagggaa
acggccgggggcgcggccggggggtccgcgcctagtagcgttcgtaggagcagaagatatgatgtggagcatagactatg
atgctagctccgatgtgatgtgaacggccacgttgggctgtcggtgcgagtaaagcatcgtgagtatgtcggtgcgagta
aagcatcgtgagtatgtcggtgcaaggaaggcatcgtgagtacgatatgcgtgcgagtatgacacgcggtgtgagtgaag
caccagtatgagacgtgcaagtgaagcacggggtgtgagttaagcacctggagatgtacgagagcaaatgcaacggaatt
ggctttgcgactgttgcacgagtgaggtgcacaggtatgttatgtggcgcgtgaggcctgattactgcggtatggcctga
tcacagcgagtgaggtctgatcactgcgagtgagacctgatcactgcgcgagacgccagcggttgagagttgctgttatg
ctcttatcatatgatgttaaaagatcatcttatgtgtatggctctcaagcacttgaagctatgatgccggtagtgcggca
tgatgcggtgtgtgaaaccgcaggtacggtgaagtgaagccgtaagtacagcggatgcgggagcattcggacacggggga
gccgtgcagatatgattgagtatggatttccggatggaattgattgcgatagaagaccgtattgatttgtgctgattatg
gacgatgcagtgagaaagagaaagacgtgatcttgaggacacgaggacatgggacgattgcagtagcacagtgactacaa
gcggcaagcgtacgaggtatgcaaggaattgtctgtagcacgtgatttgaggtaggaggctattgcgatacgtaatttga
gtatggagttctgcccgcgggggag
>Copia-7a_cRei_LTR#LTR/Copia
tgttggagatattggggtcggctggctaggactcacggcgggtgcgttacacacgagcgcagctatgctgcctggcaccg
tattggggggtctggtccgctacatcctgcgtgtgtagttagcaaaacgtgcgctctagccggggcaataccccccgggc
gccacgcctgcggcctgggactggctgacagacgtgaccggccacgagccgtcaactgccgcactgacctcgcctatcac
gcggttcgggacgcaaccttgcgggactcacgcccgcaaaccccaaataaccaaca
>Copia-7a_cRei_I#LTR/Copia
ctccccctcggaccgaaccgggtccaacagtcaaccgccacatgacagccaactaacaacaaggggaacaggcaaggcca
atcactggccgcagaggaggaattacctccccctcaaagaagcacgtctggcacagctagctagttgmccctatgcgctg
caacacaggcgcgcgtaccacgagtcacactgccacttgtcgctgcccatatgctatacccaagctgccaaccaaaggcg
ctaggcgcaaattacacgggcgcatcaggcgcgcacaccgccgctgctgatgacgccgtcactctaggctccactgagtc
acgcaaagctggcacaagcaggcagccagccgtcacgctagccaaagagccgctggtcaccaacgcagctgctgtccagg
ctggtcggcgcaaactgtggcggcggcgtgacgtgcagcctcaacggagctgcgcaatcaatggccgccatgcggtggca
gcaccgcccgcagccgccatgaggcagcgcggtcggcagccgccgaagctggcagcgccgcccgcagccgccataaggca
gcgcggtcggcagccgccgaggtggcagcgccgcccgctgccgccatgaggcagcgcggtcggcagccgccggaggtggc
agcgccgcccgcagccgccatgaggcagcgcggtcggcagccgccggaggtggcagcgccgcccgcagccgccatgaggc
agcgcggtcggcagccgccggaggtgaggtggcagcgccgcccgcagccgccatgaggcagcgcggtcggcagccgccga
ggtggcagcgccgcccgcagccgccataaggcagcgcggtcggcagccgcccgagatggcagcaccgcccgcagccgcca
tgaggcagcgcggtcggcagccgccgaggtggcagcgccgcccgcagccgccatgaggcagcgcggtcggcagccgccgg
aggtggcagcgccgcccgcagccgccatgaggcagcgcggtcggcacccgcccgagatggcagcaccgcccgcagccgcc
atgaggtagcgcggtcggcagccgccgaggtggcagcgccggccgcagcagccgggtggctgcgcaggccgcgcccgccg
ggtggctgctgctggaaccggcgctggcgctgctgctggagctgggtccgccgctgcccgaaggcgcggcggtggtgtgt
gtgccgctgtcgtgaccagaggcggcggcgccgctgtcgccctggggcgcggtgggcgcggcggggccgccgccggccgc
cggcggcgccatggcgggcgccgccatgacggcgggcatcatggtcactgacagcgggtactgaccgtcgcgcagccggc
cgcgcaagaggatgtggccggcgtgccctatggtcacgtccccccccctcgaagactaccctagtgccgctggccgccag
ccggcgcacggatagcagggtgaggtgggctgctggcacgtacagcacgcccgtcacgtccacgagctggcctcccgaga
gcatccggagagtccccaatcccttgactgggctgctgcgaccatccccccacagcacgtgactcactctcgaggtcagc
ttgaagtcgtgaagcaggtgcaggagcggcgtgatgtgagcgaaggtgccggagtcaacgacgggcacgtcgaagacggc
ggcggcgctcctggagctgccaccaccagcactggctgacaccacgctgctgctactgccgcctgcgttggggcccagca
tgttgtctccgctcaagtcgcggacgacgaacacgtggccgccggaactggtggtccaggacaaccgcgcggtggggaaa
ggacagcaggctgctgctcgcgcccgtcggcgacggcgcggcgctgccgctgtagctgctgctgccgaggcctcggaggg
ccaggctgctgcggctggtgctgatgctactgctgctaccgcggaccccacccgcggagctgcgcaggccgagcccgccg
ggtggctgcgcaggccgggcccgccgttgtcccacccaactggctgagaatccgggttcactgctgcaatggctgtggcg
gcgaacacgctgatgctgtcgtacagctgctgtcgtacacaccgccccccgccgccgcagacgtagcagcattgacagct
gctgaaaactgcaagggaacattctgagggcaaggggcgaagccgccgccagcgccataggcgccagcggctcagcagca
atatgctgctagtgcatggtggtccgcaccagcaccagaggcgctagcgcaagagcaggttggggacagatgtgtcgcca
caacaacaccgcacaggcttgcccgcccagtcccaactgcggcgaacgagaatactgcgaagcccattggcccactgcac
gtcccacatcacaaatgaattgccacttacacagcagatagcctggcaagggctaccatcaccgctgcccactggtatgg
tgatgagatgctgcgcctgccgccgctgctttacggcgcggcggaaccagggttggccatttgccgccgctgcccgcagg
cgcggcagcacttcccgccaccagcgctgcggcatcgctgttactgccagccgcacgcatgcttaggcggggaaatagct
tcgaccgtcctgactccgggagaagcgcgatagggcaggctgcagacgccacgcctgggctgccaacacacaccccactg
ctgcgactcacgccgaaatacagagggaagctgcacgtggcagcgtgacatgggagcggggtaacgcatctgctgcacag
ttccgccgtcgctggcgaaacctccccctgctaccgcacaccgctgctgcgagtgctggagatgagcaacgtaccatagg
tcagcagccgccgtgctagccgcataaactcagaacggcgacctgccgtcgctgctaatcacatagcgcgccgttgctgc
tactgctgctgggccgggtccggccgcgctgtacgtagcttagatgctgaagtcactgctgctggcgaagtctcccagcc
ctcgccagcgctgtgcacaccgccaccggtcatgccgtgactacctgcgcacccgccgaagccattggcccggcggcgct
gcaggcgcggaggcatcaccaccggtaacccaatcccgcggctgatacccacacgtgaagcacctacttggagggcagca
agaccacccgtagtccgcggccgccgcaaagacacacgtccagcgacgccgctgccgccgccgtagctcgcaggcacggc
gcgctgcttgctgctgccacaactgcaaagtcgactgcagtgatgaggcacaagggagggggacagcaggcagccaccaa
ggcacggggccccggcacgctgctgcacaagcgggcaccctgtggcgggccgctgcgcactgctgtctgccgctaccaac
gcgagggacgcgcagtagcaggcctgctgacgctacgctactgccgcggtctgccagcccgcggtctcgctatagcttct
gcgcccgccggcacgtcagtgacgccggcggtgcaggtgccaagggcccagcgctgactatgccgccgccagcccgacca
ggtccataaagcacgatcagcagcaccaccatatcccgctgccaccgctgtccacgccgcgcgacgcccccgcaactgcc
aaccccgccagcagttgagcccactgccctactgctgcggcggtggagctacgctgaggcacaatgcccgcgacgcgacc
ggtggagacactcactcaatattgaagtgcccatgcaggctgctgtggcgatgacgctgctgcagcactgcagttgctgt
cgcccccgcagctgctgccgccgctgcagcccgaaggggcgcggcgcgcgcgctgcagccgccgcagccggttgactcgg
ccggggcgcacagctcccacccctagacacctgacggcgaggcgccggactgctgctggagagtagacgctccgcgaaag
caagcagtcgtccgccgagagggagacgagggggggaaggagagcaaaccgaaagcgtccgggtttcgcacacccgttat
cgcgacctaacaaagccggagtcactaagcacaacctaccgcgcgcgggtcaccgcaacgcggggctcataacc
>Copia-7b_cRei_LTR#LTR/Copia
tgttggagatattggggtcggctggctaggactcacggcgggtgcgttacacacgagcgcagctatgctgcctggcaccg
tattggggggtctggtccgctacatcctgcgtgtgtagttagcaaaacgtgcgctctagccggggcaataccccccgggc
gccacgcctgcggcctgggactggctgacagacgtgaccggccacgagccgtcaactgccgcactgacctcgcctatcac
gcggttcgggacgcaaccttgcgggactcacgcccgcaaaccccaaataaccaaca
>Copia-7b_cRei_I#LTR/Copia
ctccccctcggaccgaaccgggtccaacagtcaaccgccacatgacagccaactaacaacaaggggaacaggcaaggcca
atcactggccgcagaggaggaattacctccccctcaaagaagcacgtctggcacagctagctagttgaccctatgcactg
caacacaggcgcgcgtaccacgagtcacactgccaccagtcgctgcccatatgctatacccaagctgccaaccaggctca
aattacacgggcgcatcaggcgcgcacaccgccgctgctgatgacgccgtcactctaggctccactgagtcacgcaaagc
tggcacaagcaggcagccagccgttacgctagagctgctgtccaggctggtcgccgcaaactgtggcgacggcgtgacgt
gcagcctcaacggagctgcgcaatcaatggccgccatgtggtggcagcaccgcccgctgccgccgtgaggcagcgcggtc
ggcagccgccgaggtggcagcgccgcccgctgccgycaagaggcagcgcggtcggcagccgccggaggtggcagtgccgc
ccgcagccgccgtgaggcagcgcggccagcagccgccggaggtggcagcgccgcccgctgccgccatgaggcagcgcggt
cggcggaggtggcagcgccgcccgcagccgccgtgaggcagcgcagtcagcagccgccgaggtggcagcgccgcccgcag
ccgccatgaggcagcgcggtcggcagccgccggaggtggcagcgccgcccgcagccgccatgaggcagcgcggtcggcag
ccgccgagrtggcagcgccgcccgcagccgccatgaggcagcgcggtcggcagccgccggaggtggcagcgccgcccgca
gccgccatraggcagcgcggtcggcagccgccatgaggcagcgcggccagcagccgccggaggtggcggcgccagccgca
gcagccgggtggctgcgcaggccgcgcccgccgggtggctgctgctggaaccggcgctggcgctgctgctggagctgggt
ccgccgctgcccgaaggcgcggcggtggtgtgtgtgccgctgtcgtgaccagaggcggcggcgccgctgtcgccctgggg
cgcggtgggcgcggcggggccgccgccggccgccggcggcgccatggcgggcgccgccatgacggcgggcatcatggtca
ctgacagcgggtactgaccgtcgcgcagccggccgcgcaagaggatgtggccggcgtgccctatggtcacgtcccccccc
cctcgaagactaccctagtgccgctggccgccagccggcgcacggatagcagggtgaggtgggctgctggcacgtacagc
acgcccgtcacgtccacgagctggcctcccgagagcatccggagagtccccaatcccttgactgggctgctgcgaccatc
cccccacagcacgtgactcactctcgaggtcagcttgaagtcgtgaagcaggtgcaggagcggcgtgatgtgagcgaagg
tgccggagtcaacgacgggcacgtcgaagacggcggcggcgctcctggagctgccgccaccagcactggctgacaccacg
ctgctgctactgccgcctgcgttggggcccagcatgttgtctccgctcaagtcgcggacgacgaacacgtggccgccgga
actggtggtccaggacaaccgcgcggtggggaaaggacagcaggctgctgctcgcgcccgtcggcgacggcgcggcgctg
ccgctgtagctgctgctgccgaggcctcggagggccaggctgctgcggctggtgctgatgctactgctgctaccgcggac
cccacccgcggagctgcgcaggccgagcccgccgggtggctgcgcaggccgggcccgccgttgtcccacccaactggctg
agaatccgggttcactgctgcaatggctgtggcggcgaacacgctgatgctgtcgtacagctgctgtcgtacacaccgcc
ccccrccgccgcagacgtagcagcattgacagctgctgaaaactgcaagggaacattctgagggcaaggggcgaagccgc
cgccagcgccataggcgccagcggctcagcagcaatatgctgctagtgcatggtggtccgcaccagcaccagaggcgcta
gcgcaagagcaggttggggacagatgtgtcgccacaacaacaccgcacaggcttgcccgcccagtcccaactgcggcgaa
cgagaatactgcgaagcccattsgcccactgcacgtcccacatcacaaatgaattgccacttacamagcagatagcctgg
caagggctaccatcaccgctgcccactggtatggtgatgagatgctgcgcctgccgccgctgctttacggcgcggcggaa
ccagggttggccatttgccgccgctgcccgcaggcgcggcagcacttcccgccaccagcgctgcggcatcgctgttactg
ccagccgcacgcatgcttaggcggggaaatagcttcgaccgtcctgactccgggagaagcgcgatagggcaggctgcaga
cgccacgcctgggctgccaacacacaccccactgctgcgactcacgccgraatacagagggaagctgcacgtggcagcgt
gacatgggagcggggtaacgcatctgctgcacagttccgccgtcgctggcgaaacctccccctgctaccgcacaccgctg
ctgcgagtgctggagatgagcaacgtaccataggtcagcagccgccgtgctagccgcataaactcagaacggcggcctgc
cgtcgctgctaatcacatagcgcgccgttgctgctactgctgctgggccgggtccggccgcgctgtagctgagatgctga
agtcactgctgctggcgaagtctcccagcccacgccagcgctgtgcacaccgccaccggtcatgccgtgactacctgcgc
acccgccgaagccattggcycggcggcgctgcaggcgcggaggcatcaccaccggtaacccaatcccgcggctgataccc
acacgygaagcacctacttggagggcagcaagaccacccgtagtccgcggccgccgcaaagacacacgtccagcgacgcc
gctgccgccgccgtagctcgcaggcacggcgcgctgcttgctgctgccacaactgcaaagtcractgcagtgatgaggca
caagggagggggacagcaggcagccgccaaggcacggggccccggcacgctgctgcacaagcgggcaccctgtggcgrgc
cgctgcgcactgctgtctgccgctaccaacgcgagggacgcgcagtagcaggcctgctgacgctacgctactgycgcggt
ctgccagcccgcgrtctcgctatagcttctgcgcccgccggcacgtcagtgacgccgacggtgcaggtgccaagggccca
gcgctgactatgccgccgccagcccgaccaggtccatayagcacgatcagcascaccaccatatcccrctgccaccgctg
tccrcgccgcgcgacgcccccgcaactgccaaccccgccagcagtygagcccactgccctaytgctgcggcrgtggagct
acgctgaggcacaatgcccgcgacgcgaccggtggagacactcactcaatgttgaagtgcccatgcaggctgctgtggcg
atgacgctgctgcagcactgcagttgctgtcgcccccgcagctgctgccgccgctgcagcccgaaggggcgcggcgcgcg
cgctgcagccgccgcagccggttgactcggccggggcgcacagctcccacccctagacacctgacggcgaggcgccggac
tgctgctggagagtagacgctccgcgaaagcaagcagtcgaccgccgagagrragaagagggggggaargagagcagacc
gaaagcgtccgggtttcgcacacccgttatcgcgacctaacaaagccggagtcactaagcacaacctaccgcgcgcgggt
caccgcaacscggggctcataacc
>Copia-N1a_cRei_LTR#LTR/Copia
tgttgagatatcggtcagaactatccataagggagaacgtaggggagttccgagagtgtgtgtgcgatacaccatgcaag
gacttaacccggaacccatgcgagggtataagccagagagctacccgttatagttaagtagtgtggtactatgtaatgtg
cgaaacagtctgactgtcagccgcccctacttccggctagcgatagtcgtaatcaccattcaaca
>Copia-N1a_cRei_I#LTR/Copia
ggttatgagccccgcgtagttgcggcgggttgcgctttgtcgagtaaagacaagataaccaataggctgtaggccattga
gcgcaatgagcgaggaaagcggctgcccagtaggcggcgcagcaaatgctcgcaagatcccttgagctgctcaactaggc
tcgggataatgtaggcaaagtcagcgtgaccggccgaggaggccggaatttgcggacggcatcgcgtctggagtttgtcg
gtcgctcactttggagaatgaccggtgataagctgctaaggactcgttgagagtcgagtgtgtactcgcgggatggcgag
gaagcaagccttatcctcagcatgcgtgaccattccactatggagagttggtggaggtcctagctaagagggcggcgttg
gcgcagcaaagagaacgtccagtgccacaggtgccagggctggggacatttccagagggagtgcccggagcaggccgctg
agggcggcggtggcaaccaggcgcgcggtgcacgcgtaggccgggacggcagtgaccggcgcatgatggcggtgaaccag
gaccagggaaacggccgggggcgcggccgggggtccgcgcctagtagcgttcgtaggagcagaagatatgctgtggagca
tagactatgatgctagctccgatgtgatgtgaacggccacgttgggctgtcggtgcgagtaaagcatcgtgagtatgtcg
gtgcgagtaaggcatcgtgagtacgatatgcgtgcgagtatgacacgcggtgtgagtgaagcaccagtatgagacgtgca
agtgaagcacggggtgtgagtgaagcacctgagattgtgtgagcaaatgcgagtgaagctttgctactgtttgcacgagt
gaagtgcactgagagtggtttgctatgtggcgagtgaagtcacatgtggcgagtgaagtcacggactggcaaggatccac
gactggcaagtgaagtcagatgaacgaacatggcaagtgaagccagcggttgagagttgctgttatgctcttatcatatg
atgttaaaagatcatcttatgtgtatggctctctagcacttgaagctatgatgccggtagtgcggcatgatgcggtgtgt
gaaaccgcaggtacggtgaagtgaagccgtaagtacagcgaatgcgggagcattcggacacgggggagccgtgcagatat
gattgagtatggatttccggatgaaattgattgcggtagaagaccgtattgatttgtgctgattatggacgatgcagtga
gaaagagaaagacgtgatcttgaggacacgagaacatgggacgattgcagtagcacagtgactacaagcggcaagcgtac
gaggtatgcagggattgtttgtagcacgtgatttgaggtaggaggctattgcgatacgtaatttgagtatggagttctgc
ccgcgggggag
>Copia-N2a_cRei_LTR#LTR/Copia
tgttgcggagagagcttgacgggattgcggtctgcccctccccccatgcgtgtcgtgtacggctagggcaagccggtgta
gagccgactgcaggctccactagccaagaagccaatgagcctctgcgctacacaataggctagcatatggctgaggccaa
ccaataccatgttaacagagtaatcggcagtcatgtgacccaaccgcgyccaactctatggggttgcccctagcactrta
gcagttatctaggctcgcccacgcagaatctcttaaca
>Copia-N2a_cRei_I#LTR/Copia
ggttatgagccccgcgcacgcggaggcgaaacctagataacatgctaggcggcggccccagcggtgccgtgacgaggacc
gagtgcgcttactagattccttcactgtgtgggagtagttagctggtccgtggacaagcccgaagccgaaacggggaaga
ccaacatggacctggacgacaacgcgacatccgctggatgttttcattaatctaaacatcatgactatataagctggaat
tcggggtccgccgaaatagcagggtccgccgaagaacgccatttccatcgcacagtgcagtcctgctttggtgcgattgt
gtggccccgatctactgccagtctggcaacgattgggaaagcgtacgagctggatatgccgcagtcgtcgggcgggcgcc
agggggagttgaatttggaacgtggcggcagggacaccctatcaaatgttatggcaggccgtggctatgagggcgtgcca
gagtgtccagttgtgaggaatcgcggcaatcagggggagcaactgtgaaggcgggaacacagcaggcttgctgtgcaaac
cagtgtcgcggttggcgtatactgtatggcacagtgtttcggtattggagcatggcaccaacatkatgtctattgtcgcc
agtcgtacatgcaatgctaacggttgtgccatgcawagtgkggctactaacgtagtacgtggagggcgcgtgcgcggctc
wcactgagtctgcactgagtctgcactgagtctcactgagtctgcacttttgagagctaaagaagccaacgtggcgcccg
gawgacacacgatagctgatgagtgctgctcgaggggagtgttgaggtgcgatcagcactcatattcccggagaattgcc
ttgcagggatkctgccccgtgcacagggaatgcagcgagttactgactatgtgcgatgcaactggacagagtccctgggg
agcataattactatgtgattgtgagtkcttgtttgcacatgatatgcgtgccggcgtggccttttcggtgcaggtgtgag
tgaatcacctgtgattgtgtgagcaaatgcgagtgaagctttgctactgtttgcacgagtgaagtgcactgagagtttgc
tatgtggcgagtgaagtcacatgtggcgagtgaagtcacggactggcaaggatccacgactggcaagtgaagtcagatga
acgaacatggcaagtgaagccaggatgccggtggtgcggcatgatgcggtgtgtgaaaccgcaggsacagtgagtgaagc
cgtaggtacgagtgaatgcagsagcagtccgacaagggggagccgtcggacacgggggagccgtkctgttgtagatggaa
gttgggatrgagggggtgcagtaggayaccgtaagcaattgtrcttatgatggatgagacgattkgcagtagcacaagtg
cctacacgcggacagcgtacaaggtatgctgagacttgcttgtggagcgattgcaataaagtatggagttctgcccgcgg
gggagtgtyaagatatcggtcagaaatatatgcaagggagaacgtaggggagtccgagagtgcgtgcgccatgcaccatg
caaggacccaacccggaacccatgcaagggtataaaccagggagctacccgaggtgttccagtagttatctgtcgtgacg
agcagtttggcttttgggatatgttgttcatgacgatgcctgacagtcacaatcccaggcacatgggttgcgcctttact
ggttgcaggtggtcagcgtgaggagtttctgggatttcagtgcgacggtaaagggacacctgcagtgcgtgcgagctgtg
cgtatacgaaaggtgtcaaccaggtgaccatgaagtgcgtgcgagcataacatggggggagcacacgtggatgcgatatc
attggtgttgagtcaggtggtacaataccgtgcgcgggggagtgcctgtcagtcggatcagcacgtgtgtggggaacatc
agttgtgaagtgattcgggatgtggtgaaaagggtaggcggcctaacagcctgaagcctatgaacacgagagttgcggtt
tccaggcgtgcggtggcgatggtagtggcgaaaccgccgctgttgktggatakgcagcatgaragtcggggwgtagttga
rcagtagagcttagcacacctccagtgtggtttggtggatgtcggacttgttcacgtatgcgcggacgcgtgcgtagcgt
gtgaggactcaatyagacaggtgcttcgcattggccgtgcgagattgccttatcatgaagggcctgagcatttaggcacc
agtaaggtagccgcaaggagtgagaawcgacgtggcttccgacgttcagtgaagggcgtgggccagtgtcaaaccatggt
gcgcacatggagaatcggtaggcttggcgtrtagcgggtatcctatacgaggtggctctaggcaaggtatgttctagata
aaggctgacgttggcaaggactatctgacgtracaaggctcggcagactggtgatctgtttgaggggtttcggtgtcggc
gtgggtcgtggtgttcgtacgattggggccaggtaggctggtgacctactggrtgttrcggaacctgtcttggtatgcyt
ggcgtgctttgccggttatgtkttgagttgycgtrccttcttcggcgttacgttagmcattgtagggsagtaacggaccg
cgtcaggtcagcgwtttccctttgtcattttcgctargaggctatggtgttttactgtttcgcagcagttctttagctgg
tgagcagtcaaggttggagtgttgctgttgtagtcgatgatgtgggtaggtgcagcccgcgggggag
>Gypsy-1_cRei_LTR#LTR/Gypsy
tgtaacacgggcctggcggacttagccagggttcgtgccccgagcttgcgacacgcaagactagctttggagagcaccta
tgtgtgcgtatcaatagcttagaacattatcaatggctgtgatttacagggcacagtattaaggagggcgcgtatgcgcg
tccccatctctgtacggggctaggcgaacccggctatatttagcactcgtcagggccgcttggaggttactcttagtatc
ggaaggatcgtctccttcccggtgcctttatgctacgggagcgcagcttcctagtatcctctctctgctctctcctcaac
ggactttccgtccgcgtccctgtgtcgcggcctacgaaggtcctggaggtaagcttgctctgaatgcttctaagtagtta
gagccggcgttaca
>Gypsy-1_cRei_I#LTR/Gypsy
agtggtatcgagggtccagggggccttcgcgaccaaatgggacaaaagtccggcggctccgcgccgccggcgaccaagca
gaaatctgctggtgctacgcgcaccacacatggcaagcccacgggagctaccacagccgctgggaagcgggcgtcagacc
aaacttctgaccatgtgaaatctcgacgtgctattgcacagggagccgagatgggagctgctaaggacacctccgacgtc
atggatgacgccaacgtggtaagtggcggttcgccagcgggctcagggaagcgccgcattcctggtcagcatgggagcaa
ccagggcagtccaggacagggccatcgcgattccaatggggataccgtgatgggagaggtagttgggcctggtgcgggag
gcaccagagctggggcagcgggaacgcagccgccagccagcacattgcctccgtctgccttgaacgctacggaccggcgc
aagcgcctcatggctgcttacctagctgcttacgctagggtcaatggccatgtccagcattacacacgcgcggcgcaacc
aattgtgaccgccgatgatgttgtgcgcgctcatgagctcgccactgtcatgggtacgtccctgacactgactaaccaaa
ccatgctggattacattctggatgtcgcgcagaacgaggcattgcctccggttccgacgaccgctggagcgccggctgac
gcgccggccggcccaatgccggctggtggcggcaaccgcgccgtcctgccgacggccgtcacgccgatggacccagtcat
ggcggagattaagcagtcgctgacgcggctggacacggcgctcacggacctgaagctgcaggcgcagcacgaccgcaagg
agctggaggacctgatcgcgctcaacgcaccccctccggcgccagcaacggacaccgacctgactaacacagcgtctgct
gatagcagcagcaccagcgagtcggagcccagcgaggcggtcgatgacgagccctcggaggtggagcctccggcggcgga
gcccccggtgcaggctgccgctccggcggcggacgccccgccgccgattcggctgctggcgttcggcgccaagccggcgg
ccgccaagacggcgcccacctccacggaccagcaccgccggcggcgccagaagtacgtgagcctgggcgtctccaggttc
aggcagtcgccgcagtacgtgccgctgcgcgacgacctgtaccgccaccagaaccgggcgtcgatcaaggccttcaccaa
ggccttcgtcaagagcgtggacgcctacctgaccgccaagcgcctggacaagatgcaggcgctggatgagctccgcgcct
acgaggcgatggacatcgagatgccgctccagtacctgcgcggcgagaacgcggagaagctgacggagaacgaccgccgg
cgcttctacacgcagcgcatcacggcgccgcccacgtacgcggcggcggcggcggcggcaccgtccaccatcgacgaggt
catcgcgcagcgcgaccaggtaggcacgggtgggacgggcaagaagcctaaggtgccagagccgcagaagttctcggggg
tgactgacaagcacatcacctgcactaccacctggtttgacacgttcgttgagtactgtgacgagcagaagctcgaaccc
tcacggcatctccttttcttttgcactgggacggcgcaagagtggatggtggggtacagacacgacatgcagctagctaa
gatggccattaccacatcacggttgcgcacagcgttcctccaacagtttggggatgtgcggcgtcacacgccggcggagg
cccgccgacgtttgatgatgctagagcacaagcagcagccgggggaacgcattgccacctacacgcaacgcttccgcctc
attgcacgtgatgcacgggacatggctgagctagatcgcattgagcactacatgaacgggttagcggctcagtttcaggc
tgtatgccgcacggactccgagggcaaggactggacgtcgcttgacagccttgttagctacgcgctggggcaggagtcac
ggaaaacccaatctaaaggtgccacactcgcgattgctaacacgtcacgcccgcccttccgatcccgtccccgcaaacag
ggctgcagcaccggcggcggtggcggaggcggaggcggcggctacggcggcaagcggcccggcggcggcgcccgcgacag
cggcaagcccaagaagattcgcgccgaccggaacacctgccgccactgcttcgagcacttcgccaacggcttcccggcgc
agcacctgcaggactgcgcggtgctgaagcgcaagaaggccatggcggcctagggggctggcagtgagcgagagggcgcg
ggtcgtgtggatagcggctcgcctggtcttggtagtcctttagccatggcggtgacgccggagactgtggtcatccctac
cgttacgacgaatggggtagctgcaatagctgcgggtacgacgcaggctacgtttccaccaccgccactgccaggaggct
ccgatagcgcattcagtgctgacgagttccgcctggtggagaaatggcttggcacgaaattcacgtttgatgcagcgtgt
aatgaaaagggtaccaacgctagatgcgctcattttgcctctccgtcacgttcattcctcgaatcggatgtggcgggaga
aaccctctggtgtcacgcgccgtacgagcagttgacagcattcgcggatcattaccgcacgtgcaagaacgtaaaccgac
agacactagtgctgtattcgtggccccgcaatggcctgagctagagcagtactttaccaagagcgggtttcgtctgttga
agtcataccctactgggacacagctgttcacgatcgcgggaagcaacctcacgacgcttgcagcgccgtggccagttcag
ctgtggtatgacccgccagagccggatgctaagctatcagccatagcaccgaaggtcagctacactatgacgttccgtgg
gcgcgcaggtcacaccgacgtgaccacgctggtcgacagcggcgcttgcaccgttggcacagccgacgggtacatcagcc
agaaggcagccacccaaatgggactgcgggcaaccagctctcctacccctgccgttacactagctgacggcacgcgcaag
gcgctaggtggtgtggtgcaaacccgcctgcaaatgggagcttaccacgggactgttcacttactagtgttgcctgacac
cgtcaccggagcacaaatcatcctgggcactgattggcttaaccgccacggcgcacttatggattgggagagtcacaccc
tcacgctacgtcgtggacacaagcgggtggcattacggccggcatacaccgaatccccagacatgttagcgggctcagtt
tacgctgacccaatgcaagtcatggactacgtgcgtgccctattgcacgatgcctcaaccccccgcaaccttatctcgaa
gaacgagttcgcgcggtgcgttaccacatacggggaacacgcctttcttgcggtggtccgatggccggacccgaccgacg
aagcgtggacccccacatgcgcactggccgcagccactctccccactctaggtgacacgggactaattcccgcacacgat
ctgcaaaacctcttaacagaacacgcggatgtgtttgaagagctgaaagggatacgcaaggataccaccggcatttcaca
tacaatccccctggtggaaggcgctcacccgccctcaaagcgtatgtaccgcctgtctcagggtgagactaccgaggtta
acaaacaggtggccgatctgttagcgaaaggctttatcgagcctagcaactctccattcggagccccagtcctgttcgtg
cagaaaaaggatggcacactacgtatgtgccttgatttccgggcactgaacaagctaacagtgaagcgcaattaccctat
gcccaacattcaagacctcttcgaccaactcgaaggtgcaaaggtcttcagctcgctcgatttgcaaagtggctattacc
aaattcctatcacaaaagaggatcaggaaaagacggctttcataacgccgaaggggcagtatcaattcaaggtgttgtgc
ttcggcctcaccaatgctcctgcttcttttcaagccacaatgagtaaaatcttcaagaagcaattggggaaaaccgtgct
agtatacctggacgatatcctggtttttagcaaaactccagaagaacatcttgcacacttgcgagaagtactcggtgttt
tgcgtgagcatgaattcaaggcgaaattgccgaagtgcgacttcaataagtcggaattgaagttcttggggcacatcgta
ggccgacacggcgtgcgagttgatgaggacaaggttaaagtggtgaaggactgggccacacctacgaatctaaaacaatt
acgttcgttcctcggactggcaaattacttccgccggttcatccaggggtactcctccctggtcgcccccctcatggcct
taacgggaacgaaagtaccgtttgtctggacaccggagtgccaggcagcattcgaaggcgtgaaggtagcacttacaagc
gcacccgtactagccctgcctcgctttgacctaccctttgaggtatggtccgacgcgtcaatttacggcacgggagctgt
tctcttgcaagatggcaagcccgtagcgtataccagcgccaagttcagctctgctgagcacaattacaccacgactgatc
aggagtgcctaggagtaatccacgcacttactgagtggcgctgctacctggacggagcttcccacgtgacccttgtcaca
gatcaccaacctctcacctatttgcaagaccaaaagagcagtaacttactgtccagacgtcaagcacgctggatggagtt
cttgtcccgattctcctttacatgggagtaccgccctggcagaattaatgtggctgacccaatatctcgtatctgggagc
ccatgtgcgcagcgctcacacgctcagagatttcttcggacctccttgaccggatccgtaaaggctattcaggtgacagc
ctattctctgattcgagggcatcagcaagcctgcagcttaaaacctcagcgggtctctggtacagagacacccaggtggt
gatccctgccgctgatggattgcgggagctgatattgacagagttccataacagccccacagccgggcaccgtggtgcac
gccgcttaaaggaagcaatttcgaggcgctactggtggccacgtctggacgcagactgcactgagtacgttgcctcgtgc
ccggactgtcaacgcaacaagccttccaaccaaaagccggctggaaagctgcagcccctccccattccggaagcgaactg
ggacagcgtatcacttgatctgataacgaaattaccgacaacccttgctgggcacgacgctatagtggtgtttgtggacc
ggctgagcaaaatgactcactttgctcccacacacagcgacgtcgatgctgaggaattagctgaaattttcctccagtac
gtgttcagacatcacggtttgccaatcaacctggtgtccgaccgtggctctgtgttcacgggtcggttctggaaagagct
gttctcacggctacaaactaagctgcatttctctacagcttatcatccgcaaacggatggccagactgaacgaatgaatc
gccttctggaagaaaccctgcgccattatatcggcccactccaagatgattgggacaaacacctgcctcttatcgagttt
gctatcaacaactcgcaaagcggtagcactggggcgacacccttcgaactcaactacggtcgacgacctcgggtgcccgg
tgacctggccttgccttctagcaacgtgccagcagcgcaaaacttctcagatgccatgcggcagcgcatggcgcacgcta
aaaaatgcctgcgagcggcgcaggacaggcagcgtgtggccactgactcctgccgtcgcgacagcaagttcgacgttggg
gatgacgtactgctatcaaccaaaaacatcaaactccgcattcctggcgcagcgaagctgatgcctaggtacatcggtcc
gttcaaaattcagcgacggatcggtgcggtggcctatgaattggctttgccacctggctacaagatacacaacgttttcc
acgtatccttgctgaaagcatggaagcccggccaggcgtacaatccgccaccggccattcttgaggataacggtgatacc
tattggtcagtagagtctcttctattgcaccgtgatcgcaagtgcgggcgcaagaccctacgggagttcttggttaagtg
ggagggctacgggcctgagcataactcttgggagcctgaggctaacctgcgggagtccgctccgttggaagaagccatcg
aagaataccttgcacgcacggctactaagcaagccgcgcgcgagaaacgcattaacactgtcgcacagcgcagggctgac
cgcaaggctgccgctactcagcggtacgccacgcgtaaggccacgcctccggcggcccctaccaaagctccacgtcagac
acgtggcagggcaacttgagttactaccgctcccgggacgttcgctccaagggggggggaa
>Gypsy-2a_cRei_LTR#LTR/Gypsy
tgtagcaggtaagcgcggacttcgtgtaaacgtgtctgccgtgttccctagctatgctcataaatcgcatgaggttcgtg
tttggagctttcaaggttattccccaagcagcgactactgatcaagatttgctggacaagcgcgtgcttgtgcgtgtgta
gggtgagtgcttgtgcagcgatcggcacttctcagtgttcccgatgcgcacgcaagccggcgtttctagtagcctagtcc
gtgcgggtgttattctttaagcgtgtttgttaggtaagcaaacagacccacgcctgcgcggcgttggaggtggacttcac
gttgaagaaggtctgtttacgaatgtgcactgcgcgcaggtgtgaagtacggcagttgggccccggtggtccccatattg
agggttggacccaccatcgaagaaggtggttggcagttgcccaaaagtacttaagggctgaccgcgccgagctgtaataa
gctattgccacaagagcctagccaagaagctattgccacaagagcctagccaagtacaagagtaagcccccaaccgactg
ccaagtcacacgcgctcaaagtgagccatctgtctgtgttccaatccttgaataggttgtgccggccgtaggccaggcac
ggcgcacggtcgcgccctttaggtttctgtgttggattgctctgcgggacccaaccccagtgccttctttgtaagcgtca
agtaatactaccggtacacggtcttagcctgtccctttccctctgattcccactcggcgtctcagacagcaagtcagcct
tagctattaaaacagtcagctacggcagctactggcaacaagtcagcgagcgttctgcttgcgtgtagatccgtttccct
tacccgctcacaggttctccctgccaggggtatcaagttaagtcccgaccaagactcctttccccaccgcctcctcacca
cctactctcaccctcaatccctctcctagtcttcttctcctcgagtgcccgtcgcctccttctgtattctatcgtgtctg
cctcgtgtgagagcgtaagccacgtgttaggtgtgttgcgtgccagtcaggtcgttcccatacctgcgaaggctggtgta
tactcaatcaagggaaggtcaaatcgtagtgggtctgtcgtcatacagctgctgcgtggctctagagactcagtgacgcc
tgcgccagtacgcgaaaaaatctgggttcctgtatatagggctcgcgcgtcttttgatgctaca
>Gypsy-2a_cRei_I#LTR/Gypsy
tggggggagttgcgggaatagtcctgagaaactctattgtcccctacccattttcttcactatctgaacaaaaaaaaatg
gcgaatcaagtagactcggacagtgaatcgtccggttctgtaggctctacccgtgccaccaccatttcaccgtcctctct
cttcgcaattccgctcttcaccccctcctctgaggacccgagcaactggatagacaccatcgaacgtatggggcgtgtgt
ttggatgggatgatacgttaaagctatttatagcgaagtgccgtcttagtcatgatgcccgcatctgggactcaggcatg
gaaactcagggactcaggcatggaaacaaacatggaaacaaacacgtgggatgcgttctgtcgggcgtttcttgcccgtt
ttgcagtaaaagagacaactctttacgcccaactggcggcatgccgccagaaagcaaatgagtctgttcgtgagtactcg
gataggttccgtcacctacttgcccggttgcgcattaagcccgacacaatacaaatgtataactacctgaggggtttaca
ttccagcatatacagccaggtgtatctcatgcgcccttccagtctcgaaacggccattgaggatgctatttacgctagcg
aggtagaagagtccgcacgaaacccaaacaatttctcacaacagattccattacccatatcccgcacggactaccgtcca
gcagaccagcggcctcgcccatcaaacttcaacctaagccgcagggatgaaaagttccgttcacaagaggaacggtttaa
taaccggtcaactaggcccctgccgccgccatctgctagcagggtttcacaggatctggagaaagacattgaaagcatac
aaaataagctggcaaacctgaccctagcgttgagacagcagggggaggtggccacatacatgcatgataggtgtgaatcc
gaaggggatgatggttgggaggatgcggaatgttattactctcatgggtgtggctatgacagtgatgattgggatgactg
cgatgacggtgatcctgagttatatgcacgtgagcgtgctttgtattctactatctaaacgagtgagtgattttgagccc
atcaggctgcccaacaaacgtgtgcctgttgaacctacacagaccctgcccatggagatcaatgaccggcctgcaacccg
tcggttcagtgctgcccgtaccgctggaggtgcttttggctcgcccacacccctgaaagagactcccccgcctgacacac
gggccacagattctccccagcctgatacagctacggcctttcgtgtgaccaacacggcaacacctgcgcgacgggaacgg
actgacaagggtttaggagcgggcggaggaagggcaaccacagggtaccgtgatattggtcgtgcacccagagggccggg
gggtgctgctacacgcgtggaccccattccattcgatgcgtccgaagatgagaccactcagcgcattgtggctgacgtgg
tatctaaaataaacaagtactcaatccctttgggagccgcagtccgggtaaatccggtgcaaatttatagcaaggttggg
gggaaattgatgggtgtcgcacgtatggtgggcacacgcccaagggacgaacccgccagcagggatgctaatctatatga
aagccaccgatgtaaggatgacgtgcttcgccccctttctgatttcgatgtagggtggcctctgcctgttagtgtgccga
ctttccacgacgcggagcccgcctccaaggcaccaacacacacaaccagaggggcccgtgtccctgggcttgcccgcgtg
acgtctggctattcgccaccgtccgcccccacctatcaacaaacaaacacattgccctgctacaatctggatactcgtcc
ccagaagttttcggtttgcaggggctatgtccgcctgaccaacgccaggggagagaaggaagtaatccgtgcggtcattg
acacgggcgcctcgtacagtgttgtacctgtgtacattttgcggcgactggacctcatgccgtatctagctgagtcacgg
gcaatgttcctgaatgcggatggacttaagaagaaagccacagggcaggtacgaggcatgcaagttagtctagggggtga
tttgacgtacaccatggacatgtatgtgtcccaagctcaaaactacgaattgcttttgggaatggatttcttataccctc
tcaaggcctccattgattttgaggggcaagtactggaattcactaatgactcaaaccagcgcagcaccatacctattaca
tgtgttgtggaggaagccgcggcgccacgcaccacttcccttagggaggaatgccctgatggagtgcccgagatctacat
gctggatggtgattcccctgcaaccaaggcactcgtggcgcctgatgaaaccgctggtgtaatcagtcctgcacgcaggc
attctcgcattatttccttcagggctagaaaacggactgtcccagcagatcatatgcgcatgcggcaggttttccgttgt
gccaaacccattgtttccctggctccgtgtgggccctgttttcatagcaaaatagagaactcaacaggtaatggaagtta
cccatatttaccgcaccggcaacgcagccgtcaggtgacatggttatgccctcagcatccctctccaaagggatggtgtg
gcccagacaagggcccggtatggactgccagtccccccgtgacattgacgtaggcccggtacaggccctgacaatggtgc
atattggagccgtaggggttcccctaagatgaagcgtatgcacgcacgtattaccactcaaaataaaacctaaaaaatca
caaacaaacggagtatagtgttaggagcaggccgtggcatccacgtgcagggttggacggggacgcccaactgtaggccc
ggtaatgctacagc
>Gypsy-2b_cRei_LTR#LTR/Gypsy
tgtagcaggtaagcgcggacttcgtgtaaacgcgtctgccatgtttcctagctatgttcataaattgtacgaggttcgtg
tttggagctttcaaggttattcaccaagcagcgactactgatcaagatttgctggacaagtaagagcgtgtgcgtgtgta
gggtgagtgcttgtgcggcgcggcaatcggcacttcccagtgtttccgatgcgcatgcaagccggcgttcctagaagccc
agtacgtgcaggtgttattcttattctttaagcgtgtttatttaggtaagcaaacagacccacgcctgcgcggcgttgga
ggtggacttcacgttgaagaaggtctgtttacgaatgtgcactgcgcgcaggtgtgaagtacggcagttgggccccggtg
gtccccatattgagggttggacccaccatcgaagaaggtggttggcagttgcccaaaagtacttaagggctgaccgcgcc
gagctgtgacaagctattgccacaagagcctagccaagtacaagagtaagccccccaaccgactgccaagtcacacatgc
tcaagtgagccgtctgtctgtgttccaatctttgaataggtagtgccggccgtaggccaggcacggcgcacggtcgcgcc
ctttaggtttctgtgtttgattgctctgcgggacccaaccccagtgccttctttgtaagcgtcaagtaatactaccggta
cacggtctttgcccgtcccgccttcctctctaactcccactcagcgtctcagacctgagacgctgagcaagtcagcctta
gctattggaatagtcagctatagcagctattagcaacaagtcagcgagtgttctgcttgcgtgtagatccgtttcccttc
ccgacacacaggttctccctgccaggggtatcaagtcaagtcccgaccaagactcctttccctaccgcctcctcaccacc
tactctcaccctctatccctcgtctagtcttcttcttctcctcgagtgcccgtcgcctccttctgtattctgtcgtgtct
gcctcgtgtgagagcgtaagccacgtgttaggtgtgttgcgtgccagtcaggtcgttcccatacctgcgaacgctggtgt
atactcaatcaagggaaggtcaaaatcgtagtgggtctgtcttcatacagctgctgcgtggctctagagactcggtgacg
cctgcgccagtacgcgaaaaaatctgggttcctgtatatagggctcgcgcgtcttttgatgctaca
>Gypsy-2b_cRei_I#LTR/Gypsy
tggggggagttgcgggaatagtcctgagaaactctactgtccccttccttttgttctttacgggttcatgtcaaaatggc
cgactcagattcagaatcgaacgtgtccacagcttcgggctaccggtccaccatcacaccagcctccttggccgctattc
ccatcttcaccccaggtactgaggatgccatcgattggctaaacaccattgaccggcttgggagggtgtttggatgggat
ggtcacatgaagctagatattgcgaagtgccgtctcagttgtaaggcccgcacctgggagcgaggcctagacctaaaaac
atggaaagcgttccgtggagcgctccttgatcggtttggcatcagcaactgtgcattgcatgcccagctttcgtactgtc
atcagcacgatgatcaatctgtgcgttcttactccgaccgtttcctgcacttactttacaggctaaacatcattcccggc
accatgcaaatgtacggcttccttcggggactgcacccgtggatatatagccaggtatacctgatgcagccagttgacct
ccacgaagccattgactgtgcagtatacgtggaagaccttgggtggcaacaggaagcctttgaacaaagaaccccaacac
acatgcaaacgaactcacacgcttaccgtgtcgaggccaagaaaaaagagttaaacacattaatagcagattttaaagac
aacagtggcaatgatataactaggttgaatgccaagctagatgaacttcggcatggtgtcgaaacacttgccgcagaaat
gggtgtgcatctgagtgatcagtgcctgcatgattgcgactataccaatgcagacgaagaatacgaagaatatcaaacat
ctgaacatgtggagaacgaagcagcatcactgcgagaccccctgcagagcgacatcccacgttctcccccatcgtgggtg
tacgatagccccaacccctgctatgaccctgctgtggccgcactcccattccacgcaggcgatgcatccgtaagcccaag
tgcgcaggatacatgcctagtgacgaatgaaggtgaggcgatgaatggctcatacacgcatatggttgaccccggggaag
atgttgtttggggccaacttgaagcacggttgccctctgctcagggtgccaatggcactgctgtgccatggatgcatgat
gacagatcccctccgcccttggataaaggcacaaacaaacaagaagactgtggagtagaagatgggtttgatacgatttc
gtgctatctgcatgacattcctgtgatgaaggctgcgccgccatttccacggcatatccagctggtcagcgctattaatg
acccaccggcctctcataccaataccgctacaatgctctctttgaccctgatgccaggcggttggcttgcaatcatgatg
cacggatccgcttcacctcattccgctgtgttatccgaagctccgaagtccaagcactccatcactaattgctttgaatg
catgccaccagtgggccccactggaccgggcccgccccccacctgccaaacaccctatgctcctacgcgcagggcactgc
gccggttagggcggtcttgtcgcaaggaatgggtgttaaacaatggctgggcacggaacattattggcctggtatcaggc
gagatctgcgcaatgccagagacatgcgccaaaaaattaaaaacgcaataagaaaatgtagcagataaaataggtgtttc
caactaaaggcccggtatgggtgtcagtatgcgggtccccggtatgaatgccctaccgacccgtggaatgaatgccccaa
ccatctaatttaataaaaaaggaagacaaatgacatgatgacatgtgtagatacggtgcgtgccgccaccccataaataa
gaggttgtccgtgccaaaatcggtacggaccacctgcttgcttgttccccccaagaaagtgacgtaggcctggtacaggc
cctagcaataacccgtgctttatatgcacgtgccacaaataagtgtacgtgccaccacgcacccatgttgtgggttcgtg
ctaaacaaaaaaggcaaaaacaaagttggctcgggaccaacaaaatagtgtgatatctcaacatccaaatgcacccaaac
cggacaatccggaccaaaaaaatcgattgtggtagcccaactatcccgactatgttttcctgaaggaaaggttgctttgc
agtttgctcccctgcctgtgcctgggataaaagagtgtgtgccatgattattacccagggcagacaactaacagtgagga
gtgactaattaatgtgggttctgctaggagcgggccatggcatccacgtgcagggttggacggggacgcccaactgtagg
cccggtaatgctacagc
>Gypsy-3_cRei_LTR#LTR/Gypsy
tgtcgtgcgccgttgccggcgtgtgtcattcaccggcaaccagtgcctgagtatgagtcatgaggcgggtaacagcgtgt
gaacttaggagcgggaagttaccccagcggttgagaactgacgagctgtgggtgggttgtgcgaactacgtcccggtgtg
tggctagaggtttggcgtctgtggtttaattgtagccgtgtgacggtggtgtctctctggctctggcgtcaccttcgcct
gcactgcgcagggcgaaggctcgtgggctcgtgttggaggcgttgggcagctggtcatgcgggcgctgagctgaggagga
gctgcgttgggggtctgtttgccgtggtgctttataagtgtgtgctcaggggagcttggggtccaggtttcgtagacggg
cggttggcttgccctgctgggtggtgagcgttgggtgtcgggcagggggccgcccatgcaggaggcggtggctccctagt
cccgcaacaccggccctggcccggtgttgcggtgttgctctctctcacacgacctatcgtgcgtagctttgtgaaagcat
cggagtgatcaaccgactgctgcctcagactcaacacctggggccgggctgcggagcgcgttcacgcaaccaaactcaac
cacggggcatcagttaccagccgctcgcacgcagccgctgtagctagctcaattaaggcccgctcggcttagtccaccga
gcgcccagccagctgggaaagaccgccctcgcccccggagtcgccatcgacagctgacgagcagtcgaccgtccgccctc
tggccctagcgagtggccgtcgccaaagcgcctttcagcccccggtggcagccctagagcaaaacatggctggggcgtga
ca
>Gypsy-3_cRei_I#LTR/Gypsy
cagcaacaccgcaacctcgcgattcgcttcacagcggtcgtgggggagcggactggcgatttcgcatcctcgacactcgc
taagtgattcacagctgagttacttgcgagcttgggtgcacttctggtgaactgggagcccatttgtgtgtcagcaacag
cggccaatcttgcttgcttgttctgcacaacgactgggacccgactggccagtcggttgggctgccctgggaaggccgaa
cgcgcttcgtgcttgcacaccgcgctccgcacttacccgcaccgaggctgactccgggcccacgcccctgtcccctcctg
cacccttccgctgcagtgctcgccgacccggcgcagcccgccagccagctctgagctaaccagccgagcgccaccatcac
ggggtcaggcatgacctcgccaccccagtcggaccagggccgaggcctgcgccgcagccttcgcgtgcaggggcgcgcca
ccgcccctgcggcggcgggcccgtctgccgctgagcgcgtccaggctcacggccccgcgcggcgggtggccgccgaggca
ccagaagccgccgcagcgcacgccgccgctgctgccgctcccgcccccgccgccatccttgcgcccctcgccgctgccgg
agccgcctacggcgtcgctgctgctgctgcacccgtcgccgccgccgcacccgccttcgccgcccccgcgcagccgcccg
ccgccgctggagccgcctacggcgtcgctgctgctgctgcacccgtcgccgccgccgcacccgccttcgccgcccccgcg
cagccgcccgccgccgctggagccgcctacggcgccgctgctgctgccgcacccgtcgccgccgccgcacccgccttcgc
cgcccccgcgcagccgchcgccgccgctggagccgcctacggcgccgctgctgctaccgcgcccggcgccgccgccgcac
ccgccttcgccgcccccgcgcagccgcccgccgccgctggagccgcctacggcgccgctgctgctaccgcgcccggcgcc
gccgccgcacccgccttcgccgcccccgcgcagccgcccgccgccgctggagccgcctacggcgccgctgctgctgccgc
gcccgtcgccgccgccgcacccgccttcgccgcccccgcgcggccgcccgccgccgccgkagccgcctacggcgccgctg
ctgctgccgcgcccgtcgccgccgccgcgcccgccttcgccgcmcccgcgcagccgcccgccgccgctggagccgcctac
ggcgccgctgctgctgccgccgccggcccctcggccaccgccgccggcctgcctccccgccaccctggccgcgcgcagtc
cgtcagcaacttcgaccaagcgttgcgcagggctttcggcgcgccggctgccccccgcagcgtgcgtgccacgcccgcgg
cgggggtggggctgcaaggggccttcctggccctgggcgttccggatgtcctccgccgccgtgggcgcacttgggcctcc
gatgccacggggtccagcgccagctcctaccggccctctgacagcgcgtcggagacctcctcgaccgcggacaccgcctc
cggccgccggcgggccgctgcgcgcgagctcaccgagctgtccccggctggcgccaacaacggccggcgcgtgtgcaaca
accccgcctacgaggaggaagaggagctgcaggctgccctcgcccggtcccgtcgtgacaccggccaccccaggccgccg
ccgccagcgggccgcgcggcagcgttgctgactgagacggccgtcaccgtgcacgagatgctgggtggtggccccaccgg
tgggctggcattgggagggctggcgccggcggcctccccgccgcgcctggaccgcgcgcggcggcggcacctgctcaacc
tcgccgccagcagccggccgtcggcctcagcggcctcgagctcctccggccgctccggcagctcccgccgcaccacctcc
acctccgctcgctccggcagcgagtccatgcactccgcgcgcagccagcagccgtctgcgtcgcagcacatccacctgca
cgtgcaccccgggccttctccggccgtggcagctgccccgccagccgccgacgccggggccgacttcttcccccacctgg
gcggcttgcgagcccggtacggggcgaggttggcagcgcgtctccgtcgtcacgaggctgccgtggccgccgcagcggcc
atcacacccgccgccgctgcgcctgccgccgctgcgcccgctgccgctgcacctgccgccgctgcgcctgccgccgccgc
gcctcctgccgccgccgcgcccgctgccgccgcgccccccgacgacatggttcagctggccagggtccgcgctgccgccc
tcgcgcacctgcagcgcctccacgccgcgctcgggccccccgcgccggctgcagccgcagcaccagccgccgccgccgtg
cccgccgctgctgccgccgctgacgctcctgccccgccggcagccgccgccgggcctgggcccgacgccgccgcgcccca
gccgccggtgtctgtcgtcaacatggcgtcttcgtccagctcaagctcggcgccggcgagcgccggcggctgccctctgt
ggccgatgcccctgccggcgtggcagccgcacctgctggcgcagctggaccacgccgccgccgcggctgcgcccccggcg
gccgcagctggggccccaccggcggctctagctggcggcagtggtggagtggcacgcatgggcatggctgctgcccatct
ggcggccgcggcacccgccaacggggccccgctcagcagcgcaggcgccgcctggccttcggcggcagcaatgctgcggc
cggcgcgccccattccctcgtggagtcagaccgggcggcagcagtacgacggcgagcgcgccgggcgggccaggttcatg
gtggacgcgcacggctacactgaggagcaggcggcgtgcgccgacatcaacagcccctatgcgcaggacccgcgcctaat
cgcccgcgccctcatcaacggcgcatccgtccctgagtcgcgggcctgggtgtggaacaacgaggagctcgacggtggcc
agcgcacgcttgagcggcatcgcgggcgatgggtcgcggtgggcggcagcctggtggactggcgcgggcaggccttcatc
gacgcggacggcaccgtgcgggtgccgcacgtggcgcatttctggctggcggagttcctggcggccatgcacacgccggc
gagcttcgggccgtcgccgctgttcggcttcaccctgggcgccaccgaggccgccaccgccgccgcgcagcgcttcctgt
ccctgcaccgcgcggacacggcgctgtgccacaaggacatgctgggcaaggtgttcagcgagggcgtcatgcgcaccgcc
gtcacgcagccgtggcgcgacctgttcatcatgaacctcacgcgcgagcagaaggcgctgcccgaggggcaggtgctctc
cgtgacgctggtcgccaactgcctcgcggaggcgcaagcggccttccgcggcatcgccgcacccaccccagccgccgcgg
tgcatgtcacggctgcctcttcggccgccgccagccctgcccccgccgccgctcccgccgcccctgctgctcccgccgcc
ccggccgcccctcctgcgccggctgcggcggcgccagccgccgcagctcatgcgcaccaggtcaaccagctgccggtcgt
ctcgcaagcggacctcatgcggcgtgagaacctcgtgccggacaccaccgtcaaccagcggaagcccggcgatgcgcagt
ggtgcctgtaccaccagaccagtcaccacgcggcggaccagtgccgtgcctactctgccctggtgtcgtccaaccgggcc
cgggaggcggcgcgccgtatcgcgacgggtgagggcgcccgcgccttccacaaggcgccggcgccggcgccggcgcaggc
ccacgcgcacgtcactgccgcgctacccgccgagaccgcccagccagcttctgccgccgcgctctgcccgccccaccgtg
ccgcgcgccgcgagctggcggatgacctgagcgtggccacggtgcgttcgctgtatgacactggcgggcactcggagcgg
ccgccgctgccatcggcgaccgcggccgtcagccacagccaagttgcgggtgcctcagggatggagctgggcgactgctg
ggatgccgagttcgggccggcccacatcttccacctggcggcgcggccccccagctctgggccgatgcagtccgccctgc
cgctgtcgttccagccgctcccagccgctgccgcccgccgctgcgcccctgcccctgccgacggcgccgccacccccacc
gcctcctcctccaccacctccgccgcgtgcccctccgccaccaccggcagtgacgctgccgcctccacctccacccggcc
cgcagcagcgataccagcagccaccgccgccagcagcgacggggcgcccagcggggccgacaaccgcgtgcgtgcccacc
tgaacgacgccaagtttgccgcgcttcacgccgtgctgcgggaccagggcctgcagatcacacgcctggagggcgatgtg
cggcgctatgcccggctgctccggcggctggacgcgcaggccgcggcaggctgcacccaccactcggccatgaagctcgg
ccggggcgttgggccgctgttgttggtggacgggctgtcgtcgcagggcaccccctacgccgccgcgctgcccgaccccg
ccagcgatgtcaccctgacagtgaccgaggccgccagctcccgtgggctgccactgcagtacgacaccggcatctacgtg
tccagcgtcggcggcgtcaccagcgagctggcgcagatccggggtggcctgccactgacggtgctggcgggcacggagca
gcagcacaccacacgcgtcgtctgctttgtggtgccgggcccgcaagtcttcgacatcctgctcggcaccaactggctca
ttgatgcctaccgcagcgtgtgggacgcgggccgcaacatgctgggcctccgcctgcctcaccagccggacgccagcccg
ccggcggtagagctgccgctgcgccagcgcaaccgcgccgccggtgcctgccacgctgtctcgtccgggcgagcgcccga
caccagcaccagccgcacggtgatcgctgcagccctggcctgcgtcgccgcccccacggcgcggtcccacacagatgcag
tcggcgtgccgcccctgacgggcacgggtgcggggaccggtggctgcacgtcaggcggccgcaacggccccgagtccgac
gaagagagcagcgactacgagtccggcgaggagagcagcgactacgagtccggcgaggagagcagcggctacgagtctgg
cgaggagagcagcggctacgagtccggcgaggagagcagcggccacgagtctgacgaggagagcagcgatgatgactctg
gcggaggaggctcgccgagcgccagcgccggcagcgcgcccattgcacccggcccgccgaccgcgcgccccaccgacgtc
ctctgcgagcgctgcgacagctgggaccaccacgcccgcagctgcccttggcgctgcgaccagctgccgtgcatccgctc
cttcaacaaggcgcagcgccgctgcgcggaagcggccgtggcctgcggcccggcagacgttgcagctgagcgcgcccgcg
accccgcgcggtccccctgccgcgcattccccaccgcgtcgccatcgcctccgccacctccaccgggctctgctgcgtcg
tcgccgcccccgccgcctcagccgcccagctccgggttgcctccaccgctgcagctgctggccgccgctgcgccgtcacc
ggcctttgcctgggcaccgccgtcgccgggctctgctgcgccgtcgccgcccccgccgcctcagccgcccggctctgcgt
cgcctccgccgctgcagctggtggccaccgctgcgccgtcgccagcctacgccacggcaccgccgtcgccgggctctgct
gcgycgtcgccgcccccgccgcctcagccgccaggsyccgcgtcgcctccgccgctgcagctgctggccgccgctgcacc
gtcaccggcctktgcctgggcaccgccgtcgccgggctctgctgcgycgtcgccgcccccgccgcctcagccgcccggct
ccgcgtcgcctccgccgctgcagctgstggccgccgctgcgccgwcgccggcctacgccwcggcaccgccgtcgccgggc
tctgctgcgycgtcgccgcccccgccgcctcagccgccaggsyccgcgtcgcctccgccgctgcagctgctggccgccgc
tgcaccgtcaccggcctwtgcctgggcaccgccgtcgccgcccccgccgcctcagcatccaggctccgcgtcgcctccgc
cgctgcagccgccaggctccgtgttgcctccgccgctgcagctgctggccgccgctgcaccgtcgccggccgatgcctgg
gcaccgccgtcgccgggctctgctgcgtcgtcgccgcctcggccgccccagccgccaggctccgtgttgcctccgccgct
gcagctgctggccgccactgcaccgtcgccggcctatgcctgggcaccgccgtcgccgggctctgctgcgtcgtcgccgc
ccccgccgcctcagtcaccaggctctgcgtcgcctccgccgctgcagctgctggcagccgctgcgccgtcgccagcccac
gccacggcaccgccgtcgccgggctctgctgcgtcgtcgcagcctcgaccgcctcagccgccaggctccgcgccgcgtcc
gccggcctacacctcggcactgccgttgccgggctttgccgatctgctgccaccaccccggcgctcgccaggctcgccgc
cgccgctcctcgcgccgtcaccgcagcggccgggctctgccgccgacccctggcggtcaaaactccccagcgagacctgg
tggcaattcctgggccgcatgcgcgcagcgggcatccacctgacggccatgccggagtccgagtgggctggtcaagggcg
gccgccaccggaggcggacccgccaccgctgtcagccagccgcagcgcctcgcctgtgcaccaagtggcccttggcttcg
ccgcgccgccgtcgccggcagtggcctcgtccgcagcagcttccgctgcgcccagcccggcggctggccgcacacccgag
cgcatgacgttcgacgccctgttgctgcgccacgccgccgcggaagcggcggcgtcctccacctacccaggcgccccgcc
gcccggccgcccggcgccgctgagtccggccgcgccacacaccgcggccgcagcgtcattgctcccgcccaacgcctcct
gcgcccccgccgcgccactcgtggccccagagctgggcctcccgcgcctgcgacccatcatgacccgcggcggcagttcc
tcagctgcgccgctgccatccggcggctgcgatctcgccccatgctcgccggccatgccgccaccggtggcgtggccgcc
gcagtcagcctcggggcccgggctcccgccgctgcccacggccgcgctcccggaccaagcctggtccgcaccgccgtcgc
agccctccctcggcgccccgtcgggcctcgccgctggcccgccgccaccatcaccctcgctactggccgaagccgaggac
ctggtggcggccttcttgcaccgcgtgccgccacacgcgcgtgcgtgggcccgcctggcggtcatgactgctgccgccgg
cggcacctgcgacgtcctgcgcctgctgccaaccgccacgccagcgtggccgctccccgccccttctcccctgccgccgt
tcaccccggcgttccctccgccgctcagcgccgtgccgctgggcggcgcgcagtcatgagcgcgcacggggcgggtgggg
agttcggaggctccgccacctatgaccccgaggactccgaggacgacgaagtgccgcccttgaatcccccaagcgacgat
gaggaggactttgacgacgctggcgcccgcggggggcccagctctcacatgaccacgggacagcttccgcccgccgactc
gctgcgcgtgctacccaccgccattcccctggaggcgggccctgcgctgccgagctgcaacgaccccgaaggccggcgcg
aaccactgccccatgacctacacaccaagcagcccggcggctggatgctataccagcaccctgacgctactgacgctgac
gtcaaccggctgctgcgcctggtagcgcagttcgacaccggcggctctgacgggctgttcgcgcgcagcctggatgacct
cacgggctaccgtggcggatgtgatccggtggagatcaacctgtcgcacgaccgctccatctacgagtgcccgcgcaagc
acacgccggccgagtacgccatcatggacgcgaagtgtgagcagctgcggcaagctggcatcatcgtgcgtgcgcccccc
gaggccaagtacgccatgaacagcaccatgccggccaagcgcgccctggacggcaccatgacggacacgcgcttctgcca
ggacgcgcggcgcctgaacgaggccaccatcccagacagccaccagctgccactgccggaggacctgttccagctgatgg
ccaacgctaaggtgtgggctaaggccgacgcacgtgcggccttcaaccagctgcccatcaagctggaggaccagcccaag
accgcgttctggtggcgccgcgagctctggatgtacacgcgcctgctctatgggctgcgcaacgccacgtccaacttcca
acgcgtgctggacacccacctccgcgactggggccttgcgcaccgcgtagtggcgtttgtggacgacctggcggcctggg
ctgagactgtgccggagctcattgacgtgctgtgcggcctgttccgcatgctcacctccattggcatcaagctgcacccc
gagaagaccgtgctgctagctgacggcattgagttcctcggccactacgtcagcccgcgcggcctgcagcccaccgccgc
caagatcgctgccttcatggccctgcaacccgcgacctgcctcttggaatgccaacgcctactcggctctttcggctact
accgagggtatgtcgaccactactcggtcaagatggcgcccatcacggcgctcacggccaaggcagtggaatggggcccg
gacacgtggaccgcagagcagcagcgcgccctggacgccatcaagcacgagtttgcagaaggcgacctggtgctgcggcc
gctggacccccagcgtgagctcatcctgcacacggactggtgtgaggtgggcatcagcggcgtgctggggcagctggatg
acgacgcgctggagtacatggtggcctgtgtcagccgcacctgcaacgtgcatgagcggcgctacggcagctacaagggc
gagttgcttgcggcggtgtgggctgtccagacgctgcggccgtacctgcacggccgccgcttcactctcgtcaccgacca
cgggccgttggagtggctgatgacccagcgcgacctcactggccaggccgcgcggtgggcgctgatcctgcagcagtacg
tgttcagcgttgtgcaccggcccggcaagctgcatcagaacgccgacgctctcagccgctgcccgctgccgacggacgtt
gatgcggctggcgcgcggctggaccaagcggatgagccaccaccgccgccgccacccgtggtgttgtaccccggccgccg
cctgcccgcctacgcccagccccccaccgccaccaccctcaccaccatcgcggaggccgctcttccgtccgccgacggct
ggctgccgcggcttgccgcgcacttggccagctccacgggcgctgcctggccctccaccaccgtggccggtgcccgtgcc
tcagccgtctgcctcgccacgctgcatgccagccgcgccgccgggccgggcgcctgcgtggtggacggctcggacctcct
ggcaggccacaacggcaccaccagcgatgtcagggagatggcgccggcggcggacacagcggtgcgcacagcggtggcgc
tggtcaaccggcatggggctagcctgcggcagctgcggctgacgccgcggctgcggcttcggctctgcactgcgcggggc
agcgtcgtagggctcgacaccagcctgcagcagcactctttcttcgacgcagcgcagggcgacggcgttgcagtgctgga
agcacccggcggcctggctgccgggctgcaggcctgcctacgattgggcatcaaggtgcggcgctacgtgtccatggagc
ctcagcccgcagtgctgggagccgtcgagaagctggtgcgggcactggccgccgccaacccgctgtgcctgccgcttgcg
gcctggcggcaggccggggcgccccggcaaaccgcactgagcggcctgccgctgcgcgacggcgggcaatggctggtctt
cgccagctggggtagcaccaacggctggagcgacgctgacgccctcagcttcgtgggtggcctccagctggcgctccgca
agcagcactgcgcaccgccggcctacctcctccacggccccaccaccacccgcgccgagcaggagcagctgggtttcccc
ttyggcctgcctgcgacgatggacacagtgcaagcgggcgtcgccgctcacaggctggtgacgctgtacaccaaccttgc
ggcggctgagcacctcgcggctgtgctggagcggctgccgcctgagcccgaccgcaccctggcgcaacagctggaaccgg
gccgccgccccatggttgcgctgcgggtggagcccctaccctaccgcccagcccacgtccctggccagcgactggtggcc
ctcccggccgggtccgacgcgccgccattgcgcacagtacccggcgacgagccctgccatctgtcagtcacggactggga
agcggtcctcggccaccggcccggcactgccgacacgctaccgcctgacctggccatcccagccctgcgcaaccccatct
cgccccgcaccgccgccaccgccctcgccgcctgcctcgccctccagcgcagctacctcacgccccacgacacgcatgcc
ccgccgcctctgcgtgtggccccggcaccgtcgccgctggggggggrtgagcccgcgggagaggatgaccaagcaacggt
cattgcgcgcgggctgctacagcggcagccggcgccggaccttgccttcaccttctccacgctggccgcagttgcagcag
acgcacaggagcaggcgactgctacggcagagaatcagagctggacggacgtgtgggaggatgcagaggtcttggcggcg
ctgcgggccggcggggcagcagctgggggggcagcgccacgacgggtgacacggcgtatggcggactaccgctgggtcaa
cgggcagctgctgcgcaacatgtcggacggcctcaccagggtgtgcccgccgccggaccagagggtggcgctaacgcagg
cggtgcatcagcgcacgggccacctgggcgtcaggcggacgctggcactgctgcagactgggcactggtggtacggcatg
aagaacaccgtgcggcaggtgctccgggcctgccgcgcctgcgacatgagcaacgctcgcggtgaggcgctgccatccag
gctcagcccgctgccggtcatggggctcttctatcgcctcggcgtggacctggccggccctctgccgccatcggagccgg
acggcaaccgctacgtcatggtcgtgatcgagcacttctcaaagcacgtggagctgctgccgctgcgcgacaagacggcg
gcacgcacagcccgggcgctggcagacgtgttcgcgcggtttggcgcgccggctgaggtgctgacggacaacggcagcga
gtttgagggcgagttcgcagagctactggagcgcagctacgtggaccaccgccgcacctcgcccggccatccccaagcag
atggtgcggcggagcgcgtggtccaggtgctgaagcaggcgctgcggaagacctgctacctgaccgccgacgccagcgcg
tgggagcaggcactgccagagctgcttctgggctaccgctgctcgccccaggcctccacccgctactcgccctatgagct
cctgttcggaggtgtcgccccagtcatcccacctgcggtgcgtgagcggatctcagtgccgttggactttgaggaccccg
aggcggcgacggcgtctctgctggcacgtatggagtgggtgcggcaagcctaccctgccgccgccagcaacctgctcatc
gcgcagcaccgcgacaccctgcgctactccgccatccgcacgggacgctacctggcgaagccaatcacatacgcacccgg
cgactacgtctacgtgcggcgggtggacgccgcgcagcgccccaccctgcattttggccagcacgacaccatcctgcgcg
tggagtgcattgggcccctgggcgtggccgtcctggtcggccgcgacggtgcccgcgtgcggcgccgtgctgaacacctg
cgcccatgccacctggacatcgaccccgccatcgacccgcagctgttccgcccccagcgcgacctgcagtgcgaggtctg
cggctccccgcaccaggaggctaagatggtgctgtgcgacggctgcaacaccggctggcacacccactgcctgcggctgc
cgcgtgtgccccgtggccagtggctgtgcccgcgctgcaaggagctggacgccgaagaggaggtgctgcgggcaggctgg
gcggctgaggagactggcgacgctgccgccccggcggcggcggccgctgggctggcaggcacggcggctggagaggctgg
cgccgcggccgcagcgccccaatgcggggccgccggccgccgcgagcggcgcggtgtgccggccgcggcggctgagagcg
aggagctgggccgcctgctgttcccccgagcccgcacccggcggcttgacgaggccgcctccgatctgggggggcggcgc
gtgcgcagggctgaggagggaccggacggagtgctggagtacctgggcgcgctggcgcggccgcggtacttccgcgtgca
gtggagtgacggcgaggagcagcagctgacgctggcggaggcgcgtcggttgctcgcagactaggttggcggggagtgag
gagggtcgggcagggggctattcagaggttcacgagggagagggctaggggggcgagcgctgggggggcagtgggctttg
tgcagcggctcgcagcctgtctccaccacggcttgatcaggccttgagcgtcagcctgccgcacctacgccagaggcgat
tcagcggactgggctatgggaggcagtgagcggagccaggagccgccatggccatgcattgcccccggcggaagggccgg
gacagccggcgccttgaggagcgtcagcatttagtaggagtagcgaacgtacggctgtgggggcaggtggggttaggcag
agcatgttagtgcaggagtaggtagggtgcaggcccaaaccgcgggaccatatgcgtgcgaagttatgtgtgaggcccaa
actacgggacctgatgcgtgccgttggttggctgcgtgcgtgtgctcgtgcccttgctgtgcgtgctgccaccggtcact
agtacaaccatgccgtcgttaggaccccggacatgtttgtgggggggacttcagcccccggtggcagccctagagcaaaa
catggctggggcgtgacagc
>Gypsy-4_cRei_LTR#LTR/Gypsy
tgtagtgccaagtctggggcttacaacgtgggacgtctgagtccgtggcactcctggtacgtgccggcagagtctctgtc
tgtctgtccgactctggggcgttacagctggcgtaaccgcccggggcacagctctggcgctgtgtgcagcaatctgtgct
gttagtgagggttctgactgtgtcctcaacatcgggtttctgtaactgtatacgagtcttccgacaagctggcacctgcg
ctggcgtcggacatggtagggtcgggtgaagcctccggcggctacaccgactacttacacggccttgccttccaaacccg
gtagttctcactacctccatacacacggtgcttcggcaccaca
>Gypsy-4_cRei_I#LTR/Gypsy
attggtatctacgcctctttcttgggggcccgctattgggtccgacgcttccgcttctgaagtcgcaattctgcgattct
cccagcctgcctatggcgctgcacggccacggtacgtgctgatccgctaccgctccgttttcttttctgtgttccttagc
acttgccctctgctgcgcagaggacgaggagctgyttgactacgacgaggacgacttcgagacggccggagaaccgtcct
cggagcctccggctgttgacgccaacggcgatactgamatcgccgacgtcaaggaggaggagaacgccgctgctgggccc
tccaccycgtccgtcgtgctcagctgccgttgcyaccaytgcggccakcccgtcagcgtcgctctgatcggttggtagta
tggatgcagctggggtcgagcctccgcctcctgggcttgaggactccwttgtgccggccgacactgcggtcgccatggga
tcgggccagggtactgtcttgcctactgggcccgctgcgaaattgctcgckgatctgcacarcactctgacgcaatttgc
acaracttttgcgactttaatagggactgctcctgctgcggttcctgctccaatttctctgacgccacctttgcctcctc
gctctttggcggctgacctgaacgcagctgctgagaccgctgcgactactggaggcaatgrtggtgctgctggaggctct
gatggacgcgtggcgactggaagccgcgagctcgctgctggcgctgcgccgcagccggctgccgacctgaacggcgctgc
gtcccctccggtaggtggtaatgtgcctgtagcctctgatggcgagcgcaacggggattctgctcctcgtggggttaagg
tgtccatcgcatcgcccgagctgaacctggacggtctgaagtcgcaacagcaaattctgcgggctcgtgcgttcattagg
gaccttaagcgctacttctctgttgccgagtggggtgacagtgatgcggcacgttgcctttacatcgcgagtgcactgaa
gggcgctgctaagacctggtatgacgactggtccctgtctgtgggggaagagttcacctctgagcggcttctgaaggccc
taggtgacaggtttgcgcccgcggtactcacgttgtctgaagaagcccgcaacaaactggctgcgcggcgttacatgatg
cgtgacaaggaggcggtctctgcatacctcacccgcttcaatgctcttgttgcgcccattcatgacatgacccccactga
gcgtgtgttctggttccgttcggggctgccggagtggcttgcgaccaagtgtgcgcgtgaccctaacgggaagcccttca
cctcgttcgacgctctcgttgaccatgccctgagtgcagagtctaagaaggctgctggtgcctttgctgctgcttcctcc
cttcgtctgaacttcacgcaggccactgatgacgccggcatggagacggaggaggaggacaaccgccctacccctgcacc
caagcgccagaagcgcgctgacggctctggtccgtcggccgctgtgaccgagatcgcggatggctctctgccgtgcccgc
cgcgcacgtcggacgagaccaagttcggcgtgtccgaggctatcctcaaggctcgcaaggtggatggtctctgctttgtc
tgcggcaagtctggccactccgtcaaggcccacgtggggtacgacaactggcagacggtggtgcggaagggtggtcaggg
gggccgtggccgcggtcgcggcggtggtcagggcggtggtcgcggcaacaaggggggtcgcggcggcgccgccggcaagg
cgggtggccgcaagtagggggttgcccaggggatttgcgaggatgatcctgggtgcgcacttctgatgcgttctttgccc
tacaccactctgaagaacactcgagctttgctacctgctgcagtgaagcgtatcgaaggcgctgttgggcgcgagctgac
gtttgacggtcgcctgcggcgtgctggcttcggtgccgagtgtaatctttacgagttgcctctggaggttccaatctcgt
ctctggggttgggtgggcatactacgctgtttgttccctcgcgcttttctgagctgacatcgcaggtctcccgcttcaag
gcctgtcaggcgcggcggccagctgacaccgccggcgtcttcgtcgtcccgtcttacatgtccaagtccaaggcgtgtca
agatctactgcaagggatgtcgaaagcggtgacgtttggggttggggagtcgttgtttcaggggttggatctgcagaatc
atccggtgcagctaccggcgcttaagcatagcgtgactgtttggtacgcaccgcccctgcctgttagcaacgcacgtgca
cctcctcatgcctcttcgttgtacttgaccgcaaactctgctgtgccatctgctgccgcttcaaccgcagggcctttgcc
aatcgtgcctgcacgtgtcggcggcctgcgtgtgtctgtactggctgatactggagctagtcacgacttcgtgtccaagg
cgctttgcgaccaactgggactcaagttgttgaagtcggcgtggcaacacgtcactctggccgatggtggtaagcaaacc
attctagggcgcgtggcgttgcgcgtggcgtttggtcctgcgtacctcacgttgcacccgtttgtgctgcctacctttac
tgactccgcacagctgatcttgggcgctagtaccatggtgcgggagggggccgccgtagacctaggcaagcaggcactag
tgctacgaacgggcaagcgcactgtttctgtaccgcttcggaccataggtgtgcacgccttgactgttgcgtccgtcgca
ctcgaccagcctactgctaacatggcgctgtcggctattattgccatgaatcgtgaaaacgacgccattgttgccgctca
cctgcatgccgttagctgtgctgtgcctgcgtctagttctggggatccccgcaggcctgcatctgataaagctggcgcca
agaccggtgcatcacctgctgcgcacaaggtcggagtggccaagggctcttctgctgttggttcggcgtcaccagttccc
gctccaccgcgtctgccgccgaccaagacgcccactctggttggtcgaaaggaagctgaccgtatgattcgcaagggtgc
gcatgttatcgctgttcgtccacgttgtcgcccctcggtcgcccctgttgcttcctctgctgtgactggtactgctgatg
cgtctgctgcgaaccaccctggttcgaacgcgccagtcgttgcggataccacggctacccctcaggccggcaccgcacct
gcacccgagaaggagaaaggttctgtcccccccagtgctcctccctcgcaggatccgcgtgtgaaggcgctgctggatga
atactctgacgtgttccagcccatcccggggctgcctccagtgcgcccagtcgaccacaccatcccactacttcccggca
cgcaacctgtttcgcgtccgatgtaccggctggcacccaaggagctggaggaggtcaagcgtcaagtaactgacttgatg
gccaagaagatggttcgaccttctacgtctccctggtctgcgccaattctctttgtcggtaaaaaggatgggactctgcg
catgtgtatcgactaccggggtctgaatgccgtgacggtgaagaaccggtaccctctgccgcgcattgatgacttgcttg
ataagctgcgcggggcccggtactttagctcgattgatctgcagcagggctacaaccagattaggatttcgcctagcgac
atccctatgacggctttccgtacgcccttcggtcatttcgagtacaccgtgctttcatttggtctcgtgaatgcccctgc
cacattccaagcctgcattgaccgaatgttccgccccctgattgataaaggtgttgtggtctgctacctcgacgacgttt
tggtaatttcccgcaccttggatgaacacctggagcacctgcgcgctgtgctcgcaacccttcgtcgtgagcaactgtat
gctaaacagagcaaatgccactgggcccaaacgcagattgagtacctgggccacatcgtgtctgctgatggtgtgcggat
ggacccgaagaagtcctcggcggtacggaactggccggcgcccaggaacctgctggagcttcgcaagtttttggggctga
ccaactacttccgtaagttcattgagcgttactcaattctggctgcgccgctcacggcactgttgaagaagggcgcgttt
acgtcggcttctgcttggacagcctcctgtcaagccgcgtttgacgctatcaagcaggctgttgcttctgatatcttgct
tgcttaccctgattactcccagccattccgcgtagaggttgtgactgacgcctcgctgctagggtccggcgctgttctgc
tgcaaaacggccgccctattgccttttcgagcaagaagttcacaggtccggagactcgctacaccacgggtgagcaggag
tttctggcggttcttcatgcgctcaaggagtggcgctgttacctggagggccaaccgtttacggtaaaaactgaccacaa
gcccttaacatttctggatggtgtaccgacactgaaccgtcgacaagcccgctggatggagtatcttgcgcgctttaact
acacctgggagtacctgaaggggaccttgaacgttgctgacgccctgagtcgccacccccttctgcagggtatctggtta
cacatggtcacgcgtggacaagcgcgaaaggcttctgggctgggcacggcgccctctgccgcggctaagcccgcgcagac
gcaagcgcctgctccgaagaccgccaagcctacaccgtcgcctgctgtaccggctccggctgcgcctggcaagaagactg
ccgctgggactaagcgtgctaccgctactgctcccgcgcctgctcctcctgtcaagacgcgtcgcctggtgagtccaccg
gcctgggctgctgcacccccggtagcgactggtgaccccgtgaccgccccggctgattcccctgaggtgtctgtatcttt
cggggaccggattcgcgctgcctatgcctctgatccgtggttctctagcgagaccaacacgcgcgacctggcgtgtgacg
gtgggctgtggtatcgccttgtcaatggcgcgcgtgtgatagttgtccctgctgatgataacttgcgccgtgacatcatt
tctgcgtgccactctggccctctgtctgggcatgtcggcactaagcgtactctagacattgtgtcgcgctcgttctggtg
gcgtggcctgtctgttgcggttgattcctttgttcgcgcctgtgacctgtgtctgcgcagcaagtctgtctccggtaaga
ccgctggtacgctgcactctctgcccattcctgatgcgccttgggagtctgtttcccttgatttcgtatgtgcgctcccc
aaaactgaagggggatacgacacatgctgtgttatggttgaccggctaacgaaaatggtgcatcttgtccctacgcgagg
cacacctgactcccccacaacagctcgcctcttcttcgacaacgtcgtgcgtctacacggtgtgcccaagtctctggtgt
ccgaccgtggtccgcaatttacaagtaagttttggggatctctgtgcacgcttgtgggcatgcggagcaacctgtctacc
gcataccatccccagactgatgggcaaactgagcgcatcaaccgggtgttgggagatatgctgcgcaactttactgtggg
cagccctaacacttgggacttgtatctgactgctgcggagtttgcgatcaacaatgctgtgaaccgctccactggctttt
ccccgttcttcctgaactacggataccacccggcaaccccggtgtggcgtgagcttgacgtgtctgcccccgctgcccgc
gagtttgctaaatcttacgtgcagaggatggctgaggcgcgcgcctgtctggaggcggctcagagccgtgctgcgaatta
ctacgatcgcaacaagaaagacgtcacgtaccggcctggcgacttggtcctgctcaacaccaagaacctgcgcgctcggg
ctaagggaccgcgcaagctgctaccgcgctggattgggccttttactgtggtacgtccggttagtagtggggctgctgtt
cagcttgcactgccggcgtcgctgaagaacatccatcacacgttccacgtgtccatggtgcgcaagtacacgggcacggc
gggtgggcgtgctgggcctgagtctgatgatgggcctggacctgttgcatggattgacgaccaacccctatggacagtag
ggcgcatcctggacttccgccgtcgcgctgtggcgttaggtaacaaccgccggcgattggttaaggagtacttggtcaaa
tggaagggctactcctctaagcataacagctgggagcctgagtctaacttyacccctgatatggctgctgacctgcagag
cgctcgcgagcgggcgactcgcaccatcgaggattgaccgaggacgctcaatcctgaagggggatagt
>Gypsy-5a_cRei_LTR#LTR/Gypsy
tgtcgtgtcattctgccggttatgaatgtctccgccacctgtcccgccgttactgggttgcgcatgcactctggccacct
gtgttaaaccaggctaggcatagacataacctagctggccaggcgaggacgctgcttcactgctggaggaatacgcgagt
tgcgggtttgctgggacaatggactgccgtcgcagtccccgagttgtgagataccccggcggttctcactgggcatgccc
ccgattgctagctggtccaaacgctagtcttgcctgccgctgaacacgccttggcgttctcgctcccgcaggtgatcagt
ctgctctcagcgagtcacaagaactacacattagtcgtcgtaaagccaatatggagtaacagcggacagtgccgctcaca
ggcgtcactgcctgctacgtgcgccgaccaactgtacggcaacttctcactcgcacctttctctcaggctgatagcaagc
aaggttaatcctacaccaagcaggcgatacacagcagtcttagctgctcaagtccacacgcagtcacacacgcgacacaa
aaccctaggctacacacgctcgtgccggtggaatgcagtgccggcagaatggcgcgaca
>Gypsy-5a_cRei_I#LTR/Gypsy
gctgtcgtgtcattctgccggttatgaatgtctccgccacctgtcccgccatttccccccacaaccgagagaggccaagc
atggcaaccgaggttggctcacgcagggacaggcatgcacgcatcgtcaatacgtccaaattgtcagtccacgttcggtc
cccttcagagaggccacaaatacgcaacacacgtcatccttagacatctcaacccaagccaaatagcgaatgatcgctcc
tcccaccgtcatccgaatccacaataccatccttcataccgcttcgtccccccagctgggccctccatcccgaatacctg
cgcaactatccaacgctagctacgccctcgtccccccagctggtccttccactctccttatgcgcgcgcccgcccgcgcc
gcacatgctccagagtccagtactccatctccacctcgcccggccacttcacggcaaagtagtgcggccggtagagtgcg
ccacggaactgcagcagggccttctgctccgtctcccccgcgcccttgcccctgcccgtccgcacccgcctagtcaccac
cgtgccgtccatctgccgggcctcatcatccaacctgcgcgtgctggccttggggaacagcaactggcctagctgctcgg
gccactcgcgcgtcgcctcctctgtcggtggctgctgcgataagtgcgccaggcacctcggacatagccaggcgcctgtg
ggcacctcccgcagcggcggccgcaggcagtgcgtgtgccacccctggttgcagccgtcgcagagcagcatcctggccgg
ctgccccggcgagctgcacgcttcgcaggccaggtccttgccggggcgaaacagctgcggctctatcgccgggtccacgt
ccaggtggcagggcgccagctgctccaccctccgacgcagctgctgcgtcccgtcccgtcctatgagcaccgctacaccc
agcggccccacgctcttcaccctgagtattgtgtcgtaatactggaattgcagggtgttgtccaccttcagcttcttgat
gtaaacgtagtcgccagcgctgaattctggcgtgtttgtcaggcggcgcgccgcgcgcgcggccgcatagcgccgcgtat
cgcgatgctgagccaccagcagattgccggcggcctccgggtagtgacgctgcacccaggccgcccttgcccgcaggctc
tccgtcgctgccgctgcgtcctcaaagctcaggggctccgcgaacccctccctgacggctgccggcacctggggctccac
tcctccgtgcagcagcctgaacggcgartactgcgtggccgcctgcggcgagcaccggtagccgagcagtagatgcggca
gcgcccggtcccagcgtgctgggtcggcggactcgtagcacgccttgcgcagcgcgtccttcaccactcgcacgatgcgc
tctgcagcgccatctgcttgtgggtgcccgggtgaggcgtgtcggtgatccacgtagcagcgctctagcagcgctgcaaa
ctcgccctcaaactccgatccgttgtctgtcaccacctctgctggcgccccaaagcgcgccatgatgtccgcaaacaccc
gcgctacgcggtctgcggtcttgtccacgattggcaccacctcgatatgcttactgaaatgctcgatggcgatgacgcag
tagcggtagccgtcgggctcggtgggcgtgagctccccggccaggtctacgccccagcggtagaagagccccctgaccgg
cagcggctgcagctccgctggcctcgcgtctcccgtcacacggctgaggtcgcatgcccggcagttgcgcaccacgtgag
ctgctgtggctcccatgtcgaaccaccagtaccccagctgcagcagggcccgcgtgcgccggacaccgaggtggccaagc
gagagatgcaggcgctccgctattcccaatcgctctgcaggcggtgggcagactctggcgcgcccgtccggcaggcaccg
cagcagctgctgcccgtcccacctgtaggagctggcccgccgcaccgcgcggcgggaggctgcggcttgccccgccagcc
cttgaatcagcgccatcacctctgcgtctagccacacgtcaggctgctgcccgttggcggccgctagcgcggcctccgtc
gcgtcagtctgcgccgccaccatggtggcaaataccagcaggtcgctgccgggctgccgctgtatcagcattcgcgccag
ctccgtgtcctctgcgtcgtcactcccccccagcggcagtaccggtcctgcgtctgcaggtgccagcacttgaggcggcg
gcgtgtgtgtgtcgtgaggcgtgaggtagtggcgctgcaagacgacggcggctgctaggacggcgctgagggccagcggc
ggcggggctgagcgcagcgcggcgagcgctgcgctgggcggyaggccggaggatgctcccggcacgtgccccaggagcac
ttcccagtcacgcggcgatagcggttgagccggcgcattggcgtccgcggggatgcaggtggcgccggcggggagggctg
caagccgctgacccggtgcatggaccggaacgtgcggcagcggctcgacttgagcggcaacaggcagccgcacgccgggc
gccacgagctggggtaggcgtcgctggggcaggggccgcatctcgcggaacacggcggtgaggtgctctgcggtggccag
gttggtgtagaggctgcatgcgtgatgcacgccgacgccggtctgtaccaagtcaaacggcaccggaatgccgaatggga
aacccaagccctgctgatgctcgacagtggtggggggcgccagcagcacgtaggcgggcgccggccagcgccgttggatg
cagtggcgctgcagggcgccaagcagcccaagcacatcggtctccccccagtggtcgctccacccccagccgccgatgac
cagccactgcccgcccgcagcaatgggtagctgcgagatgagggaagcag
>Gypsy-5b_cRei_LTR#LTR/Gypsy
tgtcgtgtcattctgccggctttgcacggcgccgccaccggtcacaccacttccccccacagcagagaggacgaatactt
gcagtcccgaggctgtcaccatgtgtgaccgcctgtccacaagtccatagcgaaaggggctcaaacgcgcccgaaagccc
cacacagctcatcagcatccaggtgagtagcttctatgtgcagctcgtctcaagggcacgcctgaatgtgacgcttgtct
ccggccaccggctgcggggcacacgaaaccgcgggcacgcggtccccccagcttacgtccccggcgatgtcagacgcgca
tccagaaccaccgtggacatgtcacaatgacaacatacaaggaccactcgcaagcagtctcgcacagtccgccgagcatg
ttcatgtccattcaccaccctcgacgcggctcaataactccataaagccgctctccatgaatggccaggatcctcactgt
tggaattcttctactgtttagagaactctctaggyccgttgcccacagtggccagtgctaccaaacacggaaagacaact
cttctgcagccaagagtgtcaatacatggcaaagtttccataatgccgctaagcaggactaatggaggcgtccccgagcg
tcggtgatgttgtcggctcgccgcgagctcccacgtcgccgtcaccacagctgtagttgccggctgctttctcgttactt
ggtggctgcaggataggccgaccggcgcctccgcaggctgcccgagcagcgcgctcgagaaccggtatccgagacttgcg
aagccggcggctgtctcctcgcctaactagtccgtttggcagctcagctgacggtgatacgtggttgcttaggctagagt
gacgttgctatgcgcctgcgcgcctagacttggctgcaacccgaagacgccccaacagatgacttccggaacccagtgcg
ctgtccaccagagttcgttacagacgtcgatccgttgttggtgcacataagagtaaacctatgcacagttgggagtaacg
agaaagcagcgccggtacaggccggcgctgcgcccttatagccgggcgacagcctcatcccgctgcatggcacgaactaa
cccccacaaccatggcacggttagcccctgctgccggcgaaatgccatgccggcataatggcgcgaca
>Gypsy-6_cRei_LTR#LTR/Gypsy
tgtcgtgtgatgtcgtgtctgtggtttgccgctgctgcataccccccccccctgggggtggctctgctgtgtgtgctgtg
ctgagcggtaggttgttgccggtgcctgtcgggtgactcagtgcgtgtgactcagcgtgtcaaacccggtcctgcatggg
agccgctacaggtccagcgggggtatgccgggccagcgagtccctgactcgctggttgtgttgccaacagcgcaagctag
cagactgtgtatcagactgtgtcaaccaacccatcgcgagcattagccttgtccgttccttcgcttcccaaacgttagca
tcccactacgttagactgcgtcagcctgcctcgcgccagcagcagcagccagcctccgtggctgaatcgctcatcattgg
ttgtccccgcgtcagcgtccagacctgatcaccctggtacgcggccgggcattgggacattggtggccatacggggtccc
tacactctaggaccgtatccggtacatatctctccgcccgggagcggcgttgtgcaagttcggctgtggcgcatgtca
>Gypsy-6_cRei_I#LTR/Gypsy
gcaacacaacccwcagttgctattggcgaactcggcgctgcatcccactgcgctctcgcccttcttctccgcggctactt
ctcactggacaacaaggctttgctcattcatcccttcctctcgcttatctacatctacgaagcatgtcagatgcatcagt
ggtctcgccggatggctccgtcgagtcgggcgcggcgcccattttcacttcgccggctgacgaccgcgaagctcgctaca
ctcggcgcacyttattggcaggytctcgggacayattgcakatggcagrccaggtcatcgcaactctaccgcakgatggt
tactctgsccatacggattcgcccgccagcgagccggcagcactagccagctcagtgtacatggagcgctcgtcactgga
gcagtggtggcatgggcggtggccgcggtgatggccgcggcggccgccacggcggccgcgggggaggtcgcggcgtggcc
gcacacgctgtggccctcggctccgacagcgctrgcgacgccgcgcctgagkccgcgcacgcggccattggcgccctcac
gctcgcctcagcarcactgtcggcgccagctgcctcctccagcagctccctgcccgcagccgccagcgctcgcgcccgcc
gccgccgccagcgccgcgcccagcagtgacgccgccgccgtcgacccggtcagctctgccgtctccatgtacgcgcctta
cgcctacgccttccccatcctcgcgggccacagcagccctggcgactccactgcgcccgctgctgcaccctgcgccgccg
ccaacggtgcatctgcatcytctgacttcctcggcgctgcatcccagagcgccattctcaccgccgcaccctcgtgtggc
ttcgcctccatccctcaagacgctgcatacgtcttcaccccttcacctggtcctgcctcargcagcaccatgggcgctgc
tgcatcccagagcagcgccggcgtcgccgcctccgccatcggcgctgccgccgcactccccgcggctggcgccgcagccg
gcgacgcctcctcccgtgccgcccccgctggcggcacacctcaagccacacaggccaccggtcccgcggccggctcgcgc
ctgccgctcggctttgagcaattcgagatgcggccggccaaytcagaggtcctgccgctcctcgccacttcttcgcctgc
ccctcctgcttctgctcctgcctcctccatcaccacctctcgctgcgtggcggccccgccttcgctgctggggggggggg
accgctgggccgcgtgcacagcagcagctcagccaacgccgccgccaccagcgtttcctcgcctaagccgccgcccgcca
ctgtggccggcggccgctcgccatgagcgccccagacggcgcgcagccgtcagcaggcgtcaacccgtctgatagcgcat
cagcgcctggcagctccgcgcacgccggctcccgccttgagcggcagccagatgggtgggcctattgcgagtgtcccgac
gtcacggcctcccaacgtgacgcattccttgggttgttggcggccaccgccaccgccttcacctcgrgtgcctcgggcag
cacgcaaccagcagcggcagctgcagcggcagtagcaggagatgaggcgccagccggcgcctctgccccgggcagcttca
cacccgagggccctcgctcgctcccgcctgacggccggttcgagcggcagcctgatgggtgggtccactgcgaccgacaa
gacgtcacggcatcccaacgtgacgcaattctggccttcatgaacgccagcacgagcaccttcgcctacaagttagcaga
tcttgtgggctacagtggcgacgtcggccttgagcttcgccacggccgtgcaatctatgagcgcccgcgcccgcacaccg
cagacgagctcacaatcatggagtccaagctactcctggcctacggggacccggcggccgccgcctggctgccgggagct
gcagctgggggggcacccacagccgacgctgggggggcacccacagccgccactgggggggcaccggagcctcacgctgg
gggggcgcctgtggagggcgtgcccatcggcgccgatggccggccagcgtctcagcaagtgctcgcggctgccatcaccg
ccccggccctggtctaccctgccggcgcgctcatccaaagcgcgcgggcccgctgggcacagctgcaggcgctgccctcc
gcggtctcggtcaacgccaccgccatcgtgcccgacgcgaacgagctgtttgccggccacaacggcggccccactgacgc
cacggaagccccgccggctgagcgcccgcctgaccaactcctcatccaacttctcactgtcatccaagccgcgcgtgtgc
agcttcggcagctgccacggtccccgccactgcccctccgcctgcgctccggcacgggcgacgtcctggggctggacacg
cggctggtgcagcacaacttcttcgcagccgccatgggggatgcgggcatcacgctgctggagctgcccggcggcctggc
ctcagggctgcaagccgccttgcggatgggcttccgcatccggcgctacgtccacgtcgacaccgaccccgccgtgcgtg
cctctgtcgcccggctgctgcccatgctcgccacgcagcatgcaccgctgctgccgccgcagtcgtggcagctgcactct
ggccccgaccgcctcggcctcacaccggcggacctggtgccctgggcactcgggccggagggagcggagcagctgcggtt
gcacgacggcagccaatggcttgtggtcaccagctgggcctcgcacgcgctctggcgcgactcgctcgccctccagctcc
tcggcggcctgcagcagcagctagccagccgccgccttccccagctcgccttcctcgcggagggtccctggtgtgcggag
tcaccagacgcctcgccgcccttcgggccgcccgccggcattgacgctgtgcaggccggcagccccgcgcatcgcgtcac
ctctctctacaccaacctggccgactcatcccaagtcgactttgccttctctcacctgcgccctcttcccagccgcctgc
ttgctgccgtgctgccgcacggccgcacgcctggtgctgcgcaacggcccctccctcctccttacgtggcgctgcaggcc
cccggccaacccctcgccgcgctgcccccgccttccccgccgcccgccgccccggagccgccaccgctgcgtgccggccc
tgatggcctgccctgcgccccggacgcggcggactggctcgccgtctccacccaccactcctccctctccttgcccgccg
ccttcgccgtccagctgctccgccgccacacgccgccggctgtcttcacggccgccttggctgccgccacggctctccac
cgcctcttcttcacgcgccacgacatgcagccgcttccccctcgtcagatcgacgccccggcctccacgctggggggggg
agctgccgcctcgggcccagcagaccacctggagaccgcctttgcagcgctggcgctgtcagacgagccgtcaccactgc
tggacgcgaccgagaccactctcgcggttgccctgcttcaccagcgtctcctcggggcgcgcatgggtgcgcagctgcat
gtctacgccgcagtggcggaagctgcggagcaagcggactgggctgacgccgcactgccggcgtcggcggccccggccgc
cgccagcaccaccatcgcctccgcagccctgggcccgtcaacccctgacaccgcagacgtctggaacgacgcccccgtca
tggacctgctgcgcctgggcgcccagcctgacagcctcagccgcgaggarcggcaacgtgtgcagcgccgcgccgccagc
taccgctggaccggagagcagctcatccgcctcatgcccgacggcaacacacgcgtctgcccgccgccggaggcccgtga
cgccatcgtccagcaaacgcacgagatcggacacctcggcgagcgccgcaccttggcgctgtgccagctgggctactggt
gggccggccagcgggcgacggtgcagggcgttgtgcagcgctgcaagctgtgcgacatggccaacaccggaggcatggtg
cggcctgttcaactgcagccgctgccaatccgcggcatgttctaccgctggggcatcgacctggcgggcaacttgcaccc
gacttcccccgatggctacacctacgtgatggtgtgcgtggagcacttcaccaagtggatcgagcttttcccgctcacca
ccaagtccgccagcgagaccgcacgagggctggtggagctcctgacgcgcttcggctcgcccgcagaggtcaccactgac
cgcggcaccgagtttgagggtccgttccaggcgctgtgcgaggctaacgccatcgaccaccggcgcacgcagcccgacca
tccgcaagccaacggcctagcggagcgcatggtgcaggttgtgaaagcggcactgcgcaagcactgccgcagcacgcagt
ccaacgacacgtgggacaaggcgctgccttggctcgccctggcctaccgctgctcgcctcaagcttcaacccgctactcg
ccctacaagctgctctacggcgtggaccccatcatcccgcctgccgtccgcccgcgctttgaggagcacgagctagcctt
caccggcgacggcagtgagcaagcttacgcggaggcgctcctgcagcgctcggagtggctgcggcggcacgcgcctgccg
cagccggcaacctgctcatcgcacagcaccgcgacacccagcgctatgctctcacccgcagcggcggctaccgcgcgcgg
gcactggagtttgtgcccggtgactacgtgtacctgcgcaacgcaaatcccgacaacacgttggagatgccggtacgcga
ccaggtgctgcgcgtggagcatgtgggcgacatgggcgtggccgcgctagtcggccgcgacaccgcacgyctccgtgcgc
gagtggagcagttggtgccgtgccacctgcccaacctggacccgattcaggacgcccggctgctacgcaccagcaacgac
ctggagtgcgaagtgtgccacagcccgcagcagccctcccgcatgctgctgtgtgacggctgcggcaccggctggcacct
ccgctgcctcacgccgccactcagcaaggtgcctcctggcgcctggatgtgcccgggctgtgtggagctgggcaaggctc
cacccactggccccgcgccgcagcggccctcggcgggtccagtgctgttccccaacgctgacacgcgacgccgcgacgcg
gaagcagctaccctcgacggcgtgtcagttgtacgggcagttcctggcccagccggaacaccgcggcagctgcagaacgg
cactctgcgcttccgcgggcccttgtcacgccccttctacttcatggtggagtggccgggaggctccgccgaggccatca
ccctggccgatgcaaaacgcctgcaacggcaaacagtgccatcgtcacctgcatcagcccctgcccagggcggcgagccc
acggccaagcgccgtgttcagcctcgccgctgatgcaccaaccctgccggcatcccaacggcaggacctcgcgcacgccg
gcatcccaacggcgtgtgccgcgctggcatcccaacagcgcgcacccacggacatctgcttggagctggcttggactcga
agccagcaatgaggattgactaacccagtgacgtgtgactagctaggtgtctgttctcgtttgtcgtgtggcacgaactc
actcgcatatcattctggtgtcatgcgtttgctgtcccgtgcgtctgtatgtgcttccgactttgccagtctcgctgact
cccctgtcttcagtcgtgggggggatctctccgcccgggagcggcgttgtgcaagttcggctgtggcgcatgtcagc
>Gypsy-7a_cRei_LTR#LTR/Gypsy
tgtgggtgctttgcacggggcgccgctgcacgttgacgggacggattttgcacggacgtgtttggcgcatagtcatataa
acaatgagcgcatgagccgcagcaccagagggtcgtagcggcaggacgcggatagcgagagcaccgagcaagtggatcga
ctttggatctagcaaaatagcggagcaagcagggccgccggagcttgccagtaaatcgggtggagaagatattacagtac
taatcgagcaaggctgcggtgcaagactaggactggctgccttaagctgtcggagcggcgaagggccgcgaggagcgcaa
gcgacgcgcaggcttagtatggttgacttgtagtggatgatagtttaagttgacaacggtcccgtgaccggttagcgtgt
gcaaggtggtaagcttaatgctggacctagacgactgagaactttacggatgcctaggagaacgccgcaggtgaagcgcg
gctgtgtttgggagctgaaagggtattagttgcgcgcagcgatgcaagtgttggcgcagtgtatgtgtgagggacccgat
gggcccttagcgaagttggtagcacttgggcccctcggcgcagttgcttagcacttgcgatttggagcctaggcctgtac
gacctgtacgagtcccatccggccaatgcaggggccgacgggaatatataagcgagcgagttggggtagttcagtcactc
tcctcctcccaactcctcacaccaactactcgagagtcactcttaaatagactctttaattacgagtctctagtattgta
atacaagttggacaaagaacgatcccttgtatcgcggccccttgtgctcggcgcgaagtcgcccgctcgcgcaagtctag
gctagcctttcccctcccccacagggtgcctcccggcacaaccaagtacccgttcgaagcccccttccccctccccttac
tatctctcacctactccggttcatccgagccccagactctcccctctccctatctctcccctaccccacaccgctgtgcc
tgttgcccccgacctatccccgtaagtcctgagccgttacccgcagcccgtcagtgatagccaaggcccctgcccacact
agggtcaagagtaccccaacccgcatagcgtacgccagcagagcctctgcgccaggttgcatacgtgtagtgtctggcag
cgattaggtacagcagctgatagcagggcgagctgggagcgagccagagcagggtccggttcggtagttgggcctgagcc
cgttcggttagtggcagtagcagggagtgagggagacagagacgggcgtaagatagcgtgagatagtacagggcctgggc
ctaggcagtggggcggacggcattggaccgggcacgcacgccttgtctgcgggttgggtcgtcgggggctctcccccccc
tttcccttggggtgttcgcctcccctgccccagattgcaggtcgactgcgacacctctggtctgaagaagttttgcttat
ccctgcacctggtctacctgacctgcgtgtgaccaagtccccgacacgccgtgccggcttgcgggacctgcttgctttcc
tgtctcccctctcttctcccttcccgtctctaccacccgccgcgtgccccgcacgcgaagggtaaccccagctaccgccg
gcggcggtgactctacttgggcaacccgcccgaccttatctctctaatctctgattaccctgggcggcaaggttgagtga
gacagcctttgccacggctgtgcgcctgcacgcacgccacccatccggctctgtacgagcccctgctcctgttatccaac
ccgcctagaccaaacagcgaagcccctcccgtgagtaaaacagctaccgacgtccccatacggcggcgctgggcactgct
gggatcgaagagccccctctacggcacgcgatctgccccgacagctgttgacacgcggcgataaagttaggcgaaaaaag
tgtcctgtcatctctggggggtcggcacgcctttgtgaccgaca
>Gypsy-7a_cRei_I#LTR/Gypsy
tggtttcgctaccgggacttcttccatcccccagtagccactcatgtcagacgaagatggctttccccgccgagcgcggc
ctagcgctttccataccgatctgcaaggacttgactatgaacgtatcacccaacactgcgagcgcttcgacccgcagtgg
cattctgtgcgtgattggctggagtccgtagatgagttggcagaggaattcggttggactgagtcacgaaagctccaact
tgcctctaaacggcttggccccacggccaaggagtggtaccggtcatggaagctagccaaccccatggcatcgtccactt
gggagggcttctgtgacgccctgcgcgagcgctggggtgtgtcagaccgcgagctgcatctggccctcgccaactgcaca
caaggccccaaggagacggtgcgcgagtacgccgaccgttacctgggcctcgtgacccaactgcgcctcgactataaccg
tgaccctacccacatgcacaacttcatgcggggcttgcatcccgacatctacgactccgtgtacgacatggagccgcaca
acctaactgctgccatccgcaaggcgatctacgccagcgagaagggcaagctgtccaaggccgacggccgggacacacgc
ggccgatctgacagcgaggagcggcgagtgcgctttgctgatcgctcgcccagcaacgagccacgccacagcaatggctc
tagcaccgctcctccccgctacagccggccctttgggcgggatgaccgccgagacagccgggatacccggtcggaccaag
gcccacgcatggccaaccgagggcctaacaacagcagtgccgggcgtgggggcggcggggttgaagacctcagcacccgc
atgtcacgcatgcagctgctgcaccgccgcacccccagccgcaccctgctgttccaggcggcccgcccgctctacagccc
atacagggacgcttacgccctgggctacgagagcgaggacagcggcggtgtcatgtcaccgcaaggctcaaccaccgctc
ccgtctcctactacactaatgctgaggcttacaccaaacgagtgggcgacttcgaacccatcaccctgcctcgcaagagg
gtgccagtccccatccccgggcccgagcccatggaggtggaccgcctagcccctcgccgcttcaccgcgggccacgctga
ccaacgccgggagcgtgagcagcggccggccgctgccgcccctgccagctcggccgctgcgccggctgcaggcgacgggc
aaggcccccgtgccccagctgggttggaagcccgccctacgggacggcggcctacccccgggcggggccggacacaggcc
acaacccccgcccacgctccaaccagggctcgcagccccgcggctgatcccgccgcccctgcagcccgtcctccccgcac
ggaccctattccgacgggcgatgcaggagaagaggagaagcgagtggccgatgagatctgcgccaagatcaacgcatacc
ccatccccttgtcacgggcgctgcgagtcaaccccgcaaacatctacaccaagattggtggacggctgatcggtctgggg
cgacagcactcccgggaactgccgacacccgttgctgccgcaccaccaacccgacccccaacccgcgccccggctgccgc
tcctactacccggagccccaaagcaaccgccccggggcccccgggccaccccgctgctcacgcccaccgggctacggcag
cgaccctgaccccggtggtatctggaggcgagtgggacgtggtagaggccgaggtgctcctgggcaaggccgatggcaag
ttcatccgtgcccgagcagtcgtggacaccggtgctagcaacaccgtgattccacgggtgacactacggcgcctgggccg
agtggaggatatcgagcccgccgagcagaccttcaccaacgctgatggggtgaggtctgagtccggtggactggtgcgca
acctggtgatcgccacgggtgacatggttagcacggtggacgcgtacgtgagcgacgccaccagctatgtcatcctgcta
gggtctgacttcctggcacccatcaaggctgacatcagctaccgcaagaagatgttggaatacaccaacgacctagggag
gcgcagtgcccttcccatccgctaccactttcctccgacccccatggcatgcatggtggggcggcgggcgcgagtggtca
gcgaccccccaagcgagggcgaggaggctgccgctccggcccccccagccccggcaacacggagcgcctcgaggcctcgc
ccctcgccgtttgcgctttgccaagtgccaggatatgtggtgcccggtccgtccccggtactgcctccagtacccccgcc
gctgacaggcgcggagaccctggagctggccggcatcctagacagcatgctgtcgcacgcatcacccacggcggagaccg
cccgctccgctggggcgcggcgtgtctgcatgcaccgagtactggacaccatggataacgggtcccccagggcatccagc
ctcagcagtcaccctcgtgaagactggcccttggacatggaggctgaactggacgccctggtagctgggcggcccatgga
agacacgtccatcgacgagcaacggtggcaagacatccaggatggccgggctcccctgcccctgtcccaacctcgcagcc
cagaccgcagggctcccaaccccagcggcggtaccaatgctgggcccctgaccgagcaggccaaccctttgcagtacccg
ccaggtgacccagtaggttcaccggacgggcctgaggaggctcagcgactgctaacggaattggcggctgggcagggctc
acccgagaaggtggcaagagtggctcgcatcctacactggacggcgtcacgagagctgcaggtgttgcaggccgcggcat
tcctagccggggcccgcgagctggcgcgcgagagcagcaccgattcccacaccgatgacacgtggtgggaggatctgcca
ttgggcccatcgccgcgctccgtaagcagcacggtaactactgagctggatccgaacccctcggccaacaccaaggagga
ggagggggctactgaagaagatgaggagggggctacccgccccaacgatccctgcaagcctcctccggcttgtggctatg
accctgagggggacgcaggaggggcggctcccccttcccgggcttttctaacccgccagggccaggagagcggggtaaca
tgggatgactgcgaagacccctttctcccgcccctggatccactgagcatgccaggcgactcgacacccgacgatgcgag
cgcaccaaccttccatgcggattatgtgtctgacaccgaatctgatgggcctccatcacttatggacgccagcgactccg
gcagcgacgaggaaagcaggggcgaggagccagccttcccccggcgggcctctcactacccccgcttcctcgtcagctac
tcggcctataggggccaaaacccacacgagccgggccactcccgcgtctgcgtggccctaggccggcaagacggcttcct
gtctgacgtggctagcggcagcaccttatccgcgggctacgaggcccctctgctggattcagattcagggagcgggccgc
cctccccagtcaccagcgctcacttcgcctcccctgcaccgtccggggcaaaactggatgcctcatgggaggatgacgat
tgctgcagtccccgcagccagtcgtgggcggccccacgtacgcccatctactatgcgtcaggcacgccccaaaccccacg
cacgtccctccccacgttggccgacgtgctgctacagcggcccaccaaggaggaggtgttgcgcttgtccccaacccagc
acctgctggccgctcgggaatatggccagcgcgtgagggacacacagggagagcttccggctgacgacgagcggcggcaa
ctgctactcgcaaccctcagcccggacctgactccggagcactcaaccgctctggcgaaggtgctcttggacaattacga
cgtatttgcagcatccaaccaggacctgtccgtcaccagctggctggaagcgagtatcgacaccggggatgcggcaccag
tgtgcaccaacccataccggcttagcaagggcgagcgggacgcgctggaggcagaggtgcagaagatgctggcctctggg
gttatccaacccagctcgtcggaatggtgttcccccatggtgatggtgaagaagcggccggcaggcagcgacaaggccgg
cggaggcgccgcggacgcgcccccggtcccaccccagtggcgcgcctgcatcgacctccgcgctgtgaacgacttgacca
aaccccttcgctttcccatgccccacgtccaaactatgatagacacggtggcaccgccgatgggcgaaaagcggatttac
tccaccgtcgacctcatcgccggcttctggcaggtgcctgtccgccaagaagaccgatgcaagcttgctttccaggcgcc
ctctgggctctacgagtttacggtgcttccgatgggagccaggcagtccccggcgcttttccagcgccttctgagtctgg
tcctgcgccctatcctcttctacggccctggagagagcacaccaggcaagtgctgcgcgctgttcatcgacgatatctgc
gtcgcgagcaaggacccagtccagcacgcggaggacctgcagaatatgttcgactgcctgcgcctggctaacctgaagat
gtctatcaagaagtgccactttgcgacaacagagattgagttcctgggccatgccatttcgggcgcgacgggccagtaca
ccctggccccccgcaatgccgaggcaattcgcaattacccaaagctaaagaccgtgcgccagatcaaggccttccttggt
ctcgcgaactattaccggtcaatggtacccaacttcgcgcttataagccgaccgctatacgactgcttaggcaagctcgg
ttaccagtgggggcctgagcagcaggcagcgtttgagcaattgaagactgcccttacgactgagcccgtactgcgtgccg
ccgatgtcacccgccccttccggttggccaccgacttcagctgcaacgccgtgggcgcgtgcctgtcgcagctggacgac
gacagccgggagtatgcagtctcctacgccagtaagcggcttactggagcagaaacacgctggtccagcacggacggcga
ggcttatgccgctgtgtgggcagtgaagaagtaccacgagtacctggcgtcagcacgctttcagctgatcacggacaaca
cggcgctcacatacatcatgcgggccaaggacctgacaggcaagctggcccgatacgctttacggctgcagggctatgac
atggagattgtgcaccgacctggaacgaaacacggaaacgtggacgggctgagccggctggggcacctggcagaggacgg
gggcagggaggacacagacgacgtggaggggtctggtggcgaccaggggctcagcaccgagctgctgactagctccgcct
caccgggcccccttgcgggctatgtcgccaccgcgcaccgtcagcctaacgggcgtatgtccactttcctggctggacgc
tctctgtcccaggaattcgagcaggtgtggtcactgcctgccgcccgaagccaccgggaggtgcgcatcttcatgcggcg
ggcgacgtcagggcaggtgggcgagcagaaagcagccgggcgggcagggccctcgcagccggcggcggaagcggaccgcg
ccgcagccggcccgtccaccgctcgtgaggatggagcggcagaggttccagggggtgagggggccgggcctggcagccca
gcggcagcagggtcggccccgcccagggctgagccccaagctggccaccctgcctcacccttacagcggctgctggcgat
gtgtcgctcccccaaccccctgagccccggcaagcgtagccgcaacgccccgccccaaccggcgccgcagaccacctccc
tacgcagtccgtccggggagcctctgcgccggcggcggctgccgcagccacctgcgcaccttcaggactacaccgagcag
ggtgaatcggaggagggcgagagccccaaatgcgctcgatgtcagcagggtaagccagagtggaacatgctgctgtgcga
cttcccgggctgtagcagcgcataccacaccacctgcctgcgaccaccgctgcgccgtgtgccggagggcaactggctct
gccccgagcacgctactgggggcaacccgaacgcggggaagcaacacggggacgacctgggggtggcggccggcaccggc
acaggaggcataagtgggggcgcgggggacgcagccccagccccagctaaccgccggcttgtgcgggttgtcaggcgtct
caacctgcccagcggcgcccccaacccgggccccgtgggcgcgcctgctctcaccacgccacccgtggccgccattcccg
ccgccacaaccgcaggtcccggccatcaggaagcagtcgcaagggcggcggctacggcctctctggccgcaaccaacatg
ccaaccgccatggcgacagccctaacggcgacggccgcgccaagcggctttaccaacttccccaccgacgagctggtgag
ggcatacgtgggcgaaggggattccagcgaggatgaggaggagtgggagcaggaggatggcacagcgacggagggcgaag
gggaggtgtcagaagacgtgctagccgtgaacggagtgccgaactacagcgcgggcgaggccgatgtgtggcacgacgcc
gggctgctgcattacctgcagtaccggagtttcgtcgctcgccccgacctctccggcacagatttctacaaggagtgtgc
gcgcatttcacgcaaggcgcggcggtaccgatgggagaatgggcagctgtacaagcgtgccacccgcaaccggcccgagg
tgcgtatcctgcggcatagcgagcggcaggcggccctggccgaggtgcacaacctggcgcaccccggcgtgcgggctacc
ttcgacctgtgccgctcccgcttctggtggaagggaatggggcacgattgccgggtgtttgtcgagcactgccgccagtg
ccaccccacgcagcacgtgcttgtgcgacaccagcccctgcacccgctacccatcgtgcaagtgtttcaccgcatcaacg
ttgacctcagtggcccgcacgcactcacgccccgcggcaaccggtacatcgccgtggccatcgatgcgttcagcaaatac
ccggtggtgggtgccctgcccaacaaggagagcgccaccaccgcacgctggctctgggagagcgtgctgtgccactgggg
ttcggtggcggtggtgatgacggatcagggcaccgagtggcagggcgagttcgcctccctgctggctcgggaacgagtgc
gccacgtgaagtcaggccctcgttgcccagcgcagaacggccaggtggagcgctttatgggcatcatgcgctcctcgctg
gtgcggctgtgccaggagggagtggaggcaaactgggacctctacattcaccaggtcgccctgtcgtaccgggctgcgcg
gcagcgctcaacgggctgctcgccggctctgctgctgtacggcaaagagctggcgctggcgcagcagaagccaccactgg
cacagcagacggccgaccccggtgaggaatgggactcagagggagaaggggcggaggcggtggccgacgagcggcgacag
gccgctggggttaggaaggagctgctagacgcagcggctgatggggctcgaggcaacatggagaaggcccaaacccgaat
ggtgcgtgaccacgcccgccgcacgcacgttaatgtgatgccaaagcctcgtccgggtggggagggcgcctacggtagcc
cggacgacacgccggcggatgggcaggctcaggggcagccggccaccgcagccacgacgcgcagggcaagtggctctgac
agtgacaataccaaaacgccatcaccacccccctcagcagtcttaagtaggggcggcgcgggttcagcagctcccggcgg
cagggggcgggggcgcggacgcggcgcgggaagtagggggcgaggcgatcgcaccacaacccagcagccagctgcgccaa
aacccgcgctccccaccaacagtcacgactcagcccccgaagacgaccccgcactcatgcacctgccgtgcctagagaaa
ggcacgctggtgtaccgccagcgcccgtctcgcagcaagcttcagtcaacccgggagggaccgtataggtggctgttgtg
gaaccgaaccggcactatggcgctagtggaggatgaccagtcaacccggttcactatcccagtcgcccagctcctggtgc
cgcgcggcaccatggtgccggcccgctaggccattcgctatggcacgcgtgttaggacgcgtgcccgggagacagcgggc
caccctccacagaggtccacccgcagaatttaggatagaatatggtcttattgacagcggcaacgggacccgcagcgaac
aggaacagatcaccgttgggctccaaggctacccaggtccccggaattgaccacccaaccaagtaggaaacaagggcttc
taccgtttacccaagcgtggcaggccgcaagggcttgccccccggcgctcgagtgagccttacttcgcagtcgcaacccc
gaccgcgcagcgaacccgaccaccgactacgctgatagagaacaccgcgctacacaatcccgcaatacgagaaagcaggg
aaaccggcgacgtaaaggggtgccggcagttggtcgcatgaggggaactggcgctggcaactcatatacaccgacggagg
ctcagtcctccaaaatgcatgttcacagcgattatatccggtccgccttaaagcagcacgcagaagcagaacttcgcaaa
cgacttgtcgcacaggcgatgggaaccgataatcctcacggctctccgccgtggccgctggcaactgagtatccttcacc
ggcgcagatggtccaggctttccctggggcggcgggccccgccgcggcgctgacggccgcgacgcacgcctcgccaggtt
catccccgatgggtgtcgcgtccaacggcgaggtgaggactcgagcgcgctatcagggagggcggaaggcagaatagaac
cagacgctaaggcaaaagcggaggcgcaaccaggggggtggacgagagccagggagaagcagggcgaatcgccaatagta
gggaaggccaaccggagctccggcgggcggaggcaggccacgtcaagggcgttcagcagcaagacgagggcgagtgtatt
ggggaccagcagggagtggcctacctggcgtcttccgcctaaccgcgaccatcaaccgctccgcgccccagcaggcggtc
ccgcaaaccaccgacccgatggcgtacgccatcgcccacggcggcccccgggcgcgtgcactcctggcgcttgggggcaa
gcgcggcctcacgtcgccctatggcggctttcgctccagcccagcgaccaagatcagcgccggcgcgcaggcctcgccca
cggtctcccagggcccggcgcggctgcgcaccgggccgccacagccggcccagcccaacgtggcgctgggtgccgcggtt
ggacgcggcaaaattcaggcactgttcgccgcgccgccggcctccagcgagcggatgagcccaaccaacacggtggcggg
gggctatccgcctccaccgccaccgccaccaccgtcgccgccgccggggcctatgcagccgccaccgccgccgccgccgc
cgccgccgccgccgccgcccctgatgcagcggccgccgccgccaccgccaccttcctctccacggcaacagccggccgag
cagcagcaggtctcgccatgcccgccattgccgccgccgtacctggggcagcagctgccgccgccgtacctgggacagca
gctgccaccgccgtacctggggcagcagctgccgccgccgccggcgttcatgccgccacacttcgtgccgatggccggca
tggtcccgggcccttttctcccggcactcgacccgtttctggccccccagctgatgcaaatgctgttccaccgcgtggtc
cagctggagcaggctgctgccttcggcgccttcggccaggcggggccgcccacagcggcagcccaaccgatggcggcgca
gccgctgctcgccgaccctgattgggcgggcacgacgtcggacctgggcgcggccggtattagcgacatatcaccccgcc
ggctgctggcggacattccagaggaggactctagcagcgaggtggcgctggccatagagccgctggccgccatggcgcca
gcggaggagggcccggcgggcggaggggcggcgcagagcggcgcaccgccggtcgcagtcgtggcgggcacagccgccgc
aggcgcagcagtgggagtaggcggcggaatggtggggccgggggcgccgccggcgagggaggcggagagggcggagtcct
ctatctccaccagcagcaacagcagctccccgccgccgccaccgccgccgccgccgccgccgccaccaccgccggcctcc
gagcagggggagacggatgagggtgacagcgtggaggtgcagatggacagcgagggtgatttcgagtgggcggcaggcca
agcagcctatttaggacagcaggacgcgagctgcggggctctcaatcaggcccttgaggcgatcggccactgcggcatgg
gcctccacatcagccaagcacgggccctggtaagctgcgccgtggccggcgtcaccttcactcagccggccatcctgatc
gcgggccggccctgccacccgtgcaaatcggaggcactggcgcacgacgtcctgcaagcggccatggtcgccatgatcaa
cggcctctacggtcgccacctggtggagggcagtgtcgacatgcgcgcctacgtgagcaactgggtggtcgaggcgattg
gcgtccgcaggctgtgcactaccgagcccgacgaggaatttgaggagaggagggaagagacagagaccgaggagggagga
gaggagatggaggcttagggcgggaaagggcgagagtggagtcaacgtttgcggcaccctagggccgcactggggcgcgc
ggcttaagtaggggcggaccgacagc
>Gypsy-7b_cRei_LTR#LTR/Gypsy
tgtgggtgctttgcacggggcgccaccgcacgttgacaggacagattttgcacagacgtgtttggcacgcaccgcacagc
cacgtaagcagtaagcacataagccgcggtgccgactgggcggagcggcagaacgcggcggggaaccagagatagcgagg
gcgccgaggaagcggatcgactttggatcgagcagaatggcggagcaagcaagaccgcctctctaagcctaagcttgcta
aagaagtgtttgagatataatagagtattagttgagcaagtctacagtgccagacgagggctgtctgcctcaagctgtcg
ggacaggcacaaggccacgagaagcgcaagcgacgcgcaggcttggtgcggccggcttttagtagataatagtattatgt
tgacaagggtcccgcggccgaatagcgagcgctaggcggtaggcctagcgctgggcctagacggctgagaactttgcgga
tgcgcaagagaacgccgctggtgaagcgcggctgtgtttgggagctgaaagggtattagttgcgcgcagcgacgcggacg
ctggcgcggtgtgcgcgtatggggcccgatgggcctttagtgaagttggtagcacgtaggcctctcggtgcagttgcgta
gcacttgcggtttggggcctaggcccgtacgacctgtacgggtcccatccggccaatgcaggggccgagggcaaaatata
agcgagcgagttgtgctgtgtcagtcactccgccactacggcgcggtcactcctgagcaatcataggagtcactctcaac
aagactctttaattacgagtctctagtattgtaatacaagttggacaaagaacgatcccttgtatcgcggccccttgcgc
ccggcgcgaagtcgcccgctcgcgcaagtctaggctagcctttcccctcccccacagggtgcctcccggcacgaccaagt
acccgttcgaagcccccttccccctccccttactatctctcacctactccggttcatccgagccccagactctcccctct
cccctaccccacaccgctgtgcctgttgcccccgacctatccccgtaagtcctgagccgttacccgcagcccgtcagtga
tagccaaggcccctgcccacactagggtcaagagtacccctacccgcatagcgtacgccagtgaagagcctctgcgccgg
gttgcatacgtgtagtgtctggcagcgattaggtacagcagctgatagcagggcgagctgggagcgagccagagcagggt
ccggttcggtagttgggcctgagcccgttcggttagtggcagtagcagggagtgagggagacagagacgggcgtcagata
gcgtgagatagtacagggcctgggcctaggcagtggggcggacggcattggaccgggcacgcacgccttgtctgcgggtt
gggtcgtcgggggctctccccccccccttcccttggggtgttcgcctcccctgccccagattgcaggtcgactgcgacac
ctctggtctgaagaagttttgcttatccctgcacctggtctacctgacctgcgtgtgaccaagtccccgacacgccgtgc
cggcttgcgggacctgcttgctttcctgtctcccctctcttctcccttcctgtctctaccacccgccgcgtgccccgcac
gcgaaggggaactccagctcccgccagcggcggtgactctactcgggcaacccgaccgaccttatctctctaatctctga
ttaccctgggcggcaaggttgagttttgccacggctgtgcgcctgcacgcacgccacccatccggctctgtacgagcccc
tgctcctgttatccaacccgcctagaccaaacagcgaagcccctcccgtgagtaaaacagctaccgacgtccccatacgg
cggcgctgggcactgctgggatcgaagagccccctctacggcacgcgatctgccccgacagctattgacacgcggcgata
aagttaggcgaaaaaagtgtcctgtcatctctggggggtcggcacgcctttgtgaccgaca
>Gypsy-7b_cRei_I#LTR/Gypsy
tggtttcgctaccgggacttcttccatcccccagtagccactcatgtcagacgaagatggctttccccgccgagcgcggc
ctagcgctttccataccgatctgcaaggacttgactatgaacgtatcacccaacactgcgagcgcttcgacccgcagtgg
cattctgtgcgtgattggctggagtccgtagatgagttggcagaggaattcggttggactgagtcacgaaagctccaact
tgcctctaaacggcttggccccacggccaaggagtggtaccggtcatggaagctagccaaccccatggcatcgtccactt
gggagggcttctgtgacgccctgcgcgagcgctggggtgtgtcagaccgcgagctgcatctggccctcgccaactgcaca
caaggccccaaggagacggtgcgcgagtacgccgaccgttacctgggcctcgtgacccaactgcgcctcgactataaccg
tgaccctacccacatgcacaacttcatgaggggcttgcatcccgacatctacgactccgtgtacgacatggagccgcaca
acctaaccgctgccatccgcaaggcgatctacgccagcgagaagggcaagctgtccaaggccgacggccgatctgacagc
gaggagcggcgagtgcgctttgctgatcgatcgcccagcaacgagccacgccacagcaatggctctagcaccgctcctcc
ccgctacagccggccctttgccgcaactgttactgttgtcatccccactcaaccttcgcccgcatttgattgcccttgca
gcgccctcaccccgcaactgttactgttgtcatccccactcaaccttcgcccgcatttgattgcccttgcagcgccctca
cagatgcacaagtatagctgccgcttccttggggcagcgaccctccgggtcggtgattaaagctaattggcatgaccgcc
gagacagccgggatacccggtcggaccaaggcccacgcatggccaaccgagggcctaacaacagcagtgctgggcgtggg
ggcggcggggttgaagacctcagcaaccgcatgtcacgcatgcagctgctgcaccgccgcacccccagccgcaccctgct
gttccaggcggcccgcccgctctacagcccatacagggacgcttacgccctgggctacgagagcgaggacagcggcggtg
tcatgtcaccgcaaggcccaaccaccgctcccgtctcctactacactaatgctgaggcttacaccaaacgagtgggcgac
ttcgagcccatcaccctgcctcgcaaaagagtgccagtccccatccccgggcccgagcccatggaggtggaccgcctagc
ccctcgccgcttcaccgcgggccacgctgaccaacgccgggagcgtgagcagcggccggccgctgccgcccctgccagct
cggccgctgcgccggctgcaggcgacgggcaaggcctccgtgccccagctgggttggaggcccgccctacgggacggcgg
cctacccccgggcggggccggacacaggccacaacccccgcccacgctccaaccagggctcgcagccccgcggctgatcc
cgccgcccctgcagcccgtcctccccgcacggaccctattccgacgggcgatgcgggagaagaggagaggcgagtggccg
atgagatctgcgccaagatcaacgcataccccatccccttgtcgcgggcgctgcgagtcaaccccgcaaacatctacacc
aagattggtggacggctgattggtctggggcgacagcactcccgggaactgccgacacccgttgctgccgctccaccaac
ccgacccccaacccgcgccccggctgccgctcctactacccggagccccaaagcaaccgccccggggcccccgggccacc
ccgctgctcacgcccaccgggccacggcagcgaccttgaccccggtggtatctggaggcgagtgggacgtggttgaggcc
gaggtgctcctgggcaaggccgatggcaagtttatccgtgctcgagcagtcgtggacaccggtgctagcaacaccgtgat
tccacgggtgacgctacggcgcctgggccgagtggaggatatcgagcccgccgagcagaccttcaccaacgctgatgggg
tgaggtctgagtccggtggactggtgcgcaacctggtgatcgccacgggtgacatggttagcacggtggacgcgtacgtg
agcgacgccaccagctacgtcatcctgctagggtctgacttcctggcacccatcaaggctgacatcagctaccgcaagaa
gatgttggaatacaccaacgacctagggaggcgcagtgcccttcccatccgctaccactttcctccgacccccatggcat
gcatggtggggcggcgggcgcgagtggtcagcgaccccccaagcgagggcgaggaggctgccgctccggcccccccagcc
ccggcaacacggagcgcctcgaggcctcgcccctcgccgtttgcgccttgccaagtgccaggatatgtggtgcccggtcc
gtccccggtactgcctccagtacccccgccgctgacaggcgcggagaccctggagctggccggcatcctagacagcatgc
tgtcgcacgcatcacccacggcggagaccgcccgctccgctggggcgcggcgtgtctgcatgcaccgagtactggacacc
atggataacgggtcccccagggcatccagcctcagcagtcaccctcgtgaagactggcccttggacatggaggctgaact
ggacgccctggtagctgggcggcccatggaagacacgtccatcgacgagcaacggtggcaagacatccaggatggccggg
ctcccctgcccctgtcccaacctcgcagcccagaccgcagggctcccaaccccagcggcggtaccaatgctgggcccctg
accgagcaggccaactctttgcagtacccgccaggtgacccagtaggttcaccggacgggcatgaggaggctcagcgact
gctaacggaattggcggctgggcagggctcacccgaaaaggtggcaagagtggctcgcatcctacactggacggcgtcac
gagagctgcaggtgttgcaggccgcggcattcctagccggggcccgcgagctggcgcgcgagagcagcaccgactcccac
accgatgacacgtggtgggaggatctgccattgggcccaccaccgcgctccgtaagcagcacggtaactactgagctgga
tccgaacccctcggccaacacccaggaggaggagggtgctactgaagaaaatgaggagggggctacccgccccaacgatc
cctgcaagcctcctccggcttgtggctatgaccctgagggggacgcaggaggggcggctcccccttcccgggcttttcta
acccgccagggccaggagagcggggtaacatgggatgactgcgaagacccctttctcccgcccctggatccactgagcat
gccaggcgactcgacacccgacgatgcgagcgcaccaaccttccatgcggattatgtgtctgacaccgaatctgacgggc
ctccatcacttatggacgccagcgactccggcagcgacgaggaaagcaggggcgaggagccagccctcccccggcgggcc
tctcactacccccgcttcctcgtcagctactcggcctataggggccaaaacccacacgagccgggccactcccgcgtctg
cgtggccctaggccggcaagacggcttcctgtctgacgtggctagcggcagcaccttatccgcgggctacgaggcccctc
tgctggattcagattcagggagcgggccgccctccccagtcaccagcgctcacttcgcctcccctgcaccgtccggggca
aaactggatgcctcaggcacgccccaaaccccacgcacgtccctccccacgttggccgacgtgctgctacagcggcccac
caaggaggaggtgctgcgcttgtccccaacccagcacctgctggccgctcgggaatatggccagcgcgtgaggggcacac
agggagagcttccggctgacgacgagcggcggcaactgctactcgcaaccctcagcccggacctgactccggagcactca
accgctctggcgaaggtgctcttggacaattacgacgtatttgcagcatccaaccaggacctgtccgtcaccagctggct
ggaagcgagtatcgacaccggggatgcggcaccagtgtgcaccaacccctaccggcttagcaagggcgagcgggacgcgc
tggaggcagaggtgcagaagatgctggcctctggggttatccaacccagctcgtcggaatggtgctcccccatggtgatg
gtgaagaagcggccggcaggcagcgacaaggccggcggaggcgccgcggacgcgcccccggtcccaccccagtggcgcgc
ctgcatcgacctccgcgctgtgaacgacttgaccaaaccccttcgcttccccatgccccacgtccaaactatgatagaca
cggtggcaccgccgatgggcgaaaagcggatttactccaccgtagacctcatcgccggcttctggcaggtgcctgtccgc
caagaagaccgatgcaagcttgctttccaggcgccctctgggctctacgagtttacggtgcttccgatgggagccaggca
gtccccggcgcttttccagcgccttctgagtctgatcctgcgccctatcctcttttacggccccggagagagcacaccag
gcaagtgctgcgcgctgttcatcgacgatatctgcgtcgcgagcaaggacccagtccagcacgcagaggacctgcagaat
atgttcgactgcctgcgcctggctaacctgaagatgtctatcaagaagtgccactttgcgacaacagagattgagttcct
gggccatgccatttcgggagcgacgggccagtacaccctggccccccgcaatgccgaggcaattcgcaattacccaaagc
taaagaccgtgcgccagatcaaggccttccttggtctcgcgaactattaccggtcaatggtacccaactttgcgcttata
agccgaccgctatacgactgcttaggcaagctcggttaccagtgggggcctgagcagcaggcggcgtttgagcaattgaa
gactgcccttacgactgagcccgtactgcgtgccgccgatgtcacccgccccttccggttggccaccgacttcagctgca
acgccgtgggcgcgtgcctgttgcagctggacgacgacagccgggagtatgcagtctcctacgccagtaagcggcttact
ggagcagaaacacgctggtccagcacggacggcgaggcttatgccgctgtgtgggcagtgaagaagtaccacgagtacct
ggcgtcagcacgctttcagctgatcacggacaacacggcgctcacatacatcatgcgggccaaggacctgacaggcaagc
tggcccgatacgctttacggctgcagggctatgacatggagattgtgcaccgacctggaacgaaacacggaaacgtggac
gggctgagccggctggggcacctggcagaggacgggggcagggaggacacaggcgacgcggaggggtctggtggcgacca
ggggctcagcaccgagctgctgactagctccgcctcaccgggcccccttgcgggctatgtcgccaccgcgcaccgtcagc
ctaacgggcgtatgtccactttcctggccggacgctctctgtcccaggaattcgagcaggtgtggtcactgcctgccgca
cgaagccaccgggaggtgcgcatcttcatgcggcgggcgacgtcagggcaggtgggcgagcagaaagcagccgggcgggc
agggccctcgcagccgtcggcggaggcggaccgcgccgcagccggcccgtccaccactcgtgaggatggagcggcagagg
ttccagggggtgagggggccgggcctggcagcccagcggcagcagggtcggccccgcccggggctgagccccaagccggc
caccctgcctcacccttacagcggctgctggcgatgtgtcgctcccccaaccccctgagccccggcaagcgtagccgcaa
cgccccgccccaaccggcgccgcagaccacctccctacgcagtccgtccggggagcctctgcgccggcggcggctgccgc
agccacctgcgcaccttcaggactacaccgagcagggtgaatcggaggagggcgagagccccaaatgcacccgctggcag
cagggtaagccagagtggaacatgctactgtgcgacttcccgggctgcagcagcgcttgccacaccaccggctactgtgc
gacagccggcaccggcgcaggaggcataagtgggggcgcgggagacacggccccacccccagctacccgcagacttgtgc
gggttatcaggcatctcaacctacccggcggcgcccccaacccaggcaccatcggcgcgcctgctcttaccacgccaccc
gtgaacgccaccacagcaggtcccggccatcagggagcggtcgctagggcgacggctacagcctctctggtggcgatcat
actgccggccgccatggcgacggcactgatggcgacagccgcgttgagcggcttcaccaacctccccaccgacgcgccag
tttaccggcagcgccggggccgcagcaagctacagtcaaccccgggaaccagaccagcaccatggcgctggtggaggaag
accagcccacccgcttcaccatccaggttgcacagctactggtgccacacagcaccatggcaacggtgcactagggacgt
caggtgaagacggagtcaacgtttgcggcgccctagggccgcactggggcgcgcggcttaagtgggggcggaccgacagc
>Gypsy-7c_cRei_LTR#LTR/Gypsy
tgtgggtgctttgcacggggcgccaccgcacgttgacaggacagaatttgcacagacgtgtttggcacacaccgcatagc
cgcatgagcagtaagcacataagccgcgatgacgactgggcggagcggcagaacgcggcggggaactggagatagcgagg
gcgccgaggaagcggatcgactttggatcgagcagaatggcggagcaagcaagaccgcctctctgagcctaagcttgcta
aagaattgtttgatagataatagaggattagttgagcaagtctacagcgccagacgcgggctgtctgcctcaagctgtcg
ggacatgcaaaaggccacgagaagcgcaagcgacgcgcaggcttggtgcggtcggcttttagtagataatagtattatgt
tgacaagggtcccgcggccgaatagcgagcgctaggcggtaggcctagcgctgggcctagacggctgagaactttgcgga
tgcgcaagagaacgccacagggcaagcgcggctgtgtttgggagctgagagggtattggttgcgcgcagcgacgcaaacg
ctggcgcggtgtgcgcgtagggggcccgatgggcccttggcgaagttggtagcacgtaggcctctcggcgcagttacgta
gcacttgcggtttggggcctaggcccgtacgacttgtacgggtcccatccggccaatgcaggggccgagggcaagatata
agcgagcgagcagtgctgtttcagtcactccgccactacggcgcggtcactcctgagcaatcataggagtcactctcaac
aagactctttaattacgagtctctagtattgtaatacaagttggacaaagaacgatcccttgtatcgcggccccttgcgc
ccggcgcgaagtcgcccgctcgcgcaagtctaggctagcctttcccctcccccacagggtgcctcccggcacgaccaagt
acccgttcgaagcccccttccccctccccttactatctctcacctactccggttcatccgagccccagactctcccctct
cccctaccccacaccgctgtgcctgttgcccccgacctatccccgtaagtcctgagccgttacccgcagcccgtcagtga
tagccaaggcccctgcccacactagggtcaagagtaccccaacccgcatagcgtacgccagtgaagagcctctgcgccgg
gttgcatacgtgtagtgtctggcagcgattaggtacagcagctgatagcagggcgagctgggagcgagccagagcagggt
ccggttcggtagttgggcctgagcccgttcgggtagtggcagtagcagggagtgagggagacagagacgggcgtgagata
gcgtgagatagtacagggcctgggcctaggcagtggggcggacggcattggaccgggcacgcacgccttgtctgcgggtt
gggtcgtcgggggctctccccccccccccttttccttggggtgttcgcctcccctgccccagattgcaggtcgactgcga
cacctctggtctgaagaagttttgcttatccctgcacctggtctacctgacctgcgtgtgaccaagtccccgacacgccg
tgccggcttgcgggacctgcttgctttcctgtctcccctctcttctcccttcctgtctctaccacccgccccgcacgcga
agggtgaccccagctaccgccggcggcggtgactctacttgggcaacccgcccgaccttatctctctaatctctgattac
cctgggcggcaaggttgagtgagacagcctttgccacggctgtgcgcctgcacgcacgccacccatccggctctgtacga
gcccctgctcctgttatccaacccgcctagaccaaacagcgaaacccctcccgtgagtaaaacagctaccgacgtcccca
tacggcggcgctgggcactgctgggatcgaagagccccctccacggcacgcgatctgccccgacagctattgacacgcgg
cgataaagttaggcgaaaaaagtgtcctgtcatctctggggggtcggcacgcctttgtgaccgaca
>Gypsy-7c_cRei_I#LTR/Gypsy
tggtttcgctaccgggacttcttccatcccccagtagccactcatgtcagacgaagatggctttccccgccgagcgcggc
ctagcgctttccataccgatctgcaaggtctcgactatgagcgtatcacccaacactgcgagcgcttcgacccgcagtgg
cattctgtgcgtgattggctggagtccgtagatgagttggcagaggaattcggttggactgagtcacgaaagctccaact
tgcctctaaacggcttggccccacggccaaggagtggtaccggtcatggaagctagccaaccccatggcattgtccactt
gggagggcttctgtgacgccctacgcgagcgctggggtgtgtcagaccgcgagctgcatctggccctcgccaactgcaca
caaggccccaaggagacggtgcgcgagtacgccgaccgctacctgggcctcgtgacccaactgcgcctcgactataaccg
tgaccctacccacatgcacaacttcatgaggggcttgcatcccgacatctacgactccgtgtacgacatggagccgcaca
acctacccgctgccatccgcaaggcgatctacgccagcgagaagggcaagctgtccaaggccgacggccgggacacacgc
ggccgatctgacagcgaggagcggcgagtgcgctttgctgatcgatcgcccagcaacgagccgcgccacagcaacggctc
tagcaccgctcctccccgctacagccggccgttcggccgggatgatcgccgggatagccgggagccccgctccgaccaag
ggccacgaacggcccaccgggggcctagtagtagcagcgctgggcgagggggcggcggggtggaggacctcagcagccgc
atgtcacgcatgcaattgctacaccgccgcacccctaaccgtaccctgctcttccaagctgcccgcccgctatacagccc
acatagggacgcttacgccctgggctacgagagcgacgacagcggcagtgtcatgtcgccgcaagactcagccagcgctc
ccgcctcctactactccaacgctgaggcttataccaagcgtgtgggcgactttgagcccatcacgctgcctcgcaaaagg
gtgccagtccccatccccgggcccgagcccatggaggtggatcgcctagcccctcgccgcttcaccgcgggccacgctga
ccaacgccgggagcgtgagcagcggccggctgccgccgcccctgccagctcggctgcggcgccggctgcaggcgacggga
ggggcccccgtgccccagccgcggcggagacccgccctgctgagcggcggcccacccccaacaggggccgaccgcagggc
gcaacacctgcacctgtcccagccagggctcgcagcgccgcggcggatcctgccaccgctgcggcccgaccgccccgcac
ggaccctatcccagggggcgacgccggggaagaagagaggcgagtagccgacgaaatatgcgctaagataaacgcatacc
ccatccccctgtcgcgggcgctgcgtgtcaaccccgccaacatctacaccaaaattggtgggcggctaatcggtctggca
cgacagcaatcacgggaaatgccggcacccggggccgccacgctgccaatccgacccccggcacggaacacagcgcccgc
acccgccgctgcccggagccccaagtcggccgccccagggccctcaggccccccggccgcgcacgcccaccgggccacgg
cagcgaccctgaccccggtggtctccggaggcgagtgggacgtggtcgaggccgaagtactcctgggcaaagccgatggc
aagtacatccgtgcacgagcagtcgtggacaccggtgctagcaacaccgtgattccacgggtgacgctacggcgcctggg
ccgagtggaggatatcgagcccgccgagcagaccttcaccaacgcagatggggtgagatctgagtccgggggactggtgc
gcaacctggtgatcgccacgggtgacatggttagcacggtggacgcgtacgtgagcgacgccaccagctacgtcatcctg
ctggggtccgatttcctggcgcccatcaaggcggacatcagctaccgcagaaagctactggaatacaccaacgatctagg
gcgacgcagtgccctccctatccgctaccactttcccccgacccccatggcctgcatggtagggcggcggtcgcgggtgg
tcgagaagagggaggccgccgctccggcctactcaggccccgcaacgcagggcgcctcaaggcctcgtccctccccgttt
gcgctgtgccaggtgccggggtatgtggtacccggtccatcccgggtgctgccaacggcgcccccgccgctgacaggcgc
ggaatccctggagccagcctgcaccatggataggtgcagtcgcttgcatcactaccgacggaaaccacccactcgggtgg
ggcgcgacgaatctgcatgcaccgagtactggacactgctgatagcggcgggtcccccagggcatccagcctcagcagtc
accctcgtgaagactggcccctggacatggaggctgaactggacgccctggtagccgggcggcctatggaggacacgtcc
accgactagcaacggtggcaagacatccaggatggccgggctcccttgcccctgtcccaacctcgcagcccagaccgccg
ggctcccaaccccagcggcggtaccaatgctgggccccggaccgagcaagccaaccctttgcagtacccgccgggtgacc
cagtggattcaccggacgggcctgaggaggctcagcgactgctaacagaactagcggctggacagggctcacccgagaag
gtggcaagagtggctcgcatcctacactggacggcgtcacgagagctgcaggtattgcaggccgcggcattcctagccgg
gacccgtgagctggcgcgtgaaaacagccccgactcccacaccgatgacacgtggtgggaggacgtgccgttgggctccc
cgccacgctctgcgagtgcgggcagcacagcgactactgagctggacccgggcccctcagccagcagcacccaggaagaa
gcggcggccgcagaggaagagggacggggagctactcgccccggcgagccctgcaagcctcccccggcttgtggccatga
tcctgacgggggcgcgggaggggcggctcccccatcccgggctttcctagcccgccaagagagcgggatgctttggaatg
attgcgaagatcccttttccccgcccctagatccgctgagcatgccgggcgattcaacacccggcagtacgggcgcacca
accttccccgcggattttgagtccgaccccgactctgacgggcctccgtcacttgtggacgccagcgactcggcaagcga
tgaggagagcggaggcgaagagacagcttcaccccaccgggcctcacattacccccgcttcctcgtcagctattcggccc
acagggagcgaaccccacccgagcagggccactcccgtgtctacgtggccctgggccggcaagacggcttcccgtctgac
ctggctagcggcagcaccatatccgtgggccatgaggcccccctacctgattcagactcaggggacgggccgccctcccc
ggtcacctgcacccacttcgcctcccctacaccctccggggcagagctagacgtattgtgggaagacaccgattgctgca
gtccccgcagtcaatcgtgggcgaccgcatggccgcccatttattttgcgtcaggcacaccccaaacctctggcacaccc
cttcccacgttggccgacgtactgctgcaacggcccaccaaggaagaggtgttacgcctatccccagcgcagcacctgct
ggctgcccgtgagtacggccagcgggttagggacgcgcagggaaagcttccagctgacgatgagcggagacagatgctgc
ttgccaccctcagcccggacctaaccccagaacactcggccgctctagctaaggtgctgctagacaactacgacgtgttt
gcagcgtccaaccaagacctgtccgtcaccagctggcttgaggcaggcatcgacaccggggatgcggcacccgtgtgcac
caacccgtaccggctgagtaagggcgaacgggacgcactagaggcggaggtgcagaagatgctagccgctggggttatcc
aacccagctcctcggagtggtgctcccctatggtaatggtgaagaagcgaccggcgggcagcgacaaggccgccggaggc
gccgcagtcgcacccccggccccaccccagtggcgcgcctgcatcgacctccgcgctgtgaacgacctgaccaaacccct
tcgcttccccatgccccatgtccaaaccatgatagacacggtggcaccaccgatggacgaaaagcggatttattccaccg
tccaccgtcgactcatcgccggcttctggcaggtgcctgtccgccaagaagaccgttgcaagcttgctttccaggcgccc
tctgggctttaagagtttacggtgcttccgatgggggtcaggcagtccccggcgctcttccagcgccttctgagcctagt
gctgcgccccatcctcttctacggccccggagagagcacgccaggcaagtgctgcgcgctgttcatcgacgatatctgcg
cgctcgcgagcaaggacccagcccagcacgcagaggacctgcagaatatgttcgactgcctgcgcctggctaacctgaag
atgtctaccaagaagtgccacttcgcgacaccagagattgagttcctgggccatgccatttcgggcgcgacgggccaata
caccctggccccacgcaatgccgaggcaattcgcaattacccaaagctaaagaccgtgcgccaggtcaaggccttccttg
gtctcgcgaactattaccggtcaatggtgcccaactttgcgcttataagccgaccgctctacgactgcttaggcaagctc
ggctaccagtggggacctgagcagcaagcgacattcgagcacttacgactgagcccggactgcgtgccgccgatgtcacc
cgccccttgcggctggccaccgacttcagctgcaacgctgtgggcgcgtgcctatcgcagttggatgacgagggccggga
gtatgcagtctcctacgccagcaagcggcttaccggagcagagacgtgctggtccagcacagacggcgaggcctacgccg
ccgtgtgggcggtgaagaagtaccacgagtacctggcgtcagcacgctttcagcttatcacggacaacacggcgctcaca
tacatcatgcgggccaaggacctgacaggcaagctggcccgatacgccttaaggctgcagggctatgatatggagattgt
gcaccgccctgggacgaagcacggcaatgtggacggtctgagccggctagggcacctggcggaagacgggttcggggagg
acacagccgacgtggaaggggctgctggcgagcaggggctcgctcgataccgagctaattagctccgcgctaccgggtcc
gcttgtgggctatgtagccaacgcgtaccgtcagcctaacgggagcatgaccaccttcctcgccgggcgctcactgtccc
aggaatttgaacatgtgtggtcactgccgactgcgcggggccagcgggaggtgtgcatcttcatgcggcgcacaacctca
gggcagaccacgtccctgcgcagtccgtccggggagcctctgcgccggcggcggctaccgcagccgccagcgcaccttca
ggactacaccgagcagggcgaatcagaggagggcgagagccccaaatgcacccgctgtcagcaggagcacgctgcgaagg
gcaacccggacgcagagcagcaacacggggacgaccccgtggcgacagccggcaccggcgcaggaggcattagtgggggc
gcgggagacacggccccacccccagctaaccgccgacttgtgcgggttgtcaggcgtcttaacctgcccagcggcgcccc
caaccgggggcgtgcctgctcttaccacgccgcccgtggccgccatacccgccgccacaacagcaggtcccggccatcag
gaagcggtcgcaagggcgacggctacggcctctctggccgcagccaacatgccaaccgccacggcggcggccctaacggt
gacggccgcgccgagcggcttcaccaacctccccaccgacacgctagtttaccagcagcagcaagctacagtcaaccccg
ggagctggctaccgctggctgttgtggaaccagatcagcaccacggcgctggtggaggaagaccagtcaacccgcttcac
tacccaggttgcacagctactggtgccgcacagcaccatggcaccggtgcactaggaacgtcaggtgaaggcggagtcaa
cgtttgcggcgccctagggccgcactggggcgcgcggcttaagtgggggcggaccgacagc
>Gypsy-8a_cRei_LTR#LTR/Gypsy
tgtaggtgcaaagcacgcggcacctcctgtcagcgccagtacatgttttgtaccagtcctcgccagccacgtagcccgct
aaaaattgttacgggctagcatacaagtgcgtgctgggggttccaacgcggggtaacacggggagatcaggatgggtgaa
ggggtgaggccgcggcagggacgggcacacgcaacgtcggtccaacctggaacgcgaggcgtgagcccgtgtgtactata
ttggcaaccaagttaaatgggcggggtaaatacagatggagtgcaccaagcagacggcgtgagagacaaggcgaattctg
gattccgcaaagcaaaccgtgaggaaaagggctggcagtacacaggccgtttgaagattgattgattgtgttgagctatc
tggatgtacaacaagaagcgagcgagtaggggagcagtgcggtaagctgtcggcacaagacgaaaggcaagcaggtggcg
aactccagggcccgaagcattacatttggtagtatgtatgcaatacgtaatcaaggtgacaaaaagaaggcagtttgagc
aaggagtcgctgaagggttgcggaccgagcaagtggtcgaaagccgcactcggcgacgaagggtcggctgcataaaacgg
tgaatgcggtgatcagttaaggctcccagttgctgagcagcaatggctggctcagcaaccgggtccaggccggagcagcg
acagctgagcgcggcctgggcatgcggcgggcaagacgaaggctggcgagaggccaggtgtgtcggtgtgcaggtgtttg
tgtgtttgacataagggcgcgcctgaatgcgctggtcgatggtgtcggagggcctcgcaggcctgaggaaacagactgac
tgtaggagccctcaaggcgctaggcctgaggcggtgagagtagcaggataggtgatgatgtgatgtgcgtgttaggaggt
ttggcggaggcgggcgctgcgcagatggcctgcgcggcttggcggccactcaggccagccaagccaagcaggacaggggg
caggccgggcaagccagccaggccacaggccacagtcctcggcctgaacggcaagtcccaagcgccgtacgacccattga
ggggagtatatataggcgctgccggcgcagtgttcgtcacccagcagtagagttgtattcaagacttacctaaccaaaac
agaataactcttcttacagaatcgggcctggcaagcccaccgctgtggtcatagttagtgtattgccaagacagttgtga
cgctttgaataggttacgtgtgcacgagggaaccaagccctctggaccaactttgtagccggccatctgcggccaggctg
accgtgtaacgtgtgcgtgtgtgtgaatcaacctggtctacagttcccctgcctcgacaacgcctagccatccagccggc
aacgtccagtgcagctctctgatctagacctttggaagcgccagctattataccccccacactctccgcctcccccatcg
tgaggtaacgtgtagggttctgtaaacaacctgtcgtcagctgtgcacctgccatcttaagggctccagctgttatacgt
agagggattatattgtgggacgctctctgccccccgcctgtctgcctgtttgtggtttgtgttcgtaccccggccgtagg
tggccgcagggtttctcttcagtttctgttgcaccgcaggtgcccacgtttggagtcgcatagccccgtgtcaactgcta
catcgcgtggtcgtgggtcagtggattctgacacccacctctcaaggcctcaccgtttggtcatcccgttcccctcagtc
ttaggcataaaggaggaggtatcgtgcttctgtgaggcccacccacacactagggcagcaagtccccgaagccccaggcc
tagcgagtaaaaggagcctcgcagcctccgggttgactcccgcgcgtaagacgggcaaggagccccgcagccagtagggt
cggtgtgtcgtaggtaacaagggggttgagtttcccccctgggataagcagggactgactgggataacgtcgggatatca
ggttaagggtgtaggtagccccagggatcgggcgtcttgcagtggtgccatccggtgccgtaatcaggacagcagttgtg
aacgcgcaaccaggtcagcagctattgtcagcacacgcagggccgcgctctgccattgtgtttcgtgtcgcaggcactag
cctgcgtcggtgtcccctccctcgcaggcatttcccctctctctttcgtgtgcaggttcaatcttcccctgccacctaaa
caggtttccgttacaggtccgcccccgtcagtgacggctgcgccgtcactgcaactggcctttccggcgtcaagcaatct
gtcccaagtcgcccgcgcacgcctaaattagcagcaggctcctagccactgccgtgaccagtcccctgtgcccctaccgg
cgggagggtctcgtcaagcaaaaacaagtcaagacagcggataaccctagccagcggagacgcagccaggcctaaactaa
gttccggtagcattctgtgggtcgccttcccctggccttcctctctttccctctctctcctcctacccctcaagacccac
ctgctctggccccgtgccccaatcccggccaagccgactcccccgaaaggatattcttccttccccacctctagctccca
catcgtggagtgcgcaggacaggccagcgttgagtgagacagcgtctgccctctggtgcccggtccttgcaagccgagcc
cgcctgtgcggcgccggtgcgtgtcagcacccggcgccccttactttctgtatccttacttctaaccgcctagaccaaga
aaacaactaaacaagaccgtatcccagcggcgacaacaacttctgcggagcgcacgtgtgtggcaacaccgtctggcaac
accgaccgcgtctgaccaaggcccgctctcgtcggcccccacacccgcctccgtctcccttctccccccttctcagttaa
aacagcaccgggcgtcatcatacgaccggtgttgggtggctagccatctggaagagacctgcctacgacaagcatcttgc
ctgcaaaagctgtctggctgagcgaaaaaattagcctggcggctgtaggggggctgtgcgtcgttttaaccgaca
>Gypsy-8a_cRei_I#LTR/Gypsy
tggtttcgctaccgggaccttttccctatcgacagccaccactgagaatggacgacgacgacgcgcctagttcgcgccgt
ccccgaacgtccggatatacccccgcatcatcggcgggggcaacccagggcattgattatgaacgcatcgcagcccattg
cgagcgctttgacccctccacgcactccgtgagggattggctggataatgtggaagagctggccgaggagtttgggtggg
atgaggcacgcaagctgcacctggcagctaagcggcttgctcccaccgcgaaggaatggtatcgtgcatggaaactagcc
aaccctatggcctcctccacctgggagggcttctgcgacgccctacgcgagcgttggggtgtgtcagaccgcgagctgca
ctcgcaactggccaactgctcccaacgacgcggcgagacggtgcgcgagtactcggaccggtacctgagcctggtcaccc
agctacgcatcgactacaaccgcgacccgacccatatgcacaacttcatgcggggactagaacccgacatctatgacgag
gtctacattatggagccgcataacctgactgcagcgatccgcaaggcggtttatgccagcgagaagggccgctcggcgcc
tcaccgcaccgggagtggcaacggaagaggtgacggcggcagtgagagcgatacccgcggccgcagcgacagccgtgatg
ggcgccgtgtacgcttcgacacacgctctcccagcgtgggaccgcgctacggcaccaagttcgacagcgaacggcgctat
gatcgagacacgcgtgaccgccgccccgaccagcacacccccaaccgggcgggaacagggggaggcggtagcgccggtaa
tggcaacaaccggcccggaggcagcggagcctccgacgtggatcgcctgagcagccgcatggcacgcatgcagctgctcc
accgtctcgaccccagcgtcaacctctaccagtccctactggccagggcaggaccaggacgatatcatgatcatgtccag
gccgccgactccgacgaggactcggatgacggtggggccatgtcggaggaagactacttcagcagcagtagcagcggtgg
atctacccgtcactaccccccgtcgctgcggacccctagctaccggggttatgactacacagccccggaaaaagctgcct
ccgcctacacgaagagagtaggcgactttgaagccactacgctccctcgcaagcgggtaccagtaccggtgcctggcccc
actcccatggaaacggataggtctccagccaggcgcttcacggccggtcacggtgagcagcgccgagagcgggagttggc
acgggaacgtgaacaggctcgggagcgggaaggcccagccccgagacccactcaagcagcagccgcggcggcgagcacct
cagctgctatgccccgcggaggaccggggcgcgcaaaccccagcgctccagccacggcacggccgaccacacctggtcgc
cgcccccgtggtgacaagccccccgctgcttcggctgcggctccgcgcccgcgcacagcagccgctgggggaactgcagc
gcaagccgcgaccccgcggccacgcaccgaccccattccagcgattgaatcgggggacgaggaacgaaaggtggcagacg
agatttgctccaaaataaacgcctaccccatctcattggggcgggctctacgcatcagcccagcaggcatctacagcaaa
ctgggcgggcgcatgctgggcatcgcccggcatgtgggcggagcacaggacgcaaggccagcggcggcagccgccacacc
caacctcaacggttcgggtcgcggcggtccgacggccggggctaccgcgcgcgtgaacaactgccgctcacaggacccgc
cggcattcaaggcacctgttgtcacgaccgccgacgactgggatgtggtagaaacagaggtgttgttaggtagggcggac
ggacggttcatgccaatcccagccgtggtggacaccggcgccagcaacactgtggtgccacgcatcacccttaaacggct
gagtaggcaaggagatgtggtacgatcggacgtgcctttcaccaatgcagatggggtacgcgccccctcatgcggccttg
tgcgaggcctcctgatctcgctcggcgatatggtgtgctcggtggatgcatacgtcaccgaagctaccaactacggcatc
ctgctgggctccgacttcctggcgcccatccgggccgatatcagctacagcaggggcctactcgagtacaccaacgacct
aggccatcgctcagcacgacggatccagttctcacgactgagcggaccggccgcccacctagcccacaaacggccggcac
ctactgagcaacccatgagggaggctgaggaacccgaagcgccgacccgccaaccacccttggcagggggcaacggccgg
gtacagccactctccccgttcgctgtgcaccagcagcagatagccccacctgagctctcaaacctctccgccaccgcctc
cctggcgcgggcggagcggtatgaccagatgctggaggcactgcagcaggagcgaaccaccagggtccggatacctgcac
cacagtcgggcaggcgagtgctaatgatggacctagattcagtccctacagcacccgccgacaatcccgtggtcccacct
gcggagcctatgaacatcgaggaggaatggcaacgactgctggaaggccaaccgcctggaccccccccgccttcaacgac
agtctcagtggaagagcagcgttggcacgaccttatgtcggctgcaagtgacgcccacgagcggccacgatcacagccgc
caacaccacgacggacaccttccgcggtcaccgggcaccacaacccacagtcctttgagaccccagggcggcaggcgagg
gaagcacggctgccaccagactacagccccactaacagcctcccatcacccgacttgccaccggaggctctaccccttct
gcacgagctggcggctgggcgaggttctatcgacaaggtggagcgcgtggcgcgcatcctgaaatggactgcctcacacg
agctcgaagtgctagaggcggccgccttcctagccggacaacgggacctgcagctaccaggctgtgacgatgaagagaat
gaggaatggtggcacaacttggatgcctacagcctggaaggcactgacatctccgatgatgacgagggcacgggcgacta
cctaacccaggccccgcaagcgctaaccctgcgccgctcgccaagtgttgatgacttgatggaggccgacccctcacaag
ctgaaacgccgagcctgatctccgccagcaactcggacatcccccgagatcctttttccttccccgcctgggctaaagct
tgggaaaacccggctacggcgacggagcgcggtgagggactgatcgagcctgacggcaccacgaaccaacgaggcgcagc
caacccaatagctggtctgcccacgtctacccgagcgggggcaaggagcccagaccagtatgtgtgtaaagcaactctcc
atcctcaaccccgaagggacggcaccgactcggacgacgatgggccatccctgcggtacgagagctgggacaagagtggt
agcgaggatgaggaaacagcgttctgcttctttgcaggcaccatcggcaggccctcacgatcaccctcccttgccgttcc
agaccgtggcactgatcccgtggccacaatcacccaggcccggccaacgcgtgaccaggtactcgggatgactcccgacc
agcacctgaccgcggcaagggcatacggcgccagactaagggaggcgaggggccccatcagaccagacgacgagcgacgg
caaatgctcctgggctccattgaccccaccttaccgcctgacgcccaagccctactggccaaaactctgctggacaacta
cgacttatttgccgtctctaaccaagacctgtcggtcacagactggctagaggcgacaatcgacacgggggacgccgcac
ccgtgtgcaccaacccctaccggcttagcaagggcgagcgtgatgccctggaggccgaggtgcagaagatgctggcaaca
ggcgtcatacagcacagctcttcggaatggtgctcccctatggtgatggtaaagaagcggccggcaggcagcgacaaggc
gggcgggggcgccacggacgcaccacccgcacccccccagtggcgggcgtgtattgacttgcgcgctgtcaacgagttga
ccaaaccgcttcgctacccgatgccccacgtccaaacactaatcgacaccatcggcccaccgatgggtgagaagaggatt
tactccactatggacctcattgccggtttctggcaggtcccagtacgcagtgaggatcgttgcaagctagcgtttcaggc
cccgtctggactctacgagttcaacgtccttcccatgggggcccggcagtcaccggcactgttccagcgcctcctgagca
tggtgctacgtccactgctctggtacgggcccggggagactacgggccggaagtgctgcgccctgttcatcgatgatatc
tgcgtcgccagcccggacgccctggcgcacgcacaacacctacaagacacctttgactgtttacgtctggccaacctgaa
gatggcagtgaagaaatgccacttcgcgacgagcaaggtggacttcctgggtcacaccatcgaccaattcgggacataca
ccctggccgcccgcaatgcggacgccattcgcaactacccaaagttaaaaactgtgcgacaaatcaaggcgttcctcggc
ctggccaactactatcgctcgatggtgcccaactttgcggtcataagccgaccattatacgactgcttaggcaaagccgg
ttaccgctgggagctggagcaacaggaggcgttcgaccgactgaagttggcactaaccacggagcccgtgctgcgtgccg
cggatgtcacccgccccttccgcctcgccactgacttcagctgcaacgcggtgggcgcctgcctttcgcaagtggacgat
gaaggacgtgagtacgcggtctcctatgcgagcaagcggttggttggggcggagacgcggtggtccagcacggacggcga
ggcctacgcggccgtatgggcggtgaagaagtaccatgagtacttggcgtgtggacggtttgagctgatcaccgacaact
cagccctcacctacatcacgaaggcaaaggacctgacgggcaagctggcacgctacgcgctgcgcctgcagggttacgat
atgatcatcgtacaccggcccggcacccggcacggcaacgtggacggacttagtcggctgggacacttggaggaggacga
ggaagctacggggccaacggatcatccgccgcagcagcaagacaccgccgtcgactcccccgctgatgggaagctgcact
tggttgggttggcgatggcacctcagcgcgcccggcgccttggtggcagcctatctaccttcctgcatggccgcacgcta
tctcaggagttcgaccgggtgtggtcggcccagacaccccggggcggggcgagggccttcctggcactgcgagcaccgcc
tctggccgcagaaggtagcccggtggtgaccgccgccccagcggcagaaaccgcggccctggccggcgatggggggagcg
cggcagccgcaaaggccccgcacagcgacgcaaccacaaaagctgcagcccacgacaatgcagcagggctacgtatccgg
ccggccacagccgcgggattccagcaggccctagcagcgcgggcacagcaggcgtccccactgctgagcccaggaaagcg
gggccgtgttggagccgcgtccacagcagccacggcgtcagcgtcccttcggacgccctcgggggctccgcagcgccggc
gtcggttgccctgtgccccacagcacttacaggattacaccgagaaagggggcagtgacagcgagggcactagccccaag
tgtgggcgatgccagcaagggaagccggagtggaacatgctgctttgtgacttccctggctgtgagcaggcatttcacac
cacctgcttacagccacccctgaggcgcgtccccgagggcgactggttctgcccccagcaccagcagcagcgggctccga
accaaggcgggggcgcgggaggcggccaggggaaaggagggctgacgcctaaccatcccccggctgccgaaggtggggga
agcggcgccatgctcagcggcgccgccaacgtaggcggcggtcccgcaaccacagcagccgaccccctgtcaccacggcg
aaaactcaagattgtgcgacggcacctccctgctgccgcagttacaaccggcagggcggcggcgagggacatccatgagg
gagagcttcccccaacagcggctgccgggacagcggcagcagaccttcaggccggacccggcagctggacggccactgct
gacccacctgagatggagctccctgcttccacccaagcgcacgatctcagctgtcgaacctttgttggcgcccaggaggg
ggcggcgggggagaccaaaccctccgccaccacagcacgggcaccaccccccgagctagtggcggcggcagttgcgcggg
actcctcagatgaggatcctgaatgggaaccaggcagcggaagcgtatcagaggcagaggtttctgaagacataatagcc
gtcgatggcgtgccgcgctacagcacccgtgagagcgccatctgggcagacacggggttgctgcactacctgcaacaccg
cagcttcatggagcggccagacctgacctggaacgagttctacaaggagtgcgcccgcattatcagcaaggcaaggcgct
accgctgggcgaacggacaactattcaggagcggcactcgcaaccggccagaggtgcgggtgctgcggctgtccgaacgc
cagcaagcgctggcggaggtgcatgggcttgctcacccgggggcgcgcggcacgttcgacctgtgccgctcccgcttctg
gtgggagggcatggggcatgattgcaaggtgtacgtggagcactgctcgcaatgccacccggcacagcatgtgttgctgc
gtaacctgccgctgcggcccctacccatcatgcaagtgcatcaccgcgtaaacgtggacctgagtgggccccacgttatc
acgccgcggggcaaccagtacattatagtggcaattgatgcattcagcaagtacccgctagtgggcgcgttaccaaataa
ggagagcgccacgaccgcgcggtggttctgggagcacgtggtgtgtcattggggctcggttgctgtcgtaatgactgatc
aggggaccgagtggcagggtcagttcgccgagctgctggggcgcgagcgaatccgccacgttcgcacaggcgcccgttgc
ccacagcagaatgggcaggtggagcgcttcatgggcgtaatgcgctcggctctggtgcggctatgccaaaccggagaaga
gacggagtgggatacgcaccttccccaggtcgccttgtcttacagggcggcgcggcagcgctccactggctgctcgccgg
cactgctgctgtatggaagggagttgaccctgggacagcagaagccgccgctggaccagcaggcggcggaacccggcgag
gatgtggattcagcggatgagggcgagcaggaggtggccgaggcccggcggcaggcggccaacgctaggcggtccatttt
ggacggcgccgctgccgctgcacgcgccaacatggaatcagcacaagagcgtatgaagcgcgattacgccaatcgcactt
tcaagaacgctccacccaaaccacacactgcggcggcggcagccccgcccacggatgccatcgcggtggcaggggacaca
gacagtgaccgcactgtgaccccgaccaggagcccgcggcgtcccaccaccacggaagcccacaccggggatgtcgcctt
aggagggggcgcggtggagcatgcacgcggagcccgaggcagcaacccaggcgggcgaggccaggaccgcagctccggac
gggggcgtggtaggcggggccagggcggctctgctcccccagcctcggccagccccgaacggagccacgagtcaataccg
gatgacgatccagcgttaagccacttgccgagtctggcaaaagacgcgctggtgtaccgagtgacgaagggcaggactaa
gttgcagcgtgacacggagggcccgtataagtggaagatgtggaatcgaacgggcactctggcgttagtcgaggaccagc
agggccgacagttctcagtgcccacggcgcagctcttggtgcaccgtggggcggctaggtaaccaggggtggaggcgggt
ctgctgcgcggcagcgacggggtgggcggtaaaccgccgtcggggaaaccgcctaaccaccgcgaagcacgagcagcgtg
agatgttggtgtggagagtagtgactgaatacagtgtataggtggccaggtattaaattgtttacagcgcaggcgcgtaa
cctttgctggagtaaaagaaggcgggcccattaataaagggctaggctattcaaaagcaacctcacttggggcgattgcg
tcaacgagacgctggtttatattgggctcagttggaaagagggccgggaggaggaaccgtgttcgcgctttatgacgtgt
gtgcgctttacgccctgcgccccggctaccagcgcgggaggctactggtgaaaagaacaacaccaaacaggcttgacagt
aagattgggcctacggccaccctagagatggaggggcaagaggactggcagttggcgcgaacagcatgcgaggcaagata
gccagctaagccagcaagggcgctgtagcccagagcgcaaagccaccattgctagtttgagtacttacgttgataacgct
tgagcagtaactaaatcttagagcatagctgaaagtagttgagttgcaaggtctagagggagtttgaggacagaagtagg
cgcataggctgtcatgccggcgcttttaggcaggatggttggggcagcagcggccggcgcggagggcgactctccgcccc
tgcagcacaacgtctggcgagccagccagttgacgcccgatccaccagctccgttgcgccccggcgcaacgccagtaaac
tcaacgaccaccgaatatggcgggtcggcgagcagcggggtgagatcaggagggggagggaaacgtgtcagacgatgcga
agtggggttcgattgtagagcccgtgagttgtcgagttagggtttaaacgagaacattaattgtcttgtattatcggtga
cggccgttgcagtgacgcggtcctaacgcattcgaatggttgccgcctatgtgcgtagtggacggacgacctgccaggcc
atgaccagggcatgccaaacaacggccgcctcgagttcacggccgatgacgaggtgcggccgggaggcgcgctatgcaat
gagccttccaagtatgattcaagtgactagaacgttggcgtttgtgagaggcatttggtttgacgaatatctaaacgcat
ggggtgacggacttgacgaccacgcaggcgcgtgcaacacagcggaatgagctgggtctcaccagagacgagcaaaacat
ggctgagatgctggcgcgaccgctcggcccagagcagcgaacagctttctgggcacgtctggccgagcagaccgcagcgc
tggcaggaaccccggcggaagccggggcggcgtcaggggcgtgctaccgagccgccgacgccaaggccggcgcagcggcc
gacgccgagtcggacgacctggaggggggtgttggggccttcttcggcggcttcggagctgtggccggcacagcagcggc
agtggctgcagccggaaggcacgccaacgctagcagcttaatggccggcccaaccagcagcaccaccagcgagtcggcgc
tcctcactccggaacaggaagaggcacgccggcgggccggagcaagccgcaccccgggtcgggaacggagcgagcggatg
tgggcagccgcgtcaacaatgcccagcagccggctgcgcggcagccagctgggcttcgaggtcgttcctcgggagagcga
cggcctgctcgtcccctattggatgccgccaatcaccaccagccgcggcaccccaacgccggcgccaccaccgcagccac
cacagcagcagccgcgggagccgagcgattcgggcggctccgtggtcacattcggcctgctggactcccccagcctggga
tcgccgcccagcaccgccaaccaggagctccaactggcagcacgcatgatggttacctcaccgtcggacagcttcgtgcg
ggatacgtgcgcgctggtcgcagccctgcagcggcgcgaggaggctcgcctgccggcaggggcagagggcgcagcaggac
acatcacgaccgtagcagctgatcactgcggaacgcgggtggaggcccaagcggagaccccggcggtaccggggccggca
gagccggtggaggaccggcgacgaccgctctccatgtcttcaggctcggagatgggtcctcagccgcagcggcaaaaggc
agcgcccccaccggccgccctagtgccccagccgctgactctactgcggagcattcagagtagctatctgtcgccgccag
ggatcccactggtgccgccgctcatgatggccaaggcggtcgcccgctcgcagcagcagcagcagcagcagcagcagcag
cagcagccgcagccgatgcagcagcgacagcagcgacaagtacccggagagcaggagccacggccgcccagctcgccgac
tcggccgcagtcacagcgggcacccgcaggtgcggccccgtcagtaccgcagccgcgacaggaggcacgggcgcattcct
accggcgtgccgggtactcgcgctggcgctctcggtccaacccgggggcagcaccgccgccggtgcaggcgcaggcacca
ccgccggtgcaggcgcaggcaccaccgccggtgcaggcgcaggcaccaccgccggtgcaggcgcaggcaacaccgccggt
gcaggcgcaggggccgccgccggtgcaggcgcaggggccgccgccgcctcgggcactgcctcaggacccgcggcgacgac
agggcggctggctgccgctgagcgctgtgcccctgccgtcacaagtgaagaccgaaccggtggaccatggtggtaccagc
agcgtcaaccgccggctgttccggccggtgcaagcgacggctggtaccagcgcccagccgggcgctgcggagcagacagc
ggcggtggctcgcgccccgcgtaacctgggtacaggccccagccgcgagccaccgcgcccatattggctggagcagggtg
acggcgtgcccctttggctgcaaaatgtggcgatggggctggcagctcgggccctgcacctggcattccgggagtcggag
gacgccgggtgggtgcacgcgatgctccaggggagcgaaatgccgcccgccaccgtcacgctgcgccacagccgaggccg
cctggacgtcgtcaaccgcgaaaaagcgacgcgcctggtcgagacgctgctggaggccgcactggtgaccgccacccagc
acgagccgggatgggcctccaagatcgcggccaccttcgaccgcggtgcgtactagaaggcaatacagcagccagggaga
gacaggctagctgagttaaacagcgtcgggacccacccggcagactgcggactaagcaagggaacccaagcggactgcac
gtaagggacggtttagatgggatagcactgtagggattaattacgacggaatcaggatgaacggagatatggcaaggcca
gggtaaaggggacactacaactgttaataatgaggggagtagctaggagcgtctgggggcagggagcccttgaccgcagc
acacggacgcgtgcaggggtacgtactaggggtagcattgggcgccacatgtctgagtggcaggagcagcctaagagaac
atctgtgcgggatttattgaaggtttgaatagccatacttgagcagtggagagttacgtgggatcaactaagggcaccac
ttcatggggcccgcttgaggatgagggaaggggtctgtgtcggataagggagtcatgtgctggatcacggtatgtttaaa
ggtgcgggtctccccggctggcgccactcggtgccgaaggggccgcactggggcgcgcggcgtaggtgggggcgaaccga
cagc
>Gypsy-8b_cRei_LTR#LTR/Gypsy
tgtaggtgcaaagcacgcggcacctcctgtccgcgccggtacacgttttgtaccagccctcaccagccacgcggcccgct
aaattgctgatgagcagcgtgcaaaagcaatgagtgctggtttctagcatggggtaacacggaaagtcgggatgtgcgag
ggatgcggccgctgcagtgatgggcacacgcatcgtcggtccaacctggaacgcgaggcgtgagcccgtacccttttgta
ctatgtttaccatcaagttgattatgcggggaaatacgaatggactgtacagagcaacgacgtgcgagacagggcgaatt
ctggattccgcgaagcagacggtcaagcaaagggcgggcagcattaaggcccgtgcatatagattggtcgtgttgagata
ttacaatttacgacaagaagcaagcgagtagaggaacggtgcggtaagctgtcggcaaaagacgaatggcgagccggtgg
cgaagacaagggcccgaagcattgcatttggtatgatgtttgcaatacaaaattgggtgacgagtaggaggcagtttgag
cagaagggttgcggaccgagcaagcggtcgaaggccaaaagccgtagtcggcgacgaagggtcggctgcattcaacggtg
aatatggtgatatgttcaggctactagttgatgagcagcaatggctggctcagcaatggggtccaggccgggacagcgac
agctggacgcggcctgggcatgcggcgggcaaggcaggggctggcgaaaggccaggtgtgttggtgtgcaaagtgtttgc
gtgtttgacttaagggcgcgcctgagcgcgctggccgaatgtttcggagggcctcgcaggccggaggaaacggactgaat
gtaggagccctcaaggcgctaggcctgaggcgatgtgagtagaaggataggtgaaggtgtgatgtgtgcgtcagggagat
tggcggaggcgtgcaccgcgcagatggcctgcgcggcttggcggccactcaggccggccaagccaagcaggacatagggc
aggccgggcaagccagccaggccacaggacatcgtcctcggcctgaacggcaagtcccaatgccgtacgacccattgagg
gaagtatatataggcgctgccggcgcagtgttcgtcacccagcagtagagtcgtgtttgagacttacctaaccaaaacac
acaaaaaagactcttcaaataacaaatcgggcctggcaagcccaccgctgtggtcatagttagtgtattgccaagacagt
tgtgacgctttgaataggttacgtgtgcacgagggaaccaagccctctggaccaactttgtagccggccatctgcggcca
ggctgaccgtgtaacgtgtgcgtgtgtgtgaatcaacctggtctaccgttcccctgcctcgacaacgcccagccatccag
cccggcaacgtccagtgcagctctctgatctagacctttggaagcgccagctattataccccccacactctccgcctccc
ccatcgtgaggtaacgtgtgggtttctgtgaacaacctgtcgtcagctgtgcacctgccatcttaagggcaccagctgtt
atacgtagagggattatattgtgggacgctctgtgcctcccgtctgtctgcctgtttgttgtttgtgttcgtaccccggc
cgtagacggccgcggggtttcccttcagttcctgttgcaccacaggtgcccaagtttggggtcgcatacccccgtgtcga
ctgctacaccgcgtggtcgtgggtcagtggattctgacacccacctctcaaggcctcaccattggtcatcccgttcccct
cagtcttaggcattaaggaggaggtatcgtgcttctgtgaggcccacccacacactagggcagcaagtccccgaagcccc
aggcctagcgagtaaaaggagcctcgcagcctctgggttgactcccgcgcgtaagacgggcaaggagccccgcagccagt
agggtcggtgtgtcgtaggtaacaagggggttgagtttccccccggggataagcagggactgactaggataatgtcggga
tatcaggttaagggtgtaggtagccccagggatcgggcgtcttgcagtggtgccatccggtgccgtaatcaggacagcag
tggtgaacgtgcaaccaggtcagcagctattgtcagcacacgcagggccgcgctctgccattgtgttttgtgtcgcaggc
actagtctgcgtcggtgtcccctccctcgcaggcatttcccctctcccttttgtgtgcaggttcaatcttcccctgccac
ctaaacaggtttccgttacaggtcctcccccatcagtgacggctgcaccgtcactgcaactggcctttccggcgtcaagc
aatctgtcccaggtcgcccgcgcacgcctgaattagcagcaggctcctagccactgccgtgaccagttccctgtgcccct
accggcgggagggtctcgtcaagcaaaaacaagtcaagacatcggataaccctagccagcggagacgcagctaggcctaa
actaagttccggtagcattctgtgggtcgccttcccctagccttcctctctttccctctctctcctcctacccctcaaga
cccacctgctctggccccgtgccccaatcccggccaagccgactcccccgaaagggtattcttccttccccacctctagc
tcccacatcgtggagtgcgcaggacaggccagcgttgagtgagacagcgtctgccctctggtgcccggtccttgcaagcc
gagcccgcctgtgcggcgccggtgcgtgtcagcacccggcgccccttactttctgtatccttacttctaaccgcctagac
caagaaaccaactaaacaagaccgtatcacagcggcgacaacaacttctgcggagcgcacgtgtgtggcaacaacgtctg
acaacaccgaccgcgtctgaccaaggcccgctctcgtcagcccccacacccgcctccgtctcccttctccccccttctca
gttaagacagcaccgggcgtcatcatacgaccggtgttgggtggctagccatctggaagagacctgcctacgacaagcgt
cttgcctgcaaaacctgtctggctgagcgaaaaaaattagcctggcggctgtaggggggctgtgcgtcgttttaaccgac
a
>Gypsy-8b_cRei_I#LTR/Gypsy
tggtttcgctaccgggacctcttcctattcagcagtctccactgaagatggaggaagaagatgatgggagtaacaaggcc
aagactcgaccaaagagacccagattctctttgggccctgggtgccttcccccctctcaaatccagcagaacccagggga
cgactttgatcgtcttgcggcccactgcagccgttttgacccgtccacccatttagtcagagattggctggatgttgtgg
aagatttagcagaagaatttggctggaccgcatcacgcacactgcagcttgcagttaggcggttagggcccacagccaag
gcttggtacaacgcgtggaaacatgtctacccaatctgcacgtggagtgacttctgtgacgccatgcgggagcgctgggg
agtatcagaccaagagctgcactaccaactggcgagctgcgcgcagcagcgaggagaaactgtgcgggagtatgcggata
ggtatctgagcctggtcacgcagcttcgtcttaactatgacggcaatctaacccacatgtacaacttcttgcggggtctg
gacccaggcctttatgacgaggtttacactatggagcccggcaaccttaccactgctatccagaaggctgtttacgccag
cgagagggcacgctaccactgcgcgggtcgccatgcgcacccccgtggtggcaggcagccgccacttggctacctcagcc
cggactactgcgagcaggtggatgagcggcgacaaccactaaggggttatgaccactgggatgggcaagatgctcaggac
ggccactacaccaagcagcggctgcccaggaccggctactacggcccaagcaggcgggcgtgcgccagcccctccgactc
ggactacgaggccaacagcgttgtagagccaccgaggagcctcgagcgaataccagaggcgtggaaattcctggagcggc
cgcgggagtctgcatgcgtcgcgcagacctcaccagcaacaggcaggcgtgtcactacccgccccaacttgaggaccgta
gcccgttcgctgcttagtcggttctacgcagagtgcgcaacctccccgccacagccaacctctccgtgtctgcatgaaga
ggcggcggacagcagcaaggatgctgcggtgggctatgcgcctgccgcagcgtctcaaccgctggtgcaggagccatccc
cggcggccaagacctctgaagatccagcaacaaagcataccagctctgttcctcccctggttccagcagcagtgcagggc
cttgaaaaggccccatccttgtctccgcccgccacccctgagcgggacaactgcgaagaccagcaagacagggctgcgca
agtggcagtacgtgctgagtgctcactaccgtcagtcggactaggcagttcgcccaggggctccggagccccagggctgg
cagcacctgagccactagtcgcaggagtcacgagacaagacagtgatggtaaggagtggcttgcggtcagcgctgcagca
gaggagcctccaccttctccgccgccgcagcaggacgcggaggaggcgtcgctggcagcaagcaagccaaccgcactctg
tcctctccgcgtccttacatgcctgctggagggcaagccggtgcacacagcaagttgcacaagcaacgggcccccaagca
ttcgtatccgcccccgtccagcaccggctcccccctgggcaatccgcttaggaaggcgcagcagtatccccacagacggc
gttgcccattcaggcactcctaatgtggcggccaggcagttggtactgttcctcccaagatcttcacgagcaccgccctg
gcattcaggccttaggagggggcgcggtgacgggaggctcgatgtcatcactgacagcagcggagcatttgtgaaatgca
gtgtttacgcaggccacgcgccagcgccctttccaccccggcttggaggcccaggagggggcgctggcggtagtggtagg
aggctgcgggcaggaggaaatagttgcaactgagggcagtggtgtttgtgaggtatgggacccaggtggcgcccacatct
tggtgcaaggcaccacaagtccacaaccgcacgatgtctacggtgcaacagcacttggctggattgggattcggtacgga
ttcggatttggggatttggggggatttggggttttgagttccaggatgtactttggggatacgggtttccctaaattcag
ggccgtaaccagggatggaacggtacagtgggtggtcatcctgacccctccatggggccatagagttgtgtacttgtctg
gtttcgggtatgtgtttggagcaggggcaattggtgcgtgttcccacccccagcaagtgcatgggtaggtgcccacaagg
ggccctaacggttcctttgtcaccagaacggattgtccgggatgcgtttgatgttggtaagctggggttcaaaacggcat
ttggatgttgtattttgatattcggtgtttgtatgaagggcatgagcgagtaggcaccctagtcggttgccactggggct
gcctaagggggtaggtgttgagaccctttcaagggaatatttgggttcgggttcaagaaagtgcaggttcctttcgcagt
ctaagctttgtccacgtcatggtagaaagggttacggtatgtggttccatgcacgagttgtatgcgtgggttgggggttt
gcgtaggaaggtgcgtgtgttgaagatgtgctgccgcctgccgcctgccgattcagcagcatcagcaactgtacccaaag
ccgtacgggtctccctgattcagggccgtacggagatacagcgcgaggggttgtcttcctggcccgtttggtttgcgtgt
ttggtttgactgaccgtgtaggtttgctgtggaaatcctggaaccagtatgtgggtgataagcggggtttttggatggga
tggcacttcagggattgcttatgacgagatcgtggtgaagggacatcgcaactgttgtgtgggcaaccccaagggaatat
ctgtaggggattactaatggtttgggcggccagtggagtgggccacttcagggcagcatttcatggagcccgcataaagt
ggggaagggatctgcgtctgataagggatataggggctggtttattgaataatatagggcgcgggtctccccggctggcg
ccactcggtgccgaaggggccgcactggggcgcgcggcgtaggtgggggcgaaccgacagc
>Gypsy-9a_cRei_LTR#LTR/Gypsy
tgtgacaaaccatttagggcattgaactttgaataagttgatataagttgtgacttaactcaagaaagaattcgcaagta
ggtcggcgatgtgtggactaggcagccgcatgcacgcatgcccgggttgaacgaacacgccacccgcgctaggaggttat
gggcttaaccctacctcgcatgcatctttgagacttaagcgcatgttgctacaagggaagggtagagaaggaaggaggtt
atggatgcgtaggtacggacgtgtgtatgcagacgtgtggggattacttgcaggtcttccccccctgtacgctcccttct
ggagacgggagggttcgcactaacccaggttgcgagtgtagaaggtgcgtgtacgtaattgtcagaccagtaggcagtca
gacggaggcggtcagactggggatagattacgtaagtggcaacgttgcacggatggtctgttacgtaattgacaacgttg
cacagggattctagatccatgtacgaccaatgcgggtcgcccctgagtatttaagcggccgaccgcttgttgtttgggca
tagaaccgggtgttagcctgaagaaccataccaggcaacctttcccaggtcgaacggtagtgccgagtggacagatcttc
ccacttcggacacaagtgtaaaccaccattgacattactgttcaatctctcacaaccggcaactcgcggttgttaagcgg
gaagggaaagtgcctaagtctgcgggacacgcagcagcggctttcaccgctggttttcctcaacgctaagctgacccttc
ctctggtcgccctgcctatccccaagctcggcaacccaaccaaggacatcgcgctagggtgctaaacccccccccctggc
agtctcgataccttagtctccacagctatccaacccgttaagaggactaggagagcggccacggcacagcaccagggcac
gtcctcatacgtccctcgtgtgcccccagcgacatcagacgatcctagggcagccccgttactccccaagataggcggtt
ggctagtcgcacgattagttcaacgcgaaaaattttggggggtgcggcgcgtagtgtcaca
>Gypsy-9a_cRei_I#LTR/Gypsy
ttggtatcgagaccaggttagctggtgctcgactggcgggtcgtgcctggtctccccttagtctcgcagcgctatcaagc
taagtcagcatggcgacaccatcgcacgtgcagcccagcagcgtcaattccataccgtactatgagacggatgattgcgc
tcggcaatggctggcacggctagaacgcgctaagcgtatgtacggctggacggacgaccagacgctggatgtggctgtct
gccggctgggagactctgccgcaacgtggtattctggggttgagaactccattaccacctgggcacaattccaaaacatt
tttcaagaacgatttgaggcagataaggaggagttgtacaatcagctggcacgctgccaacagcggcggcgtgaatccgt
acgggaatacgcggatcggttccgcgacctggcatcccagctatcactcaagaccacggaccctgtccacaccttttcct
tcctccatggacttcaaccagatatctatgaacaagtgtttttgatgaagcccaagacgctagaagccgctatccgcgat
gccatatatgtggacgagggtatgcagcgtcgtgtctcaacccctgccatcacaaatcgcccttggcgcgaggagccgcg
tgaccgctgggcagaccgctcggatcgctacccgggtcggttcgaccgtcgctatggtcgggatcgtagcgaggaaattg
aagatcaacgtggtaactaccgaccaccagaccgtcgggatacccgccccttccaacccccagtacgcaactccatgcca
ctacctcgaccggggtcgcaggatgtgcggcgagaccagggtcgaccgggagaccggcgggatgcgccgcagcagcgcca
gaatcaggccggtggccaaaacagcgccattgatgacttggccaaacagatggcgcgcatgacgctcctgttggagggaa
tcgccggggcaggaacgcacctgatggagatgtctgggggcaaccaggccgaggcggatgacacgtacattgaagaagac
tacgaggcctaccacaacaagcgcgtgtcggactttgactacattcccccgccccgacggcgtgtggctgccggtcccaa
tcaaatggagcccgagcgcccccgcgttgcgcccccggcacgcccagcgccccaagccgtgaatgcaccctcacctttcc
ctgcgcctcccatgcgtggaccccgccaggccgctgcgccaccgccagtcgccactggcgccgccgtgtatcgaccccgc
cgagcaccaggcgagccgtctggtcgcacggatcctgtgccggcagcgaatcctgcgttcgtggaccaacaaattgcgga
tgaaattgtgcaaagggtgggcaagtacccagtgcccctgcgcactgcggtggagtgcgacccggcacgcatttacgcta
aggtagggagtcagctgctgcaaacagctcgccagaagcaacccatcaacactgcagccgcggccgctgccatgcctatg
atggcgccaaaccccgtgccaccctggcggcatacggtgacaccggcgggtcccaatactgggcacgagccccaagccca
tcgagacggtccgacccctatggagaccaacacggctgtgcatgccgcacctgctggctatccagcccagttccaggtgt
gtaaggcgagggtcctggtcgctaacgggcggggcgaatggacaccggtgactgccatcgtggactcaggcgctagccat
agcgtaatcacacgtgacacggtgcggcagctggacctgctggatgacgtgcaggattcgaacgccacgttcttgaatgc
ctgtgggcggcgggatcaggtggcaggacggattccgggccttcaactgtcaaccggtgacctgagcatgcggctgagtc
catttgtcagtcaggcactgaactacgagctgctgctgggcactgatttcctttacccggcacgggcaaacatttgctac
caccagcagcgtctggagtacacaacagatgggaacgcccgcgctagcatccccatccagtttatgcgactgagtcatcc
cgccgctttgcggacggaaattgagcaggagctagagcgggaagtctacctgtcacacccaccggtaatgcacgccccac
tggagacggttgaagagactcggtggggtgaagccgtggttgagatcgcggcgacacatgcggcaccgcctcaggagacc
acgcagtcatcatctgacgcttttgtcacctgtgaggagggcaatgacgacaagccgtggtcaacagcatccgtacacgc
ggacagtgagtccagtggctggcagtctgacgaagaactgctgcccccgctgtccgaccaacccggcagcgagtctgagg
ccagcggccccgaagaggagaagactaccacggctgagtccctgaccccgccggctgttgccgctgggacacagcatgag
cccatgatcctaaatggaccccgtttcgtccaggaaaccttgggtacaaccccggtgccgtctggcgctgaccatgacgg
acacctggacgctgcgcgcatgtatggcatccgtgcccgagcgctactacgaggagtactgccctcccccgaattacgtg
aagccatcttggctactgttgatcccaagctatccacacatcagcggcagttgttggcttggtgcctgatgcgcaatcac
gatgtgtttgctctcactactcggcaactgggctgtactacgtgggtggactttaaaatcgacactggagactgtcctcc
catcgcgcagcagccctaccgcatgtcacgagttgagcgcgaggcggttgacagggccattgccgagatgaaggcggatg
gggtggtcgaagattcgacgagcccttgggtgtcgcccatcgtggttgtggcaaagaagaacggccagctacgcccttgt
gtggacctgcggaaggtaaacgcggccacaagggatgtacgttacccgctggggcatattcaggacattttggacagcgt
ggcccctcccgctggtgaggaacgctggctgggctcaatcgacatgctgagcggttactggcaagttcctattgtggagg
aagcgtccaggattcgcactggcttcgcatccccaacgggacaataccagtatcgaaggatgcccatgggagctaagggg
gctgcggctgtgttcagtcacttagcacgcaagatgctgggtccggttctggacgcgcctgccccgggtcacaacccact
cactctcatcccaccacccgagaacgatgcggagctggaaatgtacccgcgtgagcgctgcactgcggtgtacctggatg
atatcttgatctccagccagtcgttcgaagcgcacctgtggcatgtgtgcatggtgctagatctgatacggtacgctgga
ctcaaggcgtctgtgtccaagtgcgaattcgggaggcggaaggtggttttcttgggtcaccaactggatggagagcgtgg
ggttattacacccagcccgcgcaatgtggccaacatcgccgcattgaagattcctacgtctgtgcgggagctacgcgctt
tcctgggcacagtgggctactatcgcaacatgattgcgggtttcgccttaatcgcgcgtccccttcataccctgctcacc
cacgagactccgtggcgatggacggcgcgcgagcaggaggcgtttgacactctgaagacggcgctcactaccgaaccggt
tttgagggcgcctgacttctcacgaccattcatggtacaggtggactggtgtcgtacggcggtcgccgcctgtttggcgc
agaaggatgaggaggggcaagaatatgcggttcaattcgcaagtaaagccatggcaggagcgcagttgaactactgcagt
gcggacggagaggcgtacgcggctgtgtgggcggtaaagaagttccacccctacatttacggaacccgcgccatacttgt
cacggattccatggcagttcgctatctgcagactgctaacgccagtgaccttcacggcaagctgggccgctacgcactga
tcttgcaggcgtacgacttggacatctagcacaaagccgggaagaagaatgggaatgtggacggcctgagccggctgggg
cacctattgggaccggatgaggacgaagggcaggaggaggattatgaggcggagacgtacttggatggacacgaactacc
ggtgttcatgtcagatggcatgactgattccgccacacggatagaagggatacgttctgcgcctagcccagtggtcgtag
ccctcaacctacccacgatgtcttcacgcgaaccaacgacggctcgggaccttggagcgggtggcccccaggaacccatt
cccagggcacatgatctaccttttccacacgtgcgcacttacgcggccggcgtggaaacgacgggtggacacacagtcag
cgctacgaccaggggtcagacgcagttgacgcgcacggctgcacaggcgccgacgtcggcaccaaacaccgctgcaccaa
ccagccccatgcctatggaagggcgagatgagaagcggtgcgtcgtgtgtgagcacgccaaacccagcagtaatctggtt
ccgtgcaatgcaccaggatgcaacctgtactggcactttcactgcttggacccgcccctccctggcgtaccaaaaggccg
gtggtactgtccgatgcatctaacccagccctacgatgatgatccccgccctggcccaccctctacgagtagtgacgatg
atgtcgacgtgtccagctccacagctaccactggcaccggcgagggcgccggatctgcagtggaggagggcgacatggag
gcggtcgtcgtgtcagaagaagcagaagtagagtcagaagacggcattcccgcagaaggtgggcctccccaagccctcaa
accccgacgtggtggcaggacacgagggtcgtctgaagtatggaacgacaccgcgctgcttaccttgctaaaatccggcg
tactgcccatcgatcctgcgaagagcggcaatgaaaacttcactgagatgatgcggctacacaacaagaagaaggggtat
gtgtggagcgaagatcgactgtacaagttgatcaagggtcaacgagtatggtgtccggagcctggtgagcgcgagtcgct
cattcgcgaggcgcatgggctagcccaccaaggcattgacaaggtcatgagcttactagccccaagctgctactggccca
acatgcggaacacggtcaaggccttcatcgagaagtgcacggagtgcaagcccggacgagctaagttgattcgcaactta
ccactgcgaccgcttcacgtcgtaccaatgtgggcggtagttcatatcgacctggccggaccactgaagacttcgacggg
cggcaatcgatatatcattctctgcgtggacggatggagtaagtggctggaagtgggtgccattcccaacaaggaggcct
cggtgtgtgctaagtggttctggcagacgtggatctgtcgctacggtactcccggcgcggtagtcaccgaccgagggcgt
gagtgggatggcgagtttcacaacctcctggtggcgcagcggattacccaccgccacacagcacccaacaacccccaagc
taacggccaatgtgaacggctagttggtgtaatgatggaagggttacggaagaaggtcaatgagaatgaggacgattggg
aggagcgaattcacgaggtggcctacgcctaccgagcagcacggcaagatagcacacgcgtatcacccgcgctgtgcgtg
tttggacgagaactcgcccttgccgctacccgtgcagctccggacccgaacccacctgcttggggagaagacgaggagga
ggcacagggtgtacaaccgcaggattatctcgcattggatcagcggcgtgaagcactcgaagcgctggtgccgcgtgtgg
acgagaacctggtgcgggcaaaagagaggaatgagaagaattaccacaagaggcgcgcgccggcgaaaccccgcgggccc
ccctccaagcgcaggaaggccgggaacgaaggcaaccccgttatttcggctgcggcagtcaaaaatgtcctacctgccct
ggacaccgctggacctggaccttcccagcccccggttccaactgctaccactgggaagccccgcgcccatatgatggcgt
cgcccccgctacagcccgccggacccctccggataggcaacactgcggtaaaaccctccgacccgccggagcagcaaccg
gtccaatcatcggacgctctgagtcatcttcccgacttaccagagaatgcgaaggtttatcgcgtgacgcgaaggaagca
taagctgcagccagaccgcgagggcccgtttttctttgacagctacaaccagtctggtacgctggcgttagtgcgagatg
ccgctggagtgcctttcacggtacccgtgtctcagctactggtgacgaaagacagcacggagaccgcttaagaagcgcgc
gggctatcacggacccgtacgccgcacccatgccggaagaagctgagttcacgatttagaagcttcggacttagctaaaa
agaaggcgatgcagggtgacgggcggcagcgtcacttgactgtcgtcggggcggcctcgccacggtagtagtcgcgctta
cggaaatcctgtcaggctggcggcgagcgaacgaaacgagtaggacacgagatgggagtacgaaagggcgcaacccgcgg
tgaccagaaaatgaggcggcagtcggtcatcggggaaaccttaaccccactcgacacgaccatgtcgacccgggacccgt
cgaggaggccacccgtccgactcagctgaccgactcgacagatcgctagcgctttcgcgaagcgagcgtacggctcatgc
cgcgccgcgttgcccttttaacgcgccaactgcggtgtcttctgtcaaagcccacaaccgcgtctacgacgttcacgcta
cccaacccctcttaaatctctccatccccacgcaaacacttacctgcgacatggctcccacgctgcgcccgcgaggcaac
gggtcgcgcaacccgcacgctgtgtgccagcgcccggctaaaggcacctcagtttccctgctaggccctatgacccagca
ctacggtctgcgcgcgttggctgcccgcatgaaggcggccgctgccgcgaccaatacccccccgccgtcgccggctgact
ccagcagcgccacctacagcagcaaggatagcaccgccaatccggtggggagtgacgtggtctcgctcaacgcgggcgtt
gcaccggccgctgaggagcagcaccacgaggcgctgatggcccagatgggcatggagatgatgggtgagtgtggccacgc
cgccaccggggctacggtcggtactactcgcaacacgtatgtccacgcctccggcgaccccaagggtagcggccctgacc
gaatcgggatccacccctctaccgcagagtccgtggacgccaacaacgccgacaccgccaacactggcgactccaacagc
tccgtccacaacgccaacaacgtccccaaccacaccacaaccctgatcaccgtgcggctcgacccgggcgacgctcccct
gccgcaggacaacggcgtcggatatggctggtataccgtggtgcccaccgccttcgcccttccgttcgcagaggccatca
agaacctggtgcagggtgagtacatgcggcaggttcaggagagctggaactgggtgtacatggcccgggaatgggagcgc
gctgcgcggcacctggcagctcagcagcagaagaccctgcagctcctactcacacccgtgctcggcgaggcagccgctag
tgaggccgccagccaggcattcgcctttgagccctgggggggggagcagctcatgaagggcatcacccgcctcggctacg
ccgtgccctgccgcaacaactgggactgcgccgactcatggttcgccctcaccacactcctcctctccaacaccgacgtg
cagggtgaggtggcgctctcagcctcctcagcgatggagactgtctggggcaagccgctgaacaaccccttctgaaggca
acgtcaacatgttcctcaatttctatcgtaagcagtttcaagtatcagcgtggccgcggtatttttgctgaccgacgtgg
tcgtcggatcaattgcgggggaggtcacagc
>Gypsy-9b_cRei_LTR#LTR/Gypsy
tgtggcgcgacacatggctcattgaactttgggcttgacaaaataggtcgcgacttagcgaacatgcgcatatgcgtgtg
ggggcgtggatgttttcccccttgacagaggtggagaggcggcagggttcgcactaacccaggttgcgagtgtggaaggt
gcgggtacgtaattgtcagaccagtaggcagtcggacagaggcggtcggactgggaggcagattacgtaagtagcaacgt
tgcacgagtggtctgttacgtaattgacaacgttgcacatggattctagatccgtgtacgaccaatgggggtcgcccctg
agtatttaagcggccgaccgcttgttgyttrggcatagaaccgggtgttagcctgaagaaccataccaggcaacctttcc
caggtcgaacggtagtgccgagtggacagatcttcccacttcgggcacaagtgtaaaccacaattgatattactgtccaa
acctctcacaaccggcaactcgcggttgttaagcgggaagggaaagtgcctaagtctgcgggacacgcagcagcagcttt
caccgctggttttcctcaacgctaagctgaccctccctctggtcgccctgcctatccccaagctcggcaacccaaccaag
gacatcgcgctagggtgctaaacccccccccctggcagtctcgataccttagtctccacagctatccaacccgttaagag
gactaggagagcggccacggcacagcaccagggcacgtcctcatacgtccctcgtgtgcccccagcgacatcagacgatc
ctagggcagccccgttactccccaagataggcggttggctagtcgcacgattagttcaacgcgaaaatttttgggggtgc
ggcgcgtagtgtcaca
>Gypsy-9b_cRei_I#LTR/Gypsy
tggtatcgagaccaggttagctggtgctcgactggcgggtcgtgcctggtctccccttagtctcgcagcgctatcaagct
aagycarcatggcgrcmccgkcgcacgtgcagcccagcagcgtcaattccataccgtactatgagacggatgattgcgct
cggcaatggctggcmcggctagamcgcgctaagcgcatgtacggctggacggacgaccagacgctggatgtggctgtctg
ccggctaggagactctgccgcaacgtggtattcaggggttgagaactccatcaccacctgggcgcagttccaaatcactt
tycaagagcgctttgaggcgaatcaggaggagttatacaayctgcttgcacgctgccaacagcgccggcgtgaacccgtg
cgagagtacgcggatcggtttcgtgacctggcgtcgcagctgtcgctcaatacctctgaccccgtccataccttctcctt
ccttcgtgggctacaaccggacatctacgatcaggtgttcttgctgaggcccaagacacttgaagaagcaattcacgacg
ccatctacatcgaggaaggctcgcaatgctacyctgcaccmagcagccgccgcagtcgccggtggcgtgaccagtctccc
ggccgccgccatggccgcaacagggaccggcggttcgcggactgccactaccgctcgtacgatgagtcccattactacgg
cagccgtccatcacgacatgggcgctactcatcgccatcaacacaactccaagcaaaccgcgggcgaggtcacgaccatc
atgacgtgcaacaagtcgacttrtacgacgccgatcaagcggatgaagccgctcttgagggtcttgccgctcacatggca
cggctgatgcgcctgttggaggaggtggcagggcaaggrcctcacatgttggacatggcgcgagacagccgttactacga
ggaagawacgtgctacgtgccgtatgaggagtacgaaacacaccctgacgccgagcgagggggcgagcaggtgaccgtcc
cttccacgcaaccgtatgcgccggacacccctgagctcacaccatattccacaccggyaactgcgcttgcgcacccacct
cgcgccaccttcccgacgcacgtttacgtcatgcagcagaccgtatccccgccgccagcagtaatacgggatgacacgcc
ccagcgkrcayatcacttggagcggattcccgcgcagcagcccgcgcaacctgcggaggagagcmakgatggtgcaggcg
aggacgtgaagggcgtggacacgtaccccatgccgttgcacacaacactcggatgkgacgccgcatgcaatcaggacccg
gcgcagcccaycgagtgcgcacctmctgyaaaccccggcagttccgtgcctggtgtccaatcgtcaccccagcactkgcc
aaccgtggacagggatacgcccgtgctcgagtcgcccgacacccgcgagrggcttactcgggactcacctgctgtgcagc
agatgccgccagcagcgccgcatgtgcctgagcacgcacccacaccaccgcttcaacagacagcgctcctgtcagctccr
ccggcggcctggcttgcttgtacgccgccgcgtgcttgccttgatgccttgacggggcaacctgccgatatgacaaggtg
tcaggggaatcgccagtcagatgagctgcacgcgccakgcccgaacacgacggccgccgcgctcccaaccgttactcccc
ggtcatccatctttcatgcycaaggctgttacgacacgccactkgcaccgccaaccaatgacacggtgttggagctgcca
cccaaacccatgttccgttcccctgacgaagcaccaaagttgtccgcgggacycgagctcccctttcatgtccagctatc
gctcgatgcgattcgtctccttccggccctgtcaagcgctcacctggccgcgcaggcgcccagtcatggggcgtgtggcc
tgcaacacaccgccatgtgggacgtaytgcaagacggcatgaggatgggagagcaacgacaagacggcacgcctagtcaa
gaggacccacgtcctgtcacgcccgctgtgtggcaccggtaccccctgccgcacaacatggacacttcgcctcacaaacc
ctcaacgaattataaggtcgctggcctactgtacgccctgctgcatcgggtcctttaccgcacggccctgggcaagagca
acctccactcgcggagcagcagtttcgactcacctgctttcatggctgagcactccgctgatgcaacatgcacgtatgag
gcgccggcgcccacgccaccaccagaaccaccgccgcatgtgtgcacggcagcgtcaaacgccgccacacgggcaccaca
gccccgccacctgtgcaacggagaccgtcacacttaatattagcaggccaaactcgaaacgaaatctgagagcgagggaa
ccttgtttggtaaactccgaccggcagccaccaacatggcgctcacctatgggaacctggtgcgctggtatgacgatacc
ggtaatctggagcgggcaatcagcgtggagcgactgagagttattgaaggtagcgcggagcagtcagtgtgtagaaatgc
ggctccaacggtagcgagacccaccggggatgtacgctgctgcgccgaagctatggccctcacgccgcggcctatctwat
gctcccacgtttcgcggcagcaagcatgctgcagctcacagcgagcgaggagacccaccggtggttggacgtggttggac
tggtaaagggagaagcgctgcttwctccaactgcttactccataaaagacaacagcgcaaccgcctgcaacactgctaag
cgtaagcacgaacccgtacaacggcaaatcccaagtcttcccacagtattgtcagcaggaggtgttcgccattcgccatt
cgccattcgccaccaacggacattcgccattcgccaatcaaccaacggacattcatcattcgctaaccaacggacaaggg
caaaacacacacctataattgcggctggccgccggatccacagcgagcctgcgaagagccacgcactctccatggcgtag
caccttgtagttcgagtccaacgcgccattactgggacgccgcagcacagttcaactgcttttggccgacgcggtcgtcg
gatcaatcgtgggggaggtcacagc
>Gypsy-9c_cRei_LTR#LTR/Gypsy
tgtggcgcgacacatggctcattgaactttgggcttgacaaaataggttgcgacttagcgaacatgcgcatatgcgtgtg
ggggcgcggatgttttcccccttgacagaggtggagaggcggcagggttcgcactaacccaggttgcgagtgtggaaggt
gcgkgtacgtaattgtcagaccagkaggcagtcggacggaggcagtcggactgggagryagattacgtaagtrgcaacgt
tgcacgrrtggtctgttacgtaattgacaacgttgcacatggattctagatccgtgtacgaccaatgggggtcgcccctg
agtatttaagcggctgaccgcttgttgcttaggcatagcgccgggtgctagcctgacgtaacattccaggtagccattcc
caggcaacacctcatcgcracatctatcactgagggcaccagacgtgacattcctggtagccgctccctaaccaaacact
tacgcaccagtggatggtctttcccactgcgctgctactgtaacggtatacggttgacttaccgccccgtgccaatcatc
cctcgggagggaaactgcctaagaccgcgggacgcgcagcggcagccttcaccagcaatccgcttaggcactacgctgcm
mcccccctctgtctccccaggggaaccagccggcacagcaccagggcacgtcctcatacgcccctcgtgtgcccccagcg
acatcagacgatcctagggcagccccgttactccccaagataggcggttggctagtcgcacgattagttcaacgcgaaaa
ttttgggggtgcggcgcgtagtgtcaca
>Gypsy-9c_cRei_I#LTR/Gypsy
tggtatcgagaccaggttagctggtgctcgactggcgggtcgtgcctggtctccccttagtctcgcagcgctatcaagct
aagccaacatggcaacaccatcgcacgtgcagcccagcagcgtcaattccataccgtactatgagacggatgattgcgct
cggcaatggctggcacggctagaacgcgctaagcgcatgtacggctggacggacgaccagacgctggatgtggctgtctg
ccggctaggagactctgccgcaacgtggtattcaggggttgagaactccatcaccacctgggcgcagttccaaatcactt
tccaagagcgctttgaggcgaatcaggaggagttatacaacctgcttgcacgctgccaacagcggcggcgtgaacccgtg
cgagagtacgcggatcggtttcgcgacctggcgtcacagctgtcgctcaatacctctgaccccgtccataccttctcctt
ccttcgtgggctacaaccggacatctacgatcaggtgttcttgctgaggcccaagacacttgaagaagcaattcacgacg
ccatctacattgaggaaggctcgcaatgctactctgcacccagcagccgcagtcaccggtggcgtgaccagtctcccggc
cgccgccatggccgcaacagggaccggcggttcacggactgccactaccgctcgtacgatgagtcccattactacggcag
ccgtccatcacgacatgggcgctactcatcgccatcaacacaacyccaagcaaaccgcgggcgaggtcacgaccatcatg
acgtgcaacaagtcgacttgtacgacgccgatcaagcggatgaagccgctcttgagggtcttgccgctcacatggcacgg
ctgatgcgcctgttggaggaggtggcagggcaaggacctcacatgttggacatggcgcgagacagccgttactacgagga
agatacgtgctacgtgccgtatgaggagtacgaaacacaccctgacgccgagcgagggggcgagcaggtgaccgtccctt
ccacgcaaccgtatgcgccggacacccctgagctcacaccatattccacaccggcaactgcgcttgcgcacccacctagc
gccaccttcccgacgcacgtttacgtcatgcagcagaccgtatccccgccgccagcagtaatacgggatgacacgcccca
gcgggcatatcacttggagcggattcccgcgcagcagcccgcgcaacctgcggaggagagccatgatggtgcaagcgagg
acgtgaagggcgtggacacgtaccccatgccgttgcacacaacactcggatgggacgccgcatgcaatcaggacccggcg
cagcccaccgagtgcgcacctactgtaaaccccggcagttccgtgcctggtgtccaatcgtcaccccagcacttgccaac
cgtggamagggatacgcccgtgctcgagtcgcccgacacccgcgagaggcttactcgggactcacctgctgtgcagcaga
tgccgccagcagcgccgcatgtgcctgagcacgcacccacaccaccgcttcagcagacagcgctcccgtcagctccgccg
gcggcctggcttgcttgtacgccgccgcgtgcttgccttgatgccttgacggggcaacctgccgatatgacaaggtgtca
ggggaatcgccagtcagatgagctgcacacgccaggtctgaacacaacggccgccgagctcccaaccgttactccccggt
catccatctttcatgctcaaggctgttgcgacacgccacttgcaccgccaaccaacgacacggtgttggagctgccaccc
aaacccatgttccgttccccggacgaarcgccaaagttgtccggamccgagctcccctttcatgtccagctatcgctcga
tgcgattcgtctccttccggccctgtcaagcgctcacctggccgcgcaggcgcccgatcgtgggacgtgtggcctgcaac
acaccgccatgtgggacgtattgcaagacggcatgaggatgggagagcaacgacaagacggcacgcctagtcaggaggac
ycacgtcctgtcacgcccgctgtgtggcaccggtaccccctgccgcacaacatggrcacttcgcctcgcaaaccctcaac
gaattacaaggtcgctggcctrctgtacaccctgctgcatcgggtcctataccgcacggycctgggcaagagcgacawcc
actcgcggagcagcagtcycgactcacctgctttcatggctgagyactccgctgatgcaacatgcacgtatgaggcgccg
gcgcycacgccaccaccggaaccaccgccgcgtgtgtgyacggcagcgtcaaacgccgycacacggrcaccacagccccg
ccacctgtgcaacggagaccgtcgcgcttaatatyagcaggccaaactagaaacgaaatctgrgagcgagggaacyttgt
ttggyaaactccgaccggcagccgccaacatggcgctcacctatkgtrcgccggtrtgacggrtaatctggagcaggyaa
ttargaacgactgggaggtatcaaaggcagcgcagagcagtcagccatgcggagtcmccccgtccaagtgcaaggccgtr
rtaaggcggcagtagcaacacagcagtcgrctcgaacggtattgagacccaccggggatgkacgctgctgtgctgaagcc
akggcccttacgccgcggcctaatgctcccacgyttcgcggcagcwmgcrwgmyscagctcacagcgaggagacccaccg
gtggttggacgtggttggactagtaaagggagaagcgctgctagcgctgcttactccaactgcttactccataaaagaca
acagcgcaaccgcctgcaacactgctaagcgtaagcacgaacccgtacaacggcaaatcccaagtcttcccacagtattg
tcagcaggaggtgttcgccattcgccattcgccattcgccacmaacggacgttcgccattcgccaatyaaccaacggaca
ttcgtcattcgcyaaccaacggacaagggcaaaacacacacctataattgcgsctggccgccggacccacagcgagcctg
cgaagagccacgcactctccatggcgtagcaccttgyagttcgagtccaacgcgccattactgggacgccgcagcacagy
tcaactgcttttggccgacgcggtcgtcggatcaatcgtgggggaggtcacagc
>Gypsy-9d_cRei_LTR#LTR/Gypsy
tgtggccagacaattagcgcattgaactttgcggatagcaaagtgaggtgtgacaggtgttgtcgcgggattgatctaga
agcgccgagagccgtctagaacagtctggaaagtgcaggcaccggtagctagatcgaagttgctggaagggtcgatctag
atcgaagttgctggaagagtgatctagatcatagaacgttctgtacgacagcgtgtacgacgcaatggggctagggtacg
acgcaatggggctaggacggtagtacttaagccgcggtgcctgttgtctcagtcatagcgccgggtgctagcctgacgtg
acattccaggtagccttccccaggcaatcaaaggacttacggccatagcgccgggtgctagcctgacgtaacattccagg
tagccattcccaggcaacatctatcactgagggcaccagacgtgacattcctggtagccgctccctaaccaaacacttac
gcaccagtggatggtctttcccactgcgctgctactgtaacggtatacggttgacttaccgccccgtgccactcatccct
cgggagggaaactacctgagaccgcgggacgtgcagcggcagccttcaccagcaataccccttaggccctacgctgcaac
ccccctctgtctccccaggggaaccagccggcacagcaccagggcacgtcctcatacgcccctcgtgtgcccccagcgac
atcagacgatcctagggcagccccgttactccccaagataggcggttggctagtcgcacgattagttcaacgcgaaaatt
ttgggggtgcggcgcgtagtgtcaca
>Gypsy-9d_cRei_I#LTR/Gypsy
tggtatcgagaccaggttagctggtgctcgactggcgggtcgtgcctggtctccccttagtctcgcagcgctatcaagct
aagctaacatggcagccccggcgcacgtgcagcccagcagcgtcaattccataccgtactatgagacggatgattgcgct
cggcaatggctggcacgactagaacgtgctaagcgcatgtacggctggacggacgagcagacgcttgacgttgctgtctg
ccggctaggcgactccgccgccacgtggtattcaggggttgagaactccatcaccacctgggcgcagttccaaatcacct
tccaagaacgctttgaggcgaatcaggaggagttatacaacctgcttgcgcgctgtcaacagcggcggcgtgaatccgta
cgaggatatgcggataggtttcgcgacttggcatcacagctgtcgctcagaaccactgaccccgtccataccttctcctt
ccttcgtgggctacaaccggacatctacgaccaagtgttcttgctgaggcctaagacacttgaagaagcaatccacgatg
ccatctacgttgaagaaggcttgcaccgcttctctgcacccagccgcaactgccggtggcatgcggagtctcccagccac
cgccatggccgctacgatgaccagcgattcactgactgccaccaccgctcgtatgctgaggacgatgtgtaccgtcacta
cggcagccatccatcacgacacgagggctactcatcgcaatctcgcgcacaacaccaatcgaaccataggcgaggtcacg
accgccgtgactactcccgtcaaatcagcttgtacgacgccgatgaggcggacgaagctgctcttcaaggtcttgccgcc
cacatggtacggttgacgcacctgttggcggaggtggcagggcaaggacctcacatgttggacatgacgcgagacagccg
ttactacgaggaagatacgtgctacgtgccgtatgaggagtacgaaccacaccccgatgccgagcaggtgcacgtccctt
ccacgcaaccgtatgcgccggacaccctcgagctctcaccacttcccacgccggcaactgcgcttgcgcacccacctagc
gccaccttcccgacgcacgtttacgtcatgcagcaggccgtatccccgccgccatcagcaatgcgggatgacacgcccca
ggtacttcacttggaacggattccctcacagcagcccgcgcatcctgcggagagcaaggagaacaaggatggtgccagcg
aggacgtgaagggcatggacacgtaccccatgcagttgcacacaacactcggttgtgacgccgcatgccttgacgtcaat
caggacctggcgcagcccaccgagtgcgcacctcctgtcaaccccggcagttctgcgcccggtgtccaatcatcatcaca
gcaaccgccaaccgtggatacgcccatgctcgagccacccgacgtccgcgaagagcgtattactcgagactcacctgctg
tggagcagatgccgccagcggcgccgcatgtgcctacgcacgcacccaccccaccgcttcagcagacagcgctcccgtca
gctccggcggcctggcttgcttgtacgccgccgcgtgcttgcaatgatgccttggcgaagcaccctgttaacatgacaag
gagtcaggggaatcaccagtcagatgggctgcacacgccagatctgaacacaacagccgccaaactcccgaccgttggtc
cccggtcatccacctttcatgctcaaagctgctgcgacacgccgctggcaccgccaaccgccgacacggtgtcggagctg
ccaccccaacccatgttccgttccccggacgaaacgccaaagttgtccggaaccgagctctcctttcatgtccaactatc
gctagatgcaattcgcctcctcccagccctgtccagcaccaacttggcagcggcgcaggcgcatgattgcggaagttgtg
ccctgcaaggcaccgacatgagggacaggtcacaacgtggcgcaccgcctctggtggcaacgtggcaacaaccctacacg
cctcccattgaggacgcagtagacgcagctagtcatgctgaagaagcgcaatcagccgcttcgcacgtgcctgtcacacc
cctcgtgtgcgcacagcacctctcatcgcaagacgccgtggttacttcacctcccaagaccccgcggacggacacggcaa
ctgtcccgctgcatatcctgcctcagcaaaccccacactacgagattgtgtgcgtgaaagacacccccgcatggagcagc
agcagcaccgactctctcaccttcacgaccgcgcgctccgctgatgcagcatgcacgtacgaggcaccgacgcccacgcc
accaccagagccaccaccgcattcggcccaactaactctgagacccaccggcctatcgaatacggtaatgttcccacgct
ccgtcgcagcaaacctgcagcaacccacggcgagacccaccggtcccgacctttttcccagacttaccgtggacatggag
accgacgcgcatgcaagcagaagcacaagctacagcctaaccaggaggggccgctacaatcagctgcaatcaatccagca
cgctggcgcttgcgcgagatggcgcaggagttcccttcacggtgctggttacagttgctggttgcgcaggaagccgtcca
aagcgccaaaggccaaacccgtacgctacgattgcacagtttgcgaaactctttacgcactcaccaggccgacggagcca
gcacatgccgcgaagcctggcggcgccagagagcctggtcagtcatccatgcctacgggtcttgacccccgtggcagcga
ccctggcaaaaaactcagtcgtgcatcaggtaaaatgagtaggtgatcaaggtgcggcaagtaggtcgcccgtctgacaa
gtgagtcgacgcccagtcagcggccaaacccggcacgcccaagatccgcgtccggaggcccgacctttcccaaaacttcg
gcgcagcccgtcatgcctgcggaaggctgcttctggccgacgcggtcgtcggatcaattgtgggggaggtcacagc
>Gypsy-10a_cRei_LTR#LTR/Gypsy
tgtagctgcttcgcgtgtgccgacgcatagcgctgtccggacgcttattgcattgcacgtccgcccgagcgcgctgtggg
caccttgactccgtagagcggggctacgcacgcattatgacggctagggtacttgccgacggttggaccggagagtgagc
tacactggttacggtgatcagaggcgataagtatgcagcctcatgcagtttgctcaagcggccagagcacgggagagacg
tgaagctgtgaggtaatgcagcgacggggcgtgaacatggaccgcctgccaagtgccttgcgagatgtgggcacgagacg
atatggttctataggaccacagagatgttattggccggtctgagcggcaatgagagaggcggccaggagagacgtcagca
tcggttgcagacctccccccccccgcccctgacagaacgcggtcggcggtgaactggactgcgcgagtatgatttgcaca
taaagctgtacataaagtgtggcataacgaggaaagggctgcagtctgtcggcagcagcccgggcatggactggcggtag
ctcgctgcataggggacttgaatgcttgagtcctacagcgatgtctgaagacgataagtggttagggcgaagcggtagga
gcgttttccccgaggagcgcttgtcgacgcggagccattatgcggttcggccctccggctaccctgggcgcggcgacggt
ctttaggccgaagcctgtgccagtggtccgggagccttgcgcgcttgcttttgtgtgactttgctaggcggcaatagcgt
ttgcaggcctagactttgagggacgaatagagaacagggcgggttgagggatggagactgggcattgatgctcacaccct
tccctagcttgccccgtgcccttggtggccctggggcgttgtttgagctacggtgcgcatttccaaatagcgacgcaagc
agggggtagttcaggcgctgcatggggacgctgcatgagggcaaagtctgagtggaagctggcccctgcaccttccaggc
ctagctcccctgcgccaatcgcgatggtggaaggtgcccggggcaatataggagcgctccggagcgccaagaaactaacc
cgccactcctgtgtaatacgccacgagtaattgacaagcacgaaccttgctcataccggaagaacagtctcccagccctc
aagggctcttctcccctgacagcgggcctgtcagcaagtttccagcgccaaggcgcgacagtgattgaggcctaaggcaa
tccgccagagcctcctcttcagcgggctcctgtgccccggcttccgcattcgcacgcccggtcgcatcgaccccgtgcac
gacagttcgtgacccgtctgctcccgcgacgtggtcctgtggtatcttacggacttcgactacgtatatcggcggctacc
agcgcctggacggcaacaacgagcctcgcgagcccctcggctgagctcatcgccacctaccgagacctcccgacagctct
ctccaggctgtggcttattccctggattctgcttcccccttggtttatctacaaatcaagactactctgagacttccctg
acgaccccaacgtgaagaccggcttgcgagcatcgattcgtcgccgactgcactgggtcaagaccctgagttgttcaaga
cctccaataagacctctggttggctcttgagctctgtttggtaacaactgactgcatactgagattccggttccattacg
gttgcaaggctcgcttgactctaggcttgcagcagccgcattgtacctaatgtttgggagaaggcagctgagtgagacag
ctcccaaagcgcccgttgctcggactcgtaccccggcttgacacacgtgtcgttgcccgcagggagtccgctttggcgca
ttctccaacaggtcctgcgcgacctcggccctcacggcccggcgccagcgcctttatacatatcctgaccgccaacgacg
attcagtggagtaacaaggccttcaagacctggtttattgggtgtaccgtctgacatcaacggcgggcatcaccaacgta
ttcaagttcaagcgcatcccccccttgcaacgcacgaaacagccgcaggcgtcgtcatacgactgttgctgggagaagct
ccgttgtagtcggccccaacacatcgcgctgcaaaaggtgtccgcccagcaggacgtggccggcccgcgcagagtagcga
cagggctgcgtgggctgcgtggcgctgtggacgggcggggcacacacacgaaacacacgcttgccgatcccgcggttgag
ggtcaatgcctttcagcctatacgcaatatgcaaaatggatttgtgcatgctcatatttacatatgcacccagcctgcgc
tgctggcctcagctttgcggcacctccgcgagtgcctgcatgatcatgtgttgctcgcgcgagcacagcaagcaaacgtc
gcaagtgcaccaatggtgcactgaacgagtttgagccaactataatgaaactcgcgcgcgtagtagtgccatgtgatgga
tcgaatagctttagtgttcaagaagtcgttatgctgacagagcgtagaaaaagaagagttgtgtgcgagtgccacacgta
cacacacgcacgcatgccgtcgaaccaaccccatgtcgatgccacctggcctggggctgctctgtttacatcgctagaac
actttgcaagatcgcgagcccctatctgtgctgggttggtagagccgggtggggtgtcggcacattcaggattgccaaag
tgggggcggctcggcaagcccggattgccgagtcggagatgcgggattgccgaagcgggggcgctccgaccaacttaacc
cctgcgcccagctaacccgaatgtggtcgttgcctggtcgatacccaaatgtggtcgtgaagtggtcgacacgcatctta
cagcggggggggtgacccccccctgctcccgccctcccatccaatttatccccacatgccagctcacgtgacattgctcc
gaagcatgtgtatcctttaggaatgttggggaggggggggtgcagaggtgagggtgtccctccccccgcagtgccgagga
gggggggcggcaaaggca
>Gypsy-10a_cRei_I#LTR/Gypsy
atcgacttcctcatcgacttctcttcgtcgtcgtcaagatctatatctacaagcttgagtatttgactacaactacagcc
cgagacctatttcgtgactacgtattttctgccaaactcatcggcaaatacttctgcttccagttttgagcgattcctct
ttgtccacaacatcgtgtggactctggaagtgctcatacatttacagtgagactcttaccgactcctgagcatctgcgac
ctttggcctttctgtccttgacgcgtccaacggcgttcctttgagtactttctggttcaacaacgtcgtctttgactaca
atataccaagtgatactactggtgcacccagcctaaacacacacacatccgcatcggttggtcttgtgttaggcggtcac
agccctaccgctaccacggcaaccctgtctctacagccgtccggtagtcccttcgtttccccagatcctctggtgggtcc
ccctgacccaagcggcaccccgaccaagtcgtcggccgccaaccggccccgcccggggccggccatcccctccactcctc
ctccatcttcgggccttccccccgtcgacatggcctcactgctgaccgacgcgatcgccagtcttggccggtggcaggcc
tttcgcagctatgacggagaatccagcacccacgagtggctggaagacctcgaagagaccatggacaagatgggctatcg
gcagagcagcttcgtcgagcgtgcctcagagaagttgcaaggcgaggccaagtcctggtaccgctggtggcgtgagtacg
accagccgggcccactgtcgtgggaggatttcaaggccaccttcctggacgagtttggcctatcgacgtcagactgggag
gagcgcctggtcacctgccagcaatgcctgcaggagcccacccaggcgtactccaaccgcttcaccacctacgcccggcg
cgccaaccgcatgaacgacccctccctggtcactgtctacgtccgcggcctcaagaagtccctctccgaggccctggacc
tgttcggacggcgcacccctacctccacgctcaaggaggcgatgcgtgcggcagccaacctcagccgctgcaactggcgc
gcgctgctggctgacgaagaactcccgcccgagcctgccggccgacgtgtgcgctttgaggactcacgcacgaccgaccg
cccccgctcaccctggactcgcaacgccgacgtacgccgtgaggaggagcgacggtactcgcgccccagcagtaacggca
gtagcagtggcagtggcggcggccaccggggcggcagcagcaccgcgcccgttggtggcggcggcggcaacggaggcggc
ggcaaccgtgaccgagaccgcaacgaccgtaacttacactgctggcggcaggctggacgagaccccggcctccaagctgc
cacgcccccacgggcccactggcgggccaagccgaccgctcttgcagcgtctagtgacggcaacggcgcctccaccgcgc
ccagcagcgggactgtcacgggcgcctccgccccaggcggcggggcctgcgcccgcagcgcgtggtgtgcgagaggcggc
ggcacggccgctgcctgacaccgaccggccccgtcccgcacccaacacgagggcaccgggagcagggccagcaccagcac
gcgaggagccgcgcgctgtacccctgcgctcctctgccgcagcggcgacgcaaccccagcgagccctaacccctgacccc
aagcccccggcaccgcgggtgccgccgcgcacagaccctgtgacgcgcacggaggaggctcaggtggctgaagacgtctt
tgccaagattgcggctcactctatcacgctggccaaggcggcgcagtgtgacagccgcgctatcctggccaaggtgggcg
gcaagtgcctgggcctcgctcgcagtgccagcggcggcgccggcggcagcaacaccggcgtcaagagcggcctacttgcc
gaagcccaacctgcggctcctgagcaccgcagtgacggcgaggaagacagccctggccccaagcccccgcagaaggagta
ccagatctgccgcgtgcgggcggcgtgcctggacatcaacggcaacgagaaggagcaacgcacgtgtgccgacactggcg
cttccaactgcgtcatcgctcgtcgcgccgtatccggcctgggcctgctcaactacattcgcgacacccgcaccaagttc
taccacgccaacggctctgaggaccgggccaagggcaaggttagcgtcacggtgtgccttcccggcctcacgcgggctgt
ggagatgtacgtgtcagacgccgagaactacgacctgttgttgggcaacgacttcctggggcctctgcgtgtggacacgc
gctacagcaacatgaccctggagtacgacgaccactccgggcaacggcgggccgtcccaatcaagatcacccgcagcagt
gggcgtcagcgcaacgtgccgttagcacggctggacacgcacgcctacgtggtgtccaccacctcaagcaactacaacag
tggcgctgaagaggcggcggcgtgtgaggaggcgggtcccgacaccaccccctcgccgctgcagccgacggcggcagcca
caccgccggcgttgggggcccacgcccggcggctgccacggcgccaccacaccggtgtgcggccgacacagctgttcctg
ctggacggcaacggctcctccccctcggctatggcggtggacgcacccacccccgatgcttcggacttggagccggttgt
gccaacggcgggcagcgacaaggacggcaccagcagcacccaggctgagctaccacccgccaacatggagaccaccagtg
agcccgccaccggtggcgccggagaagtcttgggggttggtgataccgtgtgctgtgagccgctgttcctcaactccaag
gagataacctctcaagacctcacgggcctggtggcgatgctggcagacacgccgccgaaggaggcagcccctactccggc
tgccccaacgaacagcccaagagccaaggtggtgcgtcagctgttcagttggccagcggacgaggcggcgccacccgaag
acgcgatgtgcttcttggtggcagttaccaccccaaccgtccagcaggccaacccgagccacgtcacacttgcggagtgg
ctggacaaggcacctgacgtcaccagcgggctggagccaatcctgcccccaacggccacgccgctaccctctggcctgag
cccacaggagaagcagcagcggtggttgcaagcctgcaccccgccggcggatatgcctgtccgcatggtgaccaccgcca
accccgcgacgggtgcccaacaccctgtaccagaggctttcgcagcaggagtcaacgacctgccgctcaaggagatactg
gtggccgtggacggtcactttggcggtctgctggtgagccctgagaaggaaggcctagtccctctctcaccattcaccgc
aacggacagcagcggcagctacctgtccagggccgactcccccggctcccctcccagctacatgggcctgctgcaagacg
agggtgacgactggtacggcggcgccaccggtctacccctgccacgcggcaagcgtgggcggaaggcctttgtattcgtg
gccgactgccacagcccactgtccgtgtggagcggcatgtcaggaggcgcggagtctccccccctgatattcacccagct
gtcggagctggacgacgaatgggaggtcccacccctggcgccaccgtccgacgacgaggacgaggcgcccgcacttatgg
gggcacatgatgagtacgacccggcagtgggctggagtcgcggcggcagctcgcgctctccacccaccaaccaaagtccc
tttggcgccaacttcagcggccgtagtggtggtgccaccagtgacggcagcggcggcggcagcctcagcagccacgccca
cgccgaccccatggacgcagcggtggtggagctcttcgtcatggacgctgacggcttccttcgccgtccctcccgtgatg
aggttctctctctcccaccgacagagcacctgcagctggctcaagagtatggccggcgccaacgggagttacgcggccgc
cagaccccaacgacgcgcgagtgcagaccatgcgcgagcggtggacctgcgacggcaccgagctgtcaccagagctgcag
caagtgttgctggacaactacgacctctttgctctggacgactcacagcttggccgtacggactgggtcgaggccgctat
tgacaccggcgacgcgccgccggtgtgcctcaacccctaccgtcacagccgtgtggagaccgaggccatggaggccgagg
tgcggcgcatgctgggcgctggcatcatccgccacagcaactctgcctggtcctcccccgtggtgatggtgcgtaagagt
gacggcacgcaccgcttctgcgtggacctgcgcggtgtcaacaacgtcacgcagccggtgcgcttccccatgccacacgt
gcgtgacctcatcgacacgctggcaccgcccctgggcgagcagcgcgtctactcctgcatggacctcaagagcggcttct
ggcaagtgggcgtgcaggagacagaccgctgcaagctggccttccaggctcccagcggcctgtacgagttctgcgtgctg
cccatgggtgcccgcgcctcacccgctctcttccagcgccttatgaccctggtgctgcggccggtgctggcttctggggc
gggcctgggctaccaccccacgccgaccgaggagacgccacgcaagtgctgcgtgctgttcatcgacgacatctgcatct
ggtcaccgtcgcagcaggagcacgccgcggacgtgctgacggtgctggacctgctgcgcctggccggcctggtgctgtcg
ctcaacaagtgcaagttcggcacgcccaagtgccagtttctgggccacgtggtggacggcgtgatcggccacatcacccc
ctctcccgacaacgtggaggccatccggtcctaccccaagcttcgcaccgtgcgtcaggtcaaggccttcctcggcctca
cctactaccgtgagcaggtggaccactttgccaacgtggcgctgccgctctaccagtgcctgggcaagatgggcttccac
tggggtgagcgccaggctgcggcgtttgaggcgctgaaggaggctatcacgagcttccccatcctgcgcgcacccgactt
cacgcgccccttcacgctggctactgacttcgccaagacagcggtggcggcgtgcctgtcttagcacgacgaggacgggc
gtgagtacgtggtgagctttgcctccaagaagctcaacgacacgcaggccaactggagctccacggacggcgaggccttt
gcggccatgtgggctattaccaaggtctaccacgcctacctgtacggcacccacttcacctggtgaccgacaactcggcg
ctcacttacatcatgaagaccaaggacctgacgggcaagctcgcccgctacgcgctcaagcttgcgccctacacgttcac
cattgtgcaccgggcaggacgcaagaacggcaacgccgacgggctgagccggctggggcacctgcgggacgctccctctg
acgaggaagacgaggacagcccacagcggaagcccaagcgcccagcggcggcgacggccatcgacctggagtccctcgcc
gacgcctttgaggcggagacgctgctgttcacggcgggttccacgtctcccccgcgctacgctgaggtgtgcgtgctcga
gcggctaccttcgctgaccgacggtatcggcggcgagctgttcgaggacgagtgggacggctggccggcgtcgtggcgcg
agcggctgggagaggtggaggttgacggccccgcatcacagcaactccccgccacgccgcccacgtccctggccgccatg
gacggcagcaccagcgcccccaaccccatggtggcgttcaaccttcccggtgagcaggacgctgagagcagccacactcc
ggggccaggggcagcaaccgcaaagggcgtcgcttcaccaccaccagttggcggcggcggcggctacggcggcggcaaaa
gcagcggcggcaacgtgagcagcgacaacgcagtcacgcccaccctgaccattcaaccgctgaccctactcagctccact
gagctttcaactgaccactggtggcggcagtggtggggtctgccgaaggcctctccgtctaccgacagcgctgacggcgc
caccaccagtaccgccagcggtgacccggtccacctgaacatggtggaggccggcgcatccggtggcgacgaggagcgac
ccaccagccggcgccgccctctctccagcttggcgagcccagcggcacagacagtgcccggcaacacaaaccaagcaccc
ccggtggcgctgcctccggcagctacagcaggtggcggcaacgccggcggcggcagcggcggcaggccccaccgcaaccg
ccaacgccaaccccgtagcctcaacggcagtgttgacgtcggccttcgcaacggctgcggtgccgactacgcctccgcgc
cttaagcccccactacccggtgcgcccgcgtcctccaatgccggtaccactggcaacgcaagcgcaacagcaacggcggc
tcacaccacaacggcaacccgctcggcggctacaccatcagccacggcaggtgtggcgccaggcaacacgagggcagaca
gcggtgaagacagtgacgctgaggatgacggcgacggggcggcctcagacgatgacggaggttacgagtctgcgggcagc
gtgctcgagattgacggcgtgccgcagttccaccccaacgagtcgcgcgtgtggcaagaccaccgactcctacagttcct
gcgcgccgaggcttcaaacaaaagtctgcggcggcagcttgagaaccaggcggttgagacacgcagcctgcaacagcaga
agcagtcgctacagcagcagctgagcaacacagttcacgcagagaacctccaactgatgcagcaggtgcagaacctgcag
caggagctgacccacacccggcaggagctgacggacgccgtgagcgacggcaaacggctgttcaacgagacggagcccta
cctcctctccaacgtgctcagcctgcggcagcggctgacgcgagcggaggccgctcccctggcggccgcgctcgcaaagc
tcaccggcgtggaggagaaccaggaggccatgcagctgggcgtgttcaaccccacggaggccgtgtacaagatcaaagac
tcccagcagtgcatccacttctaccccaccaccgcctaccactttgagtccctgagcgccgtgaccctgaacgcggcggc
gggagtgctacagacgacggaaggcagccgctgcttcgtgcgcagcgtggtggaccacctgcagctccgcccgctgggta
cggcggaatcgccggaggtggcggcggcggccgaggacctgcgcctcctgcagcgccagctggccaaccccatggccgct
ctgctaccggaggatgacgagtacttcgacaaggcgactaccgcgcaagacaagctagccaagctgacgcagcgcgcggc
gaccgcccaggagcgcctgcaccgtgccaccaccatccctttcgtgtgcgtgcccctgcacgacacaaacaccacggagt
aagcgcggctggggcagcagtgagtaccgagcaaggctggcttcaaacacgggacggacggtgcggggagcatgggtgta
cggtatgctgagtacgggggtgtggcggcgccagggtggcacttgcgtacgccaccgcccaccacgaggcttgacgcagt
cctgtcggcccagtaagaatttaggtgcctccataagaagttaaggcatgtcgggtatgggttgtttttgggttagggcg
cagaggggcttacgacaccagtgcctgtggacacgaccggcacgacgcgcggcacaacacgcacaaaaaaatgatgggac
ctgaggagttgaacggcgatccgactgcatcaagttaaaggctatacggttacaaccatttgtgtgaggttcgggccaca
aggcaccgatgtacagtatggcatgaacgcggggaggtggggatcaccgcgtgtgtgacgttatacgcatggttacggcg
ggcaactggcagtgtggcaagcatccttcggaatcaaaaaaagcatcctgcaaggcacgtttgacgtatggggatgcaac
gccatgacctgctatgtgactttggagcggcaaggagacgggcaaggcaaggcgcttgcacgggtggtgaaccgagggtg
gaagcgcgtgcgtagcagctccgcgtcggcttaggggccgtgctgggactcacggcttacacgagggcaagcgacagc
>Gypsy-10b_cRei_LTR#LTR/Gypsy
tgtagctgcttcgcgtgtgccgacgcatagcgctgtccggacgcttattgcattgcgtgtccgcccgagcgcgctgtggg
cactttagtccgcacgcggggctacgcacgcattaaggcaccgcggtcacgactagggtatgtgccggcggttgaacctg
agagtgcatttcaaaacgaatacatgaggcaataacacgtaagcctcgggcaactggctagacggcggaaagggagggag
agacataaggaaaggccgtgacacgatggtgtgacggaaggggcaggaacatggactgccaccaagtgctcggcgagatg
tgggcacgatacaatatggtcttacggagaccactgagatggtattggccggtctgagcagtgtttgtagacgcggcgag
gaggagacgtaggcatcggtagaactaggccctggaccctgacagtacgcggccagaagggcacagggctacgcgagtgt
gatttgcacatacatctgtacataagaatatggcataacgaggaatgggctgcagtctgtcgacgacagtccgggcatgg
atttgcggaagctcgctgcataggggacttgattgctcgagtcctacggcgacgtgtgaatacgataattgattaggttg
aagcggtaggagcgtttccccaatgggcgctcgttgacgcggagccattctatgcggttcggccctccggctaccctggc
cgcggcgacggtctttgggccgccgcccatgcccgtagtccgggagcctagcgcgcttgcttttgtgtgacttttctagg
cggcgatagcgtttgcaggcctagactttgagggacgactagagaacagggcgggttgagggatggagactgggcattga
tgctcacactcttccctagcttgccccgtgcccctggtggccctggggcgttgtttgagctacggtgcgcatttccaaat
agcgacgcaagcagggggtagtccaggcgctgcatggggacgctgcatgagggcaaagcctgagtggaagctggcccctg
caccttccaggcctagctcccctgcgccaatcgcgatggtggaaggtgcccggggcaatataggaccgctccggagcgcc
aagaaaggaacccggcactcctgtgtaatacgccacgagtaattgacaagcacgaaccttgctcataccggaagaacagt
ctcccagccctcaagggctcttctcccctgacagcgagcctgtccgcaagtttccagcgccaaggcgcgacagtgattga
ggcatcggccttcagcccgagcctccgtttcagcgggcccctgtgccccggcttccgcatccgcacgcctggtcgcatcg
accccgtgcgcgactcttcgtgacccgtctgcccctgcgacgcggtcctgtggtatcatacgcatctcaactgcgtaatt
cggcggcttcaagcgcctgagcgacgtcaacgagcctcgcgagccccttggccaaggtcatcgccacctgccgacagctc
tgccaaggctttgaccttctttctggattcagctatccttctggtgtatcttctatttaagactactctgagattctcct
gacgaccccaacgtgaagaccggcttgcgagcatcgaatcgtcaccgagtccactgggtcaagaccctgagctattcaag
acctccaacaagacctccagctcacatctgagctctgtttgggaacaacggactgcctattgagattccggttccatctc
ggttgcatcgccagcccgacgcttggcctacagcagccagtttgtgttcatattaagggagaaggcagctgagtgagaca
gcgcccaaagagtaccgttgcttggacttgtgttcggcttgacacgctcgtgtcattgcccgcagtccgccccggcacat
tctctctcaggcattgcgcgaccccagccctcctggctcggcgcccaagcctacaactatatcctgaccgccaacgacga
cccagtggatttatcaaggcctggtttactttggtgcaatacctgacatcaacgtcggacattaccagcaacatctgtgt
tcaagcgcatcccccttgcgacgaacgtaacagccgcaggcgtcgtcatacgactgccgctgggagaagctccggtgtag
tcgggccccaaactcatcgcgctgcaaaaggtgtccgcccagcaggacgtggccggcccgcgcagagcagcgaca
>Gypsy-10b_cRei_I#LTR/Gypsy
ttggtttcgctaccgggacttacgactcatcgacttctcttcttcgtcgtcaagttcaagctattctgcatttacaagct
tgagtatttattgactacgacttcttttccgactacagactacaagtctatacttctgcggcctacctggcctaaactac
tcacacgcaccagttggtgttgtgtgtgacagctaccacggcaaccctgactctacagccgtctggtacccccttcgcct
ctccagatctggtattgggtcccccagaccccggtggcactccgaccaagtcggctgccaaccggccccgccaggggcca
gccctcagcactacaccccctcggcccagtgcacccgcggcacccagcatggccacggacatgctagcggttttcttccg
ctggcagggggtcacctgttacaacggctcagcagacccacacgagtggctggaggatattgaggaggagatggcacgcc
tgggctatcgcccgtgtgactacgtggacaaggtgtcagagaagctggagtccgctgccaagacctggtaccgtgcatgg
aaggttctgcagctgggtccacttctatgggacaacttcaagacatcattccttgaacagtttggcttttcatcttcgga
ctggactgagcagctgctggattgtgcgcagcagcccggcgagggcgtcgcagcgtactccaaccgtttcctcaccctcg
ccaggcgggcccagcagctgaccgacccctccatcgtgcgagcctacgtccgcggcctgcgcaagtcagcgtcagttgct
ctggacttgttccgtcccgccactggctcactgcagcagactatccgggacgccatcgagctcagcaagcatgactggcg
ggcgctgctcctggatgacggcctgaacgatggcgactccaccggcagcgaggacgccggcgaccgccgcgtgcgctttg
aggacgagccacgcaccgtggagcgcccgcggtcttcgtggagccgcggctatcgcgacctgtatcgcgatgaagaacgc
cgcccatcccgatcagagggaggcggcaacgacaatcacagccgccgcggcagcggcggcggcggtggtgccaacggcag
tgctggtgttggtggcgacgcggagcgctccggccgcaacctcgccaccccgcacgacctggcacggctgcacacccaga
tggcgcgcctgagcctgaacatgcgcgaccgcagtgacgggcggcgtgaccaaggccgagaccggcaccgtcgcgagctg
aacatgatgtggcgtgaccacaacagctcggagtgtggcagcgtgtatgactccgacagcgacgtgtcggagggcgagct
cctggccagtgagctcaagcggatccgggacttcgacctgggccagcggctgccccgcagccgagagcccctcagcccgg
atacgcgtatggaggtggaccggcgaccgccacggcactacaccgctggcggacggttccaggaggaagccgcggccaag
ttaccgcgcccctaccagacgggcggtgacggttggaccagaccgctgattgagcggccggtcaaggctgctgagccacc
gccccgcggggcggcggcgagcctaccgcgggcaccgccgggcacagcctcagcggcagcagcggtaggacggggtgtgc
gtgaggcggcggccaggccgctgcccgacgcggacagaccccgagcttcaaacaacacgagggcagcagggctggcgccg
ctgccggtgcgggaggagccacgtgccgcaccggcgcgtgcggcggtggcggccccgccagtggtgcaggctatgagagc
cgcgccacccgaccccaagccagcagtacccagagtggcggcgcgcacagacccagcagtagcgcgtaccgaagagaccc
aggtggcagacgacgtcttcgccaagatcgcggcccactctatctctctggccaaatcagtgcaatgcgacagccgtgcc
atccttgccaaggtgggcggcaagtgcttgggcctkgcgcgcagtgccagtggcggcgcgtacggcagcagctccggcgc
caagggaggcctgctggcagaggcccagccggcgggggtgcagcacgtcagcaccgccgaggaggacactcccagccgca
gcctgcagcagcctcagttccagatatgccgtgtctcggcggcgtgctatgacgtcaacggcggcgaggtggggctacgc
acgtgcgttgacaccggcgcctccaactgcgtcatcacgcggcacgccctgtcagagctgggccttttgaacaacatccg
ccccacccgcattaagttttaccacgccaacggcacggaggaacccgccaggggaaaagtcaaggtggtggtgtgcctgg
ccgggctgacacggacggtggagatgtacgtgctggacgcagccaactatgacgtgctactgggcaacagcttcctgggc
cctatccgcgcggatatcagctatagccgcggcgtcctggagtatgatgatgacgagggcggccgccacaccacacccat
cgccatcacgcgtggcggcggcgaagatgagccgccagacctgctcgcacggctgggtatgcacgtgtacgtggcgtcaa
ccagccctggcagcggcaccacaggcacgctgacgcctagtgtgggcgggcctgggctgtcagacgtgcagcaccagatg
ccggtagcgacggtggcagaagctcgcgatcagcagccgcgccagcgccaccgtgacagccacacccggctgttgctcat
gctagacggctctgagccggacgaacccttgtcgcacccagtatctgcgcttgggagccagcagcaagcctgtgggccag
gcagtcacaacagccctaccggcgccgcgtccggcggcagcagcggtggcaccagcgattaccaccgcagcggtggtggc
gggctggcggccggggcaacaacagtgaaggcagcagcaacgggagcggtggtggcggcggtcactgtgacacgccgcgg
cccacggcagcctgcacgcagcaggcgcctacctcactatcacttactaaagcagcaggcagtgcagcggtacctgaagg
agcttcgcaagcggctggcggccaagcgccccccgcaaaacccttcatataagccgcccagccgcgtgtctcagcaacag
cccccggactagctgccagctacacgagggcaggcagcgccgggagcggtggccttcgggcgaaattttgtatgacggca
agaggtgggtcctggcacggccacggyggccgtgcagacacacagccttcttttctcttttgcttcttttycttctggat
tccacaagggcgtgcataacagcacaccgacagtatcggtgagcctcacaggcttggtgacatagggaatacccatgaga
gttagtgcgtgggaaaggcccacacattggccccgcccccacatgactagatgtatgattgtcaagcccaggggctgggg
catttggttttaaagttatggtggcgaagccrcagcctagaagcgaaggcgaagtgggcaggcgaatggctccatacggt
atgatgcgcaaggaagcgggacacgtaggagaggtttgacccggttgacaggtgtggctgtgttgtaatataaacaagtg
cagccataatgtggtgcactggagtgtcttcaaacgggttattttgagtcaggttgaacatttggagcggcccagytgcg
aaagcgtctggcatttatagggtgccraaccctgccgctgtggcgccaggtggcatcaaggctggcatggcacctgcatc
tggcttgatatggatttgcttagttgaatgaggaagggctttgaagcttggtcattggttatcctgcaggccacgtacgg
ggcacagcccctgtttttttgggaaatggcaagctgggcaggcgcgtgcgtagcggttagcgtcggcatttgggccacgc
tgggactcgtggcttacacgagggcaagcgacagc
>Gypsy-11_cRei_LTR#LTR/Gypsy
tgtggcgacaamagatgyacttcgtaaatccgcggctgacccatctttgctactgcagaggaaagagtagaaagtgccgc
actgcaacaggttcctgctttccccaatccccgccagtgcgkgtgtgtgtgtcccatgcccctcgggtagcccaggttcg
ccaacaccgccccttccaccaarggcccacggtccagcaaggatcccgtcttgarcatggcgagcccaagccactacgta
tagcttccagcggcgccgagacgtgagtcgcggcgctgctcgtccaagttccaccgaccaagaccaatcaagatccaagg
ccattgtggatcagcaaaatatgataaatagttgagcgagatgatgagcatagcagcggcattaggccgcgtcgagttgg
ttgatctrgtagttcgcgatcgaagtttccggacttgctcgatgtttctagtggcgccccgggctagcctagaatkttcg
aagaagttgtttagcacacccaccatcgagcgacgttttgggtagttgacgaggtcggttgaaggtstggcacgcccgcc
accggwagtagttacctagcgatatmtaggggcctgacgcacattccaggtcgactcccacagctgcacagcacctagcg
ttgcctgaggaagcctaagwctacgaccaagcagccagagacgctagcggtagccgccccgctcacaactaggtcgcacc
aagcctgtgcttagctggctccttgcccgaacattcgtggccaactctgactccacagcctggttgcatcaaggcaccag
ggctcgtttggcgtgtgctgtgtcttgcggtcacaacccgtggctgacggcagcatacttgtaacggttgagtgcaaaty
cccctycgcgggytgccccttccccttcycctgcgaccgacgcgtgcggaccggactggacctaagcccttcgccatagt
gcgcggcctctagtgtgtcaggcttcccccgtcaccccggcgcctacagtctcccttctccccttctccggtytcccttc
gagattgcaacatcctactgtgatccagcctctgcctcccttctccctccaccggtytcccttcgagattgcgaccgact
accgcwcccggctcctgctttcttctgccagccatctggtctgcataccgtatccwccagccttgggtgcmagcagctcg
catctgttgtaccgacttgcctgcctgtgcctgcagtctgtagcactcgcataggattgcttgcttgtaarcgcacawac
ctgttgtacagacttgcytgcctgggagcttagcttgctcagctcagccgggttgcgcatcagcagcgcgtacgactcca
gcgggtactcagccttatagggtagtctcgctcctctctcytatccaatacctctggcgttctacacgccctaacaacta
cgcccaggctccgcctgaggctacggcttctatcccctctttctctcgtgcaggtccggccwgccggccgccacgtctct
ctcccttctctctctccctatccctttcctttacaggttccccagytctccktgtacatacgactgaatcatctctcgac
cacacctctggtatctccgactattgcwgtgatcgccgcaggcgcatcttgatcaccccgcaagtgcccaggacagcggc
tggtatacagggtcgggcgtggcggccgtccagcctctccacgctccgtgctcataccctgggaaggtcaaagcggtgca
ggyctgtcgtcatacagctgcatcgtggccagtgcctcagtgacagcccgcgttacagcgcaaargtttttatagttccc
ggttttttacgggtgctgcgcttttaggcgaca
>Gypsy-11_cRei_I#LTR/Gypsy
tggggggagttgcgggaaattgtcctgagctcctctgcgtccccttaycgtcattcccagctttcctggctacgcccgga
tttatccgtctactgcgacagctaaaatggttgactccgacgccgaatcywcttcatctgcgtcaagccggcgttcgagc
cgttctacccaactcargaagggcatttcgccctctgctcttaatgctgtycccacgttcaacccctcctctgatgaccc
gactgattggatcgattctattgaacgggttggacaggtgtttggttgggacgatcccaccaaactagccgttgcccgct
gccgcctgctacaytccgccagggtttgggactctgctggtaaggacatcgaytcctggccgaagttcagtcaagccttc
ctcgaccgytttgccctacgagaaacagaaatctatggccaactggcatcctgccgccagggcctacgcgagtcagtacg
tgattaytccgaccgtttccgcyatcttctggcccgtcttgrtatcaggcctggccgcgattacatgtaccactacctgc
gtgggcttcacccccgcacctaycgcaaggttcacctcttgcgccctcaaactctggaagatgcgattgacggcgccatc
tacgtcagcgaagttgaagattgggacgacgccagcacagggcgcagcgccccggcacctcccgaacgcagggtgcggtt
tratgaacaaccgccaaacacccgcagcctaccctctccggcaccccccacgcctcctsagactcgccatgaccgccacc
gtccactttcmtcctccctctcccgccgtgatgacagcgkcgtacgcccccgtgatgagaagtatactgaccgttcgcgc
acgccgccgcggtccgcctctcccccagccccagctcctgactcctttgagcgtgagctggaggmtctgcagtctaagct
cgccaagatgacgttggcctaccgtcacggccatgatttgtccaccaatatgtatgaacgtgaggaggakgstgctgtgc
ctgcatacctctcycaccgctacgctagtgactccgactccagraccgargatggcagggagtcagagctgtactcccgt
gaacacgccgtcttcaccaccaagcgtatcagcgatyccgaacccgtacgcttgcccaacargcgtgcgcccgyagacmc
cgacgcccaacctatggagatcaacaaycggccgccgccgcgccgcgtcagkrctacccgtgccccgtccaaggcccctg
ccgacacgccagycccctcaactcaccgwgccgcggrycctggggtgcccatagatacctctcccgrtkctgccgycagc
aggscggccgtgccttcccccgcgcgyaawgacggcartracarrkgcgacacgrtttccgctggccatcgtgrcgttgg
ccgcgcaayccgtcgtccygktggtgggactacccgtgccgaaaacaccccggaaacaccgtcttcaactcctcctcagc
agcraccgccacctgcggcggtccctctcawcccggctacggccgagccaagcccgccgccagtctcytgcaccaccttc
ttggcctctcgttctcaagacttaactgcttcggaccctatgcccgtcccggatgcgcacaccgcacggtgggattctct
gcctctctacaacctggacagccgtctccccawgttytcagtgtgccgggctacggtcacactaaccaacgyccgtggag
agaaagagagcatyagggcagtggttgacactggcgcctcytacagtgtggtgcctatgcayatcgtgcgccgcctgrac
ctgytgccttacgtcgctgamtcacgcgccatgttcctgaatgccgatggtrtcaagaagaaggcaaccggtcaartacg
tggcatgcaggtggggctgggccaagatctgatgtacacyatggacatgtacgtgtcccaagcccaaaactacgakttac
tgctgggaatggacttcctgtaccccatcaaggcttccgtggatttcggcggccagcggctgctgtayaccaacgactac
aaccaacgcagtcacgkgcccattrcwtgtgtggwcgtcgaggagcctcctyccctcgagacctccctgcccgggctgca
aggaatgccatctatcggatacaattctgggacctacggccacgracgggatgcaatccccgccctgcaatycgtcagcc
mtgtgggccacctgaaagagaaggcaggtaaggcgctgtataccctcaagagcgccgccgtggaggctgcctctactgcc
tcgtccggcatgraacagctactccaacacctgccgcgtaccgctraggtgcgctcttggttgtttaccacctgggaraa
cgcgttgacaaaatggacagccaaggagtacggcaccgtgtcaaaccagattacacacgacgccgccgtcgtagcaagca
cccctaaracgcccctttcttccgacagcccttcaaacaagaccgctaccgtkaagaacctgcctcycctcgggacgccg
cccttggcgcccgtgcgcatcccgcgcsctaacctttccgccggrccaagccctrgctyaccyccaacttctcctggcct
cctctrcgakkcacccgcacacttctcctgcgrcatctcgccgscgactgccgrcgaawstgcagcggctgaggccttma
ttgccttggcccatcaggctggcgcgttcctgccacctgaagcttccaacggcgmaygttcccctcctccttctcgctcc
gcctctgcgtcgctgaacgtgttggaaggcgttaaagccacatgtcaacgtgtgggagacgagytacctgagctytscga
cggcgccgcacccaycaycgccgctcctccgccgtcttcccgcgctccaagcaagatgtccccaaccgagcargagcasa
ttcgtgcagccgccttaccgccggtgcgtgcaarcccacttatgacctgcgatcagctggcccctgcagcatcccagcag
gagccaggagttgtgcccctcttccttagcgacgggmacactgatgcccgccgtatgrattttatctcagactccccagc
tcggcctcctcttccaccgccccagcaggctgccaacacgcccaaggaagctacgtcgtctgagaaakttacacccgaac
cggaaycagcgcctgarcctgagcctggccctgaacctgatgatgagcctsaacccgaaccccgcaccctgccacgacgc
gtaaaggtgcgctctgaggctgcacagcaccctcagtctgccgcggcggcggcccttgccaccgctgccgccactccacc
tccagcacyccagccaaccgtaacggragcccctacaaggcctgtgtcggtgttgccgccgcgccgcgtcaatgctyccc
aaytacyccgtacagayttgtcaacgccgtccgtcagccaagagattgcgaccgaagwgcccaacgctgacccgaccttg
ttccctagtggagacggacgtgatccaagccaagyttccgtacaccccaagccggctctcgaggagtcgcccgccatgcg
yacccatatgcycaacatgtttgatttcgagrtgakaccccctgactgctgtgacagcgaacctacggargrcctacagt
gtgacatctgcggcaaaggagagccgcccccaaacarcctgcttatctgcgacagacctgctraacgccctgcccatggc
tgtgacccgtactgcctgtggccgcgggtacttaacgtacyatatggctcttggtattgtccccgacaccwgatggaaac
ggccarcctctcwggagggcgtggcgcgracaagggcccggtaccggccttacccggtcgtgcgycgagcataggcccgg
tacgggccgccgccacggcggrwgctgttgcggccgcggcggctgccgctgcaacyccgcaaaacgacggcgctgtcatc
ccgaccgccgccaccgtcaccaagactcaagggcgcctgcgcgccaccgcacatggaatggarwcccawggataaacagt
tacgcgatctgccccccgctaccaaawtgtccgtccaacggcccctacgtgtacagaagctggcaactgccactgtacct
cctatcgtcctgcatcgacccaaaacggaccgcaaccgakrccctcycaccagtytccccgaccaaggtatyttatttta
ctgctggcgcacgagcccaatcaaatggaggggcctgcgtctcctacagccgctargcaacgstggtcawcaatcgcctg
ccgcacggctcaagatcatttcaacgcgktttatgtagtgcaagccgacctgccgccgcaagcaagcagaaatgcctggg
tcagcacgctactgggtcatgcaagggacgcatgactgaaggcccggtagcgacagc
>Gypsy-12_cRei_LTR#LTR/Gypsy
tgttgcagcgtgcaatatcatttatcgaacgatatagcttttattaagctacgacatgcaaaaattgcttgtgacggttc
agtgactctacgaacggggccagctgtccccgtcgattcaaccccgaaacgccgggagtccgtcctgcggaccagactct
ctaagttcccccgattccgtacccgctacggtgaacccccgagccttgaaatagtctcagctctctatgcaacgataagc
aagcttactcaaacacttgtttattcggagagtgccactggttccgaccccagtgtgccgcgggagcgaagcccgcctaa
gactctcagctttcaaaagcttatccgttctcccgaactacaaca
>Gypsy-12_cRei_I#LTR/Gypsy
tcttttgaaagctgagaccggccaccgcaacaaggactgcaaggaacccgccgcggagccccccgtgcgccccacggcgt
agagtgctgcccaaccgcccagtgaccagcgtgttggagtaggccttgctgctgctgccgttgcgttccgtgccttgcgc
caacagggggccctaggtgtgctgttgtgggtctcgccaggggccgcaccccctgcagacacgccacctccggcactgaa
cgccgccgaactaccgactgagacatccccgaatcccgaactgcaaacaatcctatccgaatacgaggatgtctttgccc
ccatcaccgagttacctcccgaccgtggcgtttcccacacgattccccttgaaaagggcgcacaacccacgttcaggccg
ccataccgactcaccccgcttgagaaggctgaggtgaacggctgacctgctcgaacgaaaatttatccggccctctgcct
ctccttacggagccccgatcctctttgtcacaaagaaaacaggcgagctacggatgtgcattgactaccgcgccctgaac
aagatcacggtgaagaaccggtttcccctgccgcgcattgatgacacgctagaccgcctggcaggcgcgaagtacttcag
tacactcgacttggccagtggctactggcagtgccgcattcaccccgacgacatcgaaaagacggcattctcgacgccgc
aagggcacttcgagtggctcgtacttcctttcgggttgtgcaacgccccggccacgttctctacgatgatgacccaaatc
tttacaccatatctcaataagtttgcgacggtgtatctcgacgatatcctgatttactcgaaaaccgccgaggaacacgg
aagacatttacgactggtcctggacttgctgcgcaagcacaagcttcatgccaaaatgttaaaatgcgagttctggcgca
ccgaagtgcgatatctgggtcatatcgtgatccaaagaaaaccgaatcgatccggaattggccacttccgcgcgatttat
ccgaactacggtcatttgttggcctagccaactactttcgacgctttatcgcaggcttcggcgctctcgcggccccgttg
acggacttgttccgtctcccgaaattgccgggtacatggccgcctcaggcactgagagcgtttgccgaaataaagaaacg
attatcgactgatgtgctgctgcattaccccgatttcgaccacccctttgcagtcgtgtccgacgcgtcattgaatggca
cgggcgccgtgcttctgcaagaccttcgccctgtcgccttcaccagcaagaagttctcccccgctgagcgcaactacggc
accggcgagcaagaactgctgggcgtcgtcaacgcacttcgcgagtggcgttgctatctgttgagcggcatctccttcac
cctcgtgacggaccaccaccccctcacctatctgaaaacccaagcaaccctcggtcgccgacaggcccgctggctcgacc
tgcttgaggagttcaagttcgactgggtttaccgccccggtcgtttgaacgtggtggctgatgcgctctctcgactgcct
tccctggcacacatcgtgtgtggtgcgatgcgcacgcgccggcatcccgaacagcccacatcctcgactgatgccgattc
cctcttctcccgaattgtggaagctaccgaacgcgatgcgtggttccaagaccctcgccacaccgactctctgctgcgtc
actccaccggcttctaccagaagcaggcggcagactgtgagtttcgcgtggtggtgccgaatgacccgtccctgaaacgt
gacatcatttcccgggcccattcctccgaattgtcgggccatcctggccgtgaccgaaccctgaagctgctgcaacgcac
cttctggtggcccacgatgggagcagatgttgcagactttgtggcgtcttgcgacacgtgccaacgtgtgaaacccgcat
ctgggaagccccctgggcttgctcaaccacttcccgtacccgatatgccttgggagagcgtctccctcgacctgattaca
ggcctcccgaccacacagaaaggacacaacgccattctggtgttggtcgaccgcctcacgaaaatggtgcacgttgtgcc
ctgcaagaaaaccctgagcgccgaacagactgcggacgcattcttcgaaaccattgtgcgcttgcatggtatgccgaaaa
tcgtggttggcgaccgcgacacacgctggaccgggttgtttattcccgctctactcaagcgttgtggcgctcgcctgaac
ctatcgactgctttccatccccagaccgatggtcagaccgaacgcatgaaccgaacactgcaagacatgctacgcgcatt
caccagtgacgaccctcgcagctgggatcgcttcctgcctgctgccgaattcgctatcaacaacttgccgaaccgcacga
caggacagagcccgttctacctgaactacggcttccatccccgcacgcccctacagttggagctcggagatgtcttgccc
gcggcaaaggcttttgctgataacttctccgaccgaatccgaacggcacagcggcagatgacagctgctcaagatcgtgc
caaggcgtaccaagaccagcggcgccgtgatgtggagtttgcggtgggccaacaggttctgttgagcacacgcaacttca
aggtgcagaagggtcagcgcaaactgcttcctcgctggactggacccttcgaaatgaccgaaatgatcaaccctgtggct
gctcgactggccctaccggcagattatccgcctatgcatgacgtgttccacgtttcgttgctacggcagtaccaaccccc
tgccgaaggtgccgcacctcccccgatcattgctttcgatccgaccacgatgcaacccgtactgcccacggttgaaaaga
tcctgaaccacgaaacgaagaagctccgaaccaagacgttgcaccgttactacgtgctgctacgaggccgttcccatggc
gaaagccaatggtgggatgaggctgatctgctacccgaacaccaggcgctgctggacgcttactgggctgcacagcctaa
tgggcggaccgcggacgttcccgcctagaaaagggagcaga
>Gypsy-13_cRei_LTR#LTR/Gypsy
tgttgtagagcatattgttatatgcgatatatgatatgacacgctacggtgtccagaattggggctgttctagctatgag
tctagaacctgcaatgtgtccagagatgggccgctgcatggagtgcagtacgctcggcgacacttgaaatagtcctaact
ggccggcagccagtaacataggtgacctgtgcactagccctgctaaggtcttgctattgttagccgggtcggcaccggct
tagggcaatagctctcgctaattggcacagagccgcctacaaca
>Gypsy-13_cRei_I#LTR/Gypsy
tttggtgccctaagagtgcgccgaaccgctctcttagcagttctttctgtttatcgcgtaccctggattggccatcatac
ctacggccgtttctctgcgccgccttgctccgccggtcgactgtcgaccaatacgggacctcagcgccgcacatgtctca
ggaagaggtcgtgcgcgttaccaagttgctggagggtatctctttcagcatctcgattagcacgacgactactacgggta
cgcgccgttaacgcgccgccatcgcgtttgtgaatttcgcacttgtgcgcctcgcgacctgtgcctgtttcttttgagcg
ctagctcctgatcacctcttatggatcctacgttaggtgatgccccttctgccgcggctggcgccgccggcctgattccc
gctggcgatgccgcggctggctcctccggtgctgctggcaccgctggaatggacgtcgatctgccgtccctgactaccga
gcagcagggtgctgcagtctcggctgctgctgctgctgtcgtcgccggagctcccgtcatcgctggagtccccgcagccg
ccgacctgccgcccaccgtgaccatcgcgtccaccgctctggtctcgctgcttactcaggttggccagcaggtcgcccag
caggtcgcagcgaccgctgccccggccgcgctgcccgcgcctgctgaacctgctgcgcctcccgcgcctgttgcgtctgc
tgcgcctgccggctacgccgctgccgctgcagcgcccgccgccgctgcgcagcccgctgcgcctgttcctgcccaggtgg
gcctgggaggtcatagtgctcagatggggggaagctctcgcaaccctcagacgttgcctacgtttagcccgacctctgat
gttgatgatttctggttcggttttgagcgctacatgcgttacgaacgccagctgacaccctacgatgcccttctttccgc
atgtcactccttcgctgatgccttcaaattcctgcgccacaacgttctcgacggtgagcgcctgactctgtcggagctga
aagatgtgttcctgcgtcgctttgactttcgggtcacgacaaaggctgaggacgctcgggatgacctgcagaagggccgg
gtgaagatggatctagccaagggtgtcgaggaatacgccgcgcgtttccttgagcgtgtgaccgttgcgggattcacgcc
tgggctagacctgaagcatgacttcatgctgatgccattcttccgtgatggcctgatcgacaagctgcagtcgaagtgtg
tgctcgatggggaccggaagccctttactcgtctgatggacctgatctcttgggcttctagccaggagcgtgtgttgcgc
gccgagaaggtgcttgccccgccgtcggttcctaccgtcgcttacgccgcgcaaacccctcgccccaaaatccgcacgca
gactgctactcgcgcccgtcaacagcgcgctgccacccgcgcgtctgcgcctgccgctgcgaccgcccgcgcggacccgc
aaccctctggccgtgatggctggcagcctgctaatcgccgcggctccaagcgcgccgccgatggccctgccctgaacccc
ctgcagctgacgcgcatccgtcacagctcgggccggctcctctccatggtggagaaggagatgtgcgacacccgcggtct
gtgttacttctgctttggccagaaccaccgctcgtctgagtgccctctggctcagcgcgatgggaacggtggtggtggtg
gtggcggtggtggtgccgctggtggtggtggtggtggtggtgttcgccgccgcgagaacggcaacggtcctcgccgggct
caggcccaggtggccgaggccgctgacgcccgcgattagggtgttgcccagcgctgtgattgtggccagcgcgttgggac
atgttgctctgtgaagtttgcaagcttgaacgttacgcacgcgcgtgacttgtgctttgtggatgacgccgctctctctt
tggtggaagagaagattggtcggcctgtcacttcggatgcttgctccgctgcggtgcgcatgtgtaaatcccggatgatt
ggctttgcgtatgcccgtgcctccgccgctcacaagagcctgtcaggccacacaatcttgctcagtccgtctgttcgcaa
gctgcaactttgtattgcacgctatcggcagtataaagcagaagaccccagcatatcagcagtaatgctcatgcctgccc
tttcggatcgtcatcgttccttgctycgtggctggaacctgaaacacacgtttgcgccaggaactcagttgttcacccct
aactgcggtggctcttgcccttcgcctgttacgacagaaccctggcaagtgtggtacgatcctccgaaagctgaacccaa
ggagccctcgtgtgcagtgacagaagtcccggaaggacccgcacaactagatttgtttgctgggcggctgtcgcatgccc
ctgttgttgtgcttgcagatactggagctacgcactgcttcatcgccaaggccctagcggaccgcctaggtttgtcactg
cgcccttcctctcttgctcctgtgcggttggcagacgcatcaaaatgcgatgccgtgggtgaatgcgttgtgcctttgcg
tctaggaactttctctactgagattcgtgttcatgtcctgccctctctcacatcgtctgctgaccttgtgctgggccaga
cgttcctcaagcgcttttgcgttcagatgacacctcatctcggcactcttcatctgcttcgcccctctggtcgtacggct
gtgattcgtgctttgaacgcacctgatcccggcgaccctgagccacgggaattgccgcccctagaggagggtgagcctgc
atgccagctacttgagcagccacctgtttccgccaaggtagtgtctgccaagcgtgccatccgtgctgcctcgatggaag
gcgctaaagctgttttgacttttgtgcgcgccctgtccccgtccgcgacacatgcgccggcacctgagctttgcacggct
gaggcacctcttcaatccatgctcaactctgctgcgcctcctgcgcctgatcctcctttgaaccttcctccggaagtgga
gcagaaccccacgttgaaaaccgtgctgactgaattccgtgatgtgtttgcacccatctctggcttgccgccggaccgtg
gtgttcatcacacgatacccctcgaacctggctctgcccctacacaccggcctcagttccggctgaaycccattgaattg
gctgaagttgatacycaggttaaagacctgctggctaaaggcttgattcgtccgtcgacgtcgccctacggcgcgccgat
tctcttcgttgccaagaaaactggrgagctgcgcatgtgcattgattaccgagccctgaaccgcattacagtcaagaatc
ggtatccattgccgcgtattgacgatacgctggaccgacttgctggcgcgaagtactttacggctctcgatcttgcctct
ggttatcaccagctgttgattaaacccgaagacatacctaaaacggcctttacaacgcctttgggtcactttgagtggtt
ggttctgccattcgggctcaccaacgctcctgctacgtttcaagccactatgaaccgcatctttgcgccgttcctgaacc
ggtttgtgactgtgtatttggatgacatcctcattttcagtcgcaccgctgaagaacatgaacaacacctccgccaagtg
ttggcctgcctccgtaaatggaaactacacgccaaacttagcaaatgcgagttctggcgcagtgaggtgaaatacttggg
gcatattgtcagttcggatggaatccgcatggatccaaagaaagttgagcaaatccgtcagtggccgctgccgcgtgacc
tgtctgagttgcggtcatttgttggtttagccaactatttccgccggtttattgctggttttgcatccctggccgcaccg
ttaaccaacatgttctcactcgcgcgcctaccggacacttggcctccgcaggccctgcacgcgttcgaacaaatcaaaga
acgcctgtcaaccgatgtgcttttgcgttatcctgatttctcgaagccctttgtcgtcatgtccgacgcttcgctgaacg
gaacgggtgctgtcttgttgcaagaggaccgaccggtcgcttttaccagcaagaagttctcccctgctgaacgcaactac
agcactggtgaacaagaactgttgggtgtggtaaacgccctgcgtgaatggcgttgttacctgcagagcgcgctaccttt
tactttgtacacggaccatcatccgttgatctacctcaagacccaagcacacctttcaagacgtcaagcccgctgggtgg
agctactgtctgagttccatttcgactgggtctaccgcccaggcaagctcaacgtagttgctgatgccctgtctcgacac
ccgtcgctgtccttcctgcatgctatgcaaacccgccgtcaagctgccgccgcggcttcctcgccgcctgctccctctgc
gacgccctctgcgcctcgtgcccgtgctgcgcacgcacctgcgcctgtttcctctgggcctgtcgctaccttcacagcac
gtattgctgcggctgtgcgagctgatacctggtttcaggatgcggctaacgtgcgtggtctggctacgagccctgatggt
ctctttttgcgggaggaggaggggagttggcgcatccttgtgcctaatgaccctgatctgaaacgtgatatcattgcgag
ttgccattctgaacgcctcgccggacaccagggtcgtgatcgcactactgagctggttcgccgtacgtttacgtggccta
ccctgacccgcgatgtggctgacttcgtagcgtcctgtgacgcctgccaacgttccaagcctgcttctggcaagcctgct
ggcaagcttcaaccgctgcctatcccggaactaccttgggagagtgtgtctatggacttcattacgggtttacctcgtac
gcagcgtcacaataccgctatctgcgtgtttgtggaccgcctgactaagatggtgcacatcgcgccctgttcccacgaaa
tcaatggacagcagactgctgacctattctttgactctgtggttcgcctgcatggcctgcctcgtgagattgtgtctgac
cgcggcacagtattcaccggagctttcactaccgcgctgactaagcgcctgggaattaagcagtctttgtctaccgcttt
ccacccccagactgatgggcagactgaacggattaatcgtatcttaaatgatatgatgcggaacttttgtgatggaaatc
acgcgaattgggaccggtacttgtctgccgctgagtttgcgattaacaatgcgcagaaccgttccaccggcaagtcccct
ttcttcctgacttacggcgtccaccctaagacaccgctgacactggacgttggaaattccgtccctgccgctaagcatta
cacagataaccttatggaacgtctgaacgctgctaagcgctgtttgcaagccgcgcaagaccgcgcccgccaagatgcag
accgacaccgccgtgccgtgacttttacggaaggccagatggtgttgctgagcacgaagaactttcgtgagtatcaaggc
aagcacaagaagcttatgccccgatgggttggaccctttccaattgagaagatgattaaccctgttgcggctcgcttgac
gctaccgcctggtgaagaaaagcacaacgtgtttcacgtctctttgctgcgaccataccgccagcctgctgacgccacgc
ctgttcgtgtgctacccttgcctgttacgtccaatggtactcccactctgcgtgctgagcgcattctggaccatgagaca
cgcaagctgcggaaccgtgagattcaccgttactacgtgaaattcgtaggacgagacatggagaacaaccaatggttgga
tgaatctgattttcctgatcgcaccttgattgatgcctattgggcttcacgacaggttgccagttctgtaccttctactt
gagctgcgggacgctagctcttggagggggagcagt
>Gypsy-14a_cRei#LTR/Gypsy
tgtcgtgacctggcatgtgaccgtgcatatcgtgtgactgagtgatttgggtgtggttttggcgtgtgggaataggggaa
cgtgcccgaggttggttggctcgacacggtgtattgcatgggaggccggagtacgggtgatccgagagaggatataggtc
gcgtctgagagcggctagagccgtctctcattccgatgtttgcagatctgttatgtcggcctctgcaaatggccgtgttg
gccacggcgtaggcggcctgaagcgcatgcgtagcgagcgagagggtggcgcaagacgatcacgttccggcttacatgtt
gcctcagagtttaacgtccacgcaacacgggcacggtgctatgctcccatgtagccgtgagtgcacccacaggcgggctt
gccgccgcctttgtgtccgcggcatggcctacttgcccgttagcggcattggccactgagggcctagacccagagtctcg
caagacgggcgattcaactaaggacatttgggatgatgacgctaccatgcatttgttgcgcaacggcactcaccgcgagg
gcacatcgccactagagcggcgccgcgcagcacgacgcgcagagcgctaccgcatgcaaggtggtgatctaattctcatg
gggttggacggccgtaccaggaaagtgccgccgccgcctgagcgcctagcaatagtgaagaagacgcatgaggataccgg
gcacttcggtatgcgtcgcacacaggcgttattgctcaattcgtattggtggccgcaaatctcaaacgatgtggagacag
tgctcaagcactgtgaggcctgcagcagggtgaacgctacctttgggtcacgcaatccacagctaacgcccttgccaatc
gggggtctgttctatcgctggggcgtggacctgtgcggacctttccagcccacacagcgtggccatcggtacgtgatgat
ttgcattgagcatttcagcaagtacgtcattttagtgcccctgactgataaggaggcatcctgtacttcgtttgccttcc
ggcagcacgtgctgggactgtacggtgcgtgcgccgaggtggtaacggaccagggcagtgagtggaagggggagtttgcc
tctctcttgcaggaatcgcttattgatcaccgccagacctcagcagatcatccgcaagcgaacggcttggctgagcgctc
tgtgcaggtatgcaagcggtctctgcgtaagatagcacacagcaataccggcagtgagcaatgggacaagtttctgcctt
acatcatgctcggttacaactgctctgtgcattcttccactaaagtcagcccatattctatcttacatgccgtggaccca
gtcactccaccggcaatcaaagagcgttttgccgaagaagttaacctcgacgaccctgaagcggccgctcgttctatcat
gcaacgtggaactgctgttaagcgcaatatgacaatcgcaggcggtaacttgctgacggctcagcaccgcgacaagcttc
gttacgctgcgttgcgcactggaggcatgtccccggtactacgtaggtttgaagtaggtgactacgtgtactacaggaac
accacagctcgcactagcttagaggcgacagcgcggccggacatttatcgtgtcattgaggcgcgtccctcaggcgtgct
ggtgctggagggtaagtgtggcacgactattacagcgcatgtgtcgcactgcgcgccctgccatctgccgatagcggacc
aggttgtggacccgcggctggcgcggccggcccccacgcaccactgtgaggtatgcaagttcccggacggggaagagtgg
atgctgctttgtgacgcgtgcggcacgggatggcatacgtactgcttgaagccacctgtgaaggagatcccggagggaac
ctgggtttgtcctaactgcactaagaagggtgtcactcccgaggaagtagatgccaagggcccaacacctgcaccacgct
cactgcaaccgcccatgcatctgcgcaaactggtgggagctactgtcatgcgtgaagggaagggcaggaacaggaggtca
aaacggcaactgggcgtcgccagttacgcgggaaggcgcgggcgtgctcactatttcactgtcgagtatgaggatggtgt
gtcggagatgctgtcgctgcctgagctccgcaacaggattaccaccgccaagcctaccaagcacgcagctgccgctgcaa
gtgtgggcgagctgggagacctgaccaacgtggagcatgcgcgtggagctctctgcgcgtccatgccgggcgagcacatg
gctgagaaggcggagcggctggcctgtgcggcgcgcactggacgggtgcgtgcccagcccatgacggcgtctgaggtgga
gcaattgtgcgaggtcattccgctggatctgtgtggaagcgtgtttgtgccgtggaagtgcagtgatgaggtagtggaag
tgcttcgtagcaacggttgtcgggtgaggtttagcatggagaaggaggatgtgcgatgtgttgaggagaagagctttgag
aaggccaagtctgatggtgtgtttaatggtgtggctttactagatgtatccccggagatggcagatgttgccctgccggc
ggctagcaagcattcgagtgtgtgtgtagctgccaagttgccttgggagtatgtcacgcaggctgattcggcgcgcctga
agtggttgcgctcgatgcagcgggagcagaagttggtggtgattccgtgtggcacttgtgtgtggattgtgatctttgca
tctgtgatggcgcggagtgcctttgtgcgcaccactggcggtccggttgtgagtgtttccatcttttaagtgcgatcttt
atgcgtgtttttcaacttagcgcctacttatagcagtctcggcgtctttccaatacgctgttgactggggggggagtccc
gcgtaggcacgtggaatgtctgtgtacacacgtacgggcgcgacagctgtcgtgtcctggcgtgtgagcgtgcgtgccgt
gtcacaccgaccattgggtccggtctttgcatttcctctttatcattagcgtgcagacaagacaataagatttacgtcct
gcatgatttggagtcacgcttgtatgcgcggactatagaaagatctgtttggataagagcgtcgtactgcatggaggcag
cgacgtctcgaggccaagtgcgtgggagagagccaccagcccgtcttttggctctcgtcccgaacgtgcgccccgtatta
cagaccaagcctagtctcgttgtaatatttgagagtctgatcaactcctacgacgggaatagcgacatctccggccggag
tctggagctaagccacacagtacgttgagcagggctgcgtaaacgcatttgccttgtgtgcttgtgtaggtaacagagac
acaaaccccgctggcgctcaaatcattctaacggaagaatgcccacagagcgttggggagtttaagccagtttgaggacg
gagatcgccatgaggcggacgttgccgagtgccggagcgaaacgccgcggtggagagcatctgcaaaatgcgagaactcg
cgcagtcgaaggtgttgacgagttctgtaggttcatacatggcagtcattgaagttgcgtatgtcgtgctcatgtctttc
agtgtttgagacgcacacgttgcatcgatgttggaggcgctgtatgccccagctcgcccaggagctcataggagtggtgc
cctgaatgccctgaggctcacttggttgtgttatgtctgaggttcgccattagccgccgtgaacggagcgacaggctcaa
cgcgcatggctatcacgcccgcgagccctctccattgcggttcacaccaaggcagtgtaggcatggtttgtgagactttc
agacgcatgactgcactgagacagacgtacacgcacgcagactggcaatatgcatacggcacaccctgcacaggcccaga
cgttgcagacgagcgccgcattgacattgcgccgcacgctggggggggagtcgccgtcaggcacacgaaacgttcattgt
cctatcatagggcgcgacagctgtcgtgacctggcatgtgaccgtgcatatcgtgtgactgagtgatttgggtgtggttt
tggcgtgtgggaataggggaacgtgcccgaggttggttggctcgacacggtgtattgcatgggaggccggagtacgggtg
atccgagagaggatataggtcgcgtctgagagcggctagagccgtctctcattccgatcctaggcgagctagtctttgac
cgttctattgagggacccgtcctagtggacgttaaactctgaggcaacatgtaagccggaacgtgatcgtcttgcgccac
cctctcgctcgctacgcatgcgcttcaggccgcctacgccgtggccaacacggccatttgcagaggccgacataacagat
ctgcaaacaagtcgccgtcaggcacacgaaacgttcattgtcctatcatagggcgcgaca
>Gypsy-14b_cRei#LTR/Gypsy
tgtcgtgtcctggcgtgtgagcgtgcgtgccgtgtcacaccgaccattgggtccggtctttgcatttcctctttatcatt
agcgtgcagacaagacaataagatttacgtcctgcatgatttggagtcacgcttgtatgcgcggactatagaaagatctg
tttggataagagcgtcgtactgcatggaggcagcgacgtctcgaggccaagtgcgtgggagagagccaccagctcgtctt
ttggctctcgtcccgaacgtgcgccccgtattacagaccaagcctagtctcgttgtaatatttgagagtctgatcaactc
ctacgacgggaatagcgacatctccggccggagtctggagctaagccacacagtacgttgagcagggctgcgtaaacgca
tttgccttgtgtgcttgtgtaggtaacagagacacaaaccccacaggcggtaacttgctgacggctcagcaccgcgacaa
gcttcgttacgctgcgttgcgcactggaggcatgtccccggtactacgtaggtttgaagtaggtgactacgtgtactaca
ggaacaccacagctcgcactagcttagaggcgacagcgcggccggacatttatcgtgtcattgaggcgcgtccctcaggc
gtgctggtgctggagggtaagtgtggcacgactattacagcgcatgtgtcgcactgcgcgccctgccatctgccgatagc
ggaccaggttgtggacccgcgtacacactggctctgccggcctgacactgctgcgagcttaaagctaggcgtgttgccat
tgccacgctgcaaacctcccccccagccgcagcggtggctggttcggtatcctcatccaccctggcacctgacccatcga
acgtgctggggcgcgggtgacgcgagagcgtgtcagcgttctggtgcgttacacccggccggtgctccactttaaagtta
tactcctggagcactagtgcaaaccgtgcatattgccctgtaagcccctcggtgctcatcaggtatagcagcggctaatg
ttcagacaccacctcatcggcaccgaagtgccgtttcgtctggttaccgaccatcagccgctgctatacctgatgagcac
cgaggggcttacagggcaatatgcacggtttgcactagtgctccaggagtataactttaaagtggagcaccggccgggtg
taacgcaccagaacgctgacacgctctcgcgtcacccgcgccccagcacgttcgatgggtcaggtgccagggtggatgag
gataccgaaccagccaccgctgcggctgggggggaggtttgcagcgtggcaatggcaacacgcctagctttaagctcgca
gcagtgtcaggccggcagagccagtgtgtacgcggcgaagccggtggctagctttagcgctgaccacatgccttccccgg
aagaagcagcgtacgggatgaacggatggcggtacgaagcctccgacccgccccctgactcggacccagatgattcaaag
cgatccaggcagcagcttcgggccaatgctcttgagtggcgagccgcccgccgccgtgaccttcgcagacaacaggtcat
gccagcggccgcgaacctcacgcacagcagtgcggccaagcaaggtgctgaattctttacagcagcactgcggcagggtg
tgacgctatacgagcccacgggagggctttgcgtcgggttagaagcctgtctcttgaacggagtcagggtcaacaagtat
ttctactcagacccgcgcctgaacgcgcgaagggctgcagtgaagcggttggaacacctaagcgcaacgtaccccagtct
cttcccgccagaggcttggaaagacgcaatgctgctagtaccccgcgacccagccaaccttacggagaatgacttgcgaa
ttgcctccaccgtagcgggagagcaatggctcgtgatgggtttttggaacgaacgggacgccacaacacccagcaccatg
ctacgggtgcgcgagttgctgagcccacttacacaggagaggccagccgcgttcatcctgggttgcgcagtcccttcaac
gcccacagctgccgacgagcagcgcccacgcgatgccgccttgtgtgaggcattaggagaacccgttctcacggacgctg
ctaggtatggatcctgtgcacaccagctctgcaagctatggacaaacgtgtcagatccagcagctctgaggcatatgagt
aacgtggcgctgaggcccgttggtagggacctacagcaactcctcaaccctgatcaccgcgcgccaactttagggaagga
actccgggctccatactacccgtgcagtaccaaagggcagcctgtacgcgctctactccctggcgcgttaggcaagcaag
tgaagagcgcaactcatggcgccatttctccgctgtacaacactgtgaccaaagtgtatgagacccccacggcagatgag
tgtgagcgtattttagggctgaaccccaacgccaccgccgtgggcggcatgagcgaagccgaacgcctgagcttacttgc
gacagttccagatctcagctggctttcaggcagcattgccgcagccagagcacttgcagatgacgtgcctaaaacaagca
acacgggcacggtgctatgctcccatgtagccgtgagtgcacccacaggcgggcttgccgccgcctttgtgtccgcggca
tggcctacttgcccgttagcggcattggccactgagggcctagacccagagtctcgcaagacgggcgattcaactaagga
catttgggatgatgacgctaccatgcatttgttgcgcaacggcactcaccgcgagggcacatcgccactagagcggcgcc
gcgcagcacgacgcgcagagcgctaccgcatgcaaggtggtgatctaattctcatggggttggacggccgtaccaggaaa
gtgccgccgccgcctgagcgcctagcaatagtgaagaagacgcatgaggataccgggcacttcggtatgcgtcgcacaca
ggcgttattgctcaattcgtattggtggccgcaaatctcaaacgatgtggagacagtgctcaagcactgtgaggcctgca
gcagggtgaacgctacctttgggtcacgcaatccacagctaacgcccttgccaatcgggggtctgttctatcgctggggc
gtggacctgtgcggacctttccagcccacacagcgtggccatcggtacgtgatgatttgcattgagcatttcagcaagta
cgtcattttagtgcccctgactgataaggaggcatcctgtacttcgtttgccttccggcagcacgtgctgggactgtacg
gtgcgtgcgccgaggtggtaacggaccagggcagtgagtggaagggggagtttgcctctctcttgcaggaatcgcttatt
gatcaccgccagacctcagcagatcatccgcaagcgaacggcttggctgagcgctctgtgcaggtatgcaagcggtctct
gcgtaagatagcacacagcaataccggcagtgagcaatgggacaagtttctgccttacatcatgctcggttacaactgct
ctgtgcattcttccactaaagtcagcccatattctatcttacatgccgtggacccagtcattccaccggcaatcaaagag
cgttttgccgaagaagttaacctcgacgaccctgaagcggccgctcgttctatcatgcaacgtggaactgctgttaagcg
caatatgacaatcgcaggcggtaacttgctgacggctcagcaccgcgacaagcttcgttacgctgcgttgcgcactggag
gcatgtccccggtactacgtaggtttgaagtaggtgactacgtgtactacaggaacaccacagctcgcactagcttagag
gcgacagcgcggccggacatttatcgtgtcattgaggcgcgtccctcaggcgtgctggtgctggagggtaagtgtggcac
gactattacagcgcatgtgtcgcactgcgcgccctgccatctgccgatagcggaccaggttgtggacccgcggctggcgc
ggccggcccccacgcaccactgtgaggtatgcaagttcccggacggggaagagtggatgctgctttgtgacgcgtgcggc
acgggatggcatacgtactgcttgaagccacctgtgaaggagatcccggagggaacctgggtttgtcctaactgcactaa
gaagggtgtcactcccgaggaagtagatgccaagggcccaacacctgcaccacgctcactgcaaccgcccatgcatctgc
gcaaactggtgggagctactgtcatgcgtgaagggaagggcaggaacaggaggtcaaaacggcaactgggcgtcgccagt
tacgcgggaaggcgcgggcgtgctcactatttcactgtcgagtatgaggatggtgtgtcggagatgctgtcgctgcctga
gctccgcaacaggattaccaccgccaagcctaccaagcacgcagctgccgctgcaagtgtgggcgagctgggagacctga
ccaacgtggagcatgcgcgtggagctctctgcgcgtccatgccgggcgagcacatggctgagaaggcggagcggctggcc
tgtgcggcgcgcactggacgggtgcgtgcccagcccatgacggcgtctgaggtggagcaattgtgcgaggtcattccgct
ggatctgtgtggaagcgtgtttgtgccgtggaagtgcagtgatgaggtagtggaagtgcttcgtagcaacggttgtcggg
tgaggtttagcatggagaaggaggatgtgcgatgtgttgaggagaagagctttgagaaggccaagtctgatggtgtgttt
aatggtgtggctttactagatgtatccccggagatggcagatgttgccctgccggcggctagcaagcattcgagtgtgtg
tgtagctgccaagttgccttgggagtatgtcacgcaggctgattcggcgcgcctgaagtggttgcgctcgatgcagcggg
agcagaagttggtggtgattccgtgtggcacttgtgtgtggattgtgatctttgcatctgtgatggcgcggagtgccttt
gtgcgcaccactggcggtccggttgtgagtgtttccatcttttaagtgcgatctttatgcgtgtttttcaacttagcgcc
tacttatagcagtctcggcgtctttccaatacgctgttgactggggggggagtcccgcgtaggcacgtggaatgtctgtg
tacacacgtacgggcgcgacagctgtcgtgtcctggcgtgtgagcgtgcgtgccgtgtcacaccgaccattgggtccggt
ctttgcatttcctctttatcattagcgtgcagacaagacaataagatttacgtcctgcatgatttggagtcacgcttgta
tgcgcggactatagaaagatctgtttggataagagcgtcgtactgcatggaggcagcgacgtctcgaggccaagtgcgtg
ggagagagccaccagctcgtcttttggctctcgtcccgaacgtgcgccccgtattacagaccaagcctagtctcgttgta
atatttgagagtctgatcaactcctacgacgggaatagcgacatctccggccggagtctggagctaagccacacagtacg
ttgagcagggctgcgtaaacgcatttgccttgtgtgcttgtgtaggtaacagagacacaaaccccatgtctgtgtacaca
cgtacgggcgcgaca
>Gypsy-15_cRei_LTR#LTR/Gypsy
tgtaaggaggattccgttacacgagcaagtctctctctcccgagccgtgtcgaggcggacacgcggctccgcatgggcac
cgtacagaacggtgcgcgctcttaagggccgctctcctactttttaggtgtatgtatcgtatcgtgtgtagccttctcaa
gactccggtgactctcaagacttcccaagtaagacgcatgcattctagtatctcctgggctcctagcatttgctagctta
ca
>Gypsy-15_cRei_I#LTR/Gypsy
agtggtatcgagaccagaactagtcgcattttttctttgttagcgtgaactaacgcaggggcgcgaagaaccgcgtcccc
attggcggccccgctccggcggcggcccccaactttgttagtttcactgagaccgtctttcagaccgtcaatacaaaccg
gttcgcctcaggcaccgcgttgagctgagcccgcgctaagcgccggccttatccacaatggctatgattcgcgagggctt
cgagcccagcgataagctgtgtggcttgtgggttaagatcattacccaaaaggctgcaattctcaatgccgcctcttcaa
ctctcccctgcctcaatttgaacttgcggcggcagagattggtgaaaacctcccgctctctcgtgctacgacccgagctc
gtttgcgagtactgatcggcatcgattatgccctttcacagggccttgagatgccggaacccatggaggccgacctgcac
ggcggcgctgctggcaccgagcttgcgctcgcgctgccggtggaccccccggcaccggcccccgaccccaacctggcgct
catcctcgcgcggatcgccgagctggaggcacaggtggccgccaagacggctgctgacgccgtcgtggccgccacggcgg
gcgccgcaggcgccggcccctccaacgcgccggtgctcgcgctgccggcgccggccgccgcggcgccctccccggtgagt
gcgacgggcgcacaacagaaccagggcataggcgacattcctgtgccggtagtcctagagcaggcctttggcgccgcaca
catgcaagacgtgatgcagcgccgcgccgttcaggatgccgctattgccactgctgcctgcgccgctgctgcacagggtg
gaaccgacaggtcgctggccgaggccgtcgcgcgcgagtggcccagcctcaagtcggcgcagcagcgcgccctctacctc
agcctggctgactgggccggctgcatgtactcctactccaaccagaagctgaaggagatggagtgcgccgagctcccgcc
ccagctggcgcactcgtggctgtacccgatcgcggccggcgcctacgagcaggcgcgccagatcgccaccgaccgcgcgg
cagcccgcaaccagcaggtaactgatgggacgggcgcggggcctagctcgggtgtgggcaccccgcagcgcgcgggtgcc
atgggcgaggtggctgaaccgggtgccggcggcacagtgccgtcggctgagtacgccgtgccggagggctttgacgcccg
ggatatggagaacgtgaacattcccaaattcagcggcacggtgggcggaaacattcagtccgctaagacgtggttcgagg
tgctgatgcgctacctagcgttgcgcggacgcaaccccatcgcgcacttcttgttctacctgtcgggcatcgtgctagag
tggggatccaccttcctagcggaacaggacgctaagactgcggcgggcaccccgccgctcacagtcgcaggcctccgcaa
cgagttcctgagcgtgtttgacaacccgctgcacagctgcccgcaggaagcgcgccgaaaactctctcggctgaagatgg
ggtcctcgtacatcacctatctcactcaattccgcatcctgatgctgcaagctggccatatgaacgaggtggacaaaatc
cattactttcaggagggattgacgggcgcgttggttgcacaaccgtcttaccgacgcgcttaccgcctttctccggagga
gttggtcgaatgcaaacggcaaatgtcgatttgcttgccaaaggatttatcgagccctgccattctccgtttggcgcggc
ggtgctgtttgtgaaaaagaaggaccccgatagtcctaccggtcacaaacttcgcatggttattgactatcgcgaactga
acaaaattacagtaaagcaccgttatccgctaccgaacatccaggacatttttgacaaattggcaggctcggcggtgtat
tccacgctcgatatgaaagcgtgctatcaccaatttaggattgatccaaaggaaattccacctacggcgtttattacccc
gttcggacagtacgcgtggcgtgtgtgcccgatgggactgtgcaacagcccgtcacacgtcatggccgcggtgaatacaa
ttctctccaaggctggcctaggagagtacacgatggcgtacttagacgacgttatcatctattccaaatccgcagaagac
catgcaaagcaccttgacgccgtgctcacggcgttagggcaggcacacctgcgtgtcaaactgtccaagtgtgttttcaa
ccgtcccgagctgccctttctggggcacattgtggggcgttccgggttacgcatggaccccaaaaaggttcaggtggtcc
aagattggatcgcgccaactgaccttaaacagctgcggcgtttccttggcttagccaactacttccgccgctttatacaa
ggctacgcgtccttagtggcgccgctcactgccctcactggatctaagacgccttggcaatggtgtgacgcgtgccaaga
cgcattcgaggcggtgaagaaagccctgatctccgcacctgtgttagcactgcctgacctcaacaaaccgtatgaggtta
tttcggacgcatccctgtatggaaccggcgccgtccttatgcaagaaggacgcccactcgcgtatctgagccacaggttt
acacctgcagagcgcaactatactaccaccgaccaggaagctttgggtgtcattaacgcattacgtgagtggcgatgcta
ccttgaaggagcgcccaacgtaacagtcgttacagaccaccaaccccttacgcacctggccactttgagggccgacggac
tgctctctcgccgtcaggcacggtggatcgagttcctacagagccagatggttacttggcaatatcgcccgggcagaatc
aatgtggctgacccactcagtcgagtttatgagggcgcacctgacatgcgcgaagggccccctccaaatcagccccaggt
agcggcaatgacacgctcgtccgctcatactgacgtgcacaaacgaattagctcctcctaccagcgggatgcgtggttca
ggaagccgagcaacacggcagagctgcgaaaagtcaacggcctgtattacaggggggaccaggtggtggttcccaacgat
gacgagttgcgtacaatgcttatagccgcacaccatgacgatgagtgcagcgggcacgctggcccagagcgtacagcaga
ggctctcaaacgggtgtactcgtggcgaggtctggacgcagacgtagcacggtatgtagcccagtgctcgcattgccaac
gcaacaaagcctcgaccgccaagccgcgcggtttactgcagcccttgccaattgcaaaacgagtgtggggcagcgtcacg
atggacttgatcacccatctccccaccacccctgcgggttatgactctactgctgtgtttgtggaccggctgagcaagat
gacccactttgctcccactcacgcaacggtagatgccgaggggatggctcacttatatgtgcaaaacgttttccgccatc
atggcctcccagatgaggtcatctcggaccgtggcccgcaattcgccggcaagttttgggccgagttgcagcgcttgctg
aagacttcagttaaactaagcactgcatatcatccgcaaacagacggtcaaaccgaaaggatgaaccgcctgttagaaga
gacacttcgacattacatcaacccggcgcaagacgactgggacgatcacttagcgctggtcgagtttgcaattaacaatg
caatgaacaagtctactcgggcatcgccctttagcttgaactcgccatacgcgccgcgcactcccggcaccatcggggtc
gcgcagtcgaaggtgcctctggccgcttcctttgccgctgagatgcaggctcgcttgcagagagctacaatgtgtcttga
acgggcccggacacgacaaaagcaagcctacgactctcatcgccaggatgcgagctttgcggtgggtcaatccgttttgc
tgagcacaaagaacatcgctttgaagacacctggtgtgaaaaagctattacccaagttcattgggccgttcccgatcgaa
gcgaagatcggagaactagcgtacaagctgacactgcccccggggtatcgaattcaccccgtctttcacgtttcactgtt
gaaaccgtaccactgcaaggggaattaccaaccccctccgcccgcattcttagacgatgacggcaacgcatactggacgg
ttcacgacgtgattgaacacagggacaggcgggtaggccgcaaacccgtgcgggatttcctggtgaagtgggaaggcttc
gggccagaacacaattcctgggaaccagaggcgaatttacgggaggacgaattggttgccgacattgtcgacaagtacct
tgtccgggtatccctacgcccacccccacgcgctgccaagaaaccgcgcctgacctaagcagtgcacacacgggcgaggc
acacctctcatagctgtccgcacgcacagtgccgacacgcatcacagcccataatcacacttcgttggtgtcccggggac
gggccacttcagaggggggggag
>Gypsy-16_cRei_LTR#LTR/Gypsy
tgtaagcgtagggtgcgctacatgtccgttacacacgagggaatgccaatacacacccagagggtgccagacacgcgtgt
gggtttcacacggcggagtgtcccatgcacgagtcacacagcgtttatcaacgctacaccttcagagccttacaagtatt
cttacacggcgtatacatacgccacctatccttcggtttctcatatagttccttactctccgcctagttgcctagcatta
caagtcctcctagctctagttctctcctggtaagcacctagtatgatcctgtctagctggtgacagcttaca
>Gypsy-16_cRei_I#LTR/Gypsy
agtggtatcgagttccaggactagggattagctactagcgagcgagcccgagcaggccgactctaataccaaaagccggc
ccggccgccaggccagggcccggcgccaaaggcaaccgaccttcgggcggtcttaaaaggctctcagcagccataagtgg
cctggtcgctttgagcgcacctctattggccctgcattggcggcccgatacggataagcctcgcctagtcgcttggtacc
gatcgttggcacgcacatattgccttttggcttgatcaaatagcttatagccagcagcacgccacgatggcagacccagt
tccaccgggtgtgcttgccggatggcgcatgtgtttgcgcaaatactatgaagtctacgaacttcccatacctgacatcc
ttgaggatggcaacgcgagagtgctacgctaccttgctagctctcacgactttgacctgcctcccgatgcccttgccgct
caggctctcctccaccggctaaacgccgagcgccagaacttcatggcggcaaccacacaacgtgacgacatgccggccaa
tgctgacggtgagcctggggcacgggtgggcacggctgagggcacgggcgccgcatacgcgggccctgcccgcacgggga
ttggtggcgcactagccctcacaggcacaggcaccgcagcgacagccgctgtcgacgctgcggctgcattagcaacagcc
ccgccaccgcccacgggcttaggcaacgacgcgccaagcgctcacaatccgctgtcgcctctgccacctccccatgcaga
actgcagccccagctgcagccgccgcgcgtggtcaacgccagcctggctgctaacccggctggcggcacacggtaccata
ccgcagctagcagccccgcgcacagcgccggcagcgacggccaggatgcagaggcagatccagagcgtctccgccaggag
cgcgacgccgccctcgcagaactcgcgcgcgtgcagaggcagcaagagcgcgaccgcgccacggccgtcgccgcccagac
gcgcctcgccgaggaagcccggcgcctgcgggaagcccaggagaatggcaccacggccgccgccgcggccgacgcccctc
ctcggcccgcagcctcagcccccgctggcccagcaccagcagccggccgacccggccgcctgctgggcggcatccacgcc
gcgcccggcgccctgcccatcccccatgcggaccggcaggagcttcagcagcaccacgcacacgtcgtgccacagcagac
ggtgcagcatcagacggcgatgccggcagcctccgcgcacggcgctcaggccatgtccatcagccaggaccgcgaggaag
gcgaggtgcaccactcgcgccccgccgtcgacgagccgcggcccgccacgcgccaacgcgccgagccgcaaccgcgccac
cacgctggccagccgctgcgcctcgacgcactgaacacgcacatcaacgcattctgcagcagcgacatcggcgccagcgc
catggacctcagccgcgatgtggccgcgccagtcctcatggcgttcctgaagcgccacatggacgacatgggcgtccact
[truncated: 1,792,608 more chars]
