# Supplementary material for: Comparative genomics of Chlamydomonas
Source: Plant Cell. 2021 Feb 2;33(4):1016–41. doi: 10.1093/plcell/koab026 (PMC8226300; doi:10.1093/plcell/koab026)
Supplement: koab026_Supplementary_Data [file koab026_supplementary_data.zip › tpc.00468.2020-s08.txt]

##gff-version 3
##sequence-region   chromosome_1 18766 8025667
##sequence-region   chromosome_10 13640 6569587
##sequence-region   chromosome_11 30440 3801990
##sequence-region   chromosome_12 4266 9730559
##sequence-region   chromosome_13 10080 5197731
##sequence-region   chromosome_14 4237 4143965
##sequence-region   chromosome_15 1944 1921949
##sequence-region   chromosome_16 1946 7781236
##sequence-region   chromosome_17 1755 7170795
##sequence-region   chromosome_2 15906 9216656
##sequence-region   chromosome_3 40860 9219386
##sequence-region   chromosome_4 11896 4083415
##sequence-region   chromosome_5 144846 3499968
##sequence-region   chromosome_6 18581 9011607
##sequence-region   chromosome_7 17770 6421672
##sequence-region   chromosome_8 96 5023635
##sequence-region   chromosome_9 4734 7940317
##sequence-region   scaffold_18 11230 268819
##sequence-region   scaffold_19 109 218943
##sequence-region   scaffold_20 166546 191295
##sequence-region   scaffold_21 31127 123485
##sequence-region   scaffold_22 21166 157915
##sequence-region   scaffold_23 45446 113315
##sequence-region   scaffold_24 213 127161
##sequence-region   scaffold_25 51380 89805
##sequence-region   scaffold_26 229 79619
##sequence-region   scaffold_29 31521 40867
##sequence-region   scaffold_30 10780 14175
##sequence-region   scaffold_31 4450 39205
##sequence-region   scaffold_33 1 38365
##sequence-region   scaffold_34 15806 17437
##sequence-region   scaffold_35 193 32321
##sequence-region   scaffold_36 1826 24997
##sequence-region   scaffold_38 3937 6455
##sequence-region   scaffold_39 1 3405
##sequence-region   scaffold_40 36 11987
##sequence-region   scaffold_42 3 18165
##sequence-region   scaffold_43 373 20926
##sequence-region   scaffold_44 4670 17555
##sequence-region   scaffold_46 103 16077
##sequence-region   scaffold_47 3286 6977
##sequence-region   scaffold_48 224 14007
##sequence-region   scaffold_49 834 13002
##sequence-region   scaffold_50 2 12725
##sequence-region   scaffold_51 149 11223
##sequence-region   scaffold_52 1246 5568
chromosome_1	phytozomev13	gene	18766	20237	.	+	.	ID=Cre01.g000017.v5.5;Name=Cre01.g000017
chromosome_1	phytozomev13	mRNA	18766	20237	.	+	.	ID=Cre01.g000017.t1.1.v5.5;Parent=Cre01.g000017.v5.5;Name=Cre01.g000017.t1.1;pacid=30789166;longest=1
chromosome_1	phytozomev13	five_prime_UTR	18766	19162	.	+	.	ID=Cre01.g000017.t1.1.v5.5.five_prime_UTR.1;Parent=Cre01.g000017.t1.1.v5.5;pacid=30789166
chromosome_1	phytozomev13	exon	18766	19178	.	+	.	ID=Cre01.g000017.t1.1.v5.5.exon.1;Parent=Cre01.g000017.t1.1.v5.5;pacid=30789166
chromosome_1	phytozomev13	CDS	19163	19178	.	+	0	ID=Cre01.g000017.t1.1.v5.5.CDS.1;Parent=Cre01.g000017.t1.1.v5.5;pacid=30789166
chromosome_1	phytozomev13	CDS	19329	19948	.	+	2	ID=Cre01.g000017.t1.1.v5.5.CDS.2;Parent=Cre01.g000017.t1.1.v5.5;pacid=30789166
chromosome_1	phytozomev13	exon	19329	20237	.	+	.	ID=Cre01.g000017.t1.1.v5.5.exon.2;Parent=Cre01.g000017.t1.1.v5.5;pacid=30789166
chromosome_1	phytozomev13	three_prime_UTR	19949	20237	.	+	.	ID=Cre01.g000017.t1.1.v5.5.three_prime_UTR.1;Parent=Cre01.g000017.t1.1.v5.5;pacid=30789166
###
chromosome_1	phytozomev13	gene	24026	30617	.	+	.	ID=Cre01.g000050.v5.5;Name=Cre01.g000050
chromosome_1	phytozomev13	mRNA	24026	30617	.	+	.	ID=Cre01.g000050.t1.1.v5.5;Parent=Cre01.g000050.v5.5;Name=Cre01.g000050.t1.1;pacid=30788759;longest=1;geneName=RWP14
chromosome_1	phytozomev13	five_prime_UTR	24026	24125	.	+	.	ID=Cre01.g000050.t1.1.v5.5.five_prime_UTR.1;Parent=Cre01.g000050.t1.1.v5.5;pacid=30788759
chromosome_1	phytozomev13	exon	24026	28105	.	+	.	ID=Cre01.g000050.t1.1.v5.5.exon.1;Parent=Cre01.g000050.t1.1.v5.5;pacid=30788759
chromosome_1	phytozomev13	CDS	24126	28105	.	+	0	ID=Cre01.g000050.t1.1.v5.5.CDS.1;Parent=Cre01.g000050.t1.1.v5.5;pacid=30788759
chromosome_1	phytozomev13	exon	28291	28644	.	+	.	ID=Cre01.g000050.t1.1.v5.5.exon.2;Parent=Cre01.g000050.t1.1.v5.5;pacid=30788759
chromosome_1	phytozomev13	CDS	28291	28644	.	+	1	ID=Cre01.g000050.t1.1.v5.5.CDS.2;Parent=Cre01.g000050.t1.1.v5.5;pacid=30788759
chromosome_1	phytozomev13	exon	28842	29091	.	+	.	ID=Cre01.g000050.t1.1.v5.5.exon.3;Parent=Cre01.g000050.t1.1.v5.5;pacid=30788759
chromosome_1	phytozomev13	CDS	28842	29091	.	+	1	ID=Cre01.g000050.t1.1.v5.5.CDS.3;Parent=Cre01.g000050.t1.1.v5.5;pacid=30788759
chromosome_1	phytozomev13	CDS	29347	29577	.	+	0	ID=Cre01.g000050.t1.1.v5.5.CDS.4;Parent=Cre01.g000050.t1.1.v5.5;pacid=30788759
chromosome_1	phytozomev13	exon	29347	30617	.	+	.	ID=Cre01.g000050.t1.1.v5.5.exon.4;Parent=Cre01.g000050.t1.1.v5.5;pacid=30788759
chromosome_1	phytozomev13	three_prime_UTR	29578	30617	.	+	.	ID=Cre01.g000050.t1.1.v5.5.three_prime_UTR.1;Parent=Cre01.g000050.t1.1.v5.5;pacid=30788759
###
chromosome_1	phytozomev13	gene	30776	41037	.	+	.	ID=Cre01.g000100.v5.5;Name=Cre01.g000100
chromosome_1	phytozomev13	mRNA	30776	41037	.	+	.	ID=Cre01.g000100.t1.1.v5.5;Parent=Cre01.g000100.v5.5;Name=Cre01.g000100.t1.1;pacid=30789394;longest=1
chromosome_1	phytozomev13	five_prime_UTR	30776	31028	.	+	.	ID=Cre01.g000100.t1.1.v5.5.five_prime_UTR.1;Parent=Cre01.g000100.t1.1.v5.5;pacid=30789394
chromosome_1	phytozomev13	exon	30776	31109	.	+	.	ID=Cre01.g000100.t1.1.v5.5.exon.1;Parent=Cre01.g000100.t1.1.v5.5;pacid=30789394
chromosome_1	phytozomev13	CDS	31029	31109	.	+	0	ID=Cre01.g000100.t1.1.v5.5.CDS.1;Parent=Cre01.g000100.t1.1.v5.5;pacid=30789394
chromosome_1	phytozomev13	exon	31263	32741	.	+	.	ID=Cre01.g000100.t1.1.v5.5.exon.2;Parent=Cre01.g000100.t1.1.v5.5;pacid=30789394
chromosome_1	phytozomev13	CDS	31263	32741	.	+	0	ID=Cre01.g000100.t1.1.v5.5.CDS.2;Parent=Cre01.g000100.t1.1.v5.5;pacid=30789394
chromosome_1	phytozomev13	exon	32866	32957	.	+	.	ID=Cre01.g000100.t1.1.v5.5.exon.3;Parent=Cre01.g000100.t1.1.v5.5;pacid=30789394
chromosome_1	phytozomev13	CDS	32866	32957	.	+	0	ID=Cre01.g000100.t1.1.v5.5.CDS.3;Parent=Cre01.g000100.t1.1.v5.5;pacid=30789394
chromosome_1	phytozomev13	exon	33147	33382	.	+	.	ID=Cre01.g000100.t1.1.v5.5.exon.4;Parent=Cre01.g000100.t1.1.v5.5;pacid=30789394
chromosome_1	phytozomev13	CDS	33147	33382	.	+	1	ID=Cre01.g000100.t1.1.v5.5.CDS.4;Parent=Cre01.g000100.t1.1.v5.5;pacid=30789394
chromosome_1	phytozomev13	exon	33515	33752	.	+	.	ID=Cre01.g000100.t1.1.v5.5.exon.5;Parent=Cre01.g000100.t1.1.v5.5;pacid=30789394
chromosome_1	phytozomev13	CDS	33515	33752	.	+	2	ID=Cre01.g000100.t1.1.v5.5.CDS.5;Parent=Cre01.g000100.t1.1.v5.5;pacid=30789394
chromosome_1	phytozomev13	exon	33928	34431	.	+	.	ID=Cre01.g000100.t1.1.v5.5.exon.6;Parent=Cre01.g000100.t1.1.v5.5;pacid=30789394
chromosome_1	phytozomev13	CDS	33928	34431	.	+	1	ID=Cre01.g000100.t1.1.v5.5.CDS.6;Parent=Cre01.g000100.t1.1.v5.5;pacid=30789394
chromosome_1	phytozomev13	exon	34568	34593	.	+	.	ID=Cre01.g000100.t1.1.v5.5.exon.7;Parent=Cre01.g000100.t1.1.v5.5;pacid=30789394
chromosome_1	phytozomev13	CDS	34568	34593	.	+	1	ID=Cre01.g000100.t1.1.v5.5.CDS.7;Parent=Cre01.g000100.t1.1.v5.5;pacid=30789394
chromosome_1	phytozomev13	exon	34709	34975	.	+	.	ID=Cre01.g000100.t1.1.v5.5.exon.8;Parent=Cre01.g000100.t1.1.v5.5;pacid=30789394
chromosome_1	phytozomev13	CDS	34709	34975	.	+	2	ID=Cre01.g000100.t1.1.v5.5.CDS.8;Parent=Cre01.g000100.t1.1.v5.5;pacid=30789394
chromosome_1	phytozomev13	exon	35082	35361	.	+	.	ID=Cre01.g000100.t1.1.v5.5.exon.9;Parent=Cre01.g000100.t1.1.v5.5;pacid=30789394
chromosome_1	phytozomev13	CDS	35082	35361	.	+	2	ID=Cre01.g000100.t1.1.v5.5.CDS.9;Parent=Cre01.g000100.t1.1.v5.5;pacid=30789394
chromosome_1	phytozomev13	exon	35540	36235	.	+	.	ID=Cre01.g000100.t1.1.v5.5.exon.10;Parent=Cre01.g000100.t1.1.v5.5;pacid=30789394
chromosome_1	phytozomev13	CDS	35540	36235	.	+	1	ID=Cre01.g000100.t1.1.v5.5.CDS.10;Parent=Cre01.g000100.t1.1.v5.5;pacid=30789394
chromosome_1	phytozomev13	exon	36446	37104	.	+	.	ID=Cre01.g000100.t1.1.v5.5.exon.11;Parent=Cre01.g000100.t1.1.v5.5;pacid=30789394
chromosome_1	phytozomev13	CDS	36446	37104	.	+	1	ID=Cre01.g000100.t1.1.v5.5.CDS.11;Parent=Cre01.g000100.t1.1.v5.5;pacid=30789394
chromosome_1	phytozomev13	exon	37261	37325	.	+	.	ID=Cre01.g000100.t1.1.v5.5.exon.12;Parent=Cre01.g000100.t1.1.v5.5;pacid=30789394
chromosome_1	phytozomev13	CDS	37261	37325	.	+	2	ID=Cre01.g000100.t1.1.v5.5.CDS.12;Parent=Cre01.g000100.t1.1.v5.5;pacid=30789394
chromosome_1	phytozomev13	CDS	37497	40103	.	+	0	ID=Cre01.g000100.t1.1.v5.5.CDS.13;Parent=Cre01.g000100.t1.1.v5.5;pacid=30789394
chromosome_1	phytozomev13	exon	37497	41037	.	+	.	ID=Cre01.g000100.t1.1.v5.5.exon.13;Parent=Cre01.g000100.t1.1.v5.5;pacid=30789394
chromosome_1	phytozomev13	three_prime_UTR	40104	41037	.	+	.	ID=Cre01.g000100.t1.1.v5.5.three_prime_UTR.1;Parent=Cre01.g000100.t1.1.v5.5;pacid=30789394
###
chromosome_1	phytozomev13	gene	41896	46547	.	+	.	ID=Cre01.g000150.v5.5;Name=Cre01.g000150
chromosome_1	phytozomev13	mRNA	41896	46547	.	+	.	ID=Cre01.g000150.t1.2.v5.5;Parent=Cre01.g000150.v5.5;Name=Cre01.g000150.t1.2;pacid=30789229;longest=1;geneName=ZRT2
chromosome_1	phytozomev13	five_prime_UTR	41896	42100	.	+	.	ID=Cre01.g000150.t1.2.v5.5.five_prime_UTR.1;Parent=Cre01.g000150.t1.2.v5.5;pacid=30789229
chromosome_1	phytozomev13	exon	41896	42208	.	+	.	ID=Cre01.g000150.t1.2.v5.5.exon.1;Parent=Cre01.g000150.t1.2.v5.5;pacid=30789229
chromosome_1	phytozomev13	CDS	42101	42208	.	+	0	ID=Cre01.g000150.t1.2.v5.5.CDS.1;Parent=Cre01.g000150.t1.2.v5.5;pacid=30789229
chromosome_1	phytozomev13	exon	42401	42624	.	+	.	ID=Cre01.g000150.t1.2.v5.5.exon.2;Parent=Cre01.g000150.t1.2.v5.5;pacid=30789229
chromosome_1	phytozomev13	CDS	42401	42624	.	+	0	ID=Cre01.g000150.t1.2.v5.5.CDS.2;Parent=Cre01.g000150.t1.2.v5.5;pacid=30789229
chromosome_1	phytozomev13	exon	42794	43577	.	+	.	ID=Cre01.g000150.t1.2.v5.5.exon.3;Parent=Cre01.g000150.t1.2.v5.5;pacid=30789229
chromosome_1	phytozomev13	CDS	42794	43577	.	+	1	ID=Cre01.g000150.t1.2.v5.5.CDS.3;Parent=Cre01.g000150.t1.2.v5.5;pacid=30789229
chromosome_1	phytozomev13	exon	43826	44278	.	+	.	ID=Cre01.g000150.t1.2.v5.5.exon.4;Parent=Cre01.g000150.t1.2.v5.5;pacid=30789229
chromosome_1	phytozomev13	CDS	43826	44278	.	+	0	ID=Cre01.g000150.t1.2.v5.5.CDS.4;Parent=Cre01.g000150.t1.2.v5.5;pacid=30789229
chromosome_1	phytozomev13	CDS	44472	45404	.	+	0	ID=Cre01.g000150.t1.2.v5.5.CDS.5;Parent=Cre01.g000150.t1.2.v5.5;pacid=30789229
chromosome_1	phytozomev13	exon	44472	46547	.	+	.	ID=Cre01.g000150.t1.2.v5.5.exon.5;Parent=Cre01.g000150.t1.2.v5.5;pacid=30789229
chromosome_1	phytozomev13	three_prime_UTR	45405	46547	.	+	.	ID=Cre01.g000150.t1.2.v5.5.three_prime_UTR.1;Parent=Cre01.g000150.t1.2.v5.5;pacid=30789229
###
chromosome_1	phytozomev13	gene	46553	51525	.	-	.	ID=Cre01.g000200.v5.5;Name=Cre01.g000200
chromosome_1	phytozomev13	mRNA	46553	51525	.	-	.	ID=Cre01.g000200.t1.1.v5.5;Parent=Cre01.g000200.v5.5;Name=Cre01.g000200.t1.1;pacid=30788431;longest=1
chromosome_1	phytozomev13	three_prime_UTR	46553	47102	.	-	.	ID=Cre01.g000200.t1.1.v5.5.three_prime_UTR.1;Parent=Cre01.g000200.t1.1.v5.5;pacid=30788431
chromosome_1	phytozomev13	exon	46553	47279	.	-	.	ID=Cre01.g000200.t1.1.v5.5.exon.12;Parent=Cre01.g000200.t1.1.v5.5;pacid=30788431
chromosome_1	phytozomev13	CDS	47103	47279	.	-	0	ID=Cre01.g000200.t1.1.v5.5.CDS.12;Parent=Cre01.g000200.t1.1.v5.5;pacid=30788431
chromosome_1	phytozomev13	exon	47473	47622	.	-	.	ID=Cre01.g000200.t1.1.v5.5.exon.11;Parent=Cre01.g000200.t1.1.v5.5;pacid=30788431
chromosome_1	phytozomev13	CDS	47473	47622	.	-	0	ID=Cre01.g000200.t1.1.v5.5.CDS.11;Parent=Cre01.g000200.t1.1.v5.5;pacid=30788431
chromosome_1	phytozomev13	exon	47758	48030	.	-	.	ID=Cre01.g000200.t1.1.v5.5.exon.10;Parent=Cre01.g000200.t1.1.v5.5;pacid=30788431
chromosome_1	phytozomev13	CDS	47758	48030	.	-	0	ID=Cre01.g000200.t1.1.v5.5.CDS.10;Parent=Cre01.g000200.t1.1.v5.5;pacid=30788431
chromosome_1	phytozomev13	exon	48177	48230	.	-	.	ID=Cre01.g000200.t1.1.v5.5.exon.9;Parent=Cre01.g000200.t1.1.v5.5;pacid=30788431
chromosome_1	phytozomev13	CDS	48177	48230	.	-	0	ID=Cre01.g000200.t1.1.v5.5.CDS.9;Parent=Cre01.g000200.t1.1.v5.5;pacid=30788431
chromosome_1	phytozomev13	exon	48404	48572	.	-	.	ID=Cre01.g000200.t1.1.v5.5.exon.8;Parent=Cre01.g000200.t1.1.v5.5;pacid=30788431
chromosome_1	phytozomev13	CDS	48404	48572	.	-	1	ID=Cre01.g000200.t1.1.v5.5.CDS.8;Parent=Cre01.g000200.t1.1.v5.5;pacid=30788431
chromosome_1	phytozomev13	exon	48891	49179	.	-	.	ID=Cre01.g000200.t1.1.v5.5.exon.7;Parent=Cre01.g000200.t1.1.v5.5;pacid=30788431
chromosome_1	phytozomev13	CDS	48891	49179	.	-	2	ID=Cre01.g000200.t1.1.v5.5.CDS.7;Parent=Cre01.g000200.t1.1.v5.5;pacid=30788431
chromosome_1	phytozomev13	exon	49283	49431	.	-	.	ID=Cre01.g000200.t1.1.v5.5.exon.6;Parent=Cre01.g000200.t1.1.v5.5;pacid=30788431
chromosome_1	phytozomev13	CDS	49283	49431	.	-	1	ID=Cre01.g000200.t1.1.v5.5.CDS.6;Parent=Cre01.g000200.t1.1.v5.5;pacid=30788431
chromosome_1	phytozomev13	exon	49670	49797	.	-	.	ID=Cre01.g000200.t1.1.v5.5.exon.5;Parent=Cre01.g000200.t1.1.v5.5;pacid=30788431
chromosome_1	phytozomev13	CDS	49670	49797	.	-	0	ID=Cre01.g000200.t1.1.v5.5.CDS.5;Parent=Cre01.g000200.t1.1.v5.5;pacid=30788431
chromosome_1	phytozomev13	exon	49970	50085	.	-	.	ID=Cre01.g000200.t1.1.v5.5.exon.4;Parent=Cre01.g000200.t1.1.v5.5;pacid=30788431
chromosome_1	phytozomev13	CDS	49970	50085	.	-	2	ID=Cre01.g000200.t1.1.v5.5.CDS.4;Parent=Cre01.g000200.t1.1.v5.5;pacid=30788431
chromosome_1	phytozomev13	exon	50294	50674	.	-	.	ID=Cre01.g000200.t1.1.v5.5.exon.3;Parent=Cre01.g000200.t1.1.v5.5;pacid=30788431
chromosome_1	phytozomev13	CDS	50294	50674	.	-	2	ID=Cre01.g000200.t1.1.v5.5.CDS.3;Parent=Cre01.g000200.t1.1.v5.5;pacid=30788431
chromosome_1	phytozomev13	exon	50832	51144	.	-	.	ID=Cre01.g000200.t1.1.v5.5.exon.2;Parent=Cre01.g000200.t1.1.v5.5;pacid=30788431
chromosome_1	phytozomev13	CDS	50832	51144	.	-	0	ID=Cre01.g000200.t1.1.v5.5.CDS.2;Parent=Cre01.g000200.t1.1.v5.5;pacid=30788431
chromosome_1	phytozomev13	CDS	51317	51469	.	-	0	ID=Cre01.g000200.t1.1.v5.5.CDS.1;Parent=Cre01.g000200.t1.1.v5.5;pacid=30788431
chromosome_1	phytozomev13	exon	51317	51525	.	-	.	ID=Cre01.g000200.t1.1.v5.5.exon.1;Parent=Cre01.g000200.t1.1.v5.5;pacid=30788431
chromosome_1	phytozomev13	five_prime_UTR	51470	51525	.	-	.	ID=Cre01.g000200.t1.1.v5.5.five_prime_UTR.1;Parent=Cre01.g000200.t1.1.v5.5;pacid=30788431
###
chromosome_1	phytozomev13	gene	51590	54035	.	-	.	ID=Cre01.g000250.v5.5;Name=Cre01.g000250
chromosome_1	phytozomev13	mRNA	51590	54035	.	-	.	ID=Cre01.g000250.t1.2.v5.5;Parent=Cre01.g000250.v5.5;Name=Cre01.g000250.t1.2;pacid=30788448;longest=1;geneName=SNR1
chromosome_1	phytozomev13	three_prime_UTR	51590	52232	.	-	.	ID=Cre01.g000250.t1.2.v5.5.three_prime_UTR.1;Parent=Cre01.g000250.t1.2.v5.5;pacid=30788448
chromosome_1	phytozomev13	exon	51590	52342	.	-	.	ID=Cre01.g000250.t1.2.v5.5.exon.4;Parent=Cre01.g000250.t1.2.v5.5;pacid=30788448
chromosome_1	phytozomev13	CDS	52233	52342	.	-	2	ID=Cre01.g000250.t1.2.v5.5.CDS.4;Parent=Cre01.g000250.t1.2.v5.5;pacid=30788448
chromosome_1	phytozomev13	exon	52510	52791	.	-	.	ID=Cre01.g000250.t1.2.v5.5.exon.3;Parent=Cre01.g000250.t1.2.v5.5;pacid=30788448
chromosome_1	phytozomev13	CDS	52510	52791	.	-	2	ID=Cre01.g000250.t1.2.v5.5.CDS.3;Parent=Cre01.g000250.t1.2.v5.5;pacid=30788448
chromosome_1	phytozomev13	exon	53150	53260	.	-	.	ID=Cre01.g000250.t1.2.v5.5.exon.2;Parent=Cre01.g000250.t1.2.v5.5;pacid=30788448
chromosome_1	phytozomev13	CDS	53150	53260	.	-	2	ID=Cre01.g000250.t1.2.v5.5.CDS.2;Parent=Cre01.g000250.t1.2.v5.5;pacid=30788448
chromosome_1	phytozomev13	CDS	53421	53676	.	-	0	ID=Cre01.g000250.t1.2.v5.5.CDS.1;Parent=Cre01.g000250.t1.2.v5.5;pacid=30788448
chromosome_1	phytozomev13	exon	53421	54035	.	-	.	ID=Cre01.g000250.t1.2.v5.5.exon.1;Parent=Cre01.g000250.t1.2.v5.5;pacid=30788448
chromosome_1	phytozomev13	five_prime_UTR	53677	54035	.	-	.	ID=Cre01.g000250.t1.2.v5.5.five_prime_UTR.1;Parent=Cre01.g000250.t1.2.v5.5;pacid=30788448
###
chromosome_1	phytozomev13	gene	54136	57919	.	+	.	ID=Cre01.g000300.v5.5;Name=Cre01.g000300
chromosome_1	phytozomev13	mRNA	54136	57919	.	+	.	ID=Cre01.g000300.t1.1.v5.5;Parent=Cre01.g000300.v5.5;Name=Cre01.g000300.t1.1;pacid=30789049;longest=1;geneName=GDP8
chromosome_1	phytozomev13	five_prime_UTR	54136	54370	.	+	.	ID=Cre01.g000300.t1.1.v5.5.five_prime_UTR.1;Parent=Cre01.g000300.t1.1.v5.5;pacid=30789049
chromosome_1	phytozomev13	exon	54136	54516	.	+	.	ID=Cre01.g000300.t1.1.v5.5.exon.1;Parent=Cre01.g000300.t1.1.v5.5;pacid=30789049
chromosome_1	phytozomev13	CDS	54371	54516	.	+	0	ID=Cre01.g000300.t1.1.v5.5.CDS.1;Parent=Cre01.g000300.t1.1.v5.5;pacid=30789049
chromosome_1	phytozomev13	exon	54661	54954	.	+	.	ID=Cre01.g000300.t1.1.v5.5.exon.2;Parent=Cre01.g000300.t1.1.v5.5;pacid=30789049
chromosome_1	phytozomev13	CDS	54661	54954	.	+	1	ID=Cre01.g000300.t1.1.v5.5.CDS.2;Parent=Cre01.g000300.t1.1.v5.5;pacid=30789049
chromosome_1	phytozomev13	exon	55107	55253	.	+	.	ID=Cre01.g000300.t1.1.v5.5.exon.3;Parent=Cre01.g000300.t1.1.v5.5;pacid=30789049
chromosome_1	phytozomev13	CDS	55107	55253	.	+	1	ID=Cre01.g000300.t1.1.v5.5.CDS.3;Parent=Cre01.g000300.t1.1.v5.5;pacid=30789049
chromosome_1	phytozomev13	exon	55443	55620	.	+	.	ID=Cre01.g000300.t1.1.v5.5.exon.4;Parent=Cre01.g000300.t1.1.v5.5;pacid=30789049
chromosome_1	phytozomev13	CDS	55443	55620	.	+	1	ID=Cre01.g000300.t1.1.v5.5.CDS.4;Parent=Cre01.g000300.t1.1.v5.5;pacid=30789049
chromosome_1	phytozomev13	exon	55785	55880	.	+	.	ID=Cre01.g000300.t1.1.v5.5.exon.5;Parent=Cre01.g000300.t1.1.v5.5;pacid=30789049
chromosome_1	phytozomev13	CDS	55785	55880	.	+	0	ID=Cre01.g000300.t1.1.v5.5.CDS.5;Parent=Cre01.g000300.t1.1.v5.5;pacid=30789049
chromosome_1	phytozomev13	exon	56011	56054	.	+	.	ID=Cre01.g000300.t1.1.v5.5.exon.6;Parent=Cre01.g000300.t1.1.v5.5;pacid=30789049
chromosome_1	phytozomev13	CDS	56011	56054	.	+	0	ID=Cre01.g000300.t1.1.v5.5.CDS.6;Parent=Cre01.g000300.t1.1.v5.5;pacid=30789049
chromosome_1	phytozomev13	exon	56249	56471	.	+	.	ID=Cre01.g000300.t1.1.v5.5.exon.7;Parent=Cre01.g000300.t1.1.v5.5;pacid=30789049
chromosome_1	phytozomev13	CDS	56249	56471	.	+	1	ID=Cre01.g000300.t1.1.v5.5.CDS.7;Parent=Cre01.g000300.t1.1.v5.5;pacid=30789049
chromosome_1	phytozomev13	CDS	56619	57191	.	+	0	ID=Cre01.g000300.t1.1.v5.5.CDS.8;Parent=Cre01.g000300.t1.1.v5.5;pacid=30789049
chromosome_1	phytozomev13	exon	56619	57919	.	+	.	ID=Cre01.g000300.t1.1.v5.5.exon.8;Parent=Cre01.g000300.t1.1.v5.5;pacid=30789049
chromosome_1	phytozomev13	three_prime_UTR	57192	57919	.	+	.	ID=Cre01.g000300.t1.1.v5.5.three_prime_UTR.1;Parent=Cre01.g000300.t1.1.v5.5;pacid=30789049
###
chromosome_1	phytozomev13	gene	57977	60685	.	-	.	ID=Cre01.g000350.v5.5;Name=Cre01.g000350
chromosome_1	phytozomev13	mRNA	57977	60685	.	-	.	ID=Cre01.g000350.t1.1.v5.5;Parent=Cre01.g000350.v5.5;Name=Cre01.g000350.t1.1;pacid=30788481;longest=1
chromosome_1	phytozomev13	three_prime_UTR	57977	58149	.	-	.	ID=Cre01.g000350.t1.1.v5.5.three_prime_UTR.1;Parent=Cre01.g000350.t1.1.v5.5;pacid=30788481
chromosome_1	phytozomev13	exon	57977	58400	.	-	.	ID=Cre01.g000350.t1.1.v5.5.exon.6;Parent=Cre01.g000350.t1.1.v5.5;pacid=30788481
chromosome_1	phytozomev13	CDS	58150	58400	.	-	2	ID=Cre01.g000350.t1.1.v5.5.CDS.6;Parent=Cre01.g000350.t1.1.v5.5;pacid=30788481
chromosome_1	phytozomev13	exon	58628	58849	.	-	.	ID=Cre01.g000350.t1.1.v5.5.exon.5;Parent=Cre01.g000350.t1.1.v5.5;pacid=30788481
chromosome_1	phytozomev13	CDS	58628	58849	.	-	2	ID=Cre01.g000350.t1.1.v5.5.CDS.5;Parent=Cre01.g000350.t1.1.v5.5;pacid=30788481
chromosome_1	phytozomev13	exon	59063	59271	.	-	.	ID=Cre01.g000350.t1.1.v5.5.exon.4;Parent=Cre01.g000350.t1.1.v5.5;pacid=30788481
chromosome_1	phytozomev13	CDS	59063	59271	.	-	1	ID=Cre01.g000350.t1.1.v5.5.CDS.4;Parent=Cre01.g000350.t1.1.v5.5;pacid=30788481
chromosome_1	phytozomev13	exon	59534	59707	.	-	.	ID=Cre01.g000350.t1.1.v5.5.exon.3;Parent=Cre01.g000350.t1.1.v5.5;pacid=30788481
chromosome_1	phytozomev13	CDS	59534	59707	.	-	1	ID=Cre01.g000350.t1.1.v5.5.CDS.3;Parent=Cre01.g000350.t1.1.v5.5;pacid=30788481
chromosome_1	phytozomev13	exon	59935	60102	.	-	.	ID=Cre01.g000350.t1.1.v5.5.exon.2;Parent=Cre01.g000350.t1.1.v5.5;pacid=30788481
chromosome_1	phytozomev13	CDS	59935	60102	.	-	1	ID=Cre01.g000350.t1.1.v5.5.CDS.2;Parent=Cre01.g000350.t1.1.v5.5;pacid=30788481
chromosome_1	phytozomev13	CDS	60415	60650	.	-	0	ID=Cre01.g000350.t1.1.v5.5.CDS.1;Parent=Cre01.g000350.t1.1.v5.5;pacid=30788481
chromosome_1	phytozomev13	exon	60415	60685	.	-	.	ID=Cre01.g000350.t1.1.v5.5.exon.1;Parent=Cre01.g000350.t1.1.v5.5;pacid=30788481
chromosome_1	phytozomev13	five_prime_UTR	60651	60685	.	-	.	ID=Cre01.g000350.t1.1.v5.5.five_prime_UTR.1;Parent=Cre01.g000350.t1.1.v5.5;pacid=30788481
###
chromosome_1	phytozomev13	gene	60740	64955	.	-	.	ID=Cre01.g000400.v5.5;Name=Cre01.g000400
chromosome_1	phytozomev13	mRNA	60740	64955	.	-	.	ID=Cre01.g000400.t1.2.v5.5;Parent=Cre01.g000400.v5.5;Name=Cre01.g000400.t1.2;pacid=30789110;longest=1;geneName=AXL3
chromosome_1	phytozomev13	three_prime_UTR	60740	60976	.	-	.	ID=Cre01.g000400.t1.2.v5.5.three_prime_UTR.1;Parent=Cre01.g000400.t1.2.v5.5;pacid=30789110
chromosome_1	phytozomev13	exon	60740	61111	.	-	.	ID=Cre01.g000400.t1.2.v5.5.exon.11;Parent=Cre01.g000400.t1.2.v5.5;pacid=30789110
chromosome_1	phytozomev13	CDS	60977	61111	.	-	0	ID=Cre01.g000400.t1.2.v5.5.CDS.11;Parent=Cre01.g000400.t1.2.v5.5;pacid=30789110
chromosome_1	phytozomev13	exon	61299	61616	.	-	.	ID=Cre01.g000400.t1.2.v5.5.exon.10;Parent=Cre01.g000400.t1.2.v5.5;pacid=30789110
chromosome_1	phytozomev13	CDS	61299	61616	.	-	0	ID=Cre01.g000400.t1.2.v5.5.CDS.10;Parent=Cre01.g000400.t1.2.v5.5;pacid=30789110
chromosome_1	phytozomev13	exon	61834	62064	.	-	.	ID=Cre01.g000400.t1.2.v5.5.exon.9;Parent=Cre01.g000400.t1.2.v5.5;pacid=30789110
chromosome_1	phytozomev13	CDS	61834	62064	.	-	0	ID=Cre01.g000400.t1.2.v5.5.CDS.9;Parent=Cre01.g000400.t1.2.v5.5;pacid=30789110
chromosome_1	phytozomev13	exon	62247	62393	.	-	.	ID=Cre01.g000400.t1.2.v5.5.exon.8;Parent=Cre01.g000400.t1.2.v5.5;pacid=30789110
chromosome_1	phytozomev13	CDS	62247	62393	.	-	0	ID=Cre01.g000400.t1.2.v5.5.CDS.8;Parent=Cre01.g000400.t1.2.v5.5;pacid=30789110
chromosome_1	phytozomev13	exon	62587	62742	.	-	.	ID=Cre01.g000400.t1.2.v5.5.exon.7;Parent=Cre01.g000400.t1.2.v5.5;pacid=30789110
chromosome_1	phytozomev13	CDS	62587	62742	.	-	0	ID=Cre01.g000400.t1.2.v5.5.CDS.7;Parent=Cre01.g000400.t1.2.v5.5;pacid=30789110
chromosome_1	phytozomev13	exon	62876	63064	.	-	.	ID=Cre01.g000400.t1.2.v5.5.exon.6;Parent=Cre01.g000400.t1.2.v5.5;pacid=30789110
chromosome_1	phytozomev13	CDS	62876	63064	.	-	0	ID=Cre01.g000400.t1.2.v5.5.CDS.6;Parent=Cre01.g000400.t1.2.v5.5;pacid=30789110
chromosome_1	phytozomev13	exon	63248	63336	.	-	.	ID=Cre01.g000400.t1.2.v5.5.exon.5;Parent=Cre01.g000400.t1.2.v5.5;pacid=30789110
chromosome_1	phytozomev13	CDS	63248	63336	.	-	2	ID=Cre01.g000400.t1.2.v5.5.CDS.5;Parent=Cre01.g000400.t1.2.v5.5;pacid=30789110
chromosome_1	phytozomev13	exon	63551	63767	.	-	.	ID=Cre01.g000400.t1.2.v5.5.exon.4;Parent=Cre01.g000400.t1.2.v5.5;pacid=30789110
chromosome_1	phytozomev13	CDS	63551	63767	.	-	0	ID=Cre01.g000400.t1.2.v5.5.CDS.4;Parent=Cre01.g000400.t1.2.v5.5;pacid=30789110
chromosome_1	phytozomev13	exon	64070	64122	.	-	.	ID=Cre01.g000400.t1.2.v5.5.exon.3;Parent=Cre01.g000400.t1.2.v5.5;pacid=30789110
chromosome_1	phytozomev13	CDS	64070	64122	.	-	2	ID=Cre01.g000400.t1.2.v5.5.CDS.3;Parent=Cre01.g000400.t1.2.v5.5;pacid=30789110
chromosome_1	phytozomev13	exon	64309	64538	.	-	.	ID=Cre01.g000400.t1.2.v5.5.exon.2;Parent=Cre01.g000400.t1.2.v5.5;pacid=30789110
chromosome_1	phytozomev13	CDS	64309	64538	.	-	1	ID=Cre01.g000400.t1.2.v5.5.CDS.2;Parent=Cre01.g000400.t1.2.v5.5;pacid=30789110
chromosome_1	phytozomev13	CDS	64670	64854	.	-	0	ID=Cre01.g000400.t1.2.v5.5.CDS.1;Parent=Cre01.g000400.t1.2.v5.5;pacid=30789110
chromosome_1	phytozomev13	exon	64670	64955	.	-	.	ID=Cre01.g000400.t1.2.v5.5.exon.1;Parent=Cre01.g000400.t1.2.v5.5;pacid=30789110
chromosome_1	phytozomev13	five_prime_UTR	64855	64955	.	-	.	ID=Cre01.g000400.t1.2.v5.5.five_prime_UTR.1;Parent=Cre01.g000400.t1.2.v5.5;pacid=30789110
###
chromosome_1	phytozomev13	gene	65056	70197	.	+	.	ID=Cre01.g000450.v5.5;Name=Cre01.g000450
chromosome_1	phytozomev13	mRNA	65056	70197	.	+	.	ID=Cre01.g000450.t1.2.v5.5;Parent=Cre01.g000450.v5.5;Name=Cre01.g000450.t1.2;pacid=30788617;longest=1;geneName=AXL2
chromosome_1	phytozomev13	five_prime_UTR	65056	65397	.	+	.	ID=Cre01.g000450.t1.2.v5.5.five_prime_UTR.1;Parent=Cre01.g000450.t1.2.v5.5;pacid=30788617
chromosome_1	phytozomev13	exon	65056	65467	.	+	.	ID=Cre01.g000450.t1.2.v5.5.exon.1;Parent=Cre01.g000450.t1.2.v5.5;pacid=30788617
chromosome_1	phytozomev13	CDS	65398	65467	.	+	0	ID=Cre01.g000450.t1.2.v5.5.CDS.1;Parent=Cre01.g000450.t1.2.v5.5;pacid=30788617
chromosome_1	phytozomev13	exon	65647	65699	.	+	.	ID=Cre01.g000450.t1.2.v5.5.exon.2;Parent=Cre01.g000450.t1.2.v5.5;pacid=30788617
chromosome_1	phytozomev13	CDS	65647	65699	.	+	2	ID=Cre01.g000450.t1.2.v5.5.CDS.2;Parent=Cre01.g000450.t1.2.v5.5;pacid=30788617
chromosome_1	phytozomev13	exon	66033	66246	.	+	.	ID=Cre01.g000450.t1.2.v5.5.exon.3;Parent=Cre01.g000450.t1.2.v5.5;pacid=30788617
chromosome_1	phytozomev13	CDS	66033	66246	.	+	0	ID=Cre01.g000450.t1.2.v5.5.CDS.3;Parent=Cre01.g000450.t1.2.v5.5;pacid=30788617
chromosome_1	phytozomev13	exon	66757	67040	.	+	.	ID=Cre01.g000450.t1.2.v5.5.exon.4;Parent=Cre01.g000450.t1.2.v5.5;pacid=30788617
chromosome_1	phytozomev13	CDS	66757	67040	.	+	2	ID=Cre01.g000450.t1.2.v5.5.CDS.4;Parent=Cre01.g000450.t1.2.v5.5;pacid=30788617
chromosome_1	phytozomev13	exon	67235	67390	.	+	.	ID=Cre01.g000450.t1.2.v5.5.exon.5;Parent=Cre01.g000450.t1.2.v5.5;pacid=30788617
chromosome_1	phytozomev13	CDS	67235	67390	.	+	0	ID=Cre01.g000450.t1.2.v5.5.CDS.5;Parent=Cre01.g000450.t1.2.v5.5;pacid=30788617
chromosome_1	phytozomev13	exon	67551	67691	.	+	.	ID=Cre01.g000450.t1.2.v5.5.exon.6;Parent=Cre01.g000450.t1.2.v5.5;pacid=30788617
chromosome_1	phytozomev13	CDS	67551	67691	.	+	0	ID=Cre01.g000450.t1.2.v5.5.CDS.6;Parent=Cre01.g000450.t1.2.v5.5;pacid=30788617
chromosome_1	phytozomev13	exon	67898	68122	.	+	.	ID=Cre01.g000450.t1.2.v5.5.exon.7;Parent=Cre01.g000450.t1.2.v5.5;pacid=30788617
chromosome_1	phytozomev13	CDS	67898	68122	.	+	0	ID=Cre01.g000450.t1.2.v5.5.CDS.7;Parent=Cre01.g000450.t1.2.v5.5;pacid=30788617
chromosome_1	phytozomev13	exon	68332	68637	.	+	.	ID=Cre01.g000450.t1.2.v5.5.exon.8;Parent=Cre01.g000450.t1.2.v5.5;pacid=30788617
chromosome_1	phytozomev13	CDS	68332	68637	.	+	0	ID=Cre01.g000450.t1.2.v5.5.CDS.8;Parent=Cre01.g000450.t1.2.v5.5;pacid=30788617
chromosome_1	phytozomev13	CDS	68786	68923	.	+	0	ID=Cre01.g000450.t1.2.v5.5.CDS.9;Parent=Cre01.g000450.t1.2.v5.5;pacid=30788617
chromosome_1	phytozomev13	exon	68786	70197	.	+	.	ID=Cre01.g000450.t1.2.v5.5.exon.9;Parent=Cre01.g000450.t1.2.v5.5;pacid=30788617
chromosome_1	phytozomev13	three_prime_UTR	68924	70197	.	+	.	ID=Cre01.g000450.t1.2.v5.5.three_prime_UTR.1;Parent=Cre01.g000450.t1.2.v5.5;pacid=30788617
###
chromosome_1	phytozomev13	gene	70246	77235	.	+	.	ID=Cre01.g000500.v5.5;Name=Cre01.g000500
chromosome_1	phytozomev13	mRNA	70246	77235	.	+	.	ID=Cre01.g000500.t1.1.v5.5;Parent=Cre01.g000500.v5.5;Name=Cre01.g000500.t1.1;pacid=30788357;longest=1;geneName=AXL5
chromosome_1	phytozomev13	five_prime_UTR	70246	70362	.	+	.	ID=Cre01.g000500.t1.1.v5.5.five_prime_UTR.1;Parent=Cre01.g000500.t1.1.v5.5;pacid=30788357
chromosome_1	phytozomev13	exon	70246	70432	.	+	.	ID=Cre01.g000500.t1.1.v5.5.exon.1;Parent=Cre01.g000500.t1.1.v5.5;pacid=30788357
chromosome_1	phytozomev13	CDS	70363	70432	.	+	0	ID=Cre01.g000500.t1.1.v5.5.CDS.1;Parent=Cre01.g000500.t1.1.v5.5;pacid=30788357
chromosome_1	phytozomev13	exon	72332	72384	.	+	.	ID=Cre01.g000500.t1.1.v5.5.exon.2;Parent=Cre01.g000500.t1.1.v5.5;pacid=30788357
chromosome_1	phytozomev13	CDS	72332	72384	.	+	2	ID=Cre01.g000500.t1.1.v5.5.CDS.2;Parent=Cre01.g000500.t1.1.v5.5;pacid=30788357
chromosome_1	phytozomev13	exon	72641	72998	.	+	.	ID=Cre01.g000500.t1.1.v5.5.exon.3;Parent=Cre01.g000500.t1.1.v5.5;pacid=30788357
chromosome_1	phytozomev13	CDS	72641	72998	.	+	0	ID=Cre01.g000500.t1.1.v5.5.CDS.3;Parent=Cre01.g000500.t1.1.v5.5;pacid=30788357
chromosome_1	phytozomev13	exon	73337	73425	.	+	.	ID=Cre01.g000500.t1.1.v5.5.exon.4;Parent=Cre01.g000500.t1.1.v5.5;pacid=30788357
chromosome_1	phytozomev13	CDS	73337	73425	.	+	2	ID=Cre01.g000500.t1.1.v5.5.CDS.4;Parent=Cre01.g000500.t1.1.v5.5;pacid=30788357
chromosome_1	phytozomev13	exon	73666	73962	.	+	.	ID=Cre01.g000500.t1.1.v5.5.exon.5;Parent=Cre01.g000500.t1.1.v5.5;pacid=30788357
chromosome_1	phytozomev13	CDS	73666	73962	.	+	0	ID=Cre01.g000500.t1.1.v5.5.CDS.5;Parent=Cre01.g000500.t1.1.v5.5;pacid=30788357
chromosome_1	phytozomev13	exon	74159	74314	.	+	.	ID=Cre01.g000500.t1.1.v5.5.exon.6;Parent=Cre01.g000500.t1.1.v5.5;pacid=30788357
chromosome_1	phytozomev13	CDS	74159	74314	.	+	0	ID=Cre01.g000500.t1.1.v5.5.CDS.6;Parent=Cre01.g000500.t1.1.v5.5;pacid=30788357
chromosome_1	phytozomev13	exon	74448	74588	.	+	.	ID=Cre01.g000500.t1.1.v5.5.exon.7;Parent=Cre01.g000500.t1.1.v5.5;pacid=30788357
chromosome_1	phytozomev13	CDS	74448	74588	.	+	0	ID=Cre01.g000500.t1.1.v5.5.CDS.7;Parent=Cre01.g000500.t1.1.v5.5;pacid=30788357
chromosome_1	phytozomev13	exon	74775	74999	.	+	.	ID=Cre01.g000500.t1.1.v5.5.exon.8;Parent=Cre01.g000500.t1.1.v5.5;pacid=30788357
chromosome_1	phytozomev13	CDS	74775	74999	.	+	0	ID=Cre01.g000500.t1.1.v5.5.CDS.8;Parent=Cre01.g000500.t1.1.v5.5;pacid=30788357
chromosome_1	phytozomev13	exon	75231	75536	.	+	.	ID=Cre01.g000500.t1.1.v5.5.exon.9;Parent=Cre01.g000500.t1.1.v5.5;pacid=30788357
chromosome_1	phytozomev13	CDS	75231	75536	.	+	0	ID=Cre01.g000500.t1.1.v5.5.CDS.9;Parent=Cre01.g000500.t1.1.v5.5;pacid=30788357
chromosome_1	phytozomev13	CDS	75703	75975	.	+	0	ID=Cre01.g000500.t1.1.v5.5.CDS.10;Parent=Cre01.g000500.t1.1.v5.5;pacid=30788357
chromosome_1	phytozomev13	exon	75703	77235	.	+	.	ID=Cre01.g000500.t1.1.v5.5.exon.10;Parent=Cre01.g000500.t1.1.v5.5;pacid=30788357
chromosome_1	phytozomev13	three_prime_UTR	75976	77235	.	+	.	ID=Cre01.g000500.t1.1.v5.5.three_prime_UTR.1;Parent=Cre01.g000500.t1.1.v5.5;pacid=30788357
###
chromosome_1	phytozomev13	gene	77366	83717	.	+	.	ID=Cre01.g000550.v5.5;Name=Cre01.g000550
chromosome_1	phytozomev13	mRNA	77366	83717	.	+	.	ID=Cre01.g000550.t1.2.v5.5;Parent=Cre01.g000550.v5.5;Name=Cre01.g000550.t1.2;pacid=30789177;longest=1
chromosome_1	phytozomev13	five_prime_UTR	77366	78082	.	+	.	ID=Cre01.g000550.t1.2.v5.5.five_prime_UTR.1;Parent=Cre01.g000550.t1.2.v5.5;pacid=30789177
chromosome_1	phytozomev13	exon	77366	78559	.	+	.	ID=Cre01.g000550.t1.2.v5.5.exon.1;Parent=Cre01.g000550.t1.2.v5.5;pacid=30789177
chromosome_1	phytozomev13	CDS	78083	78559	.	+	0	ID=Cre01.g000550.t1.2.v5.5.CDS.1;Parent=Cre01.g000550.t1.2.v5.5;pacid=30789177
chromosome_1	phytozomev13	exon	78831	79413	.	+	.	ID=Cre01.g000550.t1.2.v5.5.exon.2;Parent=Cre01.g000550.t1.2.v5.5;pacid=30789177
chromosome_1	phytozomev13	CDS	78831	79413	.	+	0	ID=Cre01.g000550.t1.2.v5.5.CDS.2;Parent=Cre01.g000550.t1.2.v5.5;pacid=30789177
chromosome_1	phytozomev13	exon	79727	79795	.	+	.	ID=Cre01.g000550.t1.2.v5.5.exon.3;Parent=Cre01.g000550.t1.2.v5.5;pacid=30789177
chromosome_1	phytozomev13	CDS	79727	79795	.	+	2	ID=Cre01.g000550.t1.2.v5.5.CDS.3;Parent=Cre01.g000550.t1.2.v5.5;pacid=30789177
chromosome_1	phytozomev13	exon	80069	80634	.	+	.	ID=Cre01.g000550.t1.2.v5.5.exon.4;Parent=Cre01.g000550.t1.2.v5.5;pacid=30789177
chromosome_1	phytozomev13	CDS	80069	80634	.	+	2	ID=Cre01.g000550.t1.2.v5.5.CDS.4;Parent=Cre01.g000550.t1.2.v5.5;pacid=30789177
chromosome_1	phytozomev13	exon	80874	81149	.	+	.	ID=Cre01.g000550.t1.2.v5.5.exon.5;Parent=Cre01.g000550.t1.2.v5.5;pacid=30789177
chromosome_1	phytozomev13	CDS	80874	81149	.	+	0	ID=Cre01.g000550.t1.2.v5.5.CDS.5;Parent=Cre01.g000550.t1.2.v5.5;pacid=30789177
chromosome_1	phytozomev13	exon	81403	81500	.	+	.	ID=Cre01.g000550.t1.2.v5.5.exon.6;Parent=Cre01.g000550.t1.2.v5.5;pacid=30789177
chromosome_1	phytozomev13	CDS	81403	81500	.	+	0	ID=Cre01.g000550.t1.2.v5.5.CDS.6;Parent=Cre01.g000550.t1.2.v5.5;pacid=30789177
chromosome_1	phytozomev13	exon	81746	81794	.	+	.	ID=Cre01.g000550.t1.2.v5.5.exon.7;Parent=Cre01.g000550.t1.2.v5.5;pacid=30789177
chromosome_1	phytozomev13	CDS	81746	81794	.	+	1	ID=Cre01.g000550.t1.2.v5.5.CDS.7;Parent=Cre01.g000550.t1.2.v5.5;pacid=30789177
chromosome_1	phytozomev13	exon	82001	82099	.	+	.	ID=Cre01.g000550.t1.2.v5.5.exon.8;Parent=Cre01.g000550.t1.2.v5.5;pacid=30789177
chromosome_1	phytozomev13	CDS	82001	82099	.	+	0	ID=Cre01.g000550.t1.2.v5.5.CDS.8;Parent=Cre01.g000550.t1.2.v5.5;pacid=30789177
chromosome_1	phytozomev13	exon	82382	82558	.	+	.	ID=Cre01.g000550.t1.2.v5.5.exon.9;Parent=Cre01.g000550.t1.2.v5.5;pacid=30789177
chromosome_1	phytozomev13	CDS	82382	82558	.	+	0	ID=Cre01.g000550.t1.2.v5.5.CDS.9;Parent=Cre01.g000550.t1.2.v5.5;pacid=30789177
chromosome_1	phytozomev13	CDS	82808	83422	.	+	0	ID=Cre01.g000550.t1.2.v5.5.CDS.10;Parent=Cre01.g000550.t1.2.v5.5;pacid=30789177
chromosome_1	phytozomev13	exon	82808	83717	.	+	.	ID=Cre01.g000550.t1.2.v5.5.exon.10;Parent=Cre01.g000550.t1.2.v5.5;pacid=30789177
chromosome_1	phytozomev13	three_prime_UTR	83423	83717	.	+	.	ID=Cre01.g000550.t1.2.v5.5.three_prime_UTR.1;Parent=Cre01.g000550.t1.2.v5.5;pacid=30789177
###
chromosome_1	phytozomev13	gene	83750	88945	.	-	.	ID=Cre01.g000600.v5.5;Name=Cre01.g000600
chromosome_1	phytozomev13	mRNA	83750	88945	.	-	.	ID=Cre01.g000600.t1.2.v5.5;Parent=Cre01.g000600.v5.5;Name=Cre01.g000600.t1.2;pacid=30789603;longest=1
chromosome_1	phytozomev13	three_prime_UTR	83750	84539	.	-	.	ID=Cre01.g000600.t1.2.v5.5.three_prime_UTR.1;Parent=Cre01.g000600.t1.2.v5.5;pacid=30789603
chromosome_1	phytozomev13	exon	83750	84680	.	-	.	ID=Cre01.g000600.t1.2.v5.5.exon.11;Parent=Cre01.g000600.t1.2.v5.5;pacid=30789603
chromosome_1	phytozomev13	CDS	84540	84680	.	-	0	ID=Cre01.g000600.t1.2.v5.5.CDS.11;Parent=Cre01.g000600.t1.2.v5.5;pacid=30789603
chromosome_1	phytozomev13	exon	84957	85142	.	-	.	ID=Cre01.g000600.t1.2.v5.5.exon.10;Parent=Cre01.g000600.t1.2.v5.5;pacid=30789603
chromosome_1	phytozomev13	CDS	84957	85142	.	-	0	ID=Cre01.g000600.t1.2.v5.5.CDS.10;Parent=Cre01.g000600.t1.2.v5.5;pacid=30789603
chromosome_1	phytozomev13	exon	85397	85508	.	-	.	ID=Cre01.g000600.t1.2.v5.5.exon.9;Parent=Cre01.g000600.t1.2.v5.5;pacid=30789603
chromosome_1	phytozomev13	CDS	85397	85508	.	-	1	ID=Cre01.g000600.t1.2.v5.5.CDS.9;Parent=Cre01.g000600.t1.2.v5.5;pacid=30789603
chromosome_1	phytozomev13	exon	85748	85797	.	-	.	ID=Cre01.g000600.t1.2.v5.5.exon.8;Parent=Cre01.g000600.t1.2.v5.5;pacid=30789603
chromosome_1	phytozomev13	CDS	85748	85797	.	-	0	ID=Cre01.g000600.t1.2.v5.5.CDS.8;Parent=Cre01.g000600.t1.2.v5.5;pacid=30789603
chromosome_1	phytozomev13	exon	85962	86225	.	-	.	ID=Cre01.g000600.t1.2.v5.5.exon.7;Parent=Cre01.g000600.t1.2.v5.5;pacid=30789603
chromosome_1	phytozomev13	CDS	85962	86225	.	-	0	ID=Cre01.g000600.t1.2.v5.5.CDS.7;Parent=Cre01.g000600.t1.2.v5.5;pacid=30789603
chromosome_1	phytozomev13	exon	86577	86760	.	-	.	ID=Cre01.g000600.t1.2.v5.5.exon.6;Parent=Cre01.g000600.t1.2.v5.5;pacid=30789603
chromosome_1	phytozomev13	CDS	86577	86760	.	-	1	ID=Cre01.g000600.t1.2.v5.5.CDS.6;Parent=Cre01.g000600.t1.2.v5.5;pacid=30789603
chromosome_1	phytozomev13	exon	86967	87013	.	-	.	ID=Cre01.g000600.t1.2.v5.5.exon.5;Parent=Cre01.g000600.t1.2.v5.5;pacid=30789603
chromosome_1	phytozomev13	CDS	86967	87013	.	-	0	ID=Cre01.g000600.t1.2.v5.5.CDS.5;Parent=Cre01.g000600.t1.2.v5.5;pacid=30789603
chromosome_1	phytozomev13	exon	87149	87273	.	-	.	ID=Cre01.g000600.t1.2.v5.5.exon.4;Parent=Cre01.g000600.t1.2.v5.5;pacid=30789603
chromosome_1	phytozomev13	CDS	87149	87273	.	-	2	ID=Cre01.g000600.t1.2.v5.5.CDS.4;Parent=Cre01.g000600.t1.2.v5.5;pacid=30789603
chromosome_1	phytozomev13	exon	87621	87753	.	-	.	ID=Cre01.g000600.t1.2.v5.5.exon.3;Parent=Cre01.g000600.t1.2.v5.5;pacid=30789603
chromosome_1	phytozomev13	CDS	87621	87753	.	-	0	ID=Cre01.g000600.t1.2.v5.5.CDS.3;Parent=Cre01.g000600.t1.2.v5.5;pacid=30789603
chromosome_1	phytozomev13	exon	88167	88279	.	-	.	ID=Cre01.g000600.t1.2.v5.5.exon.2;Parent=Cre01.g000600.t1.2.v5.5;pacid=30789603
chromosome_1	phytozomev13	CDS	88167	88279	.	-	2	ID=Cre01.g000600.t1.2.v5.5.CDS.2;Parent=Cre01.g000600.t1.2.v5.5;pacid=30789603
chromosome_1	phytozomev13	CDS	88595	88715	.	-	0	ID=Cre01.g000600.t1.2.v5.5.CDS.1;Parent=Cre01.g000600.t1.2.v5.5;pacid=30789603
chromosome_1	phytozomev13	exon	88595	88945	.	-	.	ID=Cre01.g000600.t1.2.v5.5.exon.1;Parent=Cre01.g000600.t1.2.v5.5;pacid=30789603
chromosome_1	phytozomev13	five_prime_UTR	88716	88945	.	-	.	ID=Cre01.g000600.t1.2.v5.5.five_prime_UTR.1;Parent=Cre01.g000600.t1.2.v5.5;pacid=30789603
###
chromosome_1	phytozomev13	gene	89576	97537	.	+	.	ID=Cre01.g000650.v5.5;Name=Cre01.g000650
chromosome_1	phytozomev13	mRNA	89576	97537	.	+	.	ID=Cre01.g000650.t1.1.v5.5;Parent=Cre01.g000650.v5.5;Name=Cre01.g000650.t1.1;pacid=30788868;longest=1;geneName=AMX2
chromosome_1	phytozomev13	five_prime_UTR	89576	89925	.	+	.	ID=Cre01.g000650.t1.1.v5.5.five_prime_UTR.1;Parent=Cre01.g000650.t1.1.v5.5;pacid=30788868
chromosome_1	phytozomev13	exon	89576	89935	.	+	.	ID=Cre01.g000650.t1.1.v5.5.exon.1;Parent=Cre01.g000650.t1.1.v5.5;pacid=30788868
chromosome_1	phytozomev13	CDS	89926	89935	.	+	0	ID=Cre01.g000650.t1.1.v5.5.CDS.1;Parent=Cre01.g000650.t1.1.v5.5;pacid=30788868
chromosome_1	phytozomev13	exon	90394	90488	.	+	.	ID=Cre01.g000650.t1.1.v5.5.exon.2;Parent=Cre01.g000650.t1.1.v5.5;pacid=30788868
chromosome_1	phytozomev13	CDS	90394	90488	.	+	2	ID=Cre01.g000650.t1.1.v5.5.CDS.2;Parent=Cre01.g000650.t1.1.v5.5;pacid=30788868
chromosome_1	phytozomev13	exon	90628	90711	.	+	.	ID=Cre01.g000650.t1.1.v5.5.exon.3;Parent=Cre01.g000650.t1.1.v5.5;pacid=30788868
chromosome_1	phytozomev13	CDS	90628	90711	.	+	0	ID=Cre01.g000650.t1.1.v5.5.CDS.3;Parent=Cre01.g000650.t1.1.v5.5;pacid=30788868
chromosome_1	phytozomev13	exon	90936	91253	.	+	.	ID=Cre01.g000650.t1.1.v5.5.exon.4;Parent=Cre01.g000650.t1.1.v5.5;pacid=30788868
chromosome_1	phytozomev13	CDS	90936	91253	.	+	0	ID=Cre01.g000650.t1.1.v5.5.CDS.4;Parent=Cre01.g000650.t1.1.v5.5;pacid=30788868
chromosome_1	phytozomev13	exon	91413	91558	.	+	.	ID=Cre01.g000650.t1.1.v5.5.exon.5;Parent=Cre01.g000650.t1.1.v5.5;pacid=30788868
chromosome_1	phytozomev13	CDS	91413	91558	.	+	0	ID=Cre01.g000650.t1.1.v5.5.CDS.5;Parent=Cre01.g000650.t1.1.v5.5;pacid=30788868
chromosome_1	phytozomev13	exon	92196	92366	.	+	.	ID=Cre01.g000650.t1.1.v5.5.exon.6;Parent=Cre01.g000650.t1.1.v5.5;pacid=30788868
chromosome_1	phytozomev13	CDS	92196	92366	.	+	1	ID=Cre01.g000650.t1.1.v5.5.CDS.6;Parent=Cre01.g000650.t1.1.v5.5;pacid=30788868
chromosome_1	phytozomev13	exon	92651	92771	.	+	.	ID=Cre01.g000650.t1.1.v5.5.exon.7;Parent=Cre01.g000650.t1.1.v5.5;pacid=30788868
chromosome_1	phytozomev13	CDS	92651	92771	.	+	1	ID=Cre01.g000650.t1.1.v5.5.CDS.7;Parent=Cre01.g000650.t1.1.v5.5;pacid=30788868
chromosome_1	phytozomev13	exon	93002	93219	.	+	.	ID=Cre01.g000650.t1.1.v5.5.exon.8;Parent=Cre01.g000650.t1.1.v5.5;pacid=30788868
chromosome_1	phytozomev13	CDS	93002	93219	.	+	0	ID=Cre01.g000650.t1.1.v5.5.CDS.8;Parent=Cre01.g000650.t1.1.v5.5;pacid=30788868
chromosome_1	phytozomev13	exon	93366	93497	.	+	.	ID=Cre01.g000650.t1.1.v5.5.exon.9;Parent=Cre01.g000650.t1.1.v5.5;pacid=30788868
chromosome_1	phytozomev13	CDS	93366	93497	.	+	1	ID=Cre01.g000650.t1.1.v5.5.CDS.9;Parent=Cre01.g000650.t1.1.v5.5;pacid=30788868
chromosome_1	phytozomev13	exon	93673	93739	.	+	.	ID=Cre01.g000650.t1.1.v5.5.exon.10;Parent=Cre01.g000650.t1.1.v5.5;pacid=30788868
chromosome_1	phytozomev13	CDS	93673	93739	.	+	1	ID=Cre01.g000650.t1.1.v5.5.CDS.10;Parent=Cre01.g000650.t1.1.v5.5;pacid=30788868
chromosome_1	phytozomev13	exon	93920	94033	.	+	.	ID=Cre01.g000650.t1.1.v5.5.exon.11;Parent=Cre01.g000650.t1.1.v5.5;pacid=30788868
chromosome_1	phytozomev13	CDS	93920	94033	.	+	0	ID=Cre01.g000650.t1.1.v5.5.CDS.11;Parent=Cre01.g000650.t1.1.v5.5;pacid=30788868
chromosome_1	phytozomev13	exon	94256	94305	.	+	.	ID=Cre01.g000650.t1.1.v5.5.exon.12;Parent=Cre01.g000650.t1.1.v5.5;pacid=30788868
chromosome_1	phytozomev13	CDS	94256	94305	.	+	0	ID=Cre01.g000650.t1.1.v5.5.CDS.12;Parent=Cre01.g000650.t1.1.v5.5;pacid=30788868
chromosome_1	phytozomev13	exon	94512	94646	.	+	.	ID=Cre01.g000650.t1.1.v5.5.exon.13;Parent=Cre01.g000650.t1.1.v5.5;pacid=30788868
chromosome_1	phytozomev13	CDS	94512	94646	.	+	1	ID=Cre01.g000650.t1.1.v5.5.CDS.13;Parent=Cre01.g000650.t1.1.v5.5;pacid=30788868
chromosome_1	phytozomev13	exon	94923	95072	.	+	.	ID=Cre01.g000650.t1.1.v5.5.exon.14;Parent=Cre01.g000650.t1.1.v5.5;pacid=30788868
chromosome_1	phytozomev13	CDS	94923	95072	.	+	1	ID=Cre01.g000650.t1.1.v5.5.CDS.14;Parent=Cre01.g000650.t1.1.v5.5;pacid=30788868
chromosome_1	phytozomev13	exon	95272	95345	.	+	.	ID=Cre01.g000650.t1.1.v5.5.exon.15;Parent=Cre01.g000650.t1.1.v5.5;pacid=30788868
chromosome_1	phytozomev13	CDS	95272	95345	.	+	1	ID=Cre01.g000650.t1.1.v5.5.CDS.15;Parent=Cre01.g000650.t1.1.v5.5;pacid=30788868
chromosome_1	phytozomev13	exon	95511	95674	.	+	.	ID=Cre01.g000650.t1.1.v5.5.exon.16;Parent=Cre01.g000650.t1.1.v5.5;pacid=30788868
chromosome_1	phytozomev13	CDS	95511	95674	.	+	2	ID=Cre01.g000650.t1.1.v5.5.CDS.16;Parent=Cre01.g000650.t1.1.v5.5;pacid=30788868
chromosome_1	phytozomev13	exon	95824	95919	.	+	.	ID=Cre01.g000650.t1.1.v5.5.exon.17;Parent=Cre01.g000650.t1.1.v5.5;pacid=30788868
chromosome_1	phytozomev13	CDS	95824	95919	.	+	0	ID=Cre01.g000650.t1.1.v5.5.CDS.17;Parent=Cre01.g000650.t1.1.v5.5;pacid=30788868
chromosome_1	phytozomev13	CDS	96244	96396	.	+	0	ID=Cre01.g000650.t1.1.v5.5.CDS.18;Parent=Cre01.g000650.t1.1.v5.5;pacid=30788868
chromosome_1	phytozomev13	exon	96244	97537	.	+	.	ID=Cre01.g000650.t1.1.v5.5.exon.18;Parent=Cre01.g000650.t1.1.v5.5;pacid=30788868
chromosome_1	phytozomev13	three_prime_UTR	96397	97537	.	+	.	ID=Cre01.g000650.t1.1.v5.5.three_prime_UTR.1;Parent=Cre01.g000650.t1.1.v5.5;pacid=30788868
###
chromosome_1	phytozomev13	gene	97540	103735	.	-	.	ID=Cre01.g000700.v5.5;Name=Cre01.g000700
chromosome_1	phytozomev13	mRNA	97540	103735	.	-	.	ID=Cre01.g000700.t1.1.v5.5;Parent=Cre01.g000700.v5.5;Name=Cre01.g000700.t1.1;pacid=30788738;longest=1
chromosome_1	phytozomev13	three_prime_UTR	97540	97833	.	-	.	ID=Cre01.g000700.t1.1.v5.5.three_prime_UTR.1;Parent=Cre01.g000700.t1.1.v5.5;pacid=30788738
chromosome_1	phytozomev13	exon	97540	99818	.	-	.	ID=Cre01.g000700.t1.1.v5.5.exon.9;Parent=Cre01.g000700.t1.1.v5.5;pacid=30788738
chromosome_1	phytozomev13	CDS	97834	99818	.	-	2	ID=Cre01.g000700.t1.1.v5.5.CDS.9;Parent=Cre01.g000700.t1.1.v5.5;pacid=30788738
chromosome_1	phytozomev13	exon	100163	100291	.	-	.	ID=Cre01.g000700.t1.1.v5.5.exon.8;Parent=Cre01.g000700.t1.1.v5.5;pacid=30788738
chromosome_1	phytozomev13	CDS	100163	100291	.	-	2	ID=Cre01.g000700.t1.1.v5.5.CDS.8;Parent=Cre01.g000700.t1.1.v5.5;pacid=30788738
chromosome_1	phytozomev13	exon	101079	101190	.	-	.	ID=Cre01.g000700.t1.1.v5.5.exon.7;Parent=Cre01.g000700.t1.1.v5.5;pacid=30788738
chromosome_1	phytozomev13	CDS	101079	101190	.	-	0	ID=Cre01.g000700.t1.1.v5.5.CDS.7;Parent=Cre01.g000700.t1.1.v5.5;pacid=30788738
chromosome_1	phytozomev13	exon	101426	101602	.	-	.	ID=Cre01.g000700.t1.1.v5.5.exon.6;Parent=Cre01.g000700.t1.1.v5.5;pacid=30788738
chromosome_1	phytozomev13	CDS	101426	101602	.	-	0	ID=Cre01.g000700.t1.1.v5.5.CDS.6;Parent=Cre01.g000700.t1.1.v5.5;pacid=30788738
chromosome_1	phytozomev13	exon	101769	101827	.	-	.	ID=Cre01.g000700.t1.1.v5.5.exon.5;Parent=Cre01.g000700.t1.1.v5.5;pacid=30788738
chromosome_1	phytozomev13	CDS	101769	101827	.	-	2	ID=Cre01.g000700.t1.1.v5.5.CDS.5;Parent=Cre01.g000700.t1.1.v5.5;pacid=30788738
chromosome_1	phytozomev13	exon	102006	102231	.	-	.	ID=Cre01.g000700.t1.1.v5.5.exon.4;Parent=Cre01.g000700.t1.1.v5.5;pacid=30788738
chromosome_1	phytozomev13	CDS	102006	102231	.	-	0	ID=Cre01.g000700.t1.1.v5.5.CDS.4;Parent=Cre01.g000700.t1.1.v5.5;pacid=30788738
chromosome_1	phytozomev13	exon	102589	102672	.	-	.	ID=Cre01.g000700.t1.1.v5.5.exon.3;Parent=Cre01.g000700.t1.1.v5.5;pacid=30788738
chromosome_1	phytozomev13	CDS	102589	102672	.	-	0	ID=Cre01.g000700.t1.1.v5.5.CDS.3;Parent=Cre01.g000700.t1.1.v5.5;pacid=30788738
chromosome_1	phytozomev13	exon	102941	103221	.	-	.	ID=Cre01.g000700.t1.1.v5.5.exon.2;Parent=Cre01.g000700.t1.1.v5.5;pacid=30788738
chromosome_1	phytozomev13	CDS	102941	103221	.	-	2	ID=Cre01.g000700.t1.1.v5.5.CDS.2;Parent=Cre01.g000700.t1.1.v5.5;pacid=30788738
chromosome_1	phytozomev13	CDS	103365	103395	.	-	0	ID=Cre01.g000700.t1.1.v5.5.CDS.1;Parent=Cre01.g000700.t1.1.v5.5;pacid=30788738
chromosome_1	phytozomev13	exon	103365	103735	.	-	.	ID=Cre01.g000700.t1.1.v5.5.exon.1;Parent=Cre01.g000700.t1.1.v5.5;pacid=30788738
chromosome_1	phytozomev13	five_prime_UTR	103396	103735	.	-	.	ID=Cre01.g000700.t1.1.v5.5.five_prime_UTR.1;Parent=Cre01.g000700.t1.1.v5.5;pacid=30788738
###
chromosome_1	phytozomev13	gene	103896	110765	.	-	.	ID=Cre01.g000750.v5.5;Name=Cre01.g000750
chromosome_1	phytozomev13	mRNA	103896	110765	.	-	.	ID=Cre01.g000750.t1.1.v5.5;Parent=Cre01.g000750.v5.5;Name=Cre01.g000750.t1.1;pacid=30789450;longest=1
chromosome_1	phytozomev13	three_prime_UTR	103896	104510	.	-	.	ID=Cre01.g000750.t1.1.v5.5.three_prime_UTR.1;Parent=Cre01.g000750.t1.1.v5.5;pacid=30789450
chromosome_1	phytozomev13	exon	103896	105912	.	-	.	ID=Cre01.g000750.t1.1.v5.5.exon.11;Parent=Cre01.g000750.t1.1.v5.5;pacid=30789450
chromosome_1	phytozomev13	CDS	104511	105912	.	-	1	ID=Cre01.g000750.t1.1.v5.5.CDS.10;Parent=Cre01.g000750.t1.1.v5.5;pacid=30789450
chromosome_1	phytozomev13	exon	106113	106829	.	-	.	ID=Cre01.g000750.t1.1.v5.5.exon.10;Parent=Cre01.g000750.t1.1.v5.5;pacid=30789450
chromosome_1	phytozomev13	CDS	106113	106829	.	-	1	ID=Cre01.g000750.t1.1.v5.5.CDS.9;Parent=Cre01.g000750.t1.1.v5.5;pacid=30789450
chromosome_1	phytozomev13	exon	107147	107295	.	-	.	ID=Cre01.g000750.t1.1.v5.5.exon.9;Parent=Cre01.g000750.t1.1.v5.5;pacid=30789450
chromosome_1	phytozomev13	CDS	107147	107295	.	-	0	ID=Cre01.g000750.t1.1.v5.5.CDS.8;Parent=Cre01.g000750.t1.1.v5.5;pacid=30789450
chromosome_1	phytozomev13	exon	107567	107687	.	-	.	ID=Cre01.g000750.t1.1.v5.5.exon.8;Parent=Cre01.g000750.t1.1.v5.5;pacid=30789450
chromosome_1	phytozomev13	CDS	107567	107687	.	-	1	ID=Cre01.g000750.t1.1.v5.5.CDS.7;Parent=Cre01.g000750.t1.1.v5.5;pacid=30789450
chromosome_1	phytozomev13	exon	107986	108110	.	-	.	ID=Cre01.g000750.t1.1.v5.5.exon.7;Parent=Cre01.g000750.t1.1.v5.5;pacid=30789450
chromosome_1	phytozomev13	CDS	107986	108110	.	-	0	ID=Cre01.g000750.t1.1.v5.5.CDS.6;Parent=Cre01.g000750.t1.1.v5.5;pacid=30789450
chromosome_1	phytozomev13	exon	108321	108432	.	-	.	ID=Cre01.g000750.t1.1.v5.5.exon.6;Parent=Cre01.g000750.t1.1.v5.5;pacid=30789450
chromosome_1	phytozomev13	CDS	108321	108432	.	-	1	ID=Cre01.g000750.t1.1.v5.5.CDS.5;Parent=Cre01.g000750.t1.1.v5.5;pacid=30789450
chromosome_1	phytozomev13	exon	108713	108786	.	-	.	ID=Cre01.g000750.t1.1.v5.5.exon.5;Parent=Cre01.g000750.t1.1.v5.5;pacid=30789450
chromosome_1	phytozomev13	CDS	108713	108786	.	-	0	ID=Cre01.g000750.t1.1.v5.5.CDS.4;Parent=Cre01.g000750.t1.1.v5.5;pacid=30789450
chromosome_1	phytozomev13	exon	109062	109220	.	-	.	ID=Cre01.g000750.t1.1.v5.5.exon.4;Parent=Cre01.g000750.t1.1.v5.5;pacid=30789450
chromosome_1	phytozomev13	CDS	109062	109220	.	-	0	ID=Cre01.g000750.t1.1.v5.5.CDS.3;Parent=Cre01.g000750.t1.1.v5.5;pacid=30789450
chromosome_1	phytozomev13	exon	109550	109654	.	-	.	ID=Cre01.g000750.t1.1.v5.5.exon.3;Parent=Cre01.g000750.t1.1.v5.5;pacid=30789450
chromosome_1	phytozomev13	CDS	109550	109654	.	-	0	ID=Cre01.g000750.t1.1.v5.5.CDS.2;Parent=Cre01.g000750.t1.1.v5.5;pacid=30789450
chromosome_1	phytozomev13	CDS	109969	109974	.	-	0	ID=Cre01.g000750.t1.1.v5.5.CDS.1;Parent=Cre01.g000750.t1.1.v5.5;pacid=30789450
chromosome_1	phytozomev13	exon	109969	110082	.	-	.	ID=Cre01.g000750.t1.1.v5.5.exon.2;Parent=Cre01.g000750.t1.1.v5.5;pacid=30789450
chromosome_1	phytozomev13	five_prime_UTR	109975	110082	.	-	.	ID=Cre01.g000750.t1.1.v5.5.five_prime_UTR.2;Parent=Cre01.g000750.t1.1.v5.5;pacid=30789450
chromosome_1	phytozomev13	exon	110349	110765	.	-	.	ID=Cre01.g000750.t1.1.v5.5.exon.1;Parent=Cre01.g000750.t1.1.v5.5;pacid=30789450
chromosome_1	phytozomev13	five_prime_UTR	110349	110765	.	-	.	ID=Cre01.g000750.t1.1.v5.5.five_prime_UTR.1;Parent=Cre01.g000750.t1.1.v5.5;pacid=30789450
###
chromosome_1	phytozomev13	gene	111401	113935	.	-	.	ID=Cre01.g000800.v5.5;Name=Cre01.g000800
chromosome_1	phytozomev13	mRNA	111401	113923	.	-	.	ID=Cre01.g000800.t1.2.v5.5;Parent=Cre01.g000800.v5.5;Name=Cre01.g000800.t1.2;pacid=30788536;longest=1;geneName=CGL136
chromosome_1	phytozomev13	three_prime_UTR	111401	111820	.	-	.	ID=Cre01.g000800.t1.2.v5.5.three_prime_UTR.1;Parent=Cre01.g000800.t1.2.v5.5;pacid=30788536
chromosome_1	phytozomev13	exon	111401	111967	.	-	.	ID=Cre01.g000800.t1.2.v5.5.exon.6;Parent=Cre01.g000800.t1.2.v5.5;pacid=30788536
chromosome_1	phytozomev13	CDS	111821	111967	.	-	0	ID=Cre01.g000800.t1.2.v5.5.CDS.5;Parent=Cre01.g000800.t1.2.v5.5;pacid=30788536
chromosome_1	phytozomev13	exon	112272	112369	.	-	.	ID=Cre01.g000800.t1.2.v5.5.exon.5;Parent=Cre01.g000800.t1.2.v5.5;pacid=30788536
chromosome_1	phytozomev13	CDS	112272	112369	.	-	2	ID=Cre01.g000800.t1.2.v5.5.CDS.4;Parent=Cre01.g000800.t1.2.v5.5;pacid=30788536
chromosome_1	phytozomev13	exon	112628	112735	.	-	.	ID=Cre01.g000800.t1.2.v5.5.exon.4;Parent=Cre01.g000800.t1.2.v5.5;pacid=30788536
chromosome_1	phytozomev13	CDS	112628	112735	.	-	2	ID=Cre01.g000800.t1.2.v5.5.CDS.3;Parent=Cre01.g000800.t1.2.v5.5;pacid=30788536
chromosome_1	phytozomev13	exon	113077	113170	.	-	.	ID=Cre01.g000800.t1.2.v5.5.exon.3;Parent=Cre01.g000800.t1.2.v5.5;pacid=30788536
chromosome_1	phytozomev13	CDS	113077	113170	.	-	0	ID=Cre01.g000800.t1.2.v5.5.CDS.2;Parent=Cre01.g000800.t1.2.v5.5;pacid=30788536
chromosome_1	phytozomev13	CDS	113465	113500	.	-	0	ID=Cre01.g000800.t1.2.v5.5.CDS.1;Parent=Cre01.g000800.t1.2.v5.5;pacid=30788536
chromosome_1	phytozomev13	exon	113465	113647	.	-	.	ID=Cre01.g000800.t1.2.v5.5.exon.2;Parent=Cre01.g000800.t1.2.v5.5;pacid=30788536
chromosome_1	phytozomev13	five_prime_UTR	113501	113647	.	-	.	ID=Cre01.g000800.t1.2.v5.5.five_prime_UTR.2;Parent=Cre01.g000800.t1.2.v5.5;pacid=30788536
chromosome_1	phytozomev13	exon	113731	113923	.	-	.	ID=Cre01.g000800.t1.2.v5.5.exon.1;Parent=Cre01.g000800.t1.2.v5.5;pacid=30788536
chromosome_1	phytozomev13	five_prime_UTR	113731	113923	.	-	.	ID=Cre01.g000800.t1.2.v5.5.five_prime_UTR.1;Parent=Cre01.g000800.t1.2.v5.5;pacid=30788536
chromosome_1	phytozomev13	mRNA	111401	113935	.	-	.	ID=Cre01.g000800.t2.1.v5.5;Parent=Cre01.g000800.v5.5;Name=Cre01.g000800.t2.1;pacid=30788537;longest=0;geneName=CGL136
chromosome_1	phytozomev13	three_prime_UTR	111401	111820	.	-	.	ID=Cre01.g000800.t2.1.v5.5.three_prime_UTR.1;Parent=Cre01.g000800.t2.1.v5.5;pacid=30788537
chromosome_1	phytozomev13	exon	111401	111967	.	-	.	ID=Cre01.g000800.t2.1.v5.5.exon.6;Parent=Cre01.g000800.t2.1.v5.5;pacid=30788537
chromosome_1	phytozomev13	CDS	111821	111967	.	-	0	ID=Cre01.g000800.t2.1.v5.5.CDS.5;Parent=Cre01.g000800.t2.1.v5.5;pacid=30788537
chromosome_1	phytozomev13	exon	112272	112369	.	-	.	ID=Cre01.g000800.t2.1.v5.5.exon.5;Parent=Cre01.g000800.t2.1.v5.5;pacid=30788537
chromosome_1	phytozomev13	CDS	112272	112369	.	-	2	ID=Cre01.g000800.t2.1.v5.5.CDS.4;Parent=Cre01.g000800.t2.1.v5.5;pacid=30788537
chromosome_1	phytozomev13	exon	112628	112735	.	-	.	ID=Cre01.g000800.t2.1.v5.5.exon.4;Parent=Cre01.g000800.t2.1.v5.5;pacid=30788537
chromosome_1	phytozomev13	CDS	112628	112735	.	-	2	ID=Cre01.g000800.t2.1.v5.5.CDS.3;Parent=Cre01.g000800.t2.1.v5.5;pacid=30788537
chromosome_1	phytozomev13	exon	113077	113170	.	-	.	ID=Cre01.g000800.t2.1.v5.5.exon.3;Parent=Cre01.g000800.t2.1.v5.5;pacid=30788537
chromosome_1	phytozomev13	CDS	113077	113170	.	-	0	ID=Cre01.g000800.t2.1.v5.5.CDS.2;Parent=Cre01.g000800.t2.1.v5.5;pacid=30788537
chromosome_1	phytozomev13	CDS	113465	113500	.	-	0	ID=Cre01.g000800.t2.1.v5.5.CDS.1;Parent=Cre01.g000800.t2.1.v5.5;pacid=30788537
chromosome_1	phytozomev13	exon	113465	113647	.	-	.	ID=Cre01.g000800.t2.1.v5.5.exon.2;Parent=Cre01.g000800.t2.1.v5.5;pacid=30788537
chromosome_1	phytozomev13	five_prime_UTR	113501	113647	.	-	.	ID=Cre01.g000800.t2.1.v5.5.five_prime_UTR.2;Parent=Cre01.g000800.t2.1.v5.5;pacid=30788537
chromosome_1	phytozomev13	exon	113773	113935	.	-	.	ID=Cre01.g000800.t2.1.v5.5.exon.1;Parent=Cre01.g000800.t2.1.v5.5;pacid=30788537
chromosome_1	phytozomev13	five_prime_UTR	113773	113935	.	-	.	ID=Cre01.g000800.t2.1.v5.5.five_prime_UTR.1;Parent=Cre01.g000800.t2.1.v5.5;pacid=30788537
###
chromosome_1	phytozomev13	gene	114410	116415	.	-	.	ID=Cre01.g000850.v5.5;Name=Cre01.g000850
chromosome_1	phytozomev13	mRNA	114410	116415	.	-	.	ID=Cre01.g000850.t1.2.v5.5;Parent=Cre01.g000850.v5.5;Name=Cre01.g000850.t1.2;pacid=30789292;longest=1;geneName=CPLD38
chromosome_1	phytozomev13	three_prime_UTR	114410	115141	.	-	.	ID=Cre01.g000850.t1.2.v5.5.three_prime_UTR.1;Parent=Cre01.g000850.t1.2.v5.5;pacid=30789292
chromosome_1	phytozomev13	exon	114410	115306	.	-	.	ID=Cre01.g000850.t1.2.v5.5.exon.3;Parent=Cre01.g000850.t1.2.v5.5;pacid=30789292
chromosome_1	phytozomev13	CDS	115142	115306	.	-	0	ID=Cre01.g000850.t1.2.v5.5.CDS.3;Parent=Cre01.g000850.t1.2.v5.5;pacid=30789292
chromosome_1	phytozomev13	exon	115828	116147	.	-	.	ID=Cre01.g000850.t1.2.v5.5.exon.2;Parent=Cre01.g000850.t1.2.v5.5;pacid=30789292
chromosome_1	phytozomev13	CDS	115828	116147	.	-	2	ID=Cre01.g000850.t1.2.v5.5.CDS.2;Parent=Cre01.g000850.t1.2.v5.5;pacid=30789292
chromosome_1	phytozomev13	CDS	116273	116360	.	-	0	ID=Cre01.g000850.t1.2.v5.5.CDS.1;Parent=Cre01.g000850.t1.2.v5.5;pacid=30789292
chromosome_1	phytozomev13	exon	116273	116415	.	-	.	ID=Cre01.g000850.t1.2.v5.5.exon.1;Parent=Cre01.g000850.t1.2.v5.5;pacid=30789292
chromosome_1	phytozomev13	five_prime_UTR	116361	116415	.	-	.	ID=Cre01.g000850.t1.2.v5.5.five_prime_UTR.1;Parent=Cre01.g000850.t1.2.v5.5;pacid=30789292
###
chromosome_1	phytozomev13	gene	116526	120738	.	+	.	ID=Cre01.g000900.v5.5;Name=Cre01.g000900
chromosome_1	phytozomev13	mRNA	116526	120738	.	+	.	ID=Cre01.g000900.t1.2.v5.5;Parent=Cre01.g000900.v5.5;Name=Cre01.g000900.t1.2;pacid=30788866;longest=1;geneName=CPLD20
chromosome_1	phytozomev13	five_prime_UTR	116526	116624	.	+	.	ID=Cre01.g000900.t1.2.v5.5.five_prime_UTR.1;Parent=Cre01.g000900.t1.2.v5.5;pacid=30788866
chromosome_1	phytozomev13	exon	116526	116700	.	+	.	ID=Cre01.g000900.t1.2.v5.5.exon.1;Parent=Cre01.g000900.t1.2.v5.5;pacid=30788866
chromosome_1	phytozomev13	CDS	116625	116700	.	+	0	ID=Cre01.g000900.t1.2.v5.5.CDS.1;Parent=Cre01.g000900.t1.2.v5.5;pacid=30788866
chromosome_1	phytozomev13	exon	117253	117413	.	+	.	ID=Cre01.g000900.t1.2.v5.5.exon.2;Parent=Cre01.g000900.t1.2.v5.5;pacid=30788866
chromosome_1	phytozomev13	CDS	117253	117413	.	+	2	ID=Cre01.g000900.t1.2.v5.5.CDS.2;Parent=Cre01.g000900.t1.2.v5.5;pacid=30788866
chromosome_1	phytozomev13	exon	117567	117710	.	+	.	ID=Cre01.g000900.t1.2.v5.5.exon.3;Parent=Cre01.g000900.t1.2.v5.5;pacid=30788866
chromosome_1	phytozomev13	CDS	117567	117710	.	+	0	ID=Cre01.g000900.t1.2.v5.5.CDS.3;Parent=Cre01.g000900.t1.2.v5.5;pacid=30788866
chromosome_1	phytozomev13	exon	118025	118092	.	+	.	ID=Cre01.g000900.t1.2.v5.5.exon.4;Parent=Cre01.g000900.t1.2.v5.5;pacid=30788866
chromosome_1	phytozomev13	CDS	118025	118092	.	+	0	ID=Cre01.g000900.t1.2.v5.5.CDS.4;Parent=Cre01.g000900.t1.2.v5.5;pacid=30788866
chromosome_1	phytozomev13	exon	118229	118391	.	+	.	ID=Cre01.g000900.t1.2.v5.5.exon.5;Parent=Cre01.g000900.t1.2.v5.5;pacid=30788866
chromosome_1	phytozomev13	CDS	118229	118391	.	+	1	ID=Cre01.g000900.t1.2.v5.5.CDS.5;Parent=Cre01.g000900.t1.2.v5.5;pacid=30788866
chromosome_1	phytozomev13	exon	118608	118754	.	+	.	ID=Cre01.g000900.t1.2.v5.5.exon.6;Parent=Cre01.g000900.t1.2.v5.5;pacid=30788866
chromosome_1	phytozomev13	CDS	118608	118754	.	+	0	ID=Cre01.g000900.t1.2.v5.5.CDS.6;Parent=Cre01.g000900.t1.2.v5.5;pacid=30788866
chromosome_1	phytozomev13	exon	118911	119147	.	+	.	ID=Cre01.g000900.t1.2.v5.5.exon.7;Parent=Cre01.g000900.t1.2.v5.5;pacid=30788866
chromosome_1	phytozomev13	CDS	118911	119147	.	+	0	ID=Cre01.g000900.t1.2.v5.5.CDS.7;Parent=Cre01.g000900.t1.2.v5.5;pacid=30788866
chromosome_1	phytozomev13	CDS	119356	119826	.	+	0	ID=Cre01.g000900.t1.2.v5.5.CDS.8;Parent=Cre01.g000900.t1.2.v5.5;pacid=30788866
chromosome_1	phytozomev13	exon	119356	120738	.	+	.	ID=Cre01.g000900.t1.2.v5.5.exon.8;Parent=Cre01.g000900.t1.2.v5.5;pacid=30788866
chromosome_1	phytozomev13	three_prime_UTR	119827	120738	.	+	.	ID=Cre01.g000900.t1.2.v5.5.three_prime_UTR.1;Parent=Cre01.g000900.t1.2.v5.5;pacid=30788866
###
chromosome_1	phytozomev13	gene	121436	126517	.	+	.	ID=Cre01.g000950.v5.5;Name=Cre01.g000950
chromosome_1	phytozomev13	mRNA	121436	126517	.	+	.	ID=Cre01.g000950.t1.1.v5.5;Parent=Cre01.g000950.v5.5;Name=Cre01.g000950.t1.1;pacid=30789479;longest=1;geneName=MFT13
chromosome_1	phytozomev13	five_prime_UTR	121436	121580	.	+	.	ID=Cre01.g000950.t1.1.v5.5.five_prime_UTR.1;Parent=Cre01.g000950.t1.1.v5.5;pacid=30789479
chromosome_1	phytozomev13	exon	121436	121698	.	+	.	ID=Cre01.g000950.t1.1.v5.5.exon.1;Parent=Cre01.g000950.t1.1.v5.5;pacid=30789479
chromosome_1	phytozomev13	CDS	121581	121698	.	+	0	ID=Cre01.g000950.t1.1.v5.5.CDS.1;Parent=Cre01.g000950.t1.1.v5.5;pacid=30789479
chromosome_1	phytozomev13	exon	121981	122241	.	+	.	ID=Cre01.g000950.t1.1.v5.5.exon.2;Parent=Cre01.g000950.t1.1.v5.5;pacid=30789479
chromosome_1	phytozomev13	CDS	121981	122241	.	+	2	ID=Cre01.g000950.t1.1.v5.5.CDS.2;Parent=Cre01.g000950.t1.1.v5.5;pacid=30789479
chromosome_1	phytozomev13	exon	122501	122682	.	+	.	ID=Cre01.g000950.t1.1.v5.5.exon.3;Parent=Cre01.g000950.t1.1.v5.5;pacid=30789479
chromosome_1	phytozomev13	CDS	122501	122682	.	+	2	ID=Cre01.g000950.t1.1.v5.5.CDS.3;Parent=Cre01.g000950.t1.1.v5.5;pacid=30789479
chromosome_1	phytozomev13	exon	122965	124046	.	+	.	ID=Cre01.g000950.t1.1.v5.5.exon.4;Parent=Cre01.g000950.t1.1.v5.5;pacid=30789479
chromosome_1	phytozomev13	CDS	122965	124046	.	+	0	ID=Cre01.g000950.t1.1.v5.5.CDS.4;Parent=Cre01.g000950.t1.1.v5.5;pacid=30789479
chromosome_1	phytozomev13	exon	124367	124443	.	+	.	ID=Cre01.g000950.t1.1.v5.5.exon.5;Parent=Cre01.g000950.t1.1.v5.5;pacid=30789479
chromosome_1	phytozomev13	CDS	124367	124443	.	+	1	ID=Cre01.g000950.t1.1.v5.5.CDS.5;Parent=Cre01.g000950.t1.1.v5.5;pacid=30789479
chromosome_1	phytozomev13	exon	124695	124814	.	+	.	ID=Cre01.g000950.t1.1.v5.5.exon.6;Parent=Cre01.g000950.t1.1.v5.5;pacid=30789479
chromosome_1	phytozomev13	CDS	124695	124814	.	+	2	ID=Cre01.g000950.t1.1.v5.5.CDS.6;Parent=Cre01.g000950.t1.1.v5.5;pacid=30789479
chromosome_1	phytozomev13	exon	125235	125344	.	+	.	ID=Cre01.g000950.t1.1.v5.5.exon.7;Parent=Cre01.g000950.t1.1.v5.5;pacid=30789479
chromosome_1	phytozomev13	CDS	125235	125344	.	+	2	ID=Cre01.g000950.t1.1.v5.5.CDS.7;Parent=Cre01.g000950.t1.1.v5.5;pacid=30789479
chromosome_1	phytozomev13	CDS	125470	125832	.	+	0	ID=Cre01.g000950.t1.1.v5.5.CDS.8;Parent=Cre01.g000950.t1.1.v5.5;pacid=30789479
chromosome_1	phytozomev13	exon	125470	126517	.	+	.	ID=Cre01.g000950.t1.1.v5.5.exon.8;Parent=Cre01.g000950.t1.1.v5.5;pacid=30789479
chromosome_1	phytozomev13	three_prime_UTR	125833	126517	.	+	.	ID=Cre01.g000950.t1.1.v5.5.three_prime_UTR.1;Parent=Cre01.g000950.t1.1.v5.5;pacid=30789479
###
chromosome_1	phytozomev13	gene	126580	132075	.	-	.	ID=Cre01.g001000.v5.5;Name=Cre01.g001000
chromosome_1	phytozomev13	mRNA	126580	132075	.	-	.	ID=Cre01.g001000.t1.1.v5.5;Parent=Cre01.g001000.v5.5;Name=Cre01.g001000.t1.1;pacid=30788363;longest=1
chromosome_1	phytozomev13	three_prime_UTR	126580	126882	.	-	.	ID=Cre01.g001000.t1.1.v5.5.three_prime_UTR.1;Parent=Cre01.g001000.t1.1.v5.5;pacid=30788363
chromosome_1	phytozomev13	exon	126580	127078	.	-	.	ID=Cre01.g001000.t1.1.v5.5.exon.10;Parent=Cre01.g001000.t1.1.v5.5;pacid=30788363
chromosome_1	phytozomev13	CDS	126883	127078	.	-	1	ID=Cre01.g001000.t1.1.v5.5.CDS.10;Parent=Cre01.g001000.t1.1.v5.5;pacid=30788363
chromosome_1	phytozomev13	exon	127196	127696	.	-	.	ID=Cre01.g001000.t1.1.v5.5.exon.9;Parent=Cre01.g001000.t1.1.v5.5;pacid=30788363
chromosome_1	phytozomev13	CDS	127196	127696	.	-	1	ID=Cre01.g001000.t1.1.v5.5.CDS.9;Parent=Cre01.g001000.t1.1.v5.5;pacid=30788363
chromosome_1	phytozomev13	exon	127986	128600	.	-	.	ID=Cre01.g001000.t1.1.v5.5.exon.8;Parent=Cre01.g001000.t1.1.v5.5;pacid=30788363
chromosome_1	phytozomev13	CDS	127986	128600	.	-	1	ID=Cre01.g001000.t1.1.v5.5.CDS.8;Parent=Cre01.g001000.t1.1.v5.5;pacid=30788363
chromosome_1	phytozomev13	exon	128796	129356	.	-	.	ID=Cre01.g001000.t1.1.v5.5.exon.7;Parent=Cre01.g001000.t1.1.v5.5;pacid=30788363
chromosome_1	phytozomev13	CDS	128796	129356	.	-	1	ID=Cre01.g001000.t1.1.v5.5.CDS.7;Parent=Cre01.g001000.t1.1.v5.5;pacid=30788363
chromosome_1	phytozomev13	exon	129457	129939	.	-	.	ID=Cre01.g001000.t1.1.v5.5.exon.6;Parent=Cre01.g001000.t1.1.v5.5;pacid=30788363
chromosome_1	phytozomev13	CDS	129457	129939	.	-	1	ID=Cre01.g001000.t1.1.v5.5.CDS.6;Parent=Cre01.g001000.t1.1.v5.5;pacid=30788363
chromosome_1	phytozomev13	exon	130236	130805	.	-	.	ID=Cre01.g001000.t1.1.v5.5.exon.5;Parent=Cre01.g001000.t1.1.v5.5;pacid=30788363
chromosome_1	phytozomev13	CDS	130236	130805	.	-	1	ID=Cre01.g001000.t1.1.v5.5.CDS.5;Parent=Cre01.g001000.t1.1.v5.5;pacid=30788363
chromosome_1	phytozomev13	exon	130986	131158	.	-	.	ID=Cre01.g001000.t1.1.v5.5.exon.4;Parent=Cre01.g001000.t1.1.v5.5;pacid=30788363
chromosome_1	phytozomev13	CDS	130986	131158	.	-	0	ID=Cre01.g001000.t1.1.v5.5.CDS.4;Parent=Cre01.g001000.t1.1.v5.5;pacid=30788363
chromosome_1	phytozomev13	exon	131337	131532	.	-	.	ID=Cre01.g001000.t1.1.v5.5.exon.3;Parent=Cre01.g001000.t1.1.v5.5;pacid=30788363
chromosome_1	phytozomev13	CDS	131337	131532	.	-	1	ID=Cre01.g001000.t1.1.v5.5.CDS.3;Parent=Cre01.g001000.t1.1.v5.5;pacid=30788363
chromosome_1	phytozomev13	exon	131655	131708	.	-	.	ID=Cre01.g001000.t1.1.v5.5.exon.2;Parent=Cre01.g001000.t1.1.v5.5;pacid=30788363
chromosome_1	phytozomev13	CDS	131655	131708	.	-	1	ID=Cre01.g001000.t1.1.v5.5.CDS.2;Parent=Cre01.g001000.t1.1.v5.5;pacid=30788363
chromosome_1	phytozomev13	CDS	131774	131868	.	-	0	ID=Cre01.g001000.t1.1.v5.5.CDS.1;Parent=Cre01.g001000.t1.1.v5.5;pacid=30788363
chromosome_1	phytozomev13	exon	131774	132075	.	-	.	ID=Cre01.g001000.t1.1.v5.5.exon.1;Parent=Cre01.g001000.t1.1.v5.5;pacid=30788363
chromosome_1	phytozomev13	five_prime_UTR	131869	132075	.	-	.	ID=Cre01.g001000.t1.1.v5.5.five_prime_UTR.1;Parent=Cre01.g001000.t1.1.v5.5;pacid=30788363
###
chromosome_1	phytozomev13	gene	133427	138095	.	-	.	ID=Cre01.g001100.v5.5;Name=Cre01.g001100
chromosome_1	phytozomev13	mRNA	133427	138095	.	-	.	ID=Cre01.g001100.t1.2.v5.5;Parent=Cre01.g001100.v5.5;Name=Cre01.g001100.t1.2;pacid=30788546;longest=1
chromosome_1	phytozomev13	three_prime_UTR	133427	134270	.	-	.	ID=Cre01.g001100.t1.2.v5.5.three_prime_UTR.1;Parent=Cre01.g001100.t1.2.v5.5;pacid=30788546
chromosome_1	phytozomev13	exon	133427	134774	.	-	.	ID=Cre01.g001100.t1.2.v5.5.exon.9;Parent=Cre01.g001100.t1.2.v5.5;pacid=30788546
chromosome_1	phytozomev13	CDS	134271	134774	.	-	0	ID=Cre01.g001100.t1.2.v5.5.CDS.9;Parent=Cre01.g001100.t1.2.v5.5;pacid=30788546
chromosome_1	phytozomev13	exon	134971	135049	.	-	.	ID=Cre01.g001100.t1.2.v5.5.exon.8;Parent=Cre01.g001100.t1.2.v5.5;pacid=30788546
chromosome_1	phytozomev13	CDS	134971	135049	.	-	1	ID=Cre01.g001100.t1.2.v5.5.CDS.8;Parent=Cre01.g001100.t1.2.v5.5;pacid=30788546
chromosome_1	phytozomev13	exon	135344	135654	.	-	.	ID=Cre01.g001100.t1.2.v5.5.exon.7;Parent=Cre01.g001100.t1.2.v5.5;pacid=30788546
chromosome_1	phytozomev13	CDS	135344	135654	.	-	0	ID=Cre01.g001100.t1.2.v5.5.CDS.7;Parent=Cre01.g001100.t1.2.v5.5;pacid=30788546
chromosome_1	phytozomev13	exon	135852	135989	.	-	.	ID=Cre01.g001100.t1.2.v5.5.exon.6;Parent=Cre01.g001100.t1.2.v5.5;pacid=30788546
chromosome_1	phytozomev13	CDS	135852	135989	.	-	0	ID=Cre01.g001100.t1.2.v5.5.CDS.6;Parent=Cre01.g001100.t1.2.v5.5;pacid=30788546
chromosome_1	phytozomev13	exon	136168	136278	.	-	.	ID=Cre01.g001100.t1.2.v5.5.exon.5;Parent=Cre01.g001100.t1.2.v5.5;pacid=30788546
chromosome_1	phytozomev13	CDS	136168	136278	.	-	0	ID=Cre01.g001100.t1.2.v5.5.CDS.5;Parent=Cre01.g001100.t1.2.v5.5;pacid=30788546
chromosome_1	phytozomev13	exon	136464	136626	.	-	.	ID=Cre01.g001100.t1.2.v5.5.exon.4;Parent=Cre01.g001100.t1.2.v5.5;pacid=30788546
chromosome_1	phytozomev13	CDS	136464	136626	.	-	1	ID=Cre01.g001100.t1.2.v5.5.CDS.4;Parent=Cre01.g001100.t1.2.v5.5;pacid=30788546
chromosome_1	phytozomev13	exon	136851	137239	.	-	.	ID=Cre01.g001100.t1.2.v5.5.exon.3;Parent=Cre01.g001100.t1.2.v5.5;pacid=30788546
chromosome_1	phytozomev13	CDS	136851	137239	.	-	0	ID=Cre01.g001100.t1.2.v5.5.CDS.3;Parent=Cre01.g001100.t1.2.v5.5;pacid=30788546
chromosome_1	phytozomev13	exon	137451	137516	.	-	.	ID=Cre01.g001100.t1.2.v5.5.exon.2;Parent=Cre01.g001100.t1.2.v5.5;pacid=30788546
chromosome_1	phytozomev13	CDS	137451	137516	.	-	0	ID=Cre01.g001100.t1.2.v5.5.CDS.2;Parent=Cre01.g001100.t1.2.v5.5;pacid=30788546
chromosome_1	phytozomev13	CDS	137728	138012	.	-	0	ID=Cre01.g001100.t1.2.v5.5.CDS.1;Parent=Cre01.g001100.t1.2.v5.5;pacid=30788546
chromosome_1	phytozomev13	exon	137728	138095	.	-	.	ID=Cre01.g001100.t1.2.v5.5.exon.1;Parent=Cre01.g001100.t1.2.v5.5;pacid=30788546
chromosome_1	phytozomev13	five_prime_UTR	138013	138095	.	-	.	ID=Cre01.g001100.t1.2.v5.5.five_prime_UTR.1;Parent=Cre01.g001100.t1.2.v5.5;pacid=30788546
###
chromosome_1	phytozomev13	gene	138226	151966	.	+	.	ID=Cre01.g001150.v5.5;Name=Cre01.g001150
chromosome_1	phytozomev13	mRNA	138226	151966	.	+	.	ID=Cre01.g001150.t1.1.v5.5;Parent=Cre01.g001150.v5.5;Name=Cre01.g001150.t1.1;pacid=30789149;longest=1
chromosome_1	phytozomev13	five_prime_UTR	138226	138378	.	+	.	ID=Cre01.g001150.t1.1.v5.5.five_prime_UTR.1;Parent=Cre01.g001150.t1.1.v5.5;pacid=30789149
chromosome_1	phytozomev13	exon	138226	138429	.	+	.	ID=Cre01.g001150.t1.1.v5.5.exon.1;Parent=Cre01.g001150.t1.1.v5.5;pacid=30789149
chromosome_1	phytozomev13	CDS	138379	138429	.	+	0	ID=Cre01.g001150.t1.1.v5.5.CDS.1;Parent=Cre01.g001150.t1.1.v5.5;pacid=30789149
chromosome_1	phytozomev13	exon	138603	138631	.	+	.	ID=Cre01.g001150.t1.1.v5.5.exon.2;Parent=Cre01.g001150.t1.1.v5.5;pacid=30789149
chromosome_1	phytozomev13	CDS	138603	138631	.	+	0	ID=Cre01.g001150.t1.1.v5.5.CDS.2;Parent=Cre01.g001150.t1.1.v5.5;pacid=30789149
chromosome_1	phytozomev13	exon	138775	138895	.	+	.	ID=Cre01.g001150.t1.1.v5.5.exon.3;Parent=Cre01.g001150.t1.1.v5.5;pacid=30789149
chromosome_1	phytozomev13	CDS	138775	138895	.	+	1	ID=Cre01.g001150.t1.1.v5.5.CDS.3;Parent=Cre01.g001150.t1.1.v5.5;pacid=30789149
chromosome_1	phytozomev13	exon	139196	139324	.	+	.	ID=Cre01.g001150.t1.1.v5.5.exon.4;Parent=Cre01.g001150.t1.1.v5.5;pacid=30789149
chromosome_1	phytozomev13	CDS	139196	139324	.	+	0	ID=Cre01.g001150.t1.1.v5.5.CDS.4;Parent=Cre01.g001150.t1.1.v5.5;pacid=30789149
chromosome_1	phytozomev13	exon	139866	140150	.	+	.	ID=Cre01.g001150.t1.1.v5.5.exon.5;Parent=Cre01.g001150.t1.1.v5.5;pacid=30789149
chromosome_1	phytozomev13	CDS	139866	140150	.	+	0	ID=Cre01.g001150.t1.1.v5.5.CDS.5;Parent=Cre01.g001150.t1.1.v5.5;pacid=30789149
chromosome_1	phytozomev13	exon	140544	140636	.	+	.	ID=Cre01.g001150.t1.1.v5.5.exon.6;Parent=Cre01.g001150.t1.1.v5.5;pacid=30789149
chromosome_1	phytozomev13	CDS	140544	140636	.	+	0	ID=Cre01.g001150.t1.1.v5.5.CDS.6;Parent=Cre01.g001150.t1.1.v5.5;pacid=30789149
chromosome_1	phytozomev13	exon	141312	141440	.	+	.	ID=Cre01.g001150.t1.1.v5.5.exon.7;Parent=Cre01.g001150.t1.1.v5.5;pacid=30789149
chromosome_1	phytozomev13	CDS	141312	141440	.	+	0	ID=Cre01.g001150.t1.1.v5.5.CDS.7;Parent=Cre01.g001150.t1.1.v5.5;pacid=30789149
chromosome_1	phytozomev13	exon	141727	148056	.	+	.	ID=Cre01.g001150.t1.1.v5.5.exon.8;Parent=Cre01.g001150.t1.1.v5.5;pacid=30789149
chromosome_1	phytozomev13	CDS	141727	148056	.	+	0	ID=Cre01.g001150.t1.1.v5.5.CDS.8;Parent=Cre01.g001150.t1.1.v5.5;pacid=30789149
chromosome_1	phytozomev13	exon	148360	148394	.	+	.	ID=Cre01.g001150.t1.1.v5.5.exon.9;Parent=Cre01.g001150.t1.1.v5.5;pacid=30789149
chromosome_1	phytozomev13	CDS	148360	148394	.	+	0	ID=Cre01.g001150.t1.1.v5.5.CDS.9;Parent=Cre01.g001150.t1.1.v5.5;pacid=30789149
chromosome_1	phytozomev13	exon	148831	148933	.	+	.	ID=Cre01.g001150.t1.1.v5.5.exon.10;Parent=Cre01.g001150.t1.1.v5.5;pacid=30789149
chromosome_1	phytozomev13	CDS	148831	148933	.	+	1	ID=Cre01.g001150.t1.1.v5.5.CDS.10;Parent=Cre01.g001150.t1.1.v5.5;pacid=30789149
chromosome_1	phytozomev13	exon	149142	149380	.	+	.	ID=Cre01.g001150.t1.1.v5.5.exon.11;Parent=Cre01.g001150.t1.1.v5.5;pacid=30789149
chromosome_1	phytozomev13	CDS	149142	149380	.	+	0	ID=Cre01.g001150.t1.1.v5.5.CDS.11;Parent=Cre01.g001150.t1.1.v5.5;pacid=30789149
chromosome_1	phytozomev13	CDS	149597	151814	.	+	1	ID=Cre01.g001150.t1.1.v5.5.CDS.12;Parent=Cre01.g001150.t1.1.v5.5;pacid=30789149
chromosome_1	phytozomev13	exon	149597	151966	.	+	.	ID=Cre01.g001150.t1.1.v5.5.exon.12;Parent=Cre01.g001150.t1.1.v5.5;pacid=30789149
chromosome_1	phytozomev13	three_prime_UTR	151815	151966	.	+	.	ID=Cre01.g001150.t1.1.v5.5.three_prime_UTR.1;Parent=Cre01.g001150.t1.1.v5.5;pacid=30789149
###
chromosome_1	phytozomev13	gene	152546	165736	.	+	.	ID=Cre01.g001200.v5.5;Name=Cre01.g001200
chromosome_1	phytozomev13	mRNA	152546	165736	.	+	.	ID=Cre01.g001200.t1.1.v5.5;Parent=Cre01.g001200.v5.5;Name=Cre01.g001200.t1.1;pacid=30789333;longest=1;geneName=MAPKKK14
chromosome_1	phytozomev13	five_prime_UTR	152546	152757	.	+	.	ID=Cre01.g001200.t1.1.v5.5.five_prime_UTR.1;Parent=Cre01.g001200.t1.1.v5.5;pacid=30789333
chromosome_1	phytozomev13	exon	152546	153098	.	+	.	ID=Cre01.g001200.t1.1.v5.5.exon.1;Parent=Cre01.g001200.t1.1.v5.5;pacid=30789333
chromosome_1	phytozomev13	CDS	152758	153098	.	+	0	ID=Cre01.g001200.t1.1.v5.5.CDS.1;Parent=Cre01.g001200.t1.1.v5.5;pacid=30789333
chromosome_1	phytozomev13	exon	153329	153569	.	+	.	ID=Cre01.g001200.t1.1.v5.5.exon.2;Parent=Cre01.g001200.t1.1.v5.5;pacid=30789333
chromosome_1	phytozomev13	CDS	153329	153569	.	+	1	ID=Cre01.g001200.t1.1.v5.5.CDS.2;Parent=Cre01.g001200.t1.1.v5.5;pacid=30789333
chromosome_1	phytozomev13	exon	154482	155414	.	+	.	ID=Cre01.g001200.t1.1.v5.5.exon.3;Parent=Cre01.g001200.t1.1.v5.5;pacid=30789333
chromosome_1	phytozomev13	CDS	154482	155414	.	+	0	ID=Cre01.g001200.t1.1.v5.5.CDS.3;Parent=Cre01.g001200.t1.1.v5.5;pacid=30789333
chromosome_1	phytozomev13	exon	155607	158457	.	+	.	ID=Cre01.g001200.t1.1.v5.5.exon.4;Parent=Cre01.g001200.t1.1.v5.5;pacid=30789333
chromosome_1	phytozomev13	CDS	155607	158457	.	+	0	ID=Cre01.g001200.t1.1.v5.5.CDS.4;Parent=Cre01.g001200.t1.1.v5.5;pacid=30789333
chromosome_1	phytozomev13	exon	158698	159617	.	+	.	ID=Cre01.g001200.t1.1.v5.5.exon.5;Parent=Cre01.g001200.t1.1.v5.5;pacid=30789333
chromosome_1	phytozomev13	CDS	158698	159617	.	+	2	ID=Cre01.g001200.t1.1.v5.5.CDS.5;Parent=Cre01.g001200.t1.1.v5.5;pacid=30789333
chromosome_1	phytozomev13	exon	159982	160472	.	+	.	ID=Cre01.g001200.t1.1.v5.5.exon.6;Parent=Cre01.g001200.t1.1.v5.5;pacid=30789333
chromosome_1	phytozomev13	CDS	159982	160472	.	+	0	ID=Cre01.g001200.t1.1.v5.5.CDS.6;Parent=Cre01.g001200.t1.1.v5.5;pacid=30789333
chromosome_1	phytozomev13	exon	160865	161005	.	+	.	ID=Cre01.g001200.t1.1.v5.5.exon.7;Parent=Cre01.g001200.t1.1.v5.5;pacid=30789333
chromosome_1	phytozomev13	CDS	160865	161005	.	+	1	ID=Cre01.g001200.t1.1.v5.5.CDS.7;Parent=Cre01.g001200.t1.1.v5.5;pacid=30789333
chromosome_1	phytozomev13	exon	161261	161549	.	+	.	ID=Cre01.g001200.t1.1.v5.5.exon.8;Parent=Cre01.g001200.t1.1.v5.5;pacid=30789333
chromosome_1	phytozomev13	CDS	161261	161549	.	+	1	ID=Cre01.g001200.t1.1.v5.5.CDS.8;Parent=Cre01.g001200.t1.1.v5.5;pacid=30789333
chromosome_1	phytozomev13	exon	161814	161993	.	+	.	ID=Cre01.g001200.t1.1.v5.5.exon.9;Parent=Cre01.g001200.t1.1.v5.5;pacid=30789333
chromosome_1	phytozomev13	CDS	161814	161993	.	+	0	ID=Cre01.g001200.t1.1.v5.5.CDS.9;Parent=Cre01.g001200.t1.1.v5.5;pacid=30789333
chromosome_1	phytozomev13	exon	162246	162295	.	+	.	ID=Cre01.g001200.t1.1.v5.5.exon.10;Parent=Cre01.g001200.t1.1.v5.5;pacid=30789333
chromosome_1	phytozomev13	CDS	162246	162295	.	+	0	ID=Cre01.g001200.t1.1.v5.5.CDS.10;Parent=Cre01.g001200.t1.1.v5.5;pacid=30789333
chromosome_1	phytozomev13	exon	162504	162538	.	+	.	ID=Cre01.g001200.t1.1.v5.5.exon.11;Parent=Cre01.g001200.t1.1.v5.5;pacid=30789333
chromosome_1	phytozomev13	CDS	162504	162538	.	+	1	ID=Cre01.g001200.t1.1.v5.5.CDS.11;Parent=Cre01.g001200.t1.1.v5.5;pacid=30789333
chromosome_1	phytozomev13	exon	162769	162937	.	+	.	ID=Cre01.g001200.t1.1.v5.5.exon.12;Parent=Cre01.g001200.t1.1.v5.5;pacid=30789333
chromosome_1	phytozomev13	CDS	162769	162937	.	+	2	ID=Cre01.g001200.t1.1.v5.5.CDS.12;Parent=Cre01.g001200.t1.1.v5.5;pacid=30789333
chromosome_1	phytozomev13	CDS	163310	163487	.	+	1	ID=Cre01.g001200.t1.1.v5.5.CDS.13;Parent=Cre01.g001200.t1.1.v5.5;pacid=30789333
chromosome_1	phytozomev13	exon	163310	165736	.	+	.	ID=Cre01.g001200.t1.1.v5.5.exon.13;Parent=Cre01.g001200.t1.1.v5.5;pacid=30789333
chromosome_1	phytozomev13	three_prime_UTR	163488	165736	.	+	.	ID=Cre01.g001200.t1.1.v5.5.three_prime_UTR.1;Parent=Cre01.g001200.t1.1.v5.5;pacid=30789333
###
chromosome_1	phytozomev13	gene	166882	177525	.	+	.	ID=Cre01.g001250.v5.5;Name=Cre01.g001250
chromosome_1	phytozomev13	mRNA	166882	177525	.	+	.	ID=Cre01.g001250.t1.2.v5.5;Parent=Cre01.g001250.v5.5;Name=Cre01.g001250.t1.2;pacid=30788501;longest=1
chromosome_1	phytozomev13	five_prime_UTR	166882	166977	.	+	.	ID=Cre01.g001250.t1.2.v5.5.five_prime_UTR.1;Parent=Cre01.g001250.t1.2.v5.5;pacid=30788501
chromosome_1	phytozomev13	exon	166882	167111	.	+	.	ID=Cre01.g001250.t1.2.v5.5.exon.1;Parent=Cre01.g001250.t1.2.v5.5;pacid=30788501
chromosome_1	phytozomev13	CDS	166978	167111	.	+	0	ID=Cre01.g001250.t1.2.v5.5.CDS.1;Parent=Cre01.g001250.t1.2.v5.5;pacid=30788501
chromosome_1	phytozomev13	exon	167187	167265	.	+	.	ID=Cre01.g001250.t1.2.v5.5.exon.2;Parent=Cre01.g001250.t1.2.v5.5;pacid=30788501
chromosome_1	phytozomev13	CDS	167187	167265	.	+	1	ID=Cre01.g001250.t1.2.v5.5.CDS.2;Parent=Cre01.g001250.t1.2.v5.5;pacid=30788501
chromosome_1	phytozomev13	exon	167398	167604	.	+	.	ID=Cre01.g001250.t1.2.v5.5.exon.3;Parent=Cre01.g001250.t1.2.v5.5;pacid=30788501
chromosome_1	phytozomev13	CDS	167398	167604	.	+	0	ID=Cre01.g001250.t1.2.v5.5.CDS.3;Parent=Cre01.g001250.t1.2.v5.5;pacid=30788501
chromosome_1	phytozomev13	exon	167781	168542	.	+	.	ID=Cre01.g001250.t1.2.v5.5.exon.4;Parent=Cre01.g001250.t1.2.v5.5;pacid=30788501
chromosome_1	phytozomev13	CDS	167781	168542	.	+	0	ID=Cre01.g001250.t1.2.v5.5.CDS.4;Parent=Cre01.g001250.t1.2.v5.5;pacid=30788501
chromosome_1	phytozomev13	exon	168655	175479	.	+	.	ID=Cre01.g001250.t1.2.v5.5.exon.5;Parent=Cre01.g001250.t1.2.v5.5;pacid=30788501
chromosome_1	phytozomev13	CDS	168655	175479	.	+	0	ID=Cre01.g001250.t1.2.v5.5.CDS.5;Parent=Cre01.g001250.t1.2.v5.5;pacid=30788501
chromosome_1	phytozomev13	CDS	175716	176033	.	+	0	ID=Cre01.g001250.t1.2.v5.5.CDS.6;Parent=Cre01.g001250.t1.2.v5.5;pacid=30788501
chromosome_1	phytozomev13	exon	175716	177525	.	+	.	ID=Cre01.g001250.t1.2.v5.5.exon.6;Parent=Cre01.g001250.t1.2.v5.5;pacid=30788501
chromosome_1	phytozomev13	three_prime_UTR	176034	177525	.	+	.	ID=Cre01.g001250.t1.2.v5.5.three_prime_UTR.1;Parent=Cre01.g001250.t1.2.v5.5;pacid=30788501
###
chromosome_1	phytozomev13	gene	179762	209575	.	+	.	ID=Cre01.g001300.v5.5;Name=Cre01.g001300
chromosome_1	phytozomev13	mRNA	179762	209575	.	+	.	ID=Cre01.g001300.t1.1.v5.5;Parent=Cre01.g001300.v5.5;Name=Cre01.g001300.t1.1;pacid=30789566;longest=1
chromosome_1	phytozomev13	five_prime_UTR	179762	180033	.	+	.	ID=Cre01.g001300.t1.1.v5.5.five_prime_UTR.1;Parent=Cre01.g001300.t1.1.v5.5;pacid=30789566
chromosome_1	phytozomev13	exon	179762	180139	.	+	.	ID=Cre01.g001300.t1.1.v5.5.exon.1;Parent=Cre01.g001300.t1.1.v5.5;pacid=30789566
chromosome_1	phytozomev13	CDS	180034	180139	.	+	0	ID=Cre01.g001300.t1.1.v5.5.CDS.1;Parent=Cre01.g001300.t1.1.v5.5;pacid=30789566
chromosome_1	phytozomev13	exon	180238	180342	.	+	.	ID=Cre01.g001300.t1.1.v5.5.exon.2;Parent=Cre01.g001300.t1.1.v5.5;pacid=30789566
chromosome_1	phytozomev13	CDS	180238	180342	.	+	2	ID=Cre01.g001300.t1.1.v5.5.CDS.2;Parent=Cre01.g001300.t1.1.v5.5;pacid=30789566
chromosome_1	phytozomev13	exon	180617	180818	.	+	.	ID=Cre01.g001300.t1.1.v5.5.exon.3;Parent=Cre01.g001300.t1.1.v5.5;pacid=30789566
chromosome_1	phytozomev13	CDS	180617	180818	.	+	2	ID=Cre01.g001300.t1.1.v5.5.CDS.3;Parent=Cre01.g001300.t1.1.v5.5;pacid=30789566
chromosome_1	phytozomev13	exon	181081	181558	.	+	.	ID=Cre01.g001300.t1.1.v5.5.exon.4;Parent=Cre01.g001300.t1.1.v5.5;pacid=30789566
chromosome_1	phytozomev13	CDS	181081	181558	.	+	1	ID=Cre01.g001300.t1.1.v5.5.CDS.4;Parent=Cre01.g001300.t1.1.v5.5;pacid=30789566
chromosome_1	phytozomev13	exon	181888	181963	.	+	.	ID=Cre01.g001300.t1.1.v5.5.exon.5;Parent=Cre01.g001300.t1.1.v5.5;pacid=30789566
chromosome_1	phytozomev13	CDS	181888	181963	.	+	0	ID=Cre01.g001300.t1.1.v5.5.CDS.5;Parent=Cre01.g001300.t1.1.v5.5;pacid=30789566
chromosome_1	phytozomev13	exon	182224	182366	.	+	.	ID=Cre01.g001300.t1.1.v5.5.exon.6;Parent=Cre01.g001300.t1.1.v5.5;pacid=30789566
chromosome_1	phytozomev13	CDS	182224	182366	.	+	2	ID=Cre01.g001300.t1.1.v5.5.CDS.6;Parent=Cre01.g001300.t1.1.v5.5;pacid=30789566
chromosome_1	phytozomev13	exon	182494	182574	.	+	.	ID=Cre01.g001300.t1.1.v5.5.exon.7;Parent=Cre01.g001300.t1.1.v5.5;pacid=30789566
chromosome_1	phytozomev13	CDS	182494	182574	.	+	0	ID=Cre01.g001300.t1.1.v5.5.CDS.7;Parent=Cre01.g001300.t1.1.v5.5;pacid=30789566
chromosome_1	phytozomev13	exon	182934	183040	.	+	.	ID=Cre01.g001300.t1.1.v5.5.exon.8;Parent=Cre01.g001300.t1.1.v5.5;pacid=30789566
chromosome_1	phytozomev13	CDS	182934	183040	.	+	0	ID=Cre01.g001300.t1.1.v5.5.CDS.8;Parent=Cre01.g001300.t1.1.v5.5;pacid=30789566
chromosome_1	phytozomev13	exon	183816	183873	.	+	.	ID=Cre01.g001300.t1.1.v5.5.exon.9;Parent=Cre01.g001300.t1.1.v5.5;pacid=30789566
chromosome_1	phytozomev13	CDS	183816	183873	.	+	1	ID=Cre01.g001300.t1.1.v5.5.CDS.9;Parent=Cre01.g001300.t1.1.v5.5;pacid=30789566
chromosome_1	phytozomev13	exon	184212	184373	.	+	.	ID=Cre01.g001300.t1.1.v5.5.exon.10;Parent=Cre01.g001300.t1.1.v5.5;pacid=30789566
chromosome_1	phytozomev13	CDS	184212	184373	.	+	0	ID=Cre01.g001300.t1.1.v5.5.CDS.10;Parent=Cre01.g001300.t1.1.v5.5;pacid=30789566
chromosome_1	phytozomev13	exon	184961	185341	.	+	.	ID=Cre01.g001300.t1.1.v5.5.exon.11;Parent=Cre01.g001300.t1.1.v5.5;pacid=30789566
chromosome_1	phytozomev13	CDS	184961	185341	.	+	0	ID=Cre01.g001300.t1.1.v5.5.CDS.11;Parent=Cre01.g001300.t1.1.v5.5;pacid=30789566
chromosome_1	phytozomev13	exon	185571	185701	.	+	.	ID=Cre01.g001300.t1.1.v5.5.exon.12;Parent=Cre01.g001300.t1.1.v5.5;pacid=30789566
chromosome_1	phytozomev13	CDS	185571	185701	.	+	0	ID=Cre01.g001300.t1.1.v5.5.CDS.12;Parent=Cre01.g001300.t1.1.v5.5;pacid=30789566
chromosome_1	phytozomev13	exon	186078	186288	.	+	.	ID=Cre01.g001300.t1.1.v5.5.exon.13;Parent=Cre01.g001300.t1.1.v5.5;pacid=30789566
chromosome_1	phytozomev13	CDS	186078	186288	.	+	1	ID=Cre01.g001300.t1.1.v5.5.CDS.13;Parent=Cre01.g001300.t1.1.v5.5;pacid=30789566
chromosome_1	phytozomev13	exon	186645	186896	.	+	.	ID=Cre01.g001300.t1.1.v5.5.exon.14;Parent=Cre01.g001300.t1.1.v5.5;pacid=30789566
chromosome_1	phytozomev13	CDS	186645	186896	.	+	0	ID=Cre01.g001300.t1.1.v5.5.CDS.14;Parent=Cre01.g001300.t1.1.v5.5;pacid=30789566
chromosome_1	phytozomev13	exon	187034	187149	.	+	.	ID=Cre01.g001300.t1.1.v5.5.exon.15;Parent=Cre01.g001300.t1.1.v5.5;pacid=30789566
chromosome_1	phytozomev13	CDS	187034	187149	.	+	0	ID=Cre01.g001300.t1.1.v5.5.CDS.15;Parent=Cre01.g001300.t1.1.v5.5;pacid=30789566
chromosome_1	phytozomev13	exon	187318	187390	.	+	.	ID=Cre01.g001300.t1.1.v5.5.exon.16;Parent=Cre01.g001300.t1.1.v5.5;pacid=30789566
chromosome_1	phytozomev13	CDS	187318	187390	.	+	1	ID=Cre01.g001300.t1.1.v5.5.CDS.16;Parent=Cre01.g001300.t1.1.v5.5;pacid=30789566
chromosome_1	phytozomev13	exon	187664	187952	.	+	.	ID=Cre01.g001300.t1.1.v5.5.exon.17;Parent=Cre01.g001300.t1.1.v5.5;pacid=30789566
chromosome_1	phytozomev13	CDS	187664	187952	.	+	0	ID=Cre01.g001300.t1.1.v5.5.CDS.17;Parent=Cre01.g001300.t1.1.v5.5;pacid=30789566
chromosome_1	phytozomev13	exon	188221	189222	.	+	.	ID=Cre01.g001300.t1.1.v5.5.exon.18;Parent=Cre01.g001300.t1.1.v5.5;pacid=30789566
chromosome_1	phytozomev13	CDS	188221	189222	.	+	2	ID=Cre01.g001300.t1.1.v5.5.CDS.18;Parent=Cre01.g001300.t1.1.v5.5;pacid=30789566
chromosome_1	phytozomev13	exon	189340	190560	.	+	.	ID=Cre01.g001300.t1.1.v5.5.exon.19;Parent=Cre01.g001300.t1.1.v5.5;pacid=30789566
chromosome_1	phytozomev13	CDS	189340	190560	.	+	2	ID=Cre01.g001300.t1.1.v5.5.CDS.19;Parent=Cre01.g001300.t1.1.v5.5;pacid=30789566
chromosome_1	phytozomev13	exon	190760	190897	.	+	.	ID=Cre01.g001300.t1.1.v5.5.exon.20;Parent=Cre01.g001300.t1.1.v5.5;pacid=30789566
chromosome_1	phytozomev13	CDS	190760	190897	.	+	2	ID=Cre01.g001300.t1.1.v5.5.CDS.20;Parent=Cre01.g001300.t1.1.v5.5;pacid=30789566
chromosome_1	phytozomev13	exon	191228	191347	.	+	.	ID=Cre01.g001300.t1.1.v5.5.exon.21;Parent=Cre01.g001300.t1.1.v5.5;pacid=30789566
chromosome_1	phytozomev13	CDS	191228	191347	.	+	2	ID=Cre01.g001300.t1.1.v5.5.CDS.21;Parent=Cre01.g001300.t1.1.v5.5;pacid=30789566
chromosome_1	phytozomev13	exon	191658	191754	.	+	.	ID=Cre01.g001300.t1.1.v5.5.exon.22;Parent=Cre01.g001300.t1.1.v5.5;pacid=30789566
chromosome_1	phytozomev13	CDS	191658	191754	.	+	2	ID=Cre01.g001300.t1.1.v5.5.CDS.22;Parent=Cre01.g001300.t1.1.v5.5;pacid=30789566
chromosome_1	phytozomev13	exon	191985	192156	.	+	.	ID=Cre01.g001300.t1.1.v5.5.exon.23;Parent=Cre01.g001300.t1.1.v5.5;pacid=30789566
chromosome_1	phytozomev13	CDS	191985	192156	.	+	1	ID=Cre01.g001300.t1.1.v5.5.CDS.23;Parent=Cre01.g001300.t1.1.v5.5;pacid=30789566
chromosome_1	phytozomev13	exon	192301	192388	.	+	.	ID=Cre01.g001300.t1.1.v5.5.exon.24;Parent=Cre01.g001300.t1.1.v5.5;pacid=30789566
chromosome_1	phytozomev13	CDS	192301	192388	.	+	0	ID=Cre01.g001300.t1.1.v5.5.CDS.24;Parent=Cre01.g001300.t1.1.v5.5;pacid=30789566
chromosome_1	phytozomev13	exon	192597	192775	.	+	.	ID=Cre01.g001300.t1.1.v5.5.exon.25;Parent=Cre01.g001300.t1.1.v5.5;pacid=30789566
chromosome_1	phytozomev13	CDS	192597	192775	.	+	2	ID=Cre01.g001300.t1.1.v5.5.CDS.25;Parent=Cre01.g001300.t1.1.v5.5;pacid=30789566
chromosome_1	phytozomev13	exon	193097	194155	.	+	.	ID=Cre01.g001300.t1.1.v5.5.exon.26;Parent=Cre01.g001300.t1.1.v5.5;pacid=30789566
chromosome_1	phytozomev13	CDS	193097	194155	.	+	0	ID=Cre01.g001300.t1.1.v5.5.CDS.26;Parent=Cre01.g001300.t1.1.v5.5;pacid=30789566
chromosome_1	phytozomev13	exon	194407	195427	.	+	.	ID=Cre01.g001300.t1.1.v5.5.exon.27;Parent=Cre01.g001300.t1.1.v5.5;pacid=30789566
chromosome_1	phytozomev13	CDS	194407	195427	.	+	0	ID=Cre01.g001300.t1.1.v5.5.CDS.27;Parent=Cre01.g001300.t1.1.v5.5;pacid=30789566
chromosome_1	phytozomev13	exon	195724	196328	.	+	.	ID=Cre01.g001300.t1.1.v5.5.exon.28;Parent=Cre01.g001300.t1.1.v5.5;pacid=30789566
chromosome_1	phytozomev13	CDS	195724	196328	.	+	2	ID=Cre01.g001300.t1.1.v5.5.CDS.28;Parent=Cre01.g001300.t1.1.v5.5;pacid=30789566
chromosome_1	phytozomev13	exon	196509	197624	.	+	.	ID=Cre01.g001300.t1.1.v5.5.exon.29;Parent=Cre01.g001300.t1.1.v5.5;pacid=30789566
chromosome_1	phytozomev13	CDS	196509	197624	.	+	0	ID=Cre01.g001300.t1.1.v5.5.CDS.29;Parent=Cre01.g001300.t1.1.v5.5;pacid=30789566
chromosome_1	phytozomev13	exon	197823	198417	.	+	.	ID=Cre01.g001300.t1.1.v5.5.exon.30;Parent=Cre01.g001300.t1.1.v5.5;pacid=30789566
chromosome_1	phytozomev13	CDS	197823	198417	.	+	0	ID=Cre01.g001300.t1.1.v5.5.CDS.30;Parent=Cre01.g001300.t1.1.v5.5;pacid=30789566
chromosome_1	phytozomev13	exon	198731	199490	.	+	.	ID=Cre01.g001300.t1.1.v5.5.exon.31;Parent=Cre01.g001300.t1.1.v5.5;pacid=30789566
chromosome_1	phytozomev13	CDS	198731	199490	.	+	2	ID=Cre01.g001300.t1.1.v5.5.CDS.31;Parent=Cre01.g001300.t1.1.v5.5;pacid=30789566
chromosome_1	phytozomev13	exon	199785	200434	.	+	.	ID=Cre01.g001300.t1.1.v5.5.exon.32;Parent=Cre01.g001300.t1.1.v5.5;pacid=30789566
chromosome_1	phytozomev13	CDS	199785	200434	.	+	1	ID=Cre01.g001300.t1.1.v5.5.CDS.32;Parent=Cre01.g001300.t1.1.v5.5;pacid=30789566
chromosome_1	phytozomev13	exon	200813	200904	.	+	.	ID=Cre01.g001300.t1.1.v5.5.exon.33;Parent=Cre01.g001300.t1.1.v5.5;pacid=30789566
chromosome_1	phytozomev13	CDS	200813	200904	.	+	2	ID=Cre01.g001300.t1.1.v5.5.CDS.33;Parent=Cre01.g001300.t1.1.v5.5;pacid=30789566
chromosome_1	phytozomev13	exon	201325	201498	.	+	.	ID=Cre01.g001300.t1.1.v5.5.exon.34;Parent=Cre01.g001300.t1.1.v5.5;pacid=30789566
chromosome_1	phytozomev13	CDS	201325	201498	.	+	0	ID=Cre01.g001300.t1.1.v5.5.CDS.34;Parent=Cre01.g001300.t1.1.v5.5;pacid=30789566
chromosome_1	phytozomev13	exon	201825	201895	.	+	.	ID=Cre01.g001300.t1.1.v5.5.exon.35;Parent=Cre01.g001300.t1.1.v5.5;pacid=30789566
chromosome_1	phytozomev13	CDS	201825	201895	.	+	0	ID=Cre01.g001300.t1.1.v5.5.CDS.35;Parent=Cre01.g001300.t1.1.v5.5;pacid=30789566
chromosome_1	phytozomev13	exon	202347	204399	.	+	.	ID=Cre01.g001300.t1.1.v5.5.exon.36;Parent=Cre01.g001300.t1.1.v5.5;pacid=30789566
chromosome_1	phytozomev13	CDS	202347	204399	.	+	1	ID=Cre01.g001300.t1.1.v5.5.CDS.36;Parent=Cre01.g001300.t1.1.v5.5;pacid=30789566
chromosome_1	phytozomev13	exon	205223	205258	.	+	.	ID=Cre01.g001300.t1.1.v5.5.exon.37;Parent=Cre01.g001300.t1.1.v5.5;pacid=30789566
chromosome_1	phytozomev13	CDS	205223	205258	.	+	0	ID=Cre01.g001300.t1.1.v5.5.CDS.37;Parent=Cre01.g001300.t1.1.v5.5;pacid=30789566
chromosome_1	phytozomev13	exon	205521	205611	.	+	.	ID=Cre01.g001300.t1.1.v5.5.exon.38;Parent=Cre01.g001300.t1.1.v5.5;pacid=30789566
chromosome_1	phytozomev13	CDS	205521	205611	.	+	0	ID=Cre01.g001300.t1.1.v5.5.CDS.38;Parent=Cre01.g001300.t1.1.v5.5;pacid=30789566
chromosome_1	phytozomev13	exon	205856	206048	.	+	.	ID=Cre01.g001300.t1.1.v5.5.exon.39;Parent=Cre01.g001300.t1.1.v5.5;pacid=30789566
chromosome_1	phytozomev13	CDS	205856	206048	.	+	2	ID=Cre01.g001300.t1.1.v5.5.CDS.39;Parent=Cre01.g001300.t1.1.v5.5;pacid=30789566
chromosome_1	phytozomev13	exon	206357	206396	.	+	.	ID=Cre01.g001300.t1.1.v5.5.exon.40;Parent=Cre01.g001300.t1.1.v5.5;pacid=30789566
chromosome_1	phytozomev13	CDS	206357	206396	.	+	1	ID=Cre01.g001300.t1.1.v5.5.CDS.40;Parent=Cre01.g001300.t1.1.v5.5;pacid=30789566
chromosome_1	phytozomev13	exon	206762	206886	.	+	.	ID=Cre01.g001300.t1.1.v5.5.exon.41;Parent=Cre01.g001300.t1.1.v5.5;pacid=30789566
chromosome_1	phytozomev13	CDS	206762	206886	.	+	0	ID=Cre01.g001300.t1.1.v5.5.CDS.41;Parent=Cre01.g001300.t1.1.v5.5;pacid=30789566
chromosome_1	phytozomev13	exon	207050	207167	.	+	.	ID=Cre01.g001300.t1.1.v5.5.exon.42;Parent=Cre01.g001300.t1.1.v5.5;pacid=30789566
chromosome_1	phytozomev13	CDS	207050	207167	.	+	1	ID=Cre01.g001300.t1.1.v5.5.CDS.42;Parent=Cre01.g001300.t1.1.v5.5;pacid=30789566
chromosome_1	phytozomev13	CDS	207514	208359	.	+	0	ID=Cre01.g001300.t1.1.v5.5.CDS.43;Parent=Cre01.g001300.t1.1.v5.5;pacid=30789566
chromosome_1	phytozomev13	exon	207514	209575	.	+	.	ID=Cre01.g001300.t1.1.v5.5.exon.43;Parent=Cre01.g001300.t1.1.v5.5;pacid=30789566
chromosome_1	phytozomev13	three_prime_UTR	208360	209575	.	+	.	ID=Cre01.g001300.t1.1.v5.5.three_prime_UTR.1;Parent=Cre01.g001300.t1.1.v5.5;pacid=30789566
###
chromosome_1	phytozomev13	gene	209956	218641	.	-	.	ID=Cre01.g001350.v5.5;Name=Cre01.g001350
chromosome_1	phytozomev13	mRNA	209956	218641	.	-	.	ID=Cre01.g001350.t1.2.v5.5;Parent=Cre01.g001350.v5.5;Name=Cre01.g001350.t1.2;pacid=30788846;longest=1
chromosome_1	phytozomev13	three_prime_UTR	209956	210474	.	-	.	ID=Cre01.g001350.t1.2.v5.5.three_prime_UTR.1;Parent=Cre01.g001350.t1.2.v5.5;pacid=30788846
chromosome_1	phytozomev13	exon	209956	210679	.	-	.	ID=Cre01.g001350.t1.2.v5.5.exon.17;Parent=Cre01.g001350.t1.2.v5.5;pacid=30788846
chromosome_1	phytozomev13	CDS	210475	210679	.	-	1	ID=Cre01.g001350.t1.2.v5.5.CDS.17;Parent=Cre01.g001350.t1.2.v5.5;pacid=30788846
chromosome_1	phytozomev13	exon	210974	211032	.	-	.	ID=Cre01.g001350.t1.2.v5.5.exon.16;Parent=Cre01.g001350.t1.2.v5.5;pacid=30788846
chromosome_1	phytozomev13	CDS	210974	211032	.	-	0	ID=Cre01.g001350.t1.2.v5.5.CDS.16;Parent=Cre01.g001350.t1.2.v5.5;pacid=30788846
chromosome_1	phytozomev13	exon	211358	211468	.	-	.	ID=Cre01.g001350.t1.2.v5.5.exon.15;Parent=Cre01.g001350.t1.2.v5.5;pacid=30788846
chromosome_1	phytozomev13	CDS	211358	211468	.	-	0	ID=Cre01.g001350.t1.2.v5.5.CDS.15;Parent=Cre01.g001350.t1.2.v5.5;pacid=30788846
chromosome_1	phytozomev13	exon	211870	212210	.	-	.	ID=Cre01.g001350.t1.2.v5.5.exon.14;Parent=Cre01.g001350.t1.2.v5.5;pacid=30788846
chromosome_1	phytozomev13	CDS	211870	212210	.	-	2	ID=Cre01.g001350.t1.2.v5.5.CDS.14;Parent=Cre01.g001350.t1.2.v5.5;pacid=30788846
chromosome_1	phytozomev13	exon	212426	212755	.	-	.	ID=Cre01.g001350.t1.2.v5.5.exon.13;Parent=Cre01.g001350.t1.2.v5.5;pacid=30788846
chromosome_1	phytozomev13	CDS	212426	212755	.	-	2	ID=Cre01.g001350.t1.2.v5.5.CDS.13;Parent=Cre01.g001350.t1.2.v5.5;pacid=30788846
chromosome_1	phytozomev13	exon	213119	213330	.	-	.	ID=Cre01.g001350.t1.2.v5.5.exon.12;Parent=Cre01.g001350.t1.2.v5.5;pacid=30788846
chromosome_1	phytozomev13	CDS	213119	213330	.	-	1	ID=Cre01.g001350.t1.2.v5.5.CDS.12;Parent=Cre01.g001350.t1.2.v5.5;pacid=30788846
chromosome_1	phytozomev13	exon	213676	213770	.	-	.	ID=Cre01.g001350.t1.2.v5.5.exon.11;Parent=Cre01.g001350.t1.2.v5.5;pacid=30788846
chromosome_1	phytozomev13	CDS	213676	213770	.	-	0	ID=Cre01.g001350.t1.2.v5.5.CDS.11;Parent=Cre01.g001350.t1.2.v5.5;pacid=30788846
chromosome_1	phytozomev13	exon	214208	214325	.	-	.	ID=Cre01.g001350.t1.2.v5.5.exon.10;Parent=Cre01.g001350.t1.2.v5.5;pacid=30788846
chromosome_1	phytozomev13	CDS	214208	214325	.	-	1	ID=Cre01.g001350.t1.2.v5.5.CDS.10;Parent=Cre01.g001350.t1.2.v5.5;pacid=30788846
chromosome_1	phytozomev13	exon	214863	215016	.	-	.	ID=Cre01.g001350.t1.2.v5.5.exon.9;Parent=Cre01.g001350.t1.2.v5.5;pacid=30788846
chromosome_1	phytozomev13	CDS	214863	215016	.	-	2	ID=Cre01.g001350.t1.2.v5.5.CDS.9;Parent=Cre01.g001350.t1.2.v5.5;pacid=30788846
chromosome_1	phytozomev13	exon	215363	215442	.	-	.	ID=Cre01.g001350.t1.2.v5.5.exon.8;Parent=Cre01.g001350.t1.2.v5.5;pacid=30788846
chromosome_1	phytozomev13	CDS	215363	215442	.	-	1	ID=Cre01.g001350.t1.2.v5.5.CDS.8;Parent=Cre01.g001350.t1.2.v5.5;pacid=30788846
chromosome_1	phytozomev13	exon	215640	215754	.	-	.	ID=Cre01.g001350.t1.2.v5.5.exon.7;Parent=Cre01.g001350.t1.2.v5.5;pacid=30788846
chromosome_1	phytozomev13	CDS	215640	215754	.	-	2	ID=Cre01.g001350.t1.2.v5.5.CDS.7;Parent=Cre01.g001350.t1.2.v5.5;pacid=30788846
chromosome_1	phytozomev13	exon	215964	216220	.	-	.	ID=Cre01.g001350.t1.2.v5.5.exon.6;Parent=Cre01.g001350.t1.2.v5.5;pacid=30788846
chromosome_1	phytozomev13	CDS	215964	216220	.	-	1	ID=Cre01.g001350.t1.2.v5.5.CDS.6;Parent=Cre01.g001350.t1.2.v5.5;pacid=30788846
chromosome_1	phytozomev13	exon	216475	216542	.	-	.	ID=Cre01.g001350.t1.2.v5.5.exon.5;Parent=Cre01.g001350.t1.2.v5.5;pacid=30788846
chromosome_1	phytozomev13	CDS	216475	216542	.	-	0	ID=Cre01.g001350.t1.2.v5.5.CDS.5;Parent=Cre01.g001350.t1.2.v5.5;pacid=30788846
chromosome_1	phytozomev13	exon	216828	216910	.	-	.	ID=Cre01.g001350.t1.2.v5.5.exon.4;Parent=Cre01.g001350.t1.2.v5.5;pacid=30788846
chromosome_1	phytozomev13	CDS	216828	216910	.	-	2	ID=Cre01.g001350.t1.2.v5.5.CDS.4;Parent=Cre01.g001350.t1.2.v5.5;pacid=30788846
chromosome_1	phytozomev13	exon	217223	217274	.	-	.	ID=Cre01.g001350.t1.2.v5.5.exon.3;Parent=Cre01.g001350.t1.2.v5.5;pacid=30788846
chromosome_1	phytozomev13	CDS	217223	217274	.	-	0	ID=Cre01.g001350.t1.2.v5.5.CDS.3;Parent=Cre01.g001350.t1.2.v5.5;pacid=30788846
chromosome_1	phytozomev13	exon	217687	217766	.	-	.	ID=Cre01.g001350.t1.2.v5.5.exon.2;Parent=Cre01.g001350.t1.2.v5.5;pacid=30788846
chromosome_1	phytozomev13	CDS	217687	217766	.	-	2	ID=Cre01.g001350.t1.2.v5.5.CDS.2;Parent=Cre01.g001350.t1.2.v5.5;pacid=30788846
chromosome_1	phytozomev13	CDS	218318	218414	.	-	0	ID=Cre01.g001350.t1.2.v5.5.CDS.1;Parent=Cre01.g001350.t1.2.v5.5;pacid=30788846
chromosome_1	phytozomev13	exon	218318	218641	.	-	.	ID=Cre01.g001350.t1.2.v5.5.exon.1;Parent=Cre01.g001350.t1.2.v5.5;pacid=30788846
chromosome_1	phytozomev13	five_prime_UTR	218415	218641	.	-	.	ID=Cre01.g001350.t1.2.v5.5.five_prime_UTR.1;Parent=Cre01.g001350.t1.2.v5.5;pacid=30788846
###
chromosome_1	phytozomev13	gene	218742	224662	.	+	.	ID=Cre01.g001400.v5.5;Name=Cre01.g001400
chromosome_1	phytozomev13	mRNA	218742	224662	.	+	.	ID=Cre01.g001400.t1.1.v5.5;Parent=Cre01.g001400.v5.5;Name=Cre01.g001400.t1.1;pacid=30788589;longest=1;geneName=ZMP1
chromosome_1	phytozomev13	five_prime_UTR	218742	219240	.	+	.	ID=Cre01.g001400.t1.1.v5.5.five_prime_UTR.1;Parent=Cre01.g001400.t1.1.v5.5;pacid=30788589
chromosome_1	phytozomev13	exon	218742	219256	.	+	.	ID=Cre01.g001400.t1.1.v5.5.exon.1;Parent=Cre01.g001400.t1.1.v5.5;pacid=30788589
chromosome_1	phytozomev13	CDS	219241	219256	.	+	0	ID=Cre01.g001400.t1.1.v5.5.CDS.1;Parent=Cre01.g001400.t1.1.v5.5;pacid=30788589
chromosome_1	phytozomev13	exon	219630	220231	.	+	.	ID=Cre01.g001400.t1.1.v5.5.exon.2;Parent=Cre01.g001400.t1.1.v5.5;pacid=30788589
chromosome_1	phytozomev13	CDS	219630	220231	.	+	2	ID=Cre01.g001400.t1.1.v5.5.CDS.2;Parent=Cre01.g001400.t1.1.v5.5;pacid=30788589
chromosome_1	phytozomev13	exon	220436	221558	.	+	.	ID=Cre01.g001400.t1.1.v5.5.exon.3;Parent=Cre01.g001400.t1.1.v5.5;pacid=30788589
chromosome_1	phytozomev13	CDS	220436	221558	.	+	0	ID=Cre01.g001400.t1.1.v5.5.CDS.3;Parent=Cre01.g001400.t1.1.v5.5;pacid=30788589
chromosome_1	phytozomev13	exon	221741	221992	.	+	.	ID=Cre01.g001400.t1.1.v5.5.exon.4;Parent=Cre01.g001400.t1.1.v5.5;pacid=30788589
chromosome_1	phytozomev13	CDS	221741	221992	.	+	2	ID=Cre01.g001400.t1.1.v5.5.CDS.4;Parent=Cre01.g001400.t1.1.v5.5;pacid=30788589
chromosome_1	phytozomev13	CDS	222177	223831	.	+	2	ID=Cre01.g001400.t1.1.v5.5.CDS.5;Parent=Cre01.g001400.t1.1.v5.5;pacid=30788589
chromosome_1	phytozomev13	exon	222177	224662	.	+	.	ID=Cre01.g001400.t1.1.v5.5.exon.5;Parent=Cre01.g001400.t1.1.v5.5;pacid=30788589
chromosome_1	phytozomev13	three_prime_UTR	223832	224662	.	+	.	ID=Cre01.g001400.t1.1.v5.5.three_prime_UTR.1;Parent=Cre01.g001400.t1.1.v5.5;pacid=30788589
###
chromosome_1	phytozomev13	gene	225012	229655	.	+	.	ID=Cre01.g001450.v5.5;Name=Cre01.g001450
chromosome_1	phytozomev13	mRNA	225012	229655	.	+	.	ID=Cre01.g001450.t1.2.v5.5;Parent=Cre01.g001450.v5.5;Name=Cre01.g001450.t1.2;pacid=30789050;longest=1
chromosome_1	phytozomev13	five_prime_UTR	225012	225260	.	+	.	ID=Cre01.g001450.t1.2.v5.5.five_prime_UTR.1;Parent=Cre01.g001450.t1.2.v5.5;pacid=30789050
chromosome_1	phytozomev13	exon	225012	225416	.	+	.	ID=Cre01.g001450.t1.2.v5.5.exon.1;Parent=Cre01.g001450.t1.2.v5.5;pacid=30789050
chromosome_1	phytozomev13	CDS	225261	225416	.	+	0	ID=Cre01.g001450.t1.2.v5.5.CDS.1;Parent=Cre01.g001450.t1.2.v5.5;pacid=30789050
chromosome_1	phytozomev13	exon	225904	226001	.	+	.	ID=Cre01.g001450.t1.2.v5.5.exon.2;Parent=Cre01.g001450.t1.2.v5.5;pacid=30789050
chromosome_1	phytozomev13	CDS	225904	226001	.	+	0	ID=Cre01.g001450.t1.2.v5.5.CDS.2;Parent=Cre01.g001450.t1.2.v5.5;pacid=30789050
chromosome_1	phytozomev13	exon	226459	226522	.	+	.	ID=Cre01.g001450.t1.2.v5.5.exon.3;Parent=Cre01.g001450.t1.2.v5.5;pacid=30789050
chromosome_1	phytozomev13	CDS	226459	226522	.	+	1	ID=Cre01.g001450.t1.2.v5.5.CDS.3;Parent=Cre01.g001450.t1.2.v5.5;pacid=30789050
chromosome_1	phytozomev13	exon	226836	226917	.	+	.	ID=Cre01.g001450.t1.2.v5.5.exon.4;Parent=Cre01.g001450.t1.2.v5.5;pacid=30789050
chromosome_1	phytozomev13	CDS	226836	226917	.	+	0	ID=Cre01.g001450.t1.2.v5.5.CDS.4;Parent=Cre01.g001450.t1.2.v5.5;pacid=30789050
chromosome_1	phytozomev13	exon	227264	227506	.	+	.	ID=Cre01.g001450.t1.2.v5.5.exon.5;Parent=Cre01.g001450.t1.2.v5.5;pacid=30789050
chromosome_1	phytozomev13	CDS	227264	227506	.	+	2	ID=Cre01.g001450.t1.2.v5.5.CDS.5;Parent=Cre01.g001450.t1.2.v5.5;pacid=30789050
chromosome_1	phytozomev13	CDS	227824	229295	.	+	2	ID=Cre01.g001450.t1.2.v5.5.CDS.6;Parent=Cre01.g001450.t1.2.v5.5;pacid=30789050
chromosome_1	phytozomev13	exon	227824	229655	.	+	.	ID=Cre01.g001450.t1.2.v5.5.exon.6;Parent=Cre01.g001450.t1.2.v5.5;pacid=30789050
chromosome_1	phytozomev13	three_prime_UTR	229296	229655	.	+	.	ID=Cre01.g001450.t1.2.v5.5.three_prime_UTR.1;Parent=Cre01.g001450.t1.2.v5.5;pacid=30789050
###
chromosome_1	phytozomev13	gene	230216	237771	.	-	.	ID=Cre01.g001501.v5.5;Name=Cre01.g001501
chromosome_1	phytozomev13	mRNA	230216	237771	.	-	.	ID=Cre01.g001501.t1.1.v5.5;Parent=Cre01.g001501.v5.5;Name=Cre01.g001501.t1.1;pacid=30788677;longest=1;geneName=OPR1
chromosome_1	phytozomev13	three_prime_UTR	230216	230714	.	-	.	ID=Cre01.g001501.t1.1.v5.5.three_prime_UTR.1;Parent=Cre01.g001501.t1.1.v5.5;pacid=30788677
chromosome_1	phytozomev13	exon	230216	230980	.	-	.	ID=Cre01.g001501.t1.1.v5.5.exon.12;Parent=Cre01.g001501.t1.1.v5.5;pacid=30788677
chromosome_1	phytozomev13	CDS	230715	230980	.	-	2	ID=Cre01.g001501.t1.1.v5.5.CDS.12;Parent=Cre01.g001501.t1.1.v5.5;pacid=30788677
chromosome_1	phytozomev13	exon	231295	231971	.	-	.	ID=Cre01.g001501.t1.1.v5.5.exon.11;Parent=Cre01.g001501.t1.1.v5.5;pacid=30788677
chromosome_1	phytozomev13	CDS	231295	231971	.	-	1	ID=Cre01.g001501.t1.1.v5.5.CDS.11;Parent=Cre01.g001501.t1.1.v5.5;pacid=30788677
chromosome_1	phytozomev13	exon	232134	232354	.	-	.	ID=Cre01.g001501.t1.1.v5.5.exon.10;Parent=Cre01.g001501.t1.1.v5.5;pacid=30788677
chromosome_1	phytozomev13	CDS	232134	232354	.	-	0	ID=Cre01.g001501.t1.1.v5.5.CDS.10;Parent=Cre01.g001501.t1.1.v5.5;pacid=30788677
chromosome_1	phytozomev13	exon	232826	232942	.	-	.	ID=Cre01.g001501.t1.1.v5.5.exon.9;Parent=Cre01.g001501.t1.1.v5.5;pacid=30788677
chromosome_1	phytozomev13	CDS	232826	232942	.	-	0	ID=Cre01.g001501.t1.1.v5.5.CDS.9;Parent=Cre01.g001501.t1.1.v5.5;pacid=30788677
chromosome_1	phytozomev13	exon	233110	233235	.	-	.	ID=Cre01.g001501.t1.1.v5.5.exon.8;Parent=Cre01.g001501.t1.1.v5.5;pacid=30788677
chromosome_1	phytozomev13	CDS	233110	233235	.	-	0	ID=Cre01.g001501.t1.1.v5.5.CDS.8;Parent=Cre01.g001501.t1.1.v5.5;pacid=30788677
chromosome_1	phytozomev13	exon	233469	233680	.	-	.	ID=Cre01.g001501.t1.1.v5.5.exon.7;Parent=Cre01.g001501.t1.1.v5.5;pacid=30788677
chromosome_1	phytozomev13	CDS	233469	233680	.	-	2	ID=Cre01.g001501.t1.1.v5.5.CDS.7;Parent=Cre01.g001501.t1.1.v5.5;pacid=30788677
chromosome_1	phytozomev13	exon	234001	234044	.	-	.	ID=Cre01.g001501.t1.1.v5.5.exon.6;Parent=Cre01.g001501.t1.1.v5.5;pacid=30788677
chromosome_1	phytozomev13	CDS	234001	234044	.	-	1	ID=Cre01.g001501.t1.1.v5.5.CDS.6;Parent=Cre01.g001501.t1.1.v5.5;pacid=30788677
chromosome_1	phytozomev13	exon	234337	234419	.	-	.	ID=Cre01.g001501.t1.1.v5.5.exon.5;Parent=Cre01.g001501.t1.1.v5.5;pacid=30788677
chromosome_1	phytozomev13	CDS	234337	234419	.	-	0	ID=Cre01.g001501.t1.1.v5.5.CDS.5;Parent=Cre01.g001501.t1.1.v5.5;pacid=30788677
chromosome_1	phytozomev13	exon	234759	234867	.	-	.	ID=Cre01.g001501.t1.1.v5.5.exon.4;Parent=Cre01.g001501.t1.1.v5.5;pacid=30788677
chromosome_1	phytozomev13	CDS	234759	234867	.	-	1	ID=Cre01.g001501.t1.1.v5.5.CDS.4;Parent=Cre01.g001501.t1.1.v5.5;pacid=30788677
chromosome_1	phytozomev13	exon	235228	235433	.	-	.	ID=Cre01.g001501.t1.1.v5.5.exon.3;Parent=Cre01.g001501.t1.1.v5.5;pacid=30788677
chromosome_1	phytozomev13	CDS	235228	235433	.	-	0	ID=Cre01.g001501.t1.1.v5.5.CDS.3;Parent=Cre01.g001501.t1.1.v5.5;pacid=30788677
chromosome_1	phytozomev13	exon	235779	236121	.	-	.	ID=Cre01.g001501.t1.1.v5.5.exon.2;Parent=Cre01.g001501.t1.1.v5.5;pacid=30788677
chromosome_1	phytozomev13	CDS	235779	236121	.	-	1	ID=Cre01.g001501.t1.1.v5.5.CDS.2;Parent=Cre01.g001501.t1.1.v5.5;pacid=30788677
chromosome_1	phytozomev13	CDS	236650	237533	.	-	0	ID=Cre01.g001501.t1.1.v5.5.CDS.1;Parent=Cre01.g001501.t1.1.v5.5;pacid=30788677
chromosome_1	phytozomev13	exon	236650	237771	.	-	.	ID=Cre01.g001501.t1.1.v5.5.exon.1;Parent=Cre01.g001501.t1.1.v5.5;pacid=30788677
chromosome_1	phytozomev13	five_prime_UTR	237534	237771	.	-	.	ID=Cre01.g001501.t1.1.v5.5.five_prime_UTR.1;Parent=Cre01.g001501.t1.1.v5.5;pacid=30788677
###
chromosome_1	phytozomev13	gene	237942	243824	.	+	.	ID=Cre01.g001550.v5.5;Name=Cre01.g001550
chromosome_1	phytozomev13	mRNA	237942	243824	.	+	.	ID=Cre01.g001550.t1.1.v5.5;Parent=Cre01.g001550.v5.5;Name=Cre01.g001550.t1.1;pacid=30789252;longest=1;geneName=TIF3
chromosome_1	phytozomev13	five_prime_UTR	237942	238089	.	+	.	ID=Cre01.g001550.t1.1.v5.5.five_prime_UTR.1;Parent=Cre01.g001550.t1.1.v5.5;pacid=30789252
chromosome_1	phytozomev13	exon	237942	238206	.	+	.	ID=Cre01.g001550.t1.1.v5.5.exon.1;Parent=Cre01.g001550.t1.1.v5.5;pacid=30789252
chromosome_1	phytozomev13	CDS	238090	238206	.	+	0	ID=Cre01.g001550.t1.1.v5.5.CDS.1;Parent=Cre01.g001550.t1.1.v5.5;pacid=30789252
chromosome_1	phytozomev13	exon	239070	239306	.	+	.	ID=Cre01.g001550.t1.1.v5.5.exon.2;Parent=Cre01.g001550.t1.1.v5.5;pacid=30789252
chromosome_1	phytozomev13	CDS	239070	239306	.	+	0	ID=Cre01.g001550.t1.1.v5.5.CDS.2;Parent=Cre01.g001550.t1.1.v5.5;pacid=30789252
chromosome_1	phytozomev13	exon	239843	240311	.	+	.	ID=Cre01.g001550.t1.1.v5.5.exon.3;Parent=Cre01.g001550.t1.1.v5.5;pacid=30789252
chromosome_1	phytozomev13	CDS	239843	240311	.	+	0	ID=Cre01.g001550.t1.1.v5.5.CDS.3;Parent=Cre01.g001550.t1.1.v5.5;pacid=30789252
chromosome_1	phytozomev13	exon	240849	240924	.	+	.	ID=Cre01.g001550.t1.1.v5.5.exon.4;Parent=Cre01.g001550.t1.1.v5.5;pacid=30789252
chromosome_1	phytozomev13	CDS	240849	240924	.	+	2	ID=Cre01.g001550.t1.1.v5.5.CDS.4;Parent=Cre01.g001550.t1.1.v5.5;pacid=30789252
chromosome_1	phytozomev13	exon	241154	241229	.	+	.	ID=Cre01.g001550.t1.1.v5.5.exon.5;Parent=Cre01.g001550.t1.1.v5.5;pacid=30789252
chromosome_1	phytozomev13	CDS	241154	241229	.	+	1	ID=Cre01.g001550.t1.1.v5.5.CDS.5;Parent=Cre01.g001550.t1.1.v5.5;pacid=30789252
chromosome_1	phytozomev13	exon	241712	241942	.	+	.	ID=Cre01.g001550.t1.1.v5.5.exon.6;Parent=Cre01.g001550.t1.1.v5.5;pacid=30789252
chromosome_1	phytozomev13	CDS	241712	241942	.	+	0	ID=Cre01.g001550.t1.1.v5.5.CDS.6;Parent=Cre01.g001550.t1.1.v5.5;pacid=30789252
chromosome_1	phytozomev13	exon	242267	242344	.	+	.	ID=Cre01.g001550.t1.1.v5.5.exon.7;Parent=Cre01.g001550.t1.1.v5.5;pacid=30789252
chromosome_1	phytozomev13	CDS	242267	242344	.	+	0	ID=Cre01.g001550.t1.1.v5.5.CDS.7;Parent=Cre01.g001550.t1.1.v5.5;pacid=30789252
chromosome_1	phytozomev13	CDS	242718	242831	.	+	0	ID=Cre01.g001550.t1.1.v5.5.CDS.8;Parent=Cre01.g001550.t1.1.v5.5;pacid=30789252
chromosome_1	phytozomev13	exon	242718	243824	.	+	.	ID=Cre01.g001550.t1.1.v5.5.exon.8;Parent=Cre01.g001550.t1.1.v5.5;pacid=30789252
chromosome_1	phytozomev13	three_prime_UTR	242832	243824	.	+	.	ID=Cre01.g001550.t1.1.v5.5.three_prime_UTR.1;Parent=Cre01.g001550.t1.1.v5.5;pacid=30789252
###
chromosome_1	phytozomev13	gene	245102	248187	.	+	.	ID=Cre01.g001600.v5.5;Name=Cre01.g001600
chromosome_1	phytozomev13	mRNA	245102	248187	.	+	.	ID=Cre01.g001600.t1.2.v5.5;Parent=Cre01.g001600.v5.5;Name=Cre01.g001600.t1.2;pacid=30788856;longest=1
chromosome_1	phytozomev13	five_prime_UTR	245102	245202	.	+	.	ID=Cre01.g001600.t1.2.v5.5.five_prime_UTR.1;Parent=Cre01.g001600.t1.2.v5.5;pacid=30788856
chromosome_1	phytozomev13	exon	245102	246275	.	+	.	ID=Cre01.g001600.t1.2.v5.5.exon.1;Parent=Cre01.g001600.t1.2.v5.5;pacid=30788856
chromosome_1	phytozomev13	CDS	245203	246275	.	+	0	ID=Cre01.g001600.t1.2.v5.5.CDS.1;Parent=Cre01.g001600.t1.2.v5.5;pacid=30788856
chromosome_1	phytozomev13	CDS	246497	247253	.	+	1	ID=Cre01.g001600.t1.2.v5.5.CDS.2;Parent=Cre01.g001600.t1.2.v5.5;pacid=30788856
chromosome_1	phytozomev13	exon	246497	248187	.	+	.	ID=Cre01.g001600.t1.2.v5.5.exon.2;Parent=Cre01.g001600.t1.2.v5.5;pacid=30788856
chromosome_1	phytozomev13	three_prime_UTR	247254	248187	.	+	.	ID=Cre01.g001600.t1.2.v5.5.three_prime_UTR.1;Parent=Cre01.g001600.t1.2.v5.5;pacid=30788856
###
chromosome_1	phytozomev13	gene	248746	253111	.	-	.	ID=Cre01.g001650.v5.5;Name=Cre01.g001650
chromosome_1	phytozomev13	mRNA	248746	253111	.	-	.	ID=Cre01.g001650.t1.2.v5.5;Parent=Cre01.g001650.v5.5;Name=Cre01.g001650.t1.2;pacid=30789638;longest=1
chromosome_1	phytozomev13	three_prime_UTR	248746	249231	.	-	.	ID=Cre01.g001650.t1.2.v5.5.three_prime_UTR.1;Parent=Cre01.g001650.t1.2.v5.5;pacid=30789638
chromosome_1	phytozomev13	exon	248746	249427	.	-	.	ID=Cre01.g001650.t1.2.v5.5.exon.7;Parent=Cre01.g001650.t1.2.v5.5;pacid=30789638
chromosome_1	phytozomev13	CDS	249232	249427	.	-	1	ID=Cre01.g001650.t1.2.v5.5.CDS.7;Parent=Cre01.g001650.t1.2.v5.5;pacid=30789638
chromosome_1	phytozomev13	exon	249701	250077	.	-	.	ID=Cre01.g001650.t1.2.v5.5.exon.6;Parent=Cre01.g001650.t1.2.v5.5;pacid=30789638
chromosome_1	phytozomev13	CDS	249701	250077	.	-	0	ID=Cre01.g001650.t1.2.v5.5.CDS.6;Parent=Cre01.g001650.t1.2.v5.5;pacid=30789638
chromosome_1	phytozomev13	exon	250424	250508	.	-	.	ID=Cre01.g001650.t1.2.v5.5.exon.5;Parent=Cre01.g001650.t1.2.v5.5;pacid=30789638
chromosome_1	phytozomev13	CDS	250424	250508	.	-	1	ID=Cre01.g001650.t1.2.v5.5.CDS.5;Parent=Cre01.g001650.t1.2.v5.5;pacid=30789638
chromosome_1	phytozomev13	exon	250727	251265	.	-	.	ID=Cre01.g001650.t1.2.v5.5.exon.4;Parent=Cre01.g001650.t1.2.v5.5;pacid=30789638
chromosome_1	phytozomev13	CDS	250727	251265	.	-	0	ID=Cre01.g001650.t1.2.v5.5.CDS.4;Parent=Cre01.g001650.t1.2.v5.5;pacid=30789638
chromosome_1	phytozomev13	exon	251630	251740	.	-	.	ID=Cre01.g001650.t1.2.v5.5.exon.3;Parent=Cre01.g001650.t1.2.v5.5;pacid=30789638
chromosome_1	phytozomev13	CDS	251630	251740	.	-	0	ID=Cre01.g001650.t1.2.v5.5.CDS.3;Parent=Cre01.g001650.t1.2.v5.5;pacid=30789638
chromosome_1	phytozomev13	exon	252485	252696	.	-	.	ID=Cre01.g001650.t1.2.v5.5.exon.2;Parent=Cre01.g001650.t1.2.v5.5;pacid=30789638
chromosome_1	phytozomev13	CDS	252485	252696	.	-	2	ID=Cre01.g001650.t1.2.v5.5.CDS.2;Parent=Cre01.g001650.t1.2.v5.5;pacid=30789638
chromosome_1	phytozomev13	CDS	252951	253002	.	-	0	ID=Cre01.g001650.t1.2.v5.5.CDS.1;Parent=Cre01.g001650.t1.2.v5.5;pacid=30789638
chromosome_1	phytozomev13	exon	252951	253111	.	-	.	ID=Cre01.g001650.t1.2.v5.5.exon.1;Parent=Cre01.g001650.t1.2.v5.5;pacid=30789638
chromosome_1	phytozomev13	five_prime_UTR	253003	253111	.	-	.	ID=Cre01.g001650.t1.2.v5.5.five_prime_UTR.1;Parent=Cre01.g001650.t1.2.v5.5;pacid=30789638
###
chromosome_1	phytozomev13	gene	253212	264398	.	+	.	ID=Cre01.g001657.v5.5;Name=Cre01.g001657
chromosome_1	phytozomev13	mRNA	253212	264398	.	+	.	ID=Cre01.g001657.t1.1.v5.5;Parent=Cre01.g001657.v5.5;Name=Cre01.g001657.t1.1;pacid=30789041;longest=1;geneName=DAB1
chromosome_1	phytozomev13	five_prime_UTR	253212	253316	.	+	.	ID=Cre01.g001657.t1.1.v5.5.five_prime_UTR.1;Parent=Cre01.g001657.t1.1.v5.5;pacid=30789041
chromosome_1	phytozomev13	exon	253212	253439	.	+	.	ID=Cre01.g001657.t1.1.v5.5.exon.1;Parent=Cre01.g001657.t1.1.v5.5;pacid=30789041
chromosome_1	phytozomev13	CDS	253317	253439	.	+	0	ID=Cre01.g001657.t1.1.v5.5.CDS.1;Parent=Cre01.g001657.t1.1.v5.5;pacid=30789041
chromosome_1	phytozomev13	exon	253975	254067	.	+	.	ID=Cre01.g001657.t1.1.v5.5.exon.2;Parent=Cre01.g001657.t1.1.v5.5;pacid=30789041
chromosome_1	phytozomev13	CDS	253975	254067	.	+	0	ID=Cre01.g001657.t1.1.v5.5.CDS.2;Parent=Cre01.g001657.t1.1.v5.5;pacid=30789041
chromosome_1	phytozomev13	exon	254630	254795	.	+	.	ID=Cre01.g001657.t1.1.v5.5.exon.3;Parent=Cre01.g001657.t1.1.v5.5;pacid=30789041
chromosome_1	phytozomev13	CDS	254630	254795	.	+	0	ID=Cre01.g001657.t1.1.v5.5.CDS.3;Parent=Cre01.g001657.t1.1.v5.5;pacid=30789041
chromosome_1	phytozomev13	exon	255069	255205	.	+	.	ID=Cre01.g001657.t1.1.v5.5.exon.4;Parent=Cre01.g001657.t1.1.v5.5;pacid=30789041
chromosome_1	phytozomev13	CDS	255069	255205	.	+	2	ID=Cre01.g001657.t1.1.v5.5.CDS.4;Parent=Cre01.g001657.t1.1.v5.5;pacid=30789041
chromosome_1	phytozomev13	exon	255416	255563	.	+	.	ID=Cre01.g001657.t1.1.v5.5.exon.5;Parent=Cre01.g001657.t1.1.v5.5;pacid=30789041
chromosome_1	phytozomev13	CDS	255416	255563	.	+	0	ID=Cre01.g001657.t1.1.v5.5.CDS.5;Parent=Cre01.g001657.t1.1.v5.5;pacid=30789041
chromosome_1	phytozomev13	CDS	263314	263342	.	+	2	ID=Cre01.g001657.t1.1.v5.5.CDS.6;Parent=Cre01.g001657.t1.1.v5.5;pacid=30789041
chromosome_1	phytozomev13	exon	263314	264398	.	+	.	ID=Cre01.g001657.t1.1.v5.5.exon.6;Parent=Cre01.g001657.t1.1.v5.5;pacid=30789041
chromosome_1	phytozomev13	three_prime_UTR	263343	264398	.	+	.	ID=Cre01.g001657.t1.1.v5.5.three_prime_UTR.1;Parent=Cre01.g001657.t1.1.v5.5;pacid=30789041
###
chromosome_1	phytozomev13	gene	264835	268411	.	-	.	ID=Cre01.g001664.v5.5;Name=Cre01.g001664
chromosome_1	phytozomev13	mRNA	264835	268411	.	-	.	ID=Cre01.g001664.t1.1.v5.5;Parent=Cre01.g001664.v5.5;Name=Cre01.g001664.t1.1;pacid=30789618;longest=1
chromosome_1	phytozomev13	three_prime_UTR	264835	266197	.	-	.	ID=Cre01.g001664.t1.1.v5.5.three_prime_UTR.1;Parent=Cre01.g001664.t1.1.v5.5;pacid=30789618
chromosome_1	phytozomev13	exon	264835	266620	.	-	.	ID=Cre01.g001664.t1.1.v5.5.exon.5;Parent=Cre01.g001664.t1.1.v5.5;pacid=30789618
chromosome_1	phytozomev13	CDS	266198	266620	.	-	0	ID=Cre01.g001664.t1.1.v5.5.CDS.5;Parent=Cre01.g001664.t1.1.v5.5;pacid=30789618
chromosome_1	phytozomev13	exon	267042	267101	.	-	.	ID=Cre01.g001664.t1.1.v5.5.exon.4;Parent=Cre01.g001664.t1.1.v5.5;pacid=30789618
chromosome_1	phytozomev13	CDS	267042	267101	.	-	0	ID=Cre01.g001664.t1.1.v5.5.CDS.4;Parent=Cre01.g001664.t1.1.v5.5;pacid=30789618
chromosome_1	phytozomev13	exon	267389	267493	.	-	.	ID=Cre01.g001664.t1.1.v5.5.exon.3;Parent=Cre01.g001664.t1.1.v5.5;pacid=30789618
chromosome_1	phytozomev13	CDS	267389	267493	.	-	0	ID=Cre01.g001664.t1.1.v5.5.CDS.3;Parent=Cre01.g001664.t1.1.v5.5;pacid=30789618
chromosome_1	phytozomev13	exon	267817	267847	.	-	.	ID=Cre01.g001664.t1.1.v5.5.exon.2;Parent=Cre01.g001664.t1.1.v5.5;pacid=30789618
chromosome_1	phytozomev13	CDS	267817	267847	.	-	1	ID=Cre01.g001664.t1.1.v5.5.CDS.2;Parent=Cre01.g001664.t1.1.v5.5;pacid=30789618
chromosome_1	phytozomev13	CDS	268000	268091	.	-	0	ID=Cre01.g001664.t1.1.v5.5.CDS.1;Parent=Cre01.g001664.t1.1.v5.5;pacid=30789618
chromosome_1	phytozomev13	exon	268000	268411	.	-	.	ID=Cre01.g001664.t1.1.v5.5.exon.1;Parent=Cre01.g001664.t1.1.v5.5;pacid=30789618
chromosome_1	phytozomev13	five_prime_UTR	268092	268411	.	-	.	ID=Cre01.g001664.t1.1.v5.5.five_prime_UTR.1;Parent=Cre01.g001664.t1.1.v5.5;pacid=30789618
###
chromosome_1	phytozomev13	gene	272552	286183	.	+	.	ID=Cre01.g001678.v5.5;Name=Cre01.g001678
chromosome_1	phytozomev13	mRNA	272552	286183	.	+	.	ID=Cre01.g001678.t1.1.v5.5;Parent=Cre01.g001678.v5.5;Name=Cre01.g001678.t1.1;pacid=30789137;longest=1
chromosome_1	phytozomev13	five_prime_UTR	272552	272792	.	+	.	ID=Cre01.g001678.t1.1.v5.5.five_prime_UTR.1;Parent=Cre01.g001678.t1.1.v5.5;pacid=30789137
chromosome_1	phytozomev13	exon	272552	273011	.	+	.	ID=Cre01.g001678.t1.1.v5.5.exon.1;Parent=Cre01.g001678.t1.1.v5.5;pacid=30789137
chromosome_1	phytozomev13	CDS	272793	273011	.	+	0	ID=Cre01.g001678.t1.1.v5.5.CDS.1;Parent=Cre01.g001678.t1.1.v5.5;pacid=30789137
chromosome_1	phytozomev13	exon	273544	273800	.	+	.	ID=Cre01.g001678.t1.1.v5.5.exon.2;Parent=Cre01.g001678.t1.1.v5.5;pacid=30789137
chromosome_1	phytozomev13	CDS	273544	273800	.	+	0	ID=Cre01.g001678.t1.1.v5.5.CDS.2;Parent=Cre01.g001678.t1.1.v5.5;pacid=30789137
chromosome_1	phytozomev13	exon	274329	274391	.	+	.	ID=Cre01.g001678.t1.1.v5.5.exon.3;Parent=Cre01.g001678.t1.1.v5.5;pacid=30789137
chromosome_1	phytozomev13	CDS	274329	274391	.	+	1	ID=Cre01.g001678.t1.1.v5.5.CDS.3;Parent=Cre01.g001678.t1.1.v5.5;pacid=30789137
chromosome_1	phytozomev13	exon	274754	275000	.	+	.	ID=Cre01.g001678.t1.1.v5.5.exon.4;Parent=Cre01.g001678.t1.1.v5.5;pacid=30789137
chromosome_1	phytozomev13	CDS	274754	275000	.	+	1	ID=Cre01.g001678.t1.1.v5.5.CDS.4;Parent=Cre01.g001678.t1.1.v5.5;pacid=30789137
chromosome_1	phytozomev13	exon	275344	275626	.	+	.	ID=Cre01.g001678.t1.1.v5.5.exon.5;Parent=Cre01.g001678.t1.1.v5.5;pacid=30789137
chromosome_1	phytozomev13	CDS	275344	275626	.	+	0	ID=Cre01.g001678.t1.1.v5.5.CDS.5;Parent=Cre01.g001678.t1.1.v5.5;pacid=30789137
chromosome_1	phytozomev13	exon	275768	275850	.	+	.	ID=Cre01.g001678.t1.1.v5.5.exon.6;Parent=Cre01.g001678.t1.1.v5.5;pacid=30789137
chromosome_1	phytozomev13	CDS	275768	275850	.	+	2	ID=Cre01.g001678.t1.1.v5.5.CDS.6;Parent=Cre01.g001678.t1.1.v5.5;pacid=30789137
chromosome_1	phytozomev13	exon	276202	276261	.	+	.	ID=Cre01.g001678.t1.1.v5.5.exon.7;Parent=Cre01.g001678.t1.1.v5.5;pacid=30789137
chromosome_1	phytozomev13	CDS	276202	276261	.	+	0	ID=Cre01.g001678.t1.1.v5.5.CDS.7;Parent=Cre01.g001678.t1.1.v5.5;pacid=30789137
chromosome_1	phytozomev13	exon	276609	276695	.	+	.	ID=Cre01.g001678.t1.1.v5.5.exon.8;Parent=Cre01.g001678.t1.1.v5.5;pacid=30789137
chromosome_1	phytozomev13	CDS	276609	276695	.	+	0	ID=Cre01.g001678.t1.1.v5.5.CDS.8;Parent=Cre01.g001678.t1.1.v5.5;pacid=30789137
chromosome_1	phytozomev13	exon	277039	277095	.	+	.	ID=Cre01.g001678.t1.1.v5.5.exon.9;Parent=Cre01.g001678.t1.1.v5.5;pacid=30789137
chromosome_1	phytozomev13	CDS	277039	277095	.	+	0	ID=Cre01.g001678.t1.1.v5.5.CDS.9;Parent=Cre01.g001678.t1.1.v5.5;pacid=30789137
chromosome_1	phytozomev13	exon	277439	277619	.	+	.	ID=Cre01.g001678.t1.1.v5.5.exon.10;Parent=Cre01.g001678.t1.1.v5.5;pacid=30789137
chromosome_1	phytozomev13	CDS	277439	277619	.	+	0	ID=Cre01.g001678.t1.1.v5.5.CDS.10;Parent=Cre01.g001678.t1.1.v5.5;pacid=30789137
chromosome_1	phytozomev13	exon	277934	278001	.	+	.	ID=Cre01.g001678.t1.1.v5.5.exon.11;Parent=Cre01.g001678.t1.1.v5.5;pacid=30789137
chromosome_1	phytozomev13	CDS	277934	278001	.	+	2	ID=Cre01.g001678.t1.1.v5.5.CDS.11;Parent=Cre01.g001678.t1.1.v5.5;pacid=30789137
chromosome_1	phytozomev13	exon	278187	278294	.	+	.	ID=Cre01.g001678.t1.1.v5.5.exon.12;Parent=Cre01.g001678.t1.1.v5.5;pacid=30789137
chromosome_1	phytozomev13	CDS	278187	278294	.	+	0	ID=Cre01.g001678.t1.1.v5.5.CDS.12;Parent=Cre01.g001678.t1.1.v5.5;pacid=30789137
chromosome_1	phytozomev13	exon	278585	278767	.	+	.	ID=Cre01.g001678.t1.1.v5.5.exon.13;Parent=Cre01.g001678.t1.1.v5.5;pacid=30789137
chromosome_1	phytozomev13	CDS	278585	278767	.	+	0	ID=Cre01.g001678.t1.1.v5.5.CDS.13;Parent=Cre01.g001678.t1.1.v5.5;pacid=30789137
chromosome_1	phytozomev13	exon	279009	279086	.	+	.	ID=Cre01.g001678.t1.1.v5.5.exon.14;Parent=Cre01.g001678.t1.1.v5.5;pacid=30789137
chromosome_1	phytozomev13	CDS	279009	279086	.	+	0	ID=Cre01.g001678.t1.1.v5.5.CDS.14;Parent=Cre01.g001678.t1.1.v5.5;pacid=30789137
chromosome_1	phytozomev13	exon	279147	279218	.	+	.	ID=Cre01.g001678.t1.1.v5.5.exon.15;Parent=Cre01.g001678.t1.1.v5.5;pacid=30789137
chromosome_1	phytozomev13	CDS	279147	279218	.	+	0	ID=Cre01.g001678.t1.1.v5.5.CDS.15;Parent=Cre01.g001678.t1.1.v5.5;pacid=30789137
chromosome_1	phytozomev13	exon	279632	280156	.	+	.	ID=Cre01.g001678.t1.1.v5.5.exon.16;Parent=Cre01.g001678.t1.1.v5.5;pacid=30789137
chromosome_1	phytozomev13	CDS	279632	280156	.	+	0	ID=Cre01.g001678.t1.1.v5.5.CDS.16;Parent=Cre01.g001678.t1.1.v5.5;pacid=30789137
chromosome_1	phytozomev13	exon	280620	280704	.	+	.	ID=Cre01.g001678.t1.1.v5.5.exon.17;Parent=Cre01.g001678.t1.1.v5.5;pacid=30789137
chromosome_1	phytozomev13	CDS	280620	280704	.	+	0	ID=Cre01.g001678.t1.1.v5.5.CDS.17;Parent=Cre01.g001678.t1.1.v5.5;pacid=30789137
chromosome_1	phytozomev13	exon	281089	281153	.	+	.	ID=Cre01.g001678.t1.1.v5.5.exon.18;Parent=Cre01.g001678.t1.1.v5.5;pacid=30789137
chromosome_1	phytozomev13	CDS	281089	281153	.	+	2	ID=Cre01.g001678.t1.1.v5.5.CDS.18;Parent=Cre01.g001678.t1.1.v5.5;pacid=30789137
chromosome_1	phytozomev13	exon	281448	281593	.	+	.	ID=Cre01.g001678.t1.1.v5.5.exon.19;Parent=Cre01.g001678.t1.1.v5.5;pacid=30789137
chromosome_1	phytozomev13	CDS	281448	281593	.	+	0	ID=Cre01.g001678.t1.1.v5.5.CDS.19;Parent=Cre01.g001678.t1.1.v5.5;pacid=30789137
chromosome_1	phytozomev13	exon	281942	282312	.	+	.	ID=Cre01.g001678.t1.1.v5.5.exon.20;Parent=Cre01.g001678.t1.1.v5.5;pacid=30789137
chromosome_1	phytozomev13	CDS	281942	282312	.	+	1	ID=Cre01.g001678.t1.1.v5.5.CDS.20;Parent=Cre01.g001678.t1.1.v5.5;pacid=30789137
chromosome_1	phytozomev13	exon	282693	282742	.	+	.	ID=Cre01.g001678.t1.1.v5.5.exon.21;Parent=Cre01.g001678.t1.1.v5.5;pacid=30789137
chromosome_1	phytozomev13	CDS	282693	282742	.	+	2	ID=Cre01.g001678.t1.1.v5.5.CDS.21;Parent=Cre01.g001678.t1.1.v5.5;pacid=30789137
chromosome_1	phytozomev13	exon	282963	283180	.	+	.	ID=Cre01.g001678.t1.1.v5.5.exon.22;Parent=Cre01.g001678.t1.1.v5.5;pacid=30789137
chromosome_1	phytozomev13	CDS	282963	283180	.	+	0	ID=Cre01.g001678.t1.1.v5.5.CDS.22;Parent=Cre01.g001678.t1.1.v5.5;pacid=30789137
chromosome_1	phytozomev13	exon	283422	283498	.	+	.	ID=Cre01.g001678.t1.1.v5.5.exon.23;Parent=Cre01.g001678.t1.1.v5.5;pacid=30789137
chromosome_1	phytozomev13	CDS	283422	283498	.	+	1	ID=Cre01.g001678.t1.1.v5.5.CDS.23;Parent=Cre01.g001678.t1.1.v5.5;pacid=30789137
chromosome_1	phytozomev13	exon	283706	283835	.	+	.	ID=Cre01.g001678.t1.1.v5.5.exon.24;Parent=Cre01.g001678.t1.1.v5.5;pacid=30789137
chromosome_1	phytozomev13	CDS	283706	283835	.	+	2	ID=Cre01.g001678.t1.1.v5.5.CDS.24;Parent=Cre01.g001678.t1.1.v5.5;pacid=30789137
chromosome_1	phytozomev13	CDS	283947	284241	.	+	1	ID=Cre01.g001678.t1.1.v5.5.CDS.25;Parent=Cre01.g001678.t1.1.v5.5;pacid=30789137
chromosome_1	phytozomev13	exon	283947	286183	.	+	.	ID=Cre01.g001678.t1.1.v5.5.exon.25;Parent=Cre01.g001678.t1.1.v5.5;pacid=30789137
chromosome_1	phytozomev13	three_prime_UTR	284242	286183	.	+	.	ID=Cre01.g001678.t1.1.v5.5.three_prime_UTR.1;Parent=Cre01.g001678.t1.1.v5.5;pacid=30789137
chromosome_1	phytozomev13	mRNA	272552	286183	.	+	.	ID=Cre01.g001678.t2.1.v5.5;Parent=Cre01.g001678.v5.5;Name=Cre01.g001678.t2.1;pacid=30789138;longest=0
chromosome_1	phytozomev13	five_prime_UTR	272552	272792	.	+	.	ID=Cre01.g001678.t2.1.v5.5.five_prime_UTR.1;Parent=Cre01.g001678.t2.1.v5.5;pacid=30789138
chromosome_1	phytozomev13	exon	272552	273011	.	+	.	ID=Cre01.g001678.t2.1.v5.5.exon.1;Parent=Cre01.g001678.t2.1.v5.5;pacid=30789138
chromosome_1	phytozomev13	CDS	272793	273011	.	+	0	ID=Cre01.g001678.t2.1.v5.5.CDS.1;Parent=Cre01.g001678.t2.1.v5.5;pacid=30789138
chromosome_1	phytozomev13	exon	273544	273800	.	+	.	ID=Cre01.g001678.t2.1.v5.5.exon.2;Parent=Cre01.g001678.t2.1.v5.5;pacid=30789138
chromosome_1	phytozomev13	CDS	273544	273800	.	+	0	ID=Cre01.g001678.t2.1.v5.5.CDS.2;Parent=Cre01.g001678.t2.1.v5.5;pacid=30789138
chromosome_1	phytozomev13	exon	274329	274391	.	+	.	ID=Cre01.g001678.t2.1.v5.5.exon.3;Parent=Cre01.g001678.t2.1.v5.5;pacid=30789138
chromosome_1	phytozomev13	CDS	274329	274391	.	+	1	ID=Cre01.g001678.t2.1.v5.5.CDS.3;Parent=Cre01.g001678.t2.1.v5.5;pacid=30789138
chromosome_1	phytozomev13	exon	274754	275000	.	+	.	ID=Cre01.g001678.t2.1.v5.5.exon.4;Parent=Cre01.g001678.t2.1.v5.5;pacid=30789138
chromosome_1	phytozomev13	CDS	274754	275000	.	+	1	ID=Cre01.g001678.t2.1.v5.5.CDS.4;Parent=Cre01.g001678.t2.1.v5.5;pacid=30789138
chromosome_1	phytozomev13	exon	275344	275626	.	+	.	ID=Cre01.g001678.t2.1.v5.5.exon.5;Parent=Cre01.g001678.t2.1.v5.5;pacid=30789138
chromosome_1	phytozomev13	CDS	275344	275626	.	+	0	ID=Cre01.g001678.t2.1.v5.5.CDS.5;Parent=Cre01.g001678.t2.1.v5.5;pacid=30789138
chromosome_1	phytozomev13	exon	275768	275850	.	+	.	ID=Cre01.g001678.t2.1.v5.5.exon.6;Parent=Cre01.g001678.t2.1.v5.5;pacid=30789138
chromosome_1	phytozomev13	CDS	275768	275850	.	+	2	ID=Cre01.g001678.t2.1.v5.5.CDS.6;Parent=Cre01.g001678.t2.1.v5.5;pacid=30789138
chromosome_1	phytozomev13	exon	276202	276261	.	+	.	ID=Cre01.g001678.t2.1.v5.5.exon.7;Parent=Cre01.g001678.t2.1.v5.5;pacid=30789138
chromosome_1	phytozomev13	CDS	276202	276261	.	+	0	ID=Cre01.g001678.t2.1.v5.5.CDS.7;Parent=Cre01.g001678.t2.1.v5.5;pacid=30789138
chromosome_1	phytozomev13	exon	276609	276695	.	+	.	ID=Cre01.g001678.t2.1.v5.5.exon.8;Parent=Cre01.g001678.t2.1.v5.5;pacid=30789138
chromosome_1	phytozomev13	CDS	276609	276695	.	+	0	ID=Cre01.g001678.t2.1.v5.5.CDS.8;Parent=Cre01.g001678.t2.1.v5.5;pacid=30789138
chromosome_1	phytozomev13	exon	277039	277095	.	+	.	ID=Cre01.g001678.t2.1.v5.5.exon.9;Parent=Cre01.g001678.t2.1.v5.5;pacid=30789138
chromosome_1	phytozomev13	CDS	277039	277095	.	+	0	ID=Cre01.g001678.t2.1.v5.5.CDS.9;Parent=Cre01.g001678.t2.1.v5.5;pacid=30789138
chromosome_1	phytozomev13	exon	277439	277619	.	+	.	ID=Cre01.g001678.t2.1.v5.5.exon.10;Parent=Cre01.g001678.t2.1.v5.5;pacid=30789138
chromosome_1	phytozomev13	CDS	277439	277619	.	+	0	ID=Cre01.g001678.t2.1.v5.5.CDS.10;Parent=Cre01.g001678.t2.1.v5.5;pacid=30789138
chromosome_1	phytozomev13	exon	277934	278001	.	+	.	ID=Cre01.g001678.t2.1.v5.5.exon.11;Parent=Cre01.g001678.t2.1.v5.5;pacid=30789138
chromosome_1	phytozomev13	CDS	277934	278001	.	+	2	ID=Cre01.g001678.t2.1.v5.5.CDS.11;Parent=Cre01.g001678.t2.1.v5.5;pacid=30789138
chromosome_1	phytozomev13	exon	278187	278294	.	+	.	ID=Cre01.g001678.t2.1.v5.5.exon.12;Parent=Cre01.g001678.t2.1.v5.5;pacid=30789138
chromosome_1	phytozomev13	CDS	278187	278294	.	+	0	ID=Cre01.g001678.t2.1.v5.5.CDS.12;Parent=Cre01.g001678.t2.1.v5.5;pacid=30789138
chromosome_1	phytozomev13	exon	278585	278767	.	+	.	ID=Cre01.g001678.t2.1.v5.5.exon.13;Parent=Cre01.g001678.t2.1.v5.5;pacid=30789138
chromosome_1	phytozomev13	CDS	278585	278767	.	+	0	ID=Cre01.g001678.t2.1.v5.5.CDS.13;Parent=Cre01.g001678.t2.1.v5.5;pacid=30789138
chromosome_1	phytozomev13	exon	279009	279086	.	+	.	ID=Cre01.g001678.t2.1.v5.5.exon.14;Parent=Cre01.g001678.t2.1.v5.5;pacid=30789138
chromosome_1	phytozomev13	CDS	279009	279086	.	+	0	ID=Cre01.g001678.t2.1.v5.5.CDS.14;Parent=Cre01.g001678.t2.1.v5.5;pacid=30789138
chromosome_1	phytozomev13	exon	279632	280156	.	+	.	ID=Cre01.g001678.t2.1.v5.5.exon.15;Parent=Cre01.g001678.t2.1.v5.5;pacid=30789138
chromosome_1	phytozomev13	CDS	279632	280156	.	+	0	ID=Cre01.g001678.t2.1.v5.5.CDS.15;Parent=Cre01.g001678.t2.1.v5.5;pacid=30789138
chromosome_1	phytozomev13	exon	280620	280704	.	+	.	ID=Cre01.g001678.t2.1.v5.5.exon.16;Parent=Cre01.g001678.t2.1.v5.5;pacid=30789138
chromosome_1	phytozomev13	CDS	280620	280704	.	+	0	ID=Cre01.g001678.t2.1.v5.5.CDS.16;Parent=Cre01.g001678.t2.1.v5.5;pacid=30789138
chromosome_1	phytozomev13	exon	281089	281153	.	+	.	ID=Cre01.g001678.t2.1.v5.5.exon.17;Parent=Cre01.g001678.t2.1.v5.5;pacid=30789138
chromosome_1	phytozomev13	CDS	281089	281153	.	+	2	ID=Cre01.g001678.t2.1.v5.5.CDS.17;Parent=Cre01.g001678.t2.1.v5.5;pacid=30789138
chromosome_1	phytozomev13	exon	281448	281593	.	+	.	ID=Cre01.g001678.t2.1.v5.5.exon.18;Parent=Cre01.g001678.t2.1.v5.5;pacid=30789138
chromosome_1	phytozomev13	CDS	281448	281593	.	+	0	ID=Cre01.g001678.t2.1.v5.5.CDS.18;Parent=Cre01.g001678.t2.1.v5.5;pacid=30789138
chromosome_1	phytozomev13	exon	281942	282312	.	+	.	ID=Cre01.g001678.t2.1.v5.5.exon.19;Parent=Cre01.g001678.t2.1.v5.5;pacid=30789138
chromosome_1	phytozomev13	CDS	281942	282312	.	+	1	ID=Cre01.g001678.t2.1.v5.5.CDS.19;Parent=Cre01.g001678.t2.1.v5.5;pacid=30789138
chromosome_1	phytozomev13	exon	282693	282742	.	+	.	ID=Cre01.g001678.t2.1.v5.5.exon.20;Parent=Cre01.g001678.t2.1.v5.5;pacid=30789138
chromosome_1	phytozomev13	CDS	282693	282742	.	+	2	ID=Cre01.g001678.t2.1.v5.5.CDS.20;Parent=Cre01.g001678.t2.1.v5.5;pacid=30789138
chromosome_1	phytozomev13	exon	282963	283180	.	+	.	ID=Cre01.g001678.t2.1.v5.5.exon.21;Parent=Cre01.g001678.t2.1.v5.5;pacid=30789138
chromosome_1	phytozomev13	CDS	282963	283180	.	+	0	ID=Cre01.g001678.t2.1.v5.5.CDS.21;Parent=Cre01.g001678.t2.1.v5.5;pacid=30789138
chromosome_1	phytozomev13	exon	283422	283498	.	+	.	ID=Cre01.g001678.t2.1.v5.5.exon.22;Parent=Cre01.g001678.t2.1.v5.5;pacid=30789138
chromosome_1	phytozomev13	CDS	283422	283498	.	+	1	ID=Cre01.g001678.t2.1.v5.5.CDS.22;Parent=Cre01.g001678.t2.1.v5.5;pacid=30789138
chromosome_1	phytozomev13	exon	283706	283835	.	+	.	ID=Cre01.g001678.t2.1.v5.5.exon.23;Parent=Cre01.g001678.t2.1.v5.5;pacid=30789138
chromosome_1	phytozomev13	CDS	283706	283835	.	+	2	ID=Cre01.g001678.t2.1.v5.5.CDS.23;Parent=Cre01.g001678.t2.1.v5.5;pacid=30789138
chromosome_1	phytozomev13	CDS	283947	284241	.	+	1	ID=Cre01.g001678.t2.1.v5.5.CDS.24;Parent=Cre01.g001678.t2.1.v5.5;pacid=30789138
chromosome_1	phytozomev13	exon	283947	286183	.	+	.	ID=Cre01.g001678.t2.1.v5.5.exon.24;Parent=Cre01.g001678.t2.1.v5.5;pacid=30789138
chromosome_1	phytozomev13	three_prime_UTR	284242	286183	.	+	.	ID=Cre01.g001678.t2.1.v5.5.three_prime_UTR.1;Parent=Cre01.g001678.t2.1.v5.5;pacid=30789138
###
chromosome_1	phytozomev13	gene	291006	305011	.	-	.	ID=Cre01.g001700.v5.5;Name=Cre01.g001700
chromosome_1	phytozomev13	mRNA	291006	305011	.	-	.	ID=Cre01.g001700.t1.1.v5.5;Parent=Cre01.g001700.v5.5;Name=Cre01.g001700.t1.1;pacid=30789537;longest=1
chromosome_1	phytozomev13	three_prime_UTR	291006	294003	.	-	.	ID=Cre01.g001700.t1.1.v5.5.three_prime_UTR.1;Parent=Cre01.g001700.t1.1.v5.5;pacid=30789537
chromosome_1	phytozomev13	exon	291006	295024	.	-	.	ID=Cre01.g001700.t1.1.v5.5.exon.19;Parent=Cre01.g001700.t1.1.v5.5;pacid=30789537
chromosome_1	phytozomev13	CDS	294004	295024	.	-	1	ID=Cre01.g001700.t1.1.v5.5.CDS.18;Parent=Cre01.g001700.t1.1.v5.5;pacid=30789537
chromosome_1	phytozomev13	exon	295238	295379	.	-	.	ID=Cre01.g001700.t1.1.v5.5.exon.18;Parent=Cre01.g001700.t1.1.v5.5;pacid=30789537
chromosome_1	phytozomev13	CDS	295238	295379	.	-	2	ID=Cre01.g001700.t1.1.v5.5.CDS.17;Parent=Cre01.g001700.t1.1.v5.5;pacid=30789537
chromosome_1	phytozomev13	exon	295616	295680	.	-	.	ID=Cre01.g001700.t1.1.v5.5.exon.17;Parent=Cre01.g001700.t1.1.v5.5;pacid=30789537
chromosome_1	phytozomev13	CDS	295616	295680	.	-	1	ID=Cre01.g001700.t1.1.v5.5.CDS.16;Parent=Cre01.g001700.t1.1.v5.5;pacid=30789537
chromosome_1	phytozomev13	exon	295926	296143	.	-	.	ID=Cre01.g001700.t1.1.v5.5.exon.16;Parent=Cre01.g001700.t1.1.v5.5;pacid=30789537
chromosome_1	phytozomev13	CDS	295926	296143	.	-	0	ID=Cre01.g001700.t1.1.v5.5.CDS.15;Parent=Cre01.g001700.t1.1.v5.5;pacid=30789537
chromosome_1	phytozomev13	exon	296464	296745	.	-	.	ID=Cre01.g001700.t1.1.v5.5.exon.15;Parent=Cre01.g001700.t1.1.v5.5;pacid=30789537
chromosome_1	phytozomev13	CDS	296464	296745	.	-	0	ID=Cre01.g001700.t1.1.v5.5.CDS.14;Parent=Cre01.g001700.t1.1.v5.5;pacid=30789537
chromosome_1	phytozomev13	exon	296970	297013	.	-	.	ID=Cre01.g001700.t1.1.v5.5.exon.14;Parent=Cre01.g001700.t1.1.v5.5;pacid=30789537
chromosome_1	phytozomev13	CDS	296970	297013	.	-	2	ID=Cre01.g001700.t1.1.v5.5.CDS.13;Parent=Cre01.g001700.t1.1.v5.5;pacid=30789537
chromosome_1	phytozomev13	exon	297195	297763	.	-	.	ID=Cre01.g001700.t1.1.v5.5.exon.13;Parent=Cre01.g001700.t1.1.v5.5;pacid=30789537
chromosome_1	phytozomev13	CDS	297195	297763	.	-	1	ID=Cre01.g001700.t1.1.v5.5.CDS.12;Parent=Cre01.g001700.t1.1.v5.5;pacid=30789537
chromosome_1	phytozomev13	exon	297941	298170	.	-	.	ID=Cre01.g001700.t1.1.v5.5.exon.12;Parent=Cre01.g001700.t1.1.v5.5;pacid=30789537
chromosome_1	phytozomev13	CDS	297941	298170	.	-	0	ID=Cre01.g001700.t1.1.v5.5.CDS.11;Parent=Cre01.g001700.t1.1.v5.5;pacid=30789537
chromosome_1	phytozomev13	exon	298516	298656	.	-	.	ID=Cre01.g001700.t1.1.v5.5.exon.11;Parent=Cre01.g001700.t1.1.v5.5;pacid=30789537
chromosome_1	phytozomev13	CDS	298516	298656	.	-	0	ID=Cre01.g001700.t1.1.v5.5.CDS.10;Parent=Cre01.g001700.t1.1.v5.5;pacid=30789537
chromosome_1	phytozomev13	exon	298968	300012	.	-	.	ID=Cre01.g001700.t1.1.v5.5.exon.10;Parent=Cre01.g001700.t1.1.v5.5;pacid=30789537
chromosome_1	phytozomev13	CDS	298968	300012	.	-	1	ID=Cre01.g001700.t1.1.v5.5.CDS.9;Parent=Cre01.g001700.t1.1.v5.5;pacid=30789537
chromosome_1	phytozomev13	exon	300240	300511	.	-	.	ID=Cre01.g001700.t1.1.v5.5.exon.9;Parent=Cre01.g001700.t1.1.v5.5;pacid=30789537
chromosome_1	phytozomev13	CDS	300240	300511	.	-	0	ID=Cre01.g001700.t1.1.v5.5.CDS.8;Parent=Cre01.g001700.t1.1.v5.5;pacid=30789537
chromosome_1	phytozomev13	exon	300689	300969	.	-	.	ID=Cre01.g001700.t1.1.v5.5.exon.8;Parent=Cre01.g001700.t1.1.v5.5;pacid=30789537
chromosome_1	phytozomev13	CDS	300689	300969	.	-	2	ID=Cre01.g001700.t1.1.v5.5.CDS.7;Parent=Cre01.g001700.t1.1.v5.5;pacid=30789537
chromosome_1	phytozomev13	exon	301197	301437	.	-	.	ID=Cre01.g001700.t1.1.v5.5.exon.7;Parent=Cre01.g001700.t1.1.v5.5;pacid=30789537
chromosome_1	phytozomev13	CDS	301197	301437	.	-	0	ID=Cre01.g001700.t1.1.v5.5.CDS.6;Parent=Cre01.g001700.t1.1.v5.5;pacid=30789537
chromosome_1	phytozomev13	exon	301670	301914	.	-	.	ID=Cre01.g001700.t1.1.v5.5.exon.6;Parent=Cre01.g001700.t1.1.v5.5;pacid=30789537
chromosome_1	phytozomev13	CDS	301670	301914	.	-	2	ID=Cre01.g001700.t1.1.v5.5.CDS.5;Parent=Cre01.g001700.t1.1.v5.5;pacid=30789537
chromosome_1	phytozomev13	exon	302171	302408	.	-	.	ID=Cre01.g001700.t1.1.v5.5.exon.5;Parent=Cre01.g001700.t1.1.v5.5;pacid=30789537
chromosome_1	phytozomev13	CDS	302171	302408	.	-	0	ID=Cre01.g001700.t1.1.v5.5.CDS.4;Parent=Cre01.g001700.t1.1.v5.5;pacid=30789537
chromosome_1	phytozomev13	exon	302532	302772	.	-	.	ID=Cre01.g001700.t1.1.v5.5.exon.4;Parent=Cre01.g001700.t1.1.v5.5;pacid=30789537
chromosome_1	phytozomev13	CDS	302532	302772	.	-	1	ID=Cre01.g001700.t1.1.v5.5.CDS.3;Parent=Cre01.g001700.t1.1.v5.5;pacid=30789537
chromosome_1	phytozomev13	exon	302922	303031	.	-	.	ID=Cre01.g001700.t1.1.v5.5.exon.3;Parent=Cre01.g001700.t1.1.v5.5;pacid=30789537
chromosome_1	phytozomev13	CDS	302922	303031	.	-	0	ID=Cre01.g001700.t1.1.v5.5.CDS.2;Parent=Cre01.g001700.t1.1.v5.5;pacid=30789537
chromosome_1	phytozomev13	CDS	303183	303293	.	-	0	ID=Cre01.g001700.t1.1.v5.5.CDS.1;Parent=Cre01.g001700.t1.1.v5.5;pacid=30789537
chromosome_1	phytozomev13	exon	303183	303424	.	-	.	ID=Cre01.g001700.t1.1.v5.5.exon.2;Parent=Cre01.g001700.t1.1.v5.5;pacid=30789537
chromosome_1	phytozomev13	five_prime_UTR	303294	303424	.	-	.	ID=Cre01.g001700.t1.1.v5.5.five_prime_UTR.2;Parent=Cre01.g001700.t1.1.v5.5;pacid=30789537
chromosome_1	phytozomev13	exon	304631	305011	.	-	.	ID=Cre01.g001700.t1.1.v5.5.exon.1;Parent=Cre01.g001700.t1.1.v5.5;pacid=30789537
chromosome_1	phytozomev13	five_prime_UTR	304631	305011	.	-	.	ID=Cre01.g001700.t1.1.v5.5.five_prime_UTR.1;Parent=Cre01.g001700.t1.1.v5.5;pacid=30789537
###
chromosome_1	phytozomev13	gene	306538	313443	.	-	.	ID=Cre01.g001750.v5.5;Name=Cre01.g001750
chromosome_1	phytozomev13	mRNA	306538	313443	.	-	.	ID=Cre01.g001750.t1.2.v5.5;Parent=Cre01.g001750.v5.5;Name=Cre01.g001750.t1.2;pacid=30788712;longest=1;geneName=TIG1
chromosome_1	phytozomev13	three_prime_UTR	306538	307052	.	-	.	ID=Cre01.g001750.t1.2.v5.5.three_prime_UTR.1;Parent=Cre01.g001750.t1.2.v5.5;pacid=30788712
chromosome_1	phytozomev13	exon	306538	307223	.	-	.	ID=Cre01.g001750.t1.2.v5.5.exon.17;Parent=Cre01.g001750.t1.2.v5.5;pacid=30788712
chromosome_1	phytozomev13	CDS	307053	307223	.	-	0	ID=Cre01.g001750.t1.2.v5.5.CDS.17;Parent=Cre01.g001750.t1.2.v5.5;pacid=30788712
chromosome_1	phytozomev13	exon	307567	307671	.	-	.	ID=Cre01.g001750.t1.2.v5.5.exon.16;Parent=Cre01.g001750.t1.2.v5.5;pacid=30788712
chromosome_1	phytozomev13	CDS	307567	307671	.	-	0	ID=Cre01.g001750.t1.2.v5.5.CDS.16;Parent=Cre01.g001750.t1.2.v5.5;pacid=30788712
chromosome_1	phytozomev13	exon	308309	308401	.	-	.	ID=Cre01.g001750.t1.2.v5.5.exon.15;Parent=Cre01.g001750.t1.2.v5.5;pacid=30788712
chromosome_1	phytozomev13	CDS	308309	308401	.	-	0	ID=Cre01.g001750.t1.2.v5.5.CDS.15;Parent=Cre01.g001750.t1.2.v5.5;pacid=30788712
chromosome_1	phytozomev13	exon	308682	308783	.	-	.	ID=Cre01.g001750.t1.2.v5.5.exon.14;Parent=Cre01.g001750.t1.2.v5.5;pacid=30788712
chromosome_1	phytozomev13	CDS	308682	308783	.	-	0	ID=Cre01.g001750.t1.2.v5.5.CDS.14;Parent=Cre01.g001750.t1.2.v5.5;pacid=30788712
chromosome_1	phytozomev13	exon	309049	309186	.	-	.	ID=Cre01.g001750.t1.2.v5.5.exon.13;Parent=Cre01.g001750.t1.2.v5.5;pacid=30788712
chromosome_1	phytozomev13	CDS	309049	309186	.	-	0	ID=Cre01.g001750.t1.2.v5.5.CDS.13;Parent=Cre01.g001750.t1.2.v5.5;pacid=30788712
chromosome_1	phytozomev13	exon	309325	309384	.	-	.	ID=Cre01.g001750.t1.2.v5.5.exon.12;Parent=Cre01.g001750.t1.2.v5.5;pacid=30788712
chromosome_1	phytozomev13	CDS	309325	309384	.	-	0	ID=Cre01.g001750.t1.2.v5.5.CDS.12;Parent=Cre01.g001750.t1.2.v5.5;pacid=30788712
chromosome_1	phytozomev13	exon	309545	309624	.	-	.	ID=Cre01.g001750.t1.2.v5.5.exon.11;Parent=Cre01.g001750.t1.2.v5.5;pacid=30788712
chromosome_1	phytozomev13	CDS	309545	309624	.	-	2	ID=Cre01.g001750.t1.2.v5.5.CDS.11;Parent=Cre01.g001750.t1.2.v5.5;pacid=30788712
chromosome_1	phytozomev13	exon	309794	309887	.	-	.	ID=Cre01.g001750.t1.2.v5.5.exon.10;Parent=Cre01.g001750.t1.2.v5.5;pacid=30788712
chromosome_1	phytozomev13	CDS	309794	309887	.	-	0	ID=Cre01.g001750.t1.2.v5.5.CDS.10;Parent=Cre01.g001750.t1.2.v5.5;pacid=30788712
chromosome_1	phytozomev13	exon	310725	310860	.	-	.	ID=Cre01.g001750.t1.2.v5.5.exon.9;Parent=Cre01.g001750.t1.2.v5.5;pacid=30788712
chromosome_1	phytozomev13	CDS	310725	310860	.	-	1	ID=Cre01.g001750.t1.2.v5.5.CDS.9;Parent=Cre01.g001750.t1.2.v5.5;pacid=30788712
chromosome_1	phytozomev13	exon	311053	311135	.	-	.	ID=Cre01.g001750.t1.2.v5.5.exon.8;Parent=Cre01.g001750.t1.2.v5.5;pacid=30788712
chromosome_1	phytozomev13	CDS	311053	311135	.	-	0	ID=Cre01.g001750.t1.2.v5.5.CDS.8;Parent=Cre01.g001750.t1.2.v5.5;pacid=30788712
chromosome_1	phytozomev13	exon	311304	311354	.	-	.	ID=Cre01.g001750.t1.2.v5.5.exon.7;Parent=Cre01.g001750.t1.2.v5.5;pacid=30788712
chromosome_1	phytozomev13	CDS	311304	311354	.	-	0	ID=Cre01.g001750.t1.2.v5.5.CDS.7;Parent=Cre01.g001750.t1.2.v5.5;pacid=30788712
chromosome_1	phytozomev13	exon	311449	311499	.	-	.	ID=Cre01.g001750.t1.2.v5.5.exon.6;Parent=Cre01.g001750.t1.2.v5.5;pacid=30788712
chromosome_1	phytozomev13	CDS	311449	311499	.	-	0	ID=Cre01.g001750.t1.2.v5.5.CDS.6;Parent=Cre01.g001750.t1.2.v5.5;pacid=30788712
chromosome_1	phytozomev13	exon	311743	311808	.	-	.	ID=Cre01.g001750.t1.2.v5.5.exon.5;Parent=Cre01.g001750.t1.2.v5.5;pacid=30788712
chromosome_1	phytozomev13	CDS	311743	311808	.	-	0	ID=Cre01.g001750.t1.2.v5.5.CDS.5;Parent=Cre01.g001750.t1.2.v5.5;pacid=30788712
chromosome_1	phytozomev13	exon	312134	312205	.	-	.	ID=Cre01.g001750.t1.2.v5.5.exon.4;Parent=Cre01.g001750.t1.2.v5.5;pacid=30788712
chromosome_1	phytozomev13	CDS	312134	312205	.	-	0	ID=Cre01.g001750.t1.2.v5.5.CDS.4;Parent=Cre01.g001750.t1.2.v5.5;pacid=30788712
chromosome_1	phytozomev13	exon	312377	312490	.	-	.	ID=Cre01.g001750.t1.2.v5.5.exon.3;Parent=Cre01.g001750.t1.2.v5.5;pacid=30788712
chromosome_1	phytozomev13	CDS	312377	312490	.	-	0	ID=Cre01.g001750.t1.2.v5.5.CDS.3;Parent=Cre01.g001750.t1.2.v5.5;pacid=30788712
chromosome_1	phytozomev13	exon	312630	312761	.	-	.	ID=Cre01.g001750.t1.2.v5.5.exon.2;Parent=Cre01.g001750.t1.2.v5.5;pacid=30788712
chromosome_1	phytozomev13	CDS	312630	312761	.	-	0	ID=Cre01.g001750.t1.2.v5.5.CDS.2;Parent=Cre01.g001750.t1.2.v5.5;pacid=30788712
chromosome_1	phytozomev13	CDS	313218	313316	.	-	0	ID=Cre01.g001750.t1.2.v5.5.CDS.1;Parent=Cre01.g001750.t1.2.v5.5;pacid=30788712
chromosome_1	phytozomev13	exon	313218	313443	.	-	.	ID=Cre01.g001750.t1.2.v5.5.exon.1;Parent=Cre01.g001750.t1.2.v5.5;pacid=30788712
chromosome_1	phytozomev13	five_prime_UTR	313317	313443	.	-	.	ID=Cre01.g001750.t1.2.v5.5.five_prime_UTR.1;Parent=Cre01.g001750.t1.2.v5.5;pacid=30788712
###
chromosome_1	phytozomev13	gene	313542	324653	.	+	.	ID=Cre01.g001800.v5.5;Name=Cre01.g001800
chromosome_1	phytozomev13	mRNA	313542	324653	.	+	.	ID=Cre01.g001800.t1.1.v5.5;Parent=Cre01.g001800.v5.5;Name=Cre01.g001800.t1.1;pacid=30788521;longest=1;geneName=FAP403
chromosome_1	phytozomev13	five_prime_UTR	313542	313705	.	+	.	ID=Cre01.g001800.t1.1.v5.5.five_prime_UTR.1;Parent=Cre01.g001800.t1.1.v5.5;pacid=30788521
chromosome_1	phytozomev13	exon	313542	313864	.	+	.	ID=Cre01.g001800.t1.1.v5.5.exon.1;Parent=Cre01.g001800.t1.1.v5.5;pacid=30788521
chromosome_1	phytozomev13	CDS	313706	313864	.	+	0	ID=Cre01.g001800.t1.1.v5.5.CDS.1;Parent=Cre01.g001800.t1.1.v5.5;pacid=30788521
chromosome_1	phytozomev13	exon	314234	314330	.	+	.	ID=Cre01.g001800.t1.1.v5.5.exon.2;Parent=Cre01.g001800.t1.1.v5.5;pacid=30788521
chromosome_1	phytozomev13	CDS	314234	314330	.	+	0	ID=Cre01.g001800.t1.1.v5.5.CDS.2;Parent=Cre01.g001800.t1.1.v5.5;pacid=30788521
chromosome_1	phytozomev13	exon	314755	314878	.	+	.	ID=Cre01.g001800.t1.1.v5.5.exon.3;Parent=Cre01.g001800.t1.1.v5.5;pacid=30788521
chromosome_1	phytozomev13	CDS	314755	314878	.	+	2	ID=Cre01.g001800.t1.1.v5.5.CDS.3;Parent=Cre01.g001800.t1.1.v5.5;pacid=30788521
chromosome_1	phytozomev13	exon	314963	315035	.	+	.	ID=Cre01.g001800.t1.1.v5.5.exon.4;Parent=Cre01.g001800.t1.1.v5.5;pacid=30788521
chromosome_1	phytozomev13	CDS	314963	315035	.	+	1	ID=Cre01.g001800.t1.1.v5.5.CDS.4;Parent=Cre01.g001800.t1.1.v5.5;pacid=30788521
chromosome_1	phytozomev13	exon	315599	315694	.	+	.	ID=Cre01.g001800.t1.1.v5.5.exon.5;Parent=Cre01.g001800.t1.1.v5.5;pacid=30788521
chromosome_1	phytozomev13	CDS	315599	315694	.	+	0	ID=Cre01.g001800.t1.1.v5.5.CDS.5;Parent=Cre01.g001800.t1.1.v5.5;pacid=30788521
chromosome_1	phytozomev13	exon	316430	316522	.	+	.	ID=Cre01.g001800.t1.1.v5.5.exon.6;Parent=Cre01.g001800.t1.1.v5.5;pacid=30788521
chromosome_1	phytozomev13	CDS	316430	316522	.	+	0	ID=Cre01.g001800.t1.1.v5.5.CDS.6;Parent=Cre01.g001800.t1.1.v5.5;pacid=30788521
chromosome_1	phytozomev13	exon	316659	316829	.	+	.	ID=Cre01.g001800.t1.1.v5.5.exon.7;Parent=Cre01.g001800.t1.1.v5.5;pacid=30788521
chromosome_1	phytozomev13	CDS	316659	316829	.	+	0	ID=Cre01.g001800.t1.1.v5.5.CDS.7;Parent=Cre01.g001800.t1.1.v5.5;pacid=30788521
chromosome_1	phytozomev13	exon	316922	317048	.	+	.	ID=Cre01.g001800.t1.1.v5.5.exon.8;Parent=Cre01.g001800.t1.1.v5.5;pacid=30788521
chromosome_1	phytozomev13	CDS	316922	317048	.	+	0	ID=Cre01.g001800.t1.1.v5.5.CDS.8;Parent=Cre01.g001800.t1.1.v5.5;pacid=30788521
chromosome_1	phytozomev13	exon	317373	317740	.	+	.	ID=Cre01.g001800.t1.1.v5.5.exon.9;Parent=Cre01.g001800.t1.1.v5.5;pacid=30788521
chromosome_1	phytozomev13	CDS	317373	317740	.	+	2	ID=Cre01.g001800.t1.1.v5.5.CDS.9;Parent=Cre01.g001800.t1.1.v5.5;pacid=30788521
chromosome_1	phytozomev13	exon	319494	319766	.	+	.	ID=Cre01.g001800.t1.1.v5.5.exon.10;Parent=Cre01.g001800.t1.1.v5.5;pacid=30788521
chromosome_1	phytozomev13	CDS	319494	319766	.	+	0	ID=Cre01.g001800.t1.1.v5.5.CDS.10;Parent=Cre01.g001800.t1.1.v5.5;pacid=30788521
chromosome_1	phytozomev13	exon	319887	319946	.	+	.	ID=Cre01.g001800.t1.1.v5.5.exon.11;Parent=Cre01.g001800.t1.1.v5.5;pacid=30788521
chromosome_1	phytozomev13	CDS	319887	319946	.	+	0	ID=Cre01.g001800.t1.1.v5.5.CDS.11;Parent=Cre01.g001800.t1.1.v5.5;pacid=30788521
chromosome_1	phytozomev13	exon	320057	320122	.	+	.	ID=Cre01.g001800.t1.1.v5.5.exon.12;Parent=Cre01.g001800.t1.1.v5.5;pacid=30788521
chromosome_1	phytozomev13	CDS	320057	320122	.	+	0	ID=Cre01.g001800.t1.1.v5.5.CDS.12;Parent=Cre01.g001800.t1.1.v5.5;pacid=30788521
chromosome_1	phytozomev13	exon	320271	320333	.	+	.	ID=Cre01.g001800.t1.1.v5.5.exon.13;Parent=Cre01.g001800.t1.1.v5.5;pacid=30788521
chromosome_1	phytozomev13	CDS	320271	320333	.	+	0	ID=Cre01.g001800.t1.1.v5.5.CDS.13;Parent=Cre01.g001800.t1.1.v5.5;pacid=30788521
chromosome_1	phytozomev13	exon	320531	320743	.	+	.	ID=Cre01.g001800.t1.1.v5.5.exon.14;Parent=Cre01.g001800.t1.1.v5.5;pacid=30788521
chromosome_1	phytozomev13	CDS	320531	320743	.	+	0	ID=Cre01.g001800.t1.1.v5.5.CDS.14;Parent=Cre01.g001800.t1.1.v5.5;pacid=30788521
chromosome_1	phytozomev13	exon	320841	321010	.	+	.	ID=Cre01.g001800.t1.1.v5.5.exon.15;Parent=Cre01.g001800.t1.1.v5.5;pacid=30788521
chromosome_1	phytozomev13	CDS	320841	321010	.	+	0	ID=Cre01.g001800.t1.1.v5.5.CDS.15;Parent=Cre01.g001800.t1.1.v5.5;pacid=30788521
chromosome_1	phytozomev13	exon	321198	321319	.	+	.	ID=Cre01.g001800.t1.1.v5.5.exon.16;Parent=Cre01.g001800.t1.1.v5.5;pacid=30788521
chromosome_1	phytozomev13	CDS	321198	321319	.	+	1	ID=Cre01.g001800.t1.1.v5.5.CDS.16;Parent=Cre01.g001800.t1.1.v5.5;pacid=30788521
chromosome_1	phytozomev13	exon	321551	321696	.	+	.	ID=Cre01.g001800.t1.1.v5.5.exon.17;Parent=Cre01.g001800.t1.1.v5.5;pacid=30788521
chromosome_1	phytozomev13	CDS	321551	321696	.	+	2	ID=Cre01.g001800.t1.1.v5.5.CDS.17;Parent=Cre01.g001800.t1.1.v5.5;pacid=30788521
chromosome_1	phytozomev13	exon	321959	322031	.	+	.	ID=Cre01.g001800.t1.1.v5.5.exon.18;Parent=Cre01.g001800.t1.1.v5.5;pacid=30788521
chromosome_1	phytozomev13	CDS	321959	322031	.	+	0	ID=Cre01.g001800.t1.1.v5.5.CDS.18;Parent=Cre01.g001800.t1.1.v5.5;pacid=30788521
chromosome_1	phytozomev13	exon	322190	322341	.	+	.	ID=Cre01.g001800.t1.1.v5.5.exon.19;Parent=Cre01.g001800.t1.1.v5.5;pacid=30788521
chromosome_1	phytozomev13	CDS	322190	322341	.	+	2	ID=Cre01.g001800.t1.1.v5.5.CDS.19;Parent=Cre01.g001800.t1.1.v5.5;pacid=30788521
chromosome_1	phytozomev13	exon	322894	322965	.	+	.	ID=Cre01.g001800.t1.1.v5.5.exon.20;Parent=Cre01.g001800.t1.1.v5.5;pacid=30788521
chromosome_1	phytozomev13	CDS	322894	322965	.	+	0	ID=Cre01.g001800.t1.1.v5.5.CDS.20;Parent=Cre01.g001800.t1.1.v5.5;pacid=30788521
chromosome_1	phytozomev13	exon	323180	323316	.	+	.	ID=Cre01.g001800.t1.1.v5.5.exon.21;Parent=Cre01.g001800.t1.1.v5.5;pacid=30788521
chromosome_1	phytozomev13	CDS	323180	323316	.	+	0	ID=Cre01.g001800.t1.1.v5.5.CDS.21;Parent=Cre01.g001800.t1.1.v5.5;pacid=30788521
chromosome_1	phytozomev13	exon	323569	323617	.	+	.	ID=Cre01.g001800.t1.1.v5.5.exon.22;Parent=Cre01.g001800.t1.1.v5.5;pacid=30788521
chromosome_1	phytozomev13	CDS	323569	323617	.	+	1	ID=Cre01.g001800.t1.1.v5.5.CDS.22;Parent=Cre01.g001800.t1.1.v5.5;pacid=30788521
chromosome_1	phytozomev13	CDS	323913	324020	.	+	0	ID=Cre01.g001800.t1.1.v5.5.CDS.23;Parent=Cre01.g001800.t1.1.v5.5;pacid=30788521
chromosome_1	phytozomev13	exon	323913	324653	.	+	.	ID=Cre01.g001800.t1.1.v5.5.exon.23;Parent=Cre01.g001800.t1.1.v5.5;pacid=30788521
chromosome_1	phytozomev13	three_prime_UTR	324021	324653	.	+	.	ID=Cre01.g001800.t1.1.v5.5.three_prime_UTR.1;Parent=Cre01.g001800.t1.1.v5.5;pacid=30788521
###
chromosome_1	phytozomev13	gene	324656	329091	.	-	.	ID=Cre01.g001950.v5.5;Name=Cre01.g001950
chromosome_1	phytozomev13	mRNA	324656	329091	.	-	.	ID=Cre01.g001950.t1.2.v5.5;Parent=Cre01.g001950.v5.5;Name=Cre01.g001950.t1.2;pacid=30789205;longest=1
chromosome_1	phytozomev13	three_prime_UTR	324656	325767	.	-	.	ID=Cre01.g001950.t1.2.v5.5.three_prime_UTR.1;Parent=Cre01.g001950.t1.2.v5.5;pacid=30789205
chromosome_1	phytozomev13	exon	324656	326231	.	-	.	ID=Cre01.g001950.t1.2.v5.5.exon.7;Parent=Cre01.g001950.t1.2.v5.5;pacid=30789205
chromosome_1	phytozomev13	CDS	325768	326231	.	-	2	ID=Cre01.g001950.t1.2.v5.5.CDS.7;Parent=Cre01.g001950.t1.2.v5.5;pacid=30789205
chromosome_1	phytozomev13	exon	326421	326484	.	-	.	ID=Cre01.g001950.t1.2.v5.5.exon.6;Parent=Cre01.g001950.t1.2.v5.5;pacid=30789205
chromosome_1	phytozomev13	CDS	326421	326484	.	-	0	ID=Cre01.g001950.t1.2.v5.5.CDS.6;Parent=Cre01.g001950.t1.2.v5.5;pacid=30789205
chromosome_1	phytozomev13	exon	326732	326771	.	-	.	ID=Cre01.g001950.t1.2.v5.5.exon.5;Parent=Cre01.g001950.t1.2.v5.5;pacid=30789205
chromosome_1	phytozomev13	CDS	326732	326771	.	-	1	ID=Cre01.g001950.t1.2.v5.5.CDS.5;Parent=Cre01.g001950.t1.2.v5.5;pacid=30789205
chromosome_1	phytozomev13	exon	327043	327167	.	-	.	ID=Cre01.g001950.t1.2.v5.5.exon.4;Parent=Cre01.g001950.t1.2.v5.5;pacid=30789205
chromosome_1	phytozomev13	CDS	327043	327167	.	-	0	ID=Cre01.g001950.t1.2.v5.5.CDS.4;Parent=Cre01.g001950.t1.2.v5.5;pacid=30789205
chromosome_1	phytozomev13	exon	327380	327610	.	-	.	ID=Cre01.g001950.t1.2.v5.5.exon.3;Parent=Cre01.g001950.t1.2.v5.5;pacid=30789205
chromosome_1	phytozomev13	CDS	327380	327610	.	-	0	ID=Cre01.g001950.t1.2.v5.5.CDS.3;Parent=Cre01.g001950.t1.2.v5.5;pacid=30789205
chromosome_1	phytozomev13	exon	328366	328541	.	-	.	ID=Cre01.g001950.t1.2.v5.5.exon.2;Parent=Cre01.g001950.t1.2.v5.5;pacid=30789205
chromosome_1	phytozomev13	CDS	328366	328541	.	-	2	ID=Cre01.g001950.t1.2.v5.5.CDS.2;Parent=Cre01.g001950.t1.2.v5.5;pacid=30789205
chromosome_1	phytozomev13	CDS	328779	328800	.	-	0	ID=Cre01.g001950.t1.2.v5.5.CDS.1;Parent=Cre01.g001950.t1.2.v5.5;pacid=30789205
chromosome_1	phytozomev13	exon	328779	329091	.	-	.	ID=Cre01.g001950.t1.2.v5.5.exon.1;Parent=Cre01.g001950.t1.2.v5.5;pacid=30789205
chromosome_1	phytozomev13	five_prime_UTR	328801	329091	.	-	.	ID=Cre01.g001950.t1.2.v5.5.five_prime_UTR.1;Parent=Cre01.g001950.t1.2.v5.5;pacid=30789205
###
chromosome_1	phytozomev13	gene	329307	333421	.	-	.	ID=Cre01.g001983.v5.5;Name=Cre01.g001983
chromosome_1	phytozomev13	mRNA	329307	333421	.	-	.	ID=Cre01.g001983.t1.1.v5.5;Parent=Cre01.g001983.v5.5;Name=Cre01.g001983.t1.1;pacid=30788458;longest=1
chromosome_1	phytozomev13	three_prime_UTR	329307	329774	.	-	.	ID=Cre01.g001983.t1.1.v5.5.three_prime_UTR.1;Parent=Cre01.g001983.t1.1.v5.5;pacid=30788458
chromosome_1	phytozomev13	exon	329307	329864	.	-	.	ID=Cre01.g001983.t1.1.v5.5.exon.10;Parent=Cre01.g001983.t1.1.v5.5;pacid=30788458
chromosome_1	phytozomev13	CDS	329775	329864	.	-	0	ID=Cre01.g001983.t1.1.v5.5.CDS.6;Parent=Cre01.g001983.t1.1.v5.5;pacid=30788458
chromosome_1	phytozomev13	exon	330042	330112	.	-	.	ID=Cre01.g001983.t1.1.v5.5.exon.9;Parent=Cre01.g001983.t1.1.v5.5;pacid=30788458
chromosome_1	phytozomev13	CDS	330042	330112	.	-	2	ID=Cre01.g001983.t1.1.v5.5.CDS.5;Parent=Cre01.g001983.t1.1.v5.5;pacid=30788458
chromosome_1	phytozomev13	exon	330352	330570	.	-	.	ID=Cre01.g001983.t1.1.v5.5.exon.8;Parent=Cre01.g001983.t1.1.v5.5;pacid=30788458
chromosome_1	phytozomev13	CDS	330352	330570	.	-	2	ID=Cre01.g001983.t1.1.v5.5.CDS.4;Parent=Cre01.g001983.t1.1.v5.5;pacid=30788458
chromosome_1	phytozomev13	exon	330936	330974	.	-	.	ID=Cre01.g001983.t1.1.v5.5.exon.7;Parent=Cre01.g001983.t1.1.v5.5;pacid=30788458
chromosome_1	phytozomev13	CDS	330936	330974	.	-	2	ID=Cre01.g001983.t1.1.v5.5.CDS.3;Parent=Cre01.g001983.t1.1.v5.5;pacid=30788458
chromosome_1	phytozomev13	exon	331300	331404	.	-	.	ID=Cre01.g001983.t1.1.v5.5.exon.6;Parent=Cre01.g001983.t1.1.v5.5;pacid=30788458
chromosome_1	phytozomev13	CDS	331300	331404	.	-	2	ID=Cre01.g001983.t1.1.v5.5.CDS.2;Parent=Cre01.g001983.t1.1.v5.5;pacid=30788458
chromosome_1	phytozomev13	CDS	331923	331929	.	-	0	ID=Cre01.g001983.t1.1.v5.5.CDS.1;Parent=Cre01.g001983.t1.1.v5.5;pacid=30788458
chromosome_1	phytozomev13	exon	331923	332162	.	-	.	ID=Cre01.g001983.t1.1.v5.5.exon.5;Parent=Cre01.g001983.t1.1.v5.5;pacid=30788458
chromosome_1	phytozomev13	five_prime_UTR	331930	332162	.	-	.	ID=Cre01.g001983.t1.1.v5.5.five_prime_UTR.5;Parent=Cre01.g001983.t1.1.v5.5;pacid=30788458
chromosome_1	phytozomev13	exon	332334	332548	.	-	.	ID=Cre01.g001983.t1.1.v5.5.exon.4;Parent=Cre01.g001983.t1.1.v5.5;pacid=30788458
chromosome_1	phytozomev13	five_prime_UTR	332334	332548	.	-	.	ID=Cre01.g001983.t1.1.v5.5.five_prime_UTR.4;Parent=Cre01.g001983.t1.1.v5.5;pacid=30788458
chromosome_1	phytozomev13	exon	332975	332987	.	-	.	ID=Cre01.g001983.t1.1.v5.5.exon.3;Parent=Cre01.g001983.t1.1.v5.5;pacid=30788458
chromosome_1	phytozomev13	five_prime_UTR	332975	332987	.	-	.	ID=Cre01.g001983.t1.1.v5.5.five_prime_UTR.3;Parent=Cre01.g001983.t1.1.v5.5;pacid=30788458
chromosome_1	phytozomev13	exon	333106	333125	.	-	.	ID=Cre01.g001983.t1.1.v5.5.exon.2;Parent=Cre01.g001983.t1.1.v5.5;pacid=30788458
chromosome_1	phytozomev13	five_prime_UTR	333106	333125	.	-	.	ID=Cre01.g001983.t1.1.v5.5.five_prime_UTR.2;Parent=Cre01.g001983.t1.1.v5.5;pacid=30788458
chromosome_1	phytozomev13	exon	333235	333421	.	-	.	ID=Cre01.g001983.t1.1.v5.5.exon.1;Parent=Cre01.g001983.t1.1.v5.5;pacid=30788458
chromosome_1	phytozomev13	five_prime_UTR	333235	333421	.	-	.	ID=Cre01.g001983.t1.1.v5.5.five_prime_UTR.1;Parent=Cre01.g001983.t1.1.v5.5;pacid=30788458
chromosome_1	phytozomev13	mRNA	329307	333421	.	-	.	ID=Cre01.g001983.t2.1.v5.5;Parent=Cre01.g001983.v5.5;Name=Cre01.g001983.t2.1;pacid=30788459;longest=0
chromosome_1	phytozomev13	three_prime_UTR	329307	329774	.	-	.	ID=Cre01.g001983.t2.1.v5.5.three_prime_UTR.1;Parent=Cre01.g001983.t2.1.v5.5;pacid=30788459
chromosome_1	phytozomev13	exon	329307	329864	.	-	.	ID=Cre01.g001983.t2.1.v5.5.exon.10;Parent=Cre01.g001983.t2.1.v5.5;pacid=30788459
chromosome_1	phytozomev13	CDS	329775	329864	.	-	0	ID=Cre01.g001983.t2.1.v5.5.CDS.6;Parent=Cre01.g001983.t2.1.v5.5;pacid=30788459
chromosome_1	phytozomev13	exon	330042	330112	.	-	.	ID=Cre01.g001983.t2.1.v5.5.exon.9;Parent=Cre01.g001983.t2.1.v5.5;pacid=30788459
chromosome_1	phytozomev13	CDS	330042	330112	.	-	2	ID=Cre01.g001983.t2.1.v5.5.CDS.5;Parent=Cre01.g001983.t2.1.v5.5;pacid=30788459
chromosome_1	phytozomev13	exon	330352	330531	.	-	.	ID=Cre01.g001983.t2.1.v5.5.exon.8;Parent=Cre01.g001983.t2.1.v5.5;pacid=30788459
chromosome_1	phytozomev13	CDS	330352	330531	.	-	2	ID=Cre01.g001983.t2.1.v5.5.CDS.4;Parent=Cre01.g001983.t2.1.v5.5;pacid=30788459
chromosome_1	phytozomev13	exon	330936	330974	.	-	.	ID=Cre01.g001983.t2.1.v5.5.exon.7;Parent=Cre01.g001983.t2.1.v5.5;pacid=30788459
chromosome_1	phytozomev13	CDS	330936	330974	.	-	2	ID=Cre01.g001983.t2.1.v5.5.CDS.3;Parent=Cre01.g001983.t2.1.v5.5;pacid=30788459
chromosome_1	phytozomev13	exon	331300	331404	.	-	.	ID=Cre01.g001983.t2.1.v5.5.exon.6;Parent=Cre01.g001983.t2.1.v5.5;pacid=30788459
chromosome_1	phytozomev13	CDS	331300	331404	.	-	2	ID=Cre01.g001983.t2.1.v5.5.CDS.2;Parent=Cre01.g001983.t2.1.v5.5;pacid=30788459
chromosome_1	phytozomev13	CDS	331923	331929	.	-	0	ID=Cre01.g001983.t2.1.v5.5.CDS.1;Parent=Cre01.g001983.t2.1.v5.5;pacid=30788459
chromosome_1	phytozomev13	exon	331923	332162	.	-	.	ID=Cre01.g001983.t2.1.v5.5.exon.5;Parent=Cre01.g001983.t2.1.v5.5;pacid=30788459
chromosome_1	phytozomev13	five_prime_UTR	331930	332162	.	-	.	ID=Cre01.g001983.t2.1.v5.5.five_prime_UTR.5;Parent=Cre01.g001983.t2.1.v5.5;pacid=30788459
chromosome_1	phytozomev13	exon	332334	332548	.	-	.	ID=Cre01.g001983.t2.1.v5.5.exon.4;Parent=Cre01.g001983.t2.1.v5.5;pacid=30788459
chromosome_1	phytozomev13	five_prime_UTR	332334	332548	.	-	.	ID=Cre01.g001983.t2.1.v5.5.five_prime_UTR.4;Parent=Cre01.g001983.t2.1.v5.5;pacid=30788459
chromosome_1	phytozomev13	exon	332975	332987	.	-	.	ID=Cre01.g001983.t2.1.v5.5.exon.3;Parent=Cre01.g001983.t2.1.v5.5;pacid=30788459
chromosome_1	phytozomev13	five_prime_UTR	332975	332987	.	-	.	ID=Cre01.g001983.t2.1.v5.5.five_prime_UTR.3;Parent=Cre01.g001983.t2.1.v5.5;pacid=30788459
chromosome_1	phytozomev13	exon	333106	333125	.	-	.	ID=Cre01.g001983.t2.1.v5.5.exon.2;Parent=Cre01.g001983.t2.1.v5.5;pacid=30788459
chromosome_1	phytozomev13	five_prime_UTR	333106	333125	.	-	.	ID=Cre01.g001983.t2.1.v5.5.five_prime_UTR.2;Parent=Cre01.g001983.t2.1.v5.5;pacid=30788459
chromosome_1	phytozomev13	exon	333235	333421	.	-	.	ID=Cre01.g001983.t2.1.v5.5.exon.1;Parent=Cre01.g001983.t2.1.v5.5;pacid=30788459
chromosome_1	phytozomev13	five_prime_UTR	333235	333421	.	-	.	ID=Cre01.g001983.t2.1.v5.5.five_prime_UTR.1;Parent=Cre01.g001983.t2.1.v5.5;pacid=30788459
###
chromosome_1	phytozomev13	gene	333572	340433	.	+	.	ID=Cre01.g002050.v5.5;Name=Cre01.g002050
chromosome_1	phytozomev13	mRNA	333572	340433	.	+	.	ID=Cre01.g002050.t1.1.v5.5;Parent=Cre01.g002050.v5.5;Name=Cre01.g002050.t1.1;pacid=30789101;longest=1;geneName=APT1
chromosome_1	phytozomev13	five_prime_UTR	333572	333692	.	+	.	ID=Cre01.g002050.t1.1.v5.5.five_prime_UTR.1;Parent=Cre01.g002050.t1.1.v5.5;pacid=30789101
chromosome_1	phytozomev13	exon	333572	334282	.	+	.	ID=Cre01.g002050.t1.1.v5.5.exon.1;Parent=Cre01.g002050.t1.1.v5.5;pacid=30789101
chromosome_1	phytozomev13	CDS	333693	334282	.	+	0	ID=Cre01.g002050.t1.1.v5.5.CDS.1;Parent=Cre01.g002050.t1.1.v5.5;pacid=30789101
chromosome_1	phytozomev13	exon	334658	334739	.	+	.	ID=Cre01.g002050.t1.1.v5.5.exon.2;Parent=Cre01.g002050.t1.1.v5.5;pacid=30789101
chromosome_1	phytozomev13	CDS	334658	334739	.	+	1	ID=Cre01.g002050.t1.1.v5.5.CDS.2;Parent=Cre01.g002050.t1.1.v5.5;pacid=30789101
chromosome_1	phytozomev13	exon	335237	335305	.	+	.	ID=Cre01.g002050.t1.1.v5.5.exon.3;Parent=Cre01.g002050.t1.1.v5.5;pacid=30789101
chromosome_1	phytozomev13	CDS	335237	335305	.	+	0	ID=Cre01.g002050.t1.1.v5.5.CDS.3;Parent=Cre01.g002050.t1.1.v5.5;pacid=30789101
chromosome_1	phytozomev13	exon	335639	335836	.	+	.	ID=Cre01.g002050.t1.1.v5.5.exon.4;Parent=Cre01.g002050.t1.1.v5.5;pacid=30789101
chromosome_1	phytozomev13	CDS	335639	335836	.	+	0	ID=Cre01.g002050.t1.1.v5.5.CDS.4;Parent=Cre01.g002050.t1.1.v5.5;pacid=30789101
chromosome_1	phytozomev13	exon	336179	336422	.	+	.	ID=Cre01.g002050.t1.1.v5.5.exon.5;Parent=Cre01.g002050.t1.1.v5.5;pacid=30789101
chromosome_1	phytozomev13	CDS	336179	336422	.	+	0	ID=Cre01.g002050.t1.1.v5.5.CDS.5;Parent=Cre01.g002050.t1.1.v5.5;pacid=30789101
chromosome_1	phytozomev13	exon	336873	336959	.	+	.	ID=Cre01.g002050.t1.1.v5.5.exon.6;Parent=Cre01.g002050.t1.1.v5.5;pacid=30789101
chromosome_1	phytozomev13	CDS	336873	336959	.	+	2	ID=Cre01.g002050.t1.1.v5.5.CDS.6;Parent=Cre01.g002050.t1.1.v5.5;pacid=30789101
chromosome_1	phytozomev13	exon	337300	337403	.	+	.	ID=Cre01.g002050.t1.1.v5.5.exon.7;Parent=Cre01.g002050.t1.1.v5.5;pacid=30789101
chromosome_1	phytozomev13	CDS	337300	337403	.	+	2	ID=Cre01.g002050.t1.1.v5.5.CDS.7;Parent=Cre01.g002050.t1.1.v5.5;pacid=30789101
chromosome_1	phytozomev13	exon	337798	337935	.	+	.	ID=Cre01.g002050.t1.1.v5.5.exon.8;Parent=Cre01.g002050.t1.1.v5.5;pacid=30789101
chromosome_1	phytozomev13	CDS	337798	337935	.	+	0	ID=Cre01.g002050.t1.1.v5.5.CDS.8;Parent=Cre01.g002050.t1.1.v5.5;pacid=30789101
chromosome_1	phytozomev13	exon	338210	338463	.	+	.	ID=Cre01.g002050.t1.1.v5.5.exon.9;Parent=Cre01.g002050.t1.1.v5.5;pacid=30789101
chromosome_1	phytozomev13	CDS	338210	338463	.	+	0	ID=Cre01.g002050.t1.1.v5.5.CDS.9;Parent=Cre01.g002050.t1.1.v5.5;pacid=30789101
chromosome_1	phytozomev13	exon	338807	339072	.	+	.	ID=Cre01.g002050.t1.1.v5.5.exon.10;Parent=Cre01.g002050.t1.1.v5.5;pacid=30789101
chromosome_1	phytozomev13	CDS	338807	339072	.	+	1	ID=Cre01.g002050.t1.1.v5.5.CDS.10;Parent=Cre01.g002050.t1.1.v5.5;pacid=30789101
chromosome_1	phytozomev13	CDS	339327	339541	.	+	2	ID=Cre01.g002050.t1.1.v5.5.CDS.11;Parent=Cre01.g002050.t1.1.v5.5;pacid=30789101
chromosome_1	phytozomev13	exon	339327	340433	.	+	.	ID=Cre01.g002050.t1.1.v5.5.exon.11;Parent=Cre01.g002050.t1.1.v5.5;pacid=30789101
chromosome_1	phytozomev13	three_prime_UTR	339542	340433	.	+	.	ID=Cre01.g002050.t1.1.v5.5.three_prime_UTR.1;Parent=Cre01.g002050.t1.1.v5.5;pacid=30789101
###
chromosome_1	phytozomev13	gene	340482	344893	.	+	.	ID=Cre01.g002100.v5.5;Name=Cre01.g002100
chromosome_1	phytozomev13	mRNA	340482	344893	.	+	.	ID=Cre01.g002100.t1.2.v5.5;Parent=Cre01.g002100.v5.5;Name=Cre01.g002100.t1.2;pacid=30788974;longest=1
chromosome_1	phytozomev13	five_prime_UTR	340482	340563	.	+	.	ID=Cre01.g002100.t1.2.v5.5.five_prime_UTR.1;Parent=Cre01.g002100.t1.2.v5.5;pacid=30788974
chromosome_1	phytozomev13	exon	340482	344893	.	+	.	ID=Cre01.g002100.t1.2.v5.5.exon.1;Parent=Cre01.g002100.t1.2.v5.5;pacid=30788974
chromosome_1	phytozomev13	CDS	340564	344166	.	+	0	ID=Cre01.g002100.t1.2.v5.5.CDS.1;Parent=Cre01.g002100.t1.2.v5.5;pacid=30788974
chromosome_1	phytozomev13	three_prime_UTR	344167	344893	.	+	.	ID=Cre01.g002100.t1.2.v5.5.three_prime_UTR.1;Parent=Cre01.g002100.t1.2.v5.5;pacid=30788974
###
chromosome_1	phytozomev13	gene	345026	347821	.	-	.	ID=Cre01.g002150.v5.5;Name=Cre01.g002150
chromosome_1	phytozomev13	mRNA	345026	347821	.	-	.	ID=Cre01.g002150.t1.2.v5.5;Parent=Cre01.g002150.v5.5;Name=Cre01.g002150.t1.2;pacid=30789448;longest=1
chromosome_1	phytozomev13	three_prime_UTR	345026	346407	.	-	.	ID=Cre01.g002150.t1.2.v5.5.three_prime_UTR.1;Parent=Cre01.g002150.t1.2.v5.5;pacid=30789448
chromosome_1	phytozomev13	exon	345026	347136	.	-	.	ID=Cre01.g002150.t1.2.v5.5.exon.3;Parent=Cre01.g002150.t1.2.v5.5;pacid=30789448
chromosome_1	phytozomev13	CDS	346408	347136	.	-	0	ID=Cre01.g002150.t1.2.v5.5.CDS.3;Parent=Cre01.g002150.t1.2.v5.5;pacid=30789448
chromosome_1	phytozomev13	exon	347360	347557	.	-	.	ID=Cre01.g002150.t1.2.v5.5.exon.2;Parent=Cre01.g002150.t1.2.v5.5;pacid=30789448
chromosome_1	phytozomev13	CDS	347360	347557	.	-	0	ID=Cre01.g002150.t1.2.v5.5.CDS.2;Parent=Cre01.g002150.t1.2.v5.5;pacid=30789448
chromosome_1	phytozomev13	CDS	347629	347724	.	-	0	ID=Cre01.g002150.t1.2.v5.5.CDS.1;Parent=Cre01.g002150.t1.2.v5.5;pacid=30789448
chromosome_1	phytozomev13	exon	347629	347821	.	-	.	ID=Cre01.g002150.t1.2.v5.5.exon.1;Parent=Cre01.g002150.t1.2.v5.5;pacid=30789448
chromosome_1	phytozomev13	five_prime_UTR	347725	347821	.	-	.	ID=Cre01.g002150.t1.2.v5.5.five_prime_UTR.1;Parent=Cre01.g002150.t1.2.v5.5;pacid=30789448
###
chromosome_1	phytozomev13	gene	347992	350436	.	+	.	ID=Cre01.g002200.v5.5;Name=Cre01.g002200
chromosome_1	phytozomev13	mRNA	347992	350436	.	+	.	ID=Cre01.g002200.t1.1.v5.5;Parent=Cre01.g002200.v5.5;Name=Cre01.g002200.t1.1;pacid=30789017;longest=1;geneName=RPB6
chromosome_1	phytozomev13	five_prime_UTR	347992	348093	.	+	.	ID=Cre01.g002200.t1.1.v5.5.five_prime_UTR.1;Parent=Cre01.g002200.t1.1.v5.5;pacid=30789017
chromosome_1	phytozomev13	exon	347992	348116	.	+	.	ID=Cre01.g002200.t1.1.v5.5.exon.1;Parent=Cre01.g002200.t1.1.v5.5;pacid=30789017
chromosome_1	phytozomev13	CDS	348094	348116	.	+	0	ID=Cre01.g002200.t1.1.v5.5.CDS.1;Parent=Cre01.g002200.t1.1.v5.5;pacid=30789017
chromosome_1	phytozomev13	exon	348209	348245	.	+	.	ID=Cre01.g002200.t1.1.v5.5.exon.2;Parent=Cre01.g002200.t1.1.v5.5;pacid=30789017
chromosome_1	phytozomev13	CDS	348209	348245	.	+	1	ID=Cre01.g002200.t1.1.v5.5.CDS.2;Parent=Cre01.g002200.t1.1.v5.5;pacid=30789017
chromosome_1	phytozomev13	exon	348322	348497	.	+	.	ID=Cre01.g002200.t1.1.v5.5.exon.3;Parent=Cre01.g002200.t1.1.v5.5;pacid=30789017
chromosome_1	phytozomev13	CDS	348322	348497	.	+	0	ID=Cre01.g002200.t1.1.v5.5.CDS.3;Parent=Cre01.g002200.t1.1.v5.5;pacid=30789017
chromosome_1	phytozomev13	exon	348681	348732	.	+	.	ID=Cre01.g002200.t1.1.v5.5.exon.4;Parent=Cre01.g002200.t1.1.v5.5;pacid=30789017
chromosome_1	phytozomev13	CDS	348681	348732	.	+	1	ID=Cre01.g002200.t1.1.v5.5.CDS.4;Parent=Cre01.g002200.t1.1.v5.5;pacid=30789017
chromosome_1	phytozomev13	exon	349245	349312	.	+	.	ID=Cre01.g002200.t1.1.v5.5.exon.5;Parent=Cre01.g002200.t1.1.v5.5;pacid=30789017
chromosome_1	phytozomev13	CDS	349245	349312	.	+	0	ID=Cre01.g002200.t1.1.v5.5.CDS.5;Parent=Cre01.g002200.t1.1.v5.5;pacid=30789017
chromosome_1	phytozomev13	CDS	349713	349755	.	+	1	ID=Cre01.g002200.t1.1.v5.5.CDS.6;Parent=Cre01.g002200.t1.1.v5.5;pacid=30789017
chromosome_1	phytozomev13	exon	349713	350436	.	+	.	ID=Cre01.g002200.t1.1.v5.5.exon.6;Parent=Cre01.g002200.t1.1.v5.5;pacid=30789017
chromosome_1	phytozomev13	three_prime_UTR	349756	350436	.	+	.	ID=Cre01.g002200.t1.1.v5.5.three_prime_UTR.1;Parent=Cre01.g002200.t1.1.v5.5;pacid=30789017
###
chromosome_1	phytozomev13	gene	350581	355595	.	-	.	ID=Cre01.g002203.v5.5;Name=Cre01.g002203
chromosome_1	phytozomev13	mRNA	350581	355595	.	-	.	ID=Cre01.g002203.t1.1.v5.5;Parent=Cre01.g002203.v5.5;Name=Cre01.g002203.t1.1;pacid=30789466;longest=1
chromosome_1	phytozomev13	three_prime_UTR	350581	351062	.	-	.	ID=Cre01.g002203.t1.1.v5.5.three_prime_UTR.1;Parent=Cre01.g002203.t1.1.v5.5;pacid=30789466
chromosome_1	phytozomev13	exon	350581	351418	.	-	.	ID=Cre01.g002203.t1.1.v5.5.exon.6;Parent=Cre01.g002203.t1.1.v5.5;pacid=30789466
chromosome_1	phytozomev13	CDS	351063	351418	.	-	2	ID=Cre01.g002203.t1.1.v5.5.CDS.6;Parent=Cre01.g002203.t1.1.v5.5;pacid=30789466
chromosome_1	phytozomev13	exon	351726	352218	.	-	.	ID=Cre01.g002203.t1.1.v5.5.exon.5;Parent=Cre01.g002203.t1.1.v5.5;pacid=30789466
chromosome_1	phytozomev13	CDS	351726	352218	.	-	0	ID=Cre01.g002203.t1.1.v5.5.CDS.5;Parent=Cre01.g002203.t1.1.v5.5;pacid=30789466
chromosome_1	phytozomev13	exon	352561	353235	.	-	.	ID=Cre01.g002203.t1.1.v5.5.exon.4;Parent=Cre01.g002203.t1.1.v5.5;pacid=30789466
chromosome_1	phytozomev13	CDS	352561	353235	.	-	0	ID=Cre01.g002203.t1.1.v5.5.CDS.4;Parent=Cre01.g002203.t1.1.v5.5;pacid=30789466
chromosome_1	phytozomev13	exon	353391	353633	.	-	.	ID=Cre01.g002203.t1.1.v5.5.exon.3;Parent=Cre01.g002203.t1.1.v5.5;pacid=30789466
chromosome_1	phytozomev13	CDS	353391	353633	.	-	0	ID=Cre01.g002203.t1.1.v5.5.CDS.3;Parent=Cre01.g002203.t1.1.v5.5;pacid=30789466
chromosome_1	phytozomev13	exon	353737	354175	.	-	.	ID=Cre01.g002203.t1.1.v5.5.exon.2;Parent=Cre01.g002203.t1.1.v5.5;pacid=30789466
chromosome_1	phytozomev13	CDS	353737	354175	.	-	1	ID=Cre01.g002203.t1.1.v5.5.CDS.2;Parent=Cre01.g002203.t1.1.v5.5;pacid=30789466
chromosome_1	phytozomev13	CDS	354300	355273	.	-	0	ID=Cre01.g002203.t1.1.v5.5.CDS.1;Parent=Cre01.g002203.t1.1.v5.5;pacid=30789466
chromosome_1	phytozomev13	exon	354300	355595	.	-	.	ID=Cre01.g002203.t1.1.v5.5.exon.1;Parent=Cre01.g002203.t1.1.v5.5;pacid=30789466
chromosome_1	phytozomev13	five_prime_UTR	355274	355595	.	-	.	ID=Cre01.g002203.t1.1.v5.5.five_prime_UTR.1;Parent=Cre01.g002203.t1.1.v5.5;pacid=30789466
###
chromosome_1	phytozomev13	gene	355696	360627	.	+	.	ID=Cre01.g002201.v5.5;Name=Cre01.g002201
chromosome_1	phytozomev13	mRNA	355696	360627	.	+	.	ID=Cre01.g002201.t1.2.v5.5;Parent=Cre01.g002201.v5.5;Name=Cre01.g002201.t1.2;pacid=30789199;longest=1
chromosome_1	phytozomev13	five_prime_UTR	355696	355732	.	+	.	ID=Cre01.g002201.t1.2.v5.5.five_prime_UTR.1;Parent=Cre01.g002201.t1.2.v5.5;pacid=30789199
chromosome_1	phytozomev13	exon	355696	355837	.	+	.	ID=Cre01.g002201.t1.2.v5.5.exon.1;Parent=Cre01.g002201.t1.2.v5.5;pacid=30789199
chromosome_1	phytozomev13	CDS	355733	355837	.	+	0	ID=Cre01.g002201.t1.2.v5.5.CDS.1;Parent=Cre01.g002201.t1.2.v5.5;pacid=30789199
chromosome_1	phytozomev13	exon	356078	356531	.	+	.	ID=Cre01.g002201.t1.2.v5.5.exon.2;Parent=Cre01.g002201.t1.2.v5.5;pacid=30789199
chromosome_1	phytozomev13	CDS	356078	356531	.	+	0	ID=Cre01.g002201.t1.2.v5.5.CDS.2;Parent=Cre01.g002201.t1.2.v5.5;pacid=30789199
chromosome_1	phytozomev13	exon	356913	357030	.	+	.	ID=Cre01.g002201.t1.2.v5.5.exon.3;Parent=Cre01.g002201.t1.2.v5.5;pacid=30789199
chromosome_1	phytozomev13	CDS	356913	357030	.	+	2	ID=Cre01.g002201.t1.2.v5.5.CDS.3;Parent=Cre01.g002201.t1.2.v5.5;pacid=30789199
chromosome_1	phytozomev13	exon	357158	357315	.	+	.	ID=Cre01.g002201.t1.2.v5.5.exon.4;Parent=Cre01.g002201.t1.2.v5.5;pacid=30789199
chromosome_1	phytozomev13	CDS	357158	357315	.	+	1	ID=Cre01.g002201.t1.2.v5.5.CDS.4;Parent=Cre01.g002201.t1.2.v5.5;pacid=30789199
chromosome_1	phytozomev13	exon	357576	357872	.	+	.	ID=Cre01.g002201.t1.2.v5.5.exon.5;Parent=Cre01.g002201.t1.2.v5.5;pacid=30789199
chromosome_1	phytozomev13	CDS	357576	357872	.	+	2	ID=Cre01.g002201.t1.2.v5.5.CDS.5;Parent=Cre01.g002201.t1.2.v5.5;pacid=30789199
chromosome_1	phytozomev13	exon	358144	358445	.	+	.	ID=Cre01.g002201.t1.2.v5.5.exon.6;Parent=Cre01.g002201.t1.2.v5.5;pacid=30789199
chromosome_1	phytozomev13	CDS	358144	358445	.	+	2	ID=Cre01.g002201.t1.2.v5.5.CDS.6;Parent=Cre01.g002201.t1.2.v5.5;pacid=30789199
chromosome_1	phytozomev13	exon	358660	359052	.	+	.	ID=Cre01.g002201.t1.2.v5.5.exon.7;Parent=Cre01.g002201.t1.2.v5.5;pacid=30789199
chromosome_1	phytozomev13	CDS	358660	359052	.	+	0	ID=Cre01.g002201.t1.2.v5.5.CDS.7;Parent=Cre01.g002201.t1.2.v5.5;pacid=30789199
chromosome_1	phytozomev13	CDS	359230	360459	.	+	0	ID=Cre01.g002201.t1.2.v5.5.CDS.8;Parent=Cre01.g002201.t1.2.v5.5;pacid=30789199
chromosome_1	phytozomev13	exon	359230	360627	.	+	.	ID=Cre01.g002201.t1.2.v5.5.exon.8;Parent=Cre01.g002201.t1.2.v5.5;pacid=30789199
chromosome_1	phytozomev13	three_prime_UTR	360460	360627	.	+	.	ID=Cre01.g002201.t1.2.v5.5.three_prime_UTR.1;Parent=Cre01.g002201.t1.2.v5.5;pacid=30789199
chromosome_1	phytozomev13	mRNA	355696	360627	.	+	.	ID=Cre01.g002201.t2.1.v5.5;Parent=Cre01.g002201.v5.5;Name=Cre01.g002201.t2.1;pacid=30789200;longest=0
chromosome_1	phytozomev13	five_prime_UTR	355696	355732	.	+	.	ID=Cre01.g002201.t2.1.v5.5.five_prime_UTR.1;Parent=Cre01.g002201.t2.1.v5.5;pacid=30789200
chromosome_1	phytozomev13	exon	355696	355837	.	+	.	ID=Cre01.g002201.t2.1.v5.5.exon.1;Parent=Cre01.g002201.t2.1.v5.5;pacid=30789200
chromosome_1	phytozomev13	CDS	355733	355837	.	+	0	ID=Cre01.g002201.t2.1.v5.5.CDS.1;Parent=Cre01.g002201.t2.1.v5.5;pacid=30789200
chromosome_1	phytozomev13	exon	356078	356531	.	+	.	ID=Cre01.g002201.t2.1.v5.5.exon.2;Parent=Cre01.g002201.t2.1.v5.5;pacid=30789200
chromosome_1	phytozomev13	CDS	356078	356531	.	+	0	ID=Cre01.g002201.t2.1.v5.5.CDS.2;Parent=Cre01.g002201.t2.1.v5.5;pacid=30789200
chromosome_1	phytozomev13	exon	356913	357030	.	+	.	ID=Cre01.g002201.t2.1.v5.5.exon.3;Parent=Cre01.g002201.t2.1.v5.5;pacid=30789200
chromosome_1	phytozomev13	CDS	356913	357030	.	+	2	ID=Cre01.g002201.t2.1.v5.5.CDS.3;Parent=Cre01.g002201.t2.1.v5.5;pacid=30789200
chromosome_1	phytozomev13	exon	357158	357315	.	+	.	ID=Cre01.g002201.t2.1.v5.5.exon.4;Parent=Cre01.g002201.t2.1.v5.5;pacid=30789200
chromosome_1	phytozomev13	CDS	357158	357315	.	+	1	ID=Cre01.g002201.t2.1.v5.5.CDS.4;Parent=Cre01.g002201.t2.1.v5.5;pacid=30789200
chromosome_1	phytozomev13	exon	357576	357872	.	+	.	ID=Cre01.g002201.t2.1.v5.5.exon.5;Parent=Cre01.g002201.t2.1.v5.5;pacid=30789200
chromosome_1	phytozomev13	CDS	357576	357872	.	+	2	ID=Cre01.g002201.t2.1.v5.5.CDS.5;Parent=Cre01.g002201.t2.1.v5.5;pacid=30789200
chromosome_1	phytozomev13	exon	358144	358445	.	+	.	ID=Cre01.g002201.t2.1.v5.5.exon.6;Parent=Cre01.g002201.t2.1.v5.5;pacid=30789200
chromosome_1	phytozomev13	CDS	358144	358445	.	+	2	ID=Cre01.g002201.t2.1.v5.5.CDS.6;Parent=Cre01.g002201.t2.1.v5.5;pacid=30789200
chromosome_1	phytozomev13	exon	358663	359052	.	+	.	ID=Cre01.g002201.t2.1.v5.5.exon.7;Parent=Cre01.g002201.t2.1.v5.5;pacid=30789200
chromosome_1	phytozomev13	CDS	358663	359052	.	+	0	ID=Cre01.g002201.t2.1.v5.5.CDS.7;Parent=Cre01.g002201.t2.1.v5.5;pacid=30789200
chromosome_1	phytozomev13	CDS	359230	360459	.	+	0	ID=Cre01.g002201.t2.1.v5.5.CDS.8;Parent=Cre01.g002201.t2.1.v5.5;pacid=30789200
chromosome_1	phytozomev13	exon	359230	360627	.	+	.	ID=Cre01.g002201.t2.1.v5.5.exon.8;Parent=Cre01.g002201.t2.1.v5.5;pacid=30789200
chromosome_1	phytozomev13	three_prime_UTR	360460	360627	.	+	.	ID=Cre01.g002201.t2.1.v5.5.three_prime_UTR.1;Parent=Cre01.g002201.t2.1.v5.5;pacid=30789200
###
chromosome_1	phytozomev13	gene	360916	364167	.	+	.	ID=Cre01.g002227.v5.5;Name=Cre01.g002227
chromosome_1	phytozomev13	mRNA	360916	364167	.	+	.	ID=Cre01.g002227.t1.2.v5.5;Parent=Cre01.g002227.v5.5;Name=Cre01.g002227.t1.2;pacid=30788985;longest=1
chromosome_1	phytozomev13	five_prime_UTR	360916	360991	.	+	.	ID=Cre01.g002227.t1.2.v5.5.five_prime_UTR.1;Parent=Cre01.g002227.t1.2.v5.5;pacid=30788985
chromosome_1	phytozomev13	exon	360916	361293	.	+	.	ID=Cre01.g002227.t1.2.v5.5.exon.1;Parent=Cre01.g002227.t1.2.v5.5;pacid=30788985
chromosome_1	phytozomev13	CDS	360992	361293	.	+	0	ID=Cre01.g002227.t1.2.v5.5.CDS.1;Parent=Cre01.g002227.t1.2.v5.5;pacid=30788985
chromosome_1	phytozomev13	exon	361437	361521	.	+	.	ID=Cre01.g002227.t1.2.v5.5.exon.2;Parent=Cre01.g002227.t1.2.v5.5;pacid=30788985
chromosome_1	phytozomev13	CDS	361437	361521	.	+	1	ID=Cre01.g002227.t1.2.v5.5.CDS.2;Parent=Cre01.g002227.t1.2.v5.5;pacid=30788985
chromosome_1	phytozomev13	exon	361803	361935	.	+	.	ID=Cre01.g002227.t1.2.v5.5.exon.3;Parent=Cre01.g002227.t1.2.v5.5;pacid=30788985
chromosome_1	phytozomev13	CDS	361803	361935	.	+	0	ID=Cre01.g002227.t1.2.v5.5.CDS.3;Parent=Cre01.g002227.t1.2.v5.5;pacid=30788985
chromosome_1	phytozomev13	exon	362188	362283	.	+	.	ID=Cre01.g002227.t1.2.v5.5.exon.4;Parent=Cre01.g002227.t1.2.v5.5;pacid=30788985
chromosome_1	phytozomev13	CDS	362188	362283	.	+	2	ID=Cre01.g002227.t1.2.v5.5.CDS.4;Parent=Cre01.g002227.t1.2.v5.5;pacid=30788985
chromosome_1	phytozomev13	exon	362485	362537	.	+	.	ID=Cre01.g002227.t1.2.v5.5.exon.5;Parent=Cre01.g002227.t1.2.v5.5;pacid=30788985
chromosome_1	phytozomev13	CDS	362485	362537	.	+	2	ID=Cre01.g002227.t1.2.v5.5.CDS.5;Parent=Cre01.g002227.t1.2.v5.5;pacid=30788985
chromosome_1	phytozomev13	exon	362694	362735	.	+	.	ID=Cre01.g002227.t1.2.v5.5.exon.6;Parent=Cre01.g002227.t1.2.v5.5;pacid=30788985
chromosome_1	phytozomev13	CDS	362694	362735	.	+	0	ID=Cre01.g002227.t1.2.v5.5.CDS.6;Parent=Cre01.g002227.t1.2.v5.5;pacid=30788985
chromosome_1	phytozomev13	exon	362868	362935	.	+	.	ID=Cre01.g002227.t1.2.v5.5.exon.7;Parent=Cre01.g002227.t1.2.v5.5;pacid=30788985
chromosome_1	phytozomev13	CDS	362868	362935	.	+	0	ID=Cre01.g002227.t1.2.v5.5.CDS.7;Parent=Cre01.g002227.t1.2.v5.5;pacid=30788985
chromosome_1	phytozomev13	CDS	363050	363053	.	+	1	ID=Cre01.g002227.t1.2.v5.5.CDS.8;Parent=Cre01.g002227.t1.2.v5.5;pacid=30788985
chromosome_1	phytozomev13	exon	363050	363101	.	+	.	ID=Cre01.g002227.t1.2.v5.5.exon.8;Parent=Cre01.g002227.t1.2.v5.5;pacid=30788985
chromosome_1	phytozomev13	three_prime_UTR	363054	363101	.	+	.	ID=Cre01.g002227.t1.2.v5.5.three_prime_UTR.1;Parent=Cre01.g002227.t1.2.v5.5;pacid=30788985
chromosome_1	phytozomev13	exon	363218	363284	.	+	.	ID=Cre01.g002227.t1.2.v5.5.exon.9;Parent=Cre01.g002227.t1.2.v5.5;pacid=30788985
chromosome_1	phytozomev13	three_prime_UTR	363218	363284	.	+	.	ID=Cre01.g002227.t1.2.v5.5.three_prime_UTR.2;Parent=Cre01.g002227.t1.2.v5.5;pacid=30788985
chromosome_1	phytozomev13	exon	363435	364167	.	+	.	ID=Cre01.g002227.t1.2.v5.5.exon.10;Parent=Cre01.g002227.t1.2.v5.5;pacid=30788985
chromosome_1	phytozomev13	three_prime_UTR	363435	364167	.	+	.	ID=Cre01.g002227.t1.2.v5.5.three_prime_UTR.3;Parent=Cre01.g002227.t1.2.v5.5;pacid=30788985
###
chromosome_1	phytozomev13	gene	364216	367867	.	+	.	ID=Cre01.g002234.v5.5;Name=Cre01.g002234
chromosome_1	phytozomev13	mRNA	364216	367867	.	+	.	ID=Cre01.g002234.t1.1.v5.5;Parent=Cre01.g002234.v5.5;Name=Cre01.g002234.t1.1;pacid=30788355;longest=1
chromosome_1	phytozomev13	exon	364216	364568	.	+	.	ID=Cre01.g002234.t1.1.v5.5.exon.1;Parent=Cre01.g002234.t1.1.v5.5;pacid=30788355
chromosome_1	phytozomev13	five_prime_UTR	364216	364568	.	+	.	ID=Cre01.g002234.t1.1.v5.5.five_prime_UTR.1;Parent=Cre01.g002234.t1.1.v5.5;pacid=30788355
chromosome_1	phytozomev13	exon	364683	364767	.	+	.	ID=Cre01.g002234.t1.1.v5.5.exon.2;Parent=Cre01.g002234.t1.1.v5.5;pacid=30788355
chromosome_1	phytozomev13	five_prime_UTR	364683	364767	.	+	.	ID=Cre01.g002234.t1.1.v5.5.five_prime_UTR.2;Parent=Cre01.g002234.t1.1.v5.5;pacid=30788355
chromosome_1	phytozomev13	exon	364985	365135	.	+	.	ID=Cre01.g002234.t1.1.v5.5.exon.3;Parent=Cre01.g002234.t1.1.v5.5;pacid=30788355
chromosome_1	phytozomev13	five_prime_UTR	364985	365135	.	+	.	ID=Cre01.g002234.t1.1.v5.5.five_prime_UTR.3;Parent=Cre01.g002234.t1.1.v5.5;pacid=30788355
chromosome_1	phytozomev13	exon	365225	365320	.	+	.	ID=Cre01.g002234.t1.1.v5.5.exon.4;Parent=Cre01.g002234.t1.1.v5.5;pacid=30788355
chromosome_1	phytozomev13	five_prime_UTR	365225	365320	.	+	.	ID=Cre01.g002234.t1.1.v5.5.five_prime_UTR.4;Parent=Cre01.g002234.t1.1.v5.5;pacid=30788355
chromosome_1	phytozomev13	exon	365442	365494	.	+	.	ID=Cre01.g002234.t1.1.v5.5.exon.5;Parent=Cre01.g002234.t1.1.v5.5;pacid=30788355
chromosome_1	phytozomev13	five_prime_UTR	365442	365494	.	+	.	ID=Cre01.g002234.t1.1.v5.5.five_prime_UTR.5;Parent=Cre01.g002234.t1.1.v5.5;pacid=30788355
chromosome_1	phytozomev13	exon	365608	365649	.	+	.	ID=Cre01.g002234.t1.1.v5.5.exon.6;Parent=Cre01.g002234.t1.1.v5.5;pacid=30788355
chromosome_1	phytozomev13	five_prime_UTR	365608	365649	.	+	.	ID=Cre01.g002234.t1.1.v5.5.five_prime_UTR.6;Parent=Cre01.g002234.t1.1.v5.5;pacid=30788355
chromosome_1	phytozomev13	five_prime_UTR	365782	365805	.	+	.	ID=Cre01.g002234.t1.1.v5.5.five_prime_UTR.7;Parent=Cre01.g002234.t1.1.v5.5;pacid=30788355
chromosome_1	phytozomev13	exon	365782	365867	.	+	.	ID=Cre01.g002234.t1.1.v5.5.exon.7;Parent=Cre01.g002234.t1.1.v5.5;pacid=30788355
chromosome_1	phytozomev13	CDS	365806	365867	.	+	0	ID=Cre01.g002234.t1.1.v5.5.CDS.1;Parent=Cre01.g002234.t1.1.v5.5;pacid=30788355
chromosome_1	phytozomev13	exon	366138	366200	.	+	.	ID=Cre01.g002234.t1.1.v5.5.exon.8;Parent=Cre01.g002234.t1.1.v5.5;pacid=30788355
chromosome_1	phytozomev13	CDS	366138	366200	.	+	1	ID=Cre01.g002234.t1.1.v5.5.CDS.2;Parent=Cre01.g002234.t1.1.v5.5;pacid=30788355
chromosome_1	phytozomev13	exon	366343	366409	.	+	.	ID=Cre01.g002234.t1.1.v5.5.exon.9;Parent=Cre01.g002234.t1.1.v5.5;pacid=30788355
chromosome_1	phytozomev13	CDS	366343	366409	.	+	1	ID=Cre01.g002234.t1.1.v5.5.CDS.3;Parent=Cre01.g002234.t1.1.v5.5;pacid=30788355
chromosome_1	phytozomev13	CDS	366572	366667	.	+	0	ID=Cre01.g002234.t1.1.v5.5.CDS.4;Parent=Cre01.g002234.t1.1.v5.5;pacid=30788355
chromosome_1	phytozomev13	exon	366572	366676	.	+	.	ID=Cre01.g002234.t1.1.v5.5.exon.10;Parent=Cre01.g002234.t1.1.v5.5;pacid=30788355
chromosome_1	phytozomev13	three_prime_UTR	366668	366676	.	+	.	ID=Cre01.g002234.t1.1.v5.5.three_prime_UTR.1;Parent=Cre01.g002234.t1.1.v5.5;pacid=30788355
chromosome_1	phytozomev13	exon	366992	367867	.	+	.	ID=Cre01.g002234.t1.1.v5.5.exon.11;Parent=Cre01.g002234.t1.1.v5.5;pacid=30788355
chromosome_1	phytozomev13	three_prime_UTR	366992	367867	.	+	.	ID=Cre01.g002234.t1.1.v5.5.three_prime_UTR.2;Parent=Cre01.g002234.t1.1.v5.5;pacid=30788355
chromosome_1	phytozomev13	mRNA	364216	367867	.	+	.	ID=Cre01.g002234.t2.1.v5.5;Parent=Cre01.g002234.v5.5;Name=Cre01.g002234.t2.1;pacid=30788356;longest=0
chromosome_1	phytozomev13	exon	364216	364568	.	+	.	ID=Cre01.g002234.t2.1.v5.5.exon.1;Parent=Cre01.g002234.t2.1.v5.5;pacid=30788356
chromosome_1	phytozomev13	five_prime_UTR	364216	364568	.	+	.	ID=Cre01.g002234.t2.1.v5.5.five_prime_UTR.1;Parent=Cre01.g002234.t2.1.v5.5;pacid=30788356
chromosome_1	phytozomev13	exon	364683	364767	.	+	.	ID=Cre01.g002234.t2.1.v5.5.exon.2;Parent=Cre01.g002234.t2.1.v5.5;pacid=30788356
chromosome_1	phytozomev13	five_prime_UTR	364683	364767	.	+	.	ID=Cre01.g002234.t2.1.v5.5.five_prime_UTR.2;Parent=Cre01.g002234.t2.1.v5.5;pacid=30788356
chromosome_1	phytozomev13	exon	364985	365135	.	+	.	ID=Cre01.g002234.t2.1.v5.5.exon.3;Parent=Cre01.g002234.t2.1.v5.5;pacid=30788356
chromosome_1	phytozomev13	five_prime_UTR	364985	365135	.	+	.	ID=Cre01.g002234.t2.1.v5.5.five_prime_UTR.3;Parent=Cre01.g002234.t2.1.v5.5;pacid=30788356
chromosome_1	phytozomev13	exon	365225	365320	.	+	.	ID=Cre01.g002234.t2.1.v5.5.exon.4;Parent=Cre01.g002234.t2.1.v5.5;pacid=30788356
chromosome_1	phytozomev13	five_prime_UTR	365225	365320	.	+	.	ID=Cre01.g002234.t2.1.v5.5.five_prime_UTR.4;Parent=Cre01.g002234.t2.1.v5.5;pacid=30788356
chromosome_1	phytozomev13	exon	365442	365494	.	+	.	ID=Cre01.g002234.t2.1.v5.5.exon.5;Parent=Cre01.g002234.t2.1.v5.5;pacid=30788356
chromosome_1	phytozomev13	five_prime_UTR	365442	365494	.	+	.	ID=Cre01.g002234.t2.1.v5.5.five_prime_UTR.5;Parent=Cre01.g002234.t2.1.v5.5;pacid=30788356
chromosome_1	phytozomev13	exon	365608	365649	.	+	.	ID=Cre01.g002234.t2.1.v5.5.exon.6;Parent=Cre01.g002234.t2.1.v5.5;pacid=30788356
chromosome_1	phytozomev13	five_prime_UTR	365608	365649	.	+	.	ID=Cre01.g002234.t2.1.v5.5.five_prime_UTR.6;Parent=Cre01.g002234.t2.1.v5.5;pacid=30788356
chromosome_1	phytozomev13	five_prime_UTR	365782	365805	.	+	.	ID=Cre01.g002234.t2.1.v5.5.five_prime_UTR.7;Parent=Cre01.g002234.t2.1.v5.5;pacid=30788356
chromosome_1	phytozomev13	exon	365782	365849	.	+	.	ID=Cre01.g002234.t2.1.v5.5.exon.7;Parent=Cre01.g002234.t2.1.v5.5;pacid=30788356
chromosome_1	phytozomev13	CDS	365806	365849	.	+	0	ID=Cre01.g002234.t2.1.v5.5.CDS.1;Parent=Cre01.g002234.t2.1.v5.5;pacid=30788356
chromosome_1	phytozomev13	exon	366138	366200	.	+	.	ID=Cre01.g002234.t2.1.v5.5.exon.8;Parent=Cre01.g002234.t2.1.v5.5;pacid=30788356
chromosome_1	phytozomev13	CDS	366138	366200	.	+	1	ID=Cre01.g002234.t2.1.v5.5.CDS.2;Parent=Cre01.g002234.t2.1.v5.5;pacid=30788356
chromosome_1	phytozomev13	exon	366343	366409	.	+	.	ID=Cre01.g002234.t2.1.v5.5.exon.9;Parent=Cre01.g002234.t2.1.v5.5;pacid=30788356
chromosome_1	phytozomev13	CDS	366343	366409	.	+	1	ID=Cre01.g002234.t2.1.v5.5.CDS.3;Parent=Cre01.g002234.t2.1.v5.5;pacid=30788356
chromosome_1	phytozomev13	CDS	366572	366667	.	+	0	ID=Cre01.g002234.t2.1.v5.5.CDS.4;Parent=Cre01.g002234.t2.1.v5.5;pacid=30788356
chromosome_1	phytozomev13	exon	366572	366676	.	+	.	ID=Cre01.g002234.t2.1.v5.5.exon.10;Parent=Cre01.g002234.t2.1.v5.5;pacid=30788356
chromosome_1	phytozomev13	three_prime_UTR	366668	366676	.	+	.	ID=Cre01.g002234.t2.1.v5.5.three_prime_UTR.1;Parent=Cre01.g002234.t2.1.v5.5;pacid=30788356
chromosome_1	phytozomev13	exon	366992	367867	.	+	.	ID=Cre01.g002234.t2.1.v5.5.exon.11;Parent=Cre01.g002234.t2.1.v5.5;pacid=30788356
chromosome_1	phytozomev13	three_prime_UTR	366992	367867	.	+	.	ID=Cre01.g002234.t2.1.v5.5.three_prime_UTR.2;Parent=Cre01.g002234.t2.1.v5.5;pacid=30788356
###
chromosome_1	phytozomev13	gene	367916	372098	.	+	.	ID=Cre01.g002250.v5.5;Name=Cre01.g002250
chromosome_1	phytozomev13	mRNA	367916	372098	.	+	.	ID=Cre01.g002250.t1.2.v5.5;Parent=Cre01.g002250.v5.5;Name=Cre01.g002250.t1.2;pacid=30789180;longest=1;geneName=NAT4
chromosome_1	phytozomev13	five_prime_UTR	367916	368261	.	+	.	ID=Cre01.g002250.t1.2.v5.5.five_prime_UTR.1;Parent=Cre01.g002250.t1.2.v5.5;pacid=30789180
chromosome_1	phytozomev13	exon	367916	368499	.	+	.	ID=Cre01.g002250.t1.2.v5.5.exon.1;Parent=Cre01.g002250.t1.2.v5.5;pacid=30789180
chromosome_1	phytozomev13	CDS	368262	368499	.	+	0	ID=Cre01.g002250.t1.2.v5.5.CDS.1;Parent=Cre01.g002250.t1.2.v5.5;pacid=30789180
chromosome_1	phytozomev13	exon	369148	369200	.	+	.	ID=Cre01.g002250.t1.2.v5.5.exon.2;Parent=Cre01.g002250.t1.2.v5.5;pacid=30789180
chromosome_1	phytozomev13	CDS	369148	369200	.	+	2	ID=Cre01.g002250.t1.2.v5.5.CDS.2;Parent=Cre01.g002250.t1.2.v5.5;pacid=30789180
chromosome_1	phytozomev13	exon	369421	369555	.	+	.	ID=Cre01.g002250.t1.2.v5.5.exon.3;Parent=Cre01.g002250.t1.2.v5.5;pacid=30789180
chromosome_1	phytozomev13	CDS	369421	369555	.	+	0	ID=Cre01.g002250.t1.2.v5.5.CDS.3;Parent=Cre01.g002250.t1.2.v5.5;pacid=30789180
chromosome_1	phytozomev13	exon	370061	370300	.	+	.	ID=Cre01.g002250.t1.2.v5.5.exon.4;Parent=Cre01.g002250.t1.2.v5.5;pacid=30789180
chromosome_1	phytozomev13	CDS	370061	370300	.	+	0	ID=Cre01.g002250.t1.2.v5.5.CDS.4;Parent=Cre01.g002250.t1.2.v5.5;pacid=30789180
chromosome_1	phytozomev13	CDS	370645	370806	.	+	0	ID=Cre01.g002250.t1.2.v5.5.CDS.5;Parent=Cre01.g002250.t1.2.v5.5;pacid=30789180
chromosome_1	phytozomev13	exon	370645	372098	.	+	.	ID=Cre01.g002250.t1.2.v5.5.exon.5;Parent=Cre01.g002250.t1.2.v5.5;pacid=30789180
chromosome_1	phytozomev13	three_prime_UTR	370807	372098	.	+	.	ID=Cre01.g002250.t1.2.v5.5.three_prime_UTR.1;Parent=Cre01.g002250.t1.2.v5.5;pacid=30789180
###
chromosome_1	phytozomev13	gene	372676	375035	.	-	.	ID=Cre01.g002300.v5.5;Name=Cre01.g002300
chromosome_1	phytozomev13	mRNA	372676	375035	.	-	.	ID=Cre01.g002300.t1.2.v5.5;Parent=Cre01.g002300.v5.5;Name=Cre01.g002300.t1.2;pacid=30788660;longest=1;geneName=CYN19-2
chromosome_1	phytozomev13	three_prime_UTR	372676	373199	.	-	.	ID=Cre01.g002300.t1.2.v5.5.three_prime_UTR.1;Parent=Cre01.g002300.t1.2.v5.5;pacid=30788660
chromosome_1	phytozomev13	exon	372676	373314	.	-	.	ID=Cre01.g002300.t1.2.v5.5.exon.6;Parent=Cre01.g002300.t1.2.v5.5;pacid=30788660
chromosome_1	phytozomev13	CDS	373200	373314	.	-	1	ID=Cre01.g002300.t1.2.v5.5.CDS.6;Parent=Cre01.g002300.t1.2.v5.5;pacid=30788660
chromosome_1	phytozomev13	exon	373580	373656	.	-	.	ID=Cre01.g002300.t1.2.v5.5.exon.5;Parent=Cre01.g002300.t1.2.v5.5;pacid=30788660
chromosome_1	phytozomev13	CDS	373580	373656	.	-	0	ID=Cre01.g002300.t1.2.v5.5.CDS.5;Parent=Cre01.g002300.t1.2.v5.5;pacid=30788660
chromosome_1	phytozomev13	exon	373861	373989	.	-	.	ID=Cre01.g002300.t1.2.v5.5.exon.4;Parent=Cre01.g002300.t1.2.v5.5;pacid=30788660
chromosome_1	phytozomev13	CDS	373861	373989	.	-	0	ID=Cre01.g002300.t1.2.v5.5.CDS.4;Parent=Cre01.g002300.t1.2.v5.5;pacid=30788660
chromosome_1	phytozomev13	exon	374133	374206	.	-	.	ID=Cre01.g002300.t1.2.v5.5.exon.3;Parent=Cre01.g002300.t1.2.v5.5;pacid=30788660
chromosome_1	phytozomev13	CDS	374133	374206	.	-	2	ID=Cre01.g002300.t1.2.v5.5.CDS.3;Parent=Cre01.g002300.t1.2.v5.5;pacid=30788660
chromosome_1	phytozomev13	exon	374423	374477	.	-	.	ID=Cre01.g002300.t1.2.v5.5.exon.2;Parent=Cre01.g002300.t1.2.v5.5;pacid=30788660
chromosome_1	phytozomev13	CDS	374423	374477	.	-	0	ID=Cre01.g002300.t1.2.v5.5.CDS.2;Parent=Cre01.g002300.t1.2.v5.5;pacid=30788660
chromosome_1	phytozomev13	CDS	374919	374987	.	-	0	ID=Cre01.g002300.t1.2.v5.5.CDS.1;Parent=Cre01.g002300.t1.2.v5.5;pacid=30788660
chromosome_1	phytozomev13	exon	374919	375035	.	-	.	ID=Cre01.g002300.t1.2.v5.5.exon.1;Parent=Cre01.g002300.t1.2.v5.5;pacid=30788660
chromosome_1	phytozomev13	five_prime_UTR	374988	375035	.	-	.	ID=Cre01.g002300.t1.2.v5.5.five_prime_UTR.1;Parent=Cre01.g002300.t1.2.v5.5;pacid=30788660
###
chromosome_1	phytozomev13	gene	375366	383307	.	+	.	ID=Cre01.g002350.v5.5;Name=Cre01.g002350
chromosome_1	phytozomev13	mRNA	375366	383307	.	+	.	ID=Cre01.g002350.t1.1.v5.5;Parent=Cre01.g002350.v5.5;Name=Cre01.g002350.t1.1;pacid=30789373;longest=1
chromosome_1	phytozomev13	five_prime_UTR	375366	375592	.	+	.	ID=Cre01.g002350.t1.1.v5.5.five_prime_UTR.1;Parent=Cre01.g002350.t1.1.v5.5;pacid=30789373
chromosome_1	phytozomev13	exon	375366	375979	.	+	.	ID=Cre01.g002350.t1.1.v5.5.exon.1;Parent=Cre01.g002350.t1.1.v5.5;pacid=30789373
chromosome_1	phytozomev13	CDS	375593	375979	.	+	0	ID=Cre01.g002350.t1.1.v5.5.CDS.1;Parent=Cre01.g002350.t1.1.v5.5;pacid=30789373
chromosome_1	phytozomev13	exon	376497	376598	.	+	.	ID=Cre01.g002350.t1.1.v5.5.exon.2;Parent=Cre01.g002350.t1.1.v5.5;pacid=30789373
chromosome_1	phytozomev13	CDS	376497	376598	.	+	0	ID=Cre01.g002350.t1.1.v5.5.CDS.2;Parent=Cre01.g002350.t1.1.v5.5;pacid=30789373
chromosome_1	phytozomev13	exon	377095	377156	.	+	.	ID=Cre01.g002350.t1.1.v5.5.exon.3;Parent=Cre01.g002350.t1.1.v5.5;pacid=30789373
chromosome_1	phytozomev13	CDS	377095	377156	.	+	0	ID=Cre01.g002350.t1.1.v5.5.CDS.3;Parent=Cre01.g002350.t1.1.v5.5;pacid=30789373
chromosome_1	phytozomev13	exon	377629	377720	.	+	.	ID=Cre01.g002350.t1.1.v5.5.exon.4;Parent=Cre01.g002350.t1.1.v5.5;pacid=30789373
chromosome_1	phytozomev13	CDS	377629	377720	.	+	1	ID=Cre01.g002350.t1.1.v5.5.CDS.4;Parent=Cre01.g002350.t1.1.v5.5;pacid=30789373
chromosome_1	phytozomev13	exon	378112	378248	.	+	.	ID=Cre01.g002350.t1.1.v5.5.exon.5;Parent=Cre01.g002350.t1.1.v5.5;pacid=30789373
chromosome_1	phytozomev13	CDS	378112	378248	.	+	2	ID=Cre01.g002350.t1.1.v5.5.CDS.5;Parent=Cre01.g002350.t1.1.v5.5;pacid=30789373
chromosome_1	phytozomev13	exon	378598	378658	.	+	.	ID=Cre01.g002350.t1.1.v5.5.exon.6;Parent=Cre01.g002350.t1.1.v5.5;pacid=30789373
chromosome_1	phytozomev13	CDS	378598	378658	.	+	0	ID=Cre01.g002350.t1.1.v5.5.CDS.6;Parent=Cre01.g002350.t1.1.v5.5;pacid=30789373
chromosome_1	phytozomev13	exon	379135	379292	.	+	.	ID=Cre01.g002350.t1.1.v5.5.exon.7;Parent=Cre01.g002350.t1.1.v5.5;pacid=30789373
chromosome_1	phytozomev13	CDS	379135	379292	.	+	2	ID=Cre01.g002350.t1.1.v5.5.CDS.7;Parent=Cre01.g002350.t1.1.v5.5;pacid=30789373
chromosome_1	phytozomev13	exon	379584	379648	.	+	.	ID=Cre01.g002350.t1.1.v5.5.exon.8;Parent=Cre01.g002350.t1.1.v5.5;pacid=30789373
chromosome_1	phytozomev13	CDS	379584	379648	.	+	0	ID=Cre01.g002350.t1.1.v5.5.CDS.8;Parent=Cre01.g002350.t1.1.v5.5;pacid=30789373
chromosome_1	phytozomev13	exon	380635	380805	.	+	.	ID=Cre01.g002350.t1.1.v5.5.exon.9;Parent=Cre01.g002350.t1.1.v5.5;pacid=30789373
chromosome_1	phytozomev13	CDS	380635	380805	.	+	1	ID=Cre01.g002350.t1.1.v5.5.CDS.9;Parent=Cre01.g002350.t1.1.v5.5;pacid=30789373
chromosome_1	phytozomev13	exon	381175	381346	.	+	.	ID=Cre01.g002350.t1.1.v5.5.exon.10;Parent=Cre01.g002350.t1.1.v5.5;pacid=30789373
chromosome_1	phytozomev13	CDS	381175	381346	.	+	1	ID=Cre01.g002350.t1.1.v5.5.CDS.10;Parent=Cre01.g002350.t1.1.v5.5;pacid=30789373
chromosome_1	phytozomev13	exon	381690	381767	.	+	.	ID=Cre01.g002350.t1.1.v5.5.exon.11;Parent=Cre01.g002350.t1.1.v5.5;pacid=30789373
chromosome_1	phytozomev13	CDS	381690	381767	.	+	0	ID=Cre01.g002350.t1.1.v5.5.CDS.11;Parent=Cre01.g002350.t1.1.v5.5;pacid=30789373
chromosome_1	phytozomev13	exon	381976	382138	.	+	.	ID=Cre01.g002350.t1.1.v5.5.exon.12;Parent=Cre01.g002350.t1.1.v5.5;pacid=30789373
chromosome_1	phytozomev13	CDS	381976	382138	.	+	0	ID=Cre01.g002350.t1.1.v5.5.CDS.12;Parent=Cre01.g002350.t1.1.v5.5;pacid=30789373
chromosome_1	phytozomev13	CDS	382568	382710	.	+	2	ID=Cre01.g002350.t1.1.v5.5.CDS.13;Parent=Cre01.g002350.t1.1.v5.5;pacid=30789373
chromosome_1	phytozomev13	exon	382568	383307	.	+	.	ID=Cre01.g002350.t1.1.v5.5.exon.13;Parent=Cre01.g002350.t1.1.v5.5;pacid=30789373
chromosome_1	phytozomev13	three_prime_UTR	382711	383307	.	+	.	ID=Cre01.g002350.t1.1.v5.5.three_prime_UTR.1;Parent=Cre01.g002350.t1.1.v5.5;pacid=30789373
###
chromosome_1	phytozomev13	gene	384276	388645	.	-	.	ID=Cre01.g002400.v5.5;Name=Cre01.g002400
chromosome_1	phytozomev13	mRNA	384276	388645	.	-	.	ID=Cre01.g002400.t1.1.v5.5;Parent=Cre01.g002400.v5.5;Name=Cre01.g002400.t1.1;pacid=30788816;longest=1;geneName=TGL1
chromosome_1	phytozomev13	three_prime_UTR	384276	384898	.	-	.	ID=Cre01.g002400.t1.1.v5.5.three_prime_UTR.1;Parent=Cre01.g002400.t1.1.v5.5;pacid=30788816
chromosome_1	phytozomev13	exon	384276	385015	.	-	.	ID=Cre01.g002400.t1.1.v5.5.exon.7;Parent=Cre01.g002400.t1.1.v5.5;pacid=30788816
chromosome_1	phytozomev13	CDS	384899	385015	.	-	0	ID=Cre01.g002400.t1.1.v5.5.CDS.6;Parent=Cre01.g002400.t1.1.v5.5;pacid=30788816
chromosome_1	phytozomev13	exon	385447	385524	.	-	.	ID=Cre01.g002400.t1.1.v5.5.exon.6;Parent=Cre01.g002400.t1.1.v5.5;pacid=30788816
chromosome_1	phytozomev13	CDS	385447	385524	.	-	0	ID=Cre01.g002400.t1.1.v5.5.CDS.5;Parent=Cre01.g002400.t1.1.v5.5;pacid=30788816
chromosome_1	phytozomev13	exon	385863	386034	.	-	.	ID=Cre01.g002400.t1.1.v5.5.exon.5;Parent=Cre01.g002400.t1.1.v5.5;pacid=30788816
chromosome_1	phytozomev13	CDS	385863	386034	.	-	1	ID=Cre01.g002400.t1.1.v5.5.CDS.4;Parent=Cre01.g002400.t1.1.v5.5;pacid=30788816
chromosome_1	phytozomev13	exon	386974	387114	.	-	.	ID=Cre01.g002400.t1.1.v5.5.exon.4;Parent=Cre01.g002400.t1.1.v5.5;pacid=30788816
chromosome_1	phytozomev13	CDS	386974	387114	.	-	1	ID=Cre01.g002400.t1.1.v5.5.CDS.3;Parent=Cre01.g002400.t1.1.v5.5;pacid=30788816
chromosome_1	phytozomev13	exon	387582	387687	.	-	.	ID=Cre01.g002400.t1.1.v5.5.exon.3;Parent=Cre01.g002400.t1.1.v5.5;pacid=30788816
chromosome_1	phytozomev13	CDS	387582	387687	.	-	2	ID=Cre01.g002400.t1.1.v5.5.CDS.2;Parent=Cre01.g002400.t1.1.v5.5;pacid=30788816
chromosome_1	phytozomev13	CDS	388082	388157	.	-	0	ID=Cre01.g002400.t1.1.v5.5.CDS.1;Parent=Cre01.g002400.t1.1.v5.5;pacid=30788816
chromosome_1	phytozomev13	exon	388082	388160	.	-	.	ID=Cre01.g002400.t1.1.v5.5.exon.2;Parent=Cre01.g002400.t1.1.v5.5;pacid=30788816
chromosome_1	phytozomev13	five_prime_UTR	388158	388160	.	-	.	ID=Cre01.g002400.t1.1.v5.5.five_prime_UTR.2;Parent=Cre01.g002400.t1.1.v5.5;pacid=30788816
chromosome_1	phytozomev13	exon	388521	388645	.	-	.	ID=Cre01.g002400.t1.1.v5.5.exon.1;Parent=Cre01.g002400.t1.1.v5.5;pacid=30788816
chromosome_1	phytozomev13	five_prime_UTR	388521	388645	.	-	.	ID=Cre01.g002400.t1.1.v5.5.five_prime_UTR.1;Parent=Cre01.g002400.t1.1.v5.5;pacid=30788816
###
chromosome_1	phytozomev13	gene	437790	440875	.	-	.	ID=Cre01.g002451.v5.5;Name=Cre01.g002451
chromosome_1	phytozomev13	mRNA	437790	440875	.	-	.	ID=Cre01.g002451.t1.1.v5.5;Parent=Cre01.g002451.v5.5;Name=Cre01.g002451.t1.1;pacid=30789565;longest=1
chromosome_1	phytozomev13	three_prime_UTR	437790	437883	.	-	.	ID=Cre01.g002451.t1.1.v5.5.three_prime_UTR.1;Parent=Cre01.g002451.t1.1.v5.5;pacid=30789565
chromosome_1	phytozomev13	exon	437790	437888	.	-	.	ID=Cre01.g002451.t1.1.v5.5.exon.8;Parent=Cre01.g002451.t1.1.v5.5;pacid=30789565
chromosome_1	phytozomev13	CDS	437884	437888	.	-	2	ID=Cre01.g002451.t1.1.v5.5.CDS.8;Parent=Cre01.g002451.t1.1.v5.5;pacid=30789565
chromosome_1	phytozomev13	exon	438023	438104	.	-	.	ID=Cre01.g002451.t1.1.v5.5.exon.7;Parent=Cre01.g002451.t1.1.v5.5;pacid=30789565
chromosome_1	phytozomev13	CDS	438023	438104	.	-	0	ID=Cre01.g002451.t1.1.v5.5.CDS.7;Parent=Cre01.g002451.t1.1.v5.5;pacid=30789565
chromosome_1	phytozomev13	exon	438534	438673	.	-	.	ID=Cre01.g002451.t1.1.v5.5.exon.6;Parent=Cre01.g002451.t1.1.v5.5;pacid=30789565
chromosome_1	phytozomev13	CDS	438534	438673	.	-	2	ID=Cre01.g002451.t1.1.v5.5.CDS.6;Parent=Cre01.g002451.t1.1.v5.5;pacid=30789565
chromosome_1	phytozomev13	exon	439042	439187	.	-	.	ID=Cre01.g002451.t1.1.v5.5.exon.5;Parent=Cre01.g002451.t1.1.v5.5;pacid=30789565
chromosome_1	phytozomev13	CDS	439042	439187	.	-	1	ID=Cre01.g002451.t1.1.v5.5.CDS.5;Parent=Cre01.g002451.t1.1.v5.5;pacid=30789565
chromosome_1	phytozomev13	exon	439507	439704	.	-	.	ID=Cre01.g002451.t1.1.v5.5.exon.4;Parent=Cre01.g002451.t1.1.v5.5;pacid=30789565
chromosome_1	phytozomev13	CDS	439507	439704	.	-	1	ID=Cre01.g002451.t1.1.v5.5.CDS.4;Parent=Cre01.g002451.t1.1.v5.5;pacid=30789565
chromosome_1	phytozomev13	exon	439946	440302	.	-	.	ID=Cre01.g002451.t1.1.v5.5.exon.3;Parent=Cre01.g002451.t1.1.v5.5;pacid=30789565
chromosome_1	phytozomev13	CDS	439946	440302	.	-	1	ID=Cre01.g002451.t1.1.v5.5.CDS.3;Parent=Cre01.g002451.t1.1.v5.5;pacid=30789565
chromosome_1	phytozomev13	exon	440447	440508	.	-	.	ID=Cre01.g002451.t1.1.v5.5.exon.2;Parent=Cre01.g002451.t1.1.v5.5;pacid=30789565
chromosome_1	phytozomev13	CDS	440447	440508	.	-	0	ID=Cre01.g002451.t1.1.v5.5.CDS.2;Parent=Cre01.g002451.t1.1.v5.5;pacid=30789565
chromosome_1	phytozomev13	CDS	440599	440628	.	-	0	ID=Cre01.g002451.t1.1.v5.5.CDS.1;Parent=Cre01.g002451.t1.1.v5.5;pacid=30789565
chromosome_1	phytozomev13	exon	440599	440875	.	-	.	ID=Cre01.g002451.t1.1.v5.5.exon.1;Parent=Cre01.g002451.t1.1.v5.5;pacid=30789565
chromosome_1	phytozomev13	five_prime_UTR	440629	440875	.	-	.	ID=Cre01.g002451.t1.1.v5.5.five_prime_UTR.1;Parent=Cre01.g002451.t1.1.v5.5;pacid=30789565
###
chromosome_1	phytozomev13	gene	441094	444942	.	-	.	ID=Cre01.g002500.v5.5;Name=Cre01.g002500
chromosome_1	phytozomev13	mRNA	441094	444942	.	-	.	ID=Cre01.g002500.t1.2.v5.5;Parent=Cre01.g002500.v5.5;Name=Cre01.g002500.t1.2;pacid=30788346;longest=1;geneName=COP1
chromosome_1	phytozomev13	three_prime_UTR	441094	442099	.	-	.	ID=Cre01.g002500.t1.2.v5.5.three_prime_UTR.1;Parent=Cre01.g002500.t1.2.v5.5;pacid=30788346
chromosome_1	phytozomev13	exon	441094	442193	.	-	.	ID=Cre01.g002500.t1.2.v5.5.exon.8;Parent=Cre01.g002500.t1.2.v5.5;pacid=30788346
chromosome_1	phytozomev13	CDS	442100	442193	.	-	1	ID=Cre01.g002500.t1.2.v5.5.CDS.8;Parent=Cre01.g002500.t1.2.v5.5;pacid=30788346
chromosome_1	phytozomev13	exon	442471	442550	.	-	.	ID=Cre01.g002500.t1.2.v5.5.exon.7;Parent=Cre01.g002500.t1.2.v5.5;pacid=30788346
chromosome_1	phytozomev13	CDS	442471	442550	.	-	0	ID=Cre01.g002500.t1.2.v5.5.CDS.7;Parent=Cre01.g002500.t1.2.v5.5;pacid=30788346
chromosome_1	phytozomev13	exon	443266	443391	.	-	.	ID=Cre01.g002500.t1.2.v5.5.exon.6;Parent=Cre01.g002500.t1.2.v5.5;pacid=30788346
chromosome_1	phytozomev13	CDS	443266	443391	.	-	0	ID=Cre01.g002500.t1.2.v5.5.CDS.6;Parent=Cre01.g002500.t1.2.v5.5;pacid=30788346
chromosome_1	phytozomev13	exon	443795	443865	.	-	.	ID=Cre01.g002500.t1.2.v5.5.exon.5;Parent=Cre01.g002500.t1.2.v5.5;pacid=30788346
chromosome_1	phytozomev13	CDS	443795	443865	.	-	2	ID=Cre01.g002500.t1.2.v5.5.CDS.5;Parent=Cre01.g002500.t1.2.v5.5;pacid=30788346
chromosome_1	phytozomev13	exon	444101	444176	.	-	.	ID=Cre01.g002500.t1.2.v5.5.exon.4;Parent=Cre01.g002500.t1.2.v5.5;pacid=30788346
chromosome_1	phytozomev13	CDS	444101	444176	.	-	0	ID=Cre01.g002500.t1.2.v5.5.CDS.4;Parent=Cre01.g002500.t1.2.v5.5;pacid=30788346
chromosome_1	phytozomev13	exon	444430	444534	.	-	.	ID=Cre01.g002500.t1.2.v5.5.exon.3;Parent=Cre01.g002500.t1.2.v5.5;pacid=30788346
chromosome_1	phytozomev13	CDS	444430	444534	.	-	0	ID=Cre01.g002500.t1.2.v5.5.CDS.3;Parent=Cre01.g002500.t1.2.v5.5;pacid=30788346
chromosome_1	phytozomev13	exon	444598	444687	.	-	.	ID=Cre01.g002500.t1.2.v5.5.exon.2;Parent=Cre01.g002500.t1.2.v5.5;pacid=30788346
chromosome_1	phytozomev13	CDS	444598	444687	.	-	0	ID=Cre01.g002500.t1.2.v5.5.CDS.2;Parent=Cre01.g002500.t1.2.v5.5;pacid=30788346
chromosome_1	phytozomev13	CDS	444808	444897	.	-	0	ID=Cre01.g002500.t1.2.v5.5.CDS.1;Parent=Cre01.g002500.t1.2.v5.5;pacid=30788346
chromosome_1	phytozomev13	exon	444808	444942	.	-	.	ID=Cre01.g002500.t1.2.v5.5.exon.1;Parent=Cre01.g002500.t1.2.v5.5;pacid=30788346
chromosome_1	phytozomev13	five_prime_UTR	444898	444942	.	-	.	ID=Cre01.g002500.t1.2.v5.5.five_prime_UTR.1;Parent=Cre01.g002500.t1.2.v5.5;pacid=30788346
###
chromosome_1	phytozomev13	gene	445086	451638	.	+	.	ID=Cre01.g002550.v5.5;Name=Cre01.g002550
chromosome_1	phytozomev13	mRNA	445086	451638	.	+	.	ID=Cre01.g002550.t1.1.v5.5;Parent=Cre01.g002550.v5.5;Name=Cre01.g002550.t1.1;pacid=30789683;longest=1;geneName=FAP335
chromosome_1	phytozomev13	exon	445086	445306	.	+	.	ID=Cre01.g002550.t1.1.v5.5.exon.1;Parent=Cre01.g002550.t1.1.v5.5;pacid=30789683
chromosome_1	phytozomev13	five_prime_UTR	445086	445306	.	+	.	ID=Cre01.g002550.t1.1.v5.5.five_prime_UTR.1;Parent=Cre01.g002550.t1.1.v5.5;pacid=30789683
chromosome_1	phytozomev13	five_prime_UTR	445462	445632	.	+	.	ID=Cre01.g002550.t1.1.v5.5.five_prime_UTR.2;Parent=Cre01.g002550.t1.1.v5.5;pacid=30789683
chromosome_1	phytozomev13	exon	445462	445839	.	+	.	ID=Cre01.g002550.t1.1.v5.5.exon.2;Parent=Cre01.g002550.t1.1.v5.5;pacid=30789683
chromosome_1	phytozomev13	CDS	445633	445839	.	+	0	ID=Cre01.g002550.t1.1.v5.5.CDS.1;Parent=Cre01.g002550.t1.1.v5.5;pacid=30789683
chromosome_1	phytozomev13	exon	446694	446834	.	+	.	ID=Cre01.g002550.t1.1.v5.5.exon.3;Parent=Cre01.g002550.t1.1.v5.5;pacid=30789683
chromosome_1	phytozomev13	CDS	446694	446834	.	+	0	ID=Cre01.g002550.t1.1.v5.5.CDS.2;Parent=Cre01.g002550.t1.1.v5.5;pacid=30789683
chromosome_1	phytozomev13	exon	447299	447463	.	+	.	ID=Cre01.g002550.t1.1.v5.5.exon.4;Parent=Cre01.g002550.t1.1.v5.5;pacid=30789683
chromosome_1	phytozomev13	CDS	447299	447463	.	+	0	ID=Cre01.g002550.t1.1.v5.5.CDS.3;Parent=Cre01.g002550.t1.1.v5.5;pacid=30789683
chromosome_1	phytozomev13	exon	447756	447851	.	+	.	ID=Cre01.g002550.t1.1.v5.5.exon.5;Parent=Cre01.g002550.t1.1.v5.5;pacid=30789683
chromosome_1	phytozomev13	CDS	447756	447851	.	+	0	ID=Cre01.g002550.t1.1.v5.5.CDS.4;Parent=Cre01.g002550.t1.1.v5.5;pacid=30789683
chromosome_1	phytozomev13	exon	448085	448129	.	+	.	ID=Cre01.g002550.t1.1.v5.5.exon.6;Parent=Cre01.g002550.t1.1.v5.5;pacid=30789683
chromosome_1	phytozomev13	CDS	448085	448129	.	+	0	ID=Cre01.g002550.t1.1.v5.5.CDS.5;Parent=Cre01.g002550.t1.1.v5.5;pacid=30789683
chromosome_1	phytozomev13	exon	448492	448700	.	+	.	ID=Cre01.g002550.t1.1.v5.5.exon.7;Parent=Cre01.g002550.t1.1.v5.5;pacid=30789683
chromosome_1	phytozomev13	CDS	448492	448700	.	+	0	ID=Cre01.g002550.t1.1.v5.5.CDS.6;Parent=Cre01.g002550.t1.1.v5.5;pacid=30789683
chromosome_1	phytozomev13	exon	449072	449192	.	+	.	ID=Cre01.g002550.t1.1.v5.5.exon.8;Parent=Cre01.g002550.t1.1.v5.5;pacid=30789683
chromosome_1	phytozomev13	CDS	449072	449192	.	+	1	ID=Cre01.g002550.t1.1.v5.5.CDS.7;Parent=Cre01.g002550.t1.1.v5.5;pacid=30789683
chromosome_1	phytozomev13	CDS	449420	449617	.	+	0	ID=Cre01.g002550.t1.1.v5.5.CDS.8;Parent=Cre01.g002550.t1.1.v5.5;pacid=30789683
chromosome_1	phytozomev13	exon	449420	451638	.	+	.	ID=Cre01.g002550.t1.1.v5.5.exon.9;Parent=Cre01.g002550.t1.1.v5.5;pacid=30789683
chromosome_1	phytozomev13	three_prime_UTR	449618	451638	.	+	.	ID=Cre01.g002550.t1.1.v5.5.three_prime_UTR.1;Parent=Cre01.g002550.t1.1.v5.5;pacid=30789683
###
chromosome_1	phytozomev13	gene	452176	455677	.	+	.	ID=Cre01.g002600.v5.5;Name=Cre01.g002600
chromosome_1	phytozomev13	mRNA	452176	455677	.	+	.	ID=Cre01.g002600.t1.2.v5.5;Parent=Cre01.g002600.v5.5;Name=Cre01.g002600.t1.2;pacid=30788889;longest=1
chromosome_1	phytozomev13	five_prime_UTR	452176	452318	.	+	.	ID=Cre01.g002600.t1.2.v5.5.five_prime_UTR.1;Parent=Cre01.g002600.t1.2.v5.5;pacid=30788889
chromosome_1	phytozomev13	exon	452176	452566	.	+	.	ID=Cre01.g002600.t1.2.v5.5.exon.1;Parent=Cre01.g002600.t1.2.v5.5;pacid=30788889
chromosome_1	phytozomev13	CDS	452319	452566	.	+	0	ID=Cre01.g002600.t1.2.v5.5.CDS.1;Parent=Cre01.g002600.t1.2.v5.5;pacid=30788889
chromosome_1	phytozomev13	exon	453040	453628	.	+	.	ID=Cre01.g002600.t1.2.v5.5.exon.2;Parent=Cre01.g002600.t1.2.v5.5;pacid=30788889
chromosome_1	phytozomev13	CDS	453040	453628	.	+	1	ID=Cre01.g002600.t1.2.v5.5.CDS.2;Parent=Cre01.g002600.t1.2.v5.5;pacid=30788889
chromosome_1	phytozomev13	CDS	454093	454947	.	+	0	ID=Cre01.g002600.t1.2.v5.5.CDS.3;Parent=Cre01.g002600.t1.2.v5.5;pacid=30788889
chromosome_1	phytozomev13	exon	454093	455677	.	+	.	ID=Cre01.g002600.t1.2.v5.5.exon.3;Parent=Cre01.g002600.t1.2.v5.5;pacid=30788889
chromosome_1	phytozomev13	three_prime_UTR	454948	455677	.	+	.	ID=Cre01.g002600.t1.2.v5.5.three_prime_UTR.1;Parent=Cre01.g002600.t1.2.v5.5;pacid=30788889
###
chromosome_1	phytozomev13	gene	456376	459334	.	+	.	ID=Cre01.g002650.v5.5;Name=Cre01.g002650
chromosome_1	phytozomev13	mRNA	456376	459334	.	+	.	ID=Cre01.g002650.t1.2.v5.5;Parent=Cre01.g002650.v5.5;Name=Cre01.g002650.t1.2;pacid=30789610;longest=1
chromosome_1	phytozomev13	five_prime_UTR	456376	456729	.	+	.	ID=Cre01.g002650.t1.2.v5.5.five_prime_UTR.1;Parent=Cre01.g002650.t1.2.v5.5;pacid=30789610
chromosome_1	phytozomev13	exon	456376	457052	.	+	.	ID=Cre01.g002650.t1.2.v5.5.exon.1;Parent=Cre01.g002650.t1.2.v5.5;pacid=30789610
chromosome_1	phytozomev13	CDS	456730	457052	.	+	0	ID=Cre01.g002650.t1.2.v5.5.CDS.1;Parent=Cre01.g002650.t1.2.v5.5;pacid=30789610
chromosome_1	phytozomev13	CDS	457441	458818	.	+	1	ID=Cre01.g002650.t1.2.v5.5.CDS.2;Parent=Cre01.g002650.t1.2.v5.5;pacid=30789610
chromosome_1	phytozomev13	exon	457441	459334	.	+	.	ID=Cre01.g002650.t1.2.v5.5.exon.2;Parent=Cre01.g002650.t1.2.v5.5;pacid=30789610
chromosome_1	phytozomev13	three_prime_UTR	458819	459334	.	+	.	ID=Cre01.g002650.t1.2.v5.5.three_prime_UTR.1;Parent=Cre01.g002650.t1.2.v5.5;pacid=30789610
###
chromosome_1	phytozomev13	gene	459396	468331	.	+	.	ID=Cre01.g002700.v5.5;Name=Cre01.g002700
chromosome_1	phytozomev13	mRNA	459396	468331	.	+	.	ID=Cre01.g002700.t1.2.v5.5;Parent=Cre01.g002700.v5.5;Name=Cre01.g002700.t1.2;pacid=30788992;longest=1
chromosome_1	phytozomev13	five_prime_UTR	459396	459515	.	+	.	ID=Cre01.g002700.t1.2.v5.5.five_prime_UTR.1;Parent=Cre01.g002700.t1.2.v5.5;pacid=30788992
chromosome_1	phytozomev13	exon	459396	459590	.	+	.	ID=Cre01.g002700.t1.2.v5.5.exon.1;Parent=Cre01.g002700.t1.2.v5.5;pacid=30788992
chromosome_1	phytozomev13	CDS	459516	459590	.	+	0	ID=Cre01.g002700.t1.2.v5.5.CDS.1;Parent=Cre01.g002700.t1.2.v5.5;pacid=30788992
chromosome_1	phytozomev13	exon	459844	459888	.	+	.	ID=Cre01.g002700.t1.2.v5.5.exon.2;Parent=Cre01.g002700.t1.2.v5.5;pacid=30788992
chromosome_1	phytozomev13	CDS	459844	459888	.	+	0	ID=Cre01.g002700.t1.2.v5.5.CDS.2;Parent=Cre01.g002700.t1.2.v5.5;pacid=30788992
chromosome_1	phytozomev13	exon	460494	460585	.	+	.	ID=Cre01.g002700.t1.2.v5.5.exon.3;Parent=Cre01.g002700.t1.2.v5.5;pacid=30788992
chromosome_1	phytozomev13	CDS	460494	460585	.	+	0	ID=Cre01.g002700.t1.2.v5.5.CDS.3;Parent=Cre01.g002700.t1.2.v5.5;pacid=30788992
chromosome_1	phytozomev13	exon	461022	461130	.	+	.	ID=Cre01.g002700.t1.2.v5.5.exon.4;Parent=Cre01.g002700.t1.2.v5.5;pacid=30788992
chromosome_1	phytozomev13	CDS	461022	461130	.	+	1	ID=Cre01.g002700.t1.2.v5.5.CDS.4;Parent=Cre01.g002700.t1.2.v5.5;pacid=30788992
chromosome_1	phytozomev13	exon	461520	461570	.	+	.	ID=Cre01.g002700.t1.2.v5.5.exon.5;Parent=Cre01.g002700.t1.2.v5.5;pacid=30788992
chromosome_1	phytozomev13	CDS	461520	461570	.	+	0	ID=Cre01.g002700.t1.2.v5.5.CDS.5;Parent=Cre01.g002700.t1.2.v5.5;pacid=30788992
chromosome_1	phytozomev13	exon	461872	461940	.	+	.	ID=Cre01.g002700.t1.2.v5.5.exon.6;Parent=Cre01.g002700.t1.2.v5.5;pacid=30788992
chromosome_1	phytozomev13	CDS	461872	461940	.	+	0	ID=Cre01.g002700.t1.2.v5.5.CDS.6;Parent=Cre01.g002700.t1.2.v5.5;pacid=30788992
chromosome_1	phytozomev13	exon	462409	462549	.	+	.	ID=Cre01.g002700.t1.2.v5.5.exon.7;Parent=Cre01.g002700.t1.2.v5.5;pacid=30788992
chromosome_1	phytozomev13	CDS	462409	462549	.	+	0	ID=Cre01.g002700.t1.2.v5.5.CDS.7;Parent=Cre01.g002700.t1.2.v5.5;pacid=30788992
chromosome_1	phytozomev13	exon	462807	463637	.	+	.	ID=Cre01.g002700.t1.2.v5.5.exon.8;Parent=Cre01.g002700.t1.2.v5.5;pacid=30788992
chromosome_1	phytozomev13	CDS	462807	463637	.	+	0	ID=Cre01.g002700.t1.2.v5.5.CDS.8;Parent=Cre01.g002700.t1.2.v5.5;pacid=30788992
chromosome_1	phytozomev13	exon	463887	463922	.	+	.	ID=Cre01.g002700.t1.2.v5.5.exon.9;Parent=Cre01.g002700.t1.2.v5.5;pacid=30788992
chromosome_1	phytozomev13	CDS	463887	463922	.	+	0	ID=Cre01.g002700.t1.2.v5.5.CDS.9;Parent=Cre01.g002700.t1.2.v5.5;pacid=30788992
chromosome_1	phytozomev13	exon	464124	465245	.	+	.	ID=Cre01.g002700.t1.2.v5.5.exon.10;Parent=Cre01.g002700.t1.2.v5.5;pacid=30788992
chromosome_1	phytozomev13	CDS	464124	465245	.	+	0	ID=Cre01.g002700.t1.2.v5.5.CDS.10;Parent=Cre01.g002700.t1.2.v5.5;pacid=30788992
chromosome_1	phytozomev13	exon	465469	465909	.	+	.	ID=Cre01.g002700.t1.2.v5.5.exon.11;Parent=Cre01.g002700.t1.2.v5.5;pacid=30788992
chromosome_1	phytozomev13	CDS	465469	465909	.	+	0	ID=Cre01.g002700.t1.2.v5.5.CDS.11;Parent=Cre01.g002700.t1.2.v5.5;pacid=30788992
chromosome_1	phytozomev13	exon	466411	466608	.	+	.	ID=Cre01.g002700.t1.2.v5.5.exon.12;Parent=Cre01.g002700.t1.2.v5.5;pacid=30788992
chromosome_1	phytozomev13	CDS	466411	466608	.	+	0	ID=Cre01.g002700.t1.2.v5.5.CDS.12;Parent=Cre01.g002700.t1.2.v5.5;pacid=30788992
chromosome_1	phytozomev13	exon	466908	467162	.	+	.	ID=Cre01.g002700.t1.2.v5.5.exon.13;Parent=Cre01.g002700.t1.2.v5.5;pacid=30788992
chromosome_1	phytozomev13	CDS	466908	467162	.	+	0	ID=Cre01.g002700.t1.2.v5.5.CDS.13;Parent=Cre01.g002700.t1.2.v5.5;pacid=30788992
chromosome_1	phytozomev13	CDS	467579	468109	.	+	0	ID=Cre01.g002700.t1.2.v5.5.CDS.14;Parent=Cre01.g002700.t1.2.v5.5;pacid=30788992
chromosome_1	phytozomev13	exon	467579	468331	.	+	.	ID=Cre01.g002700.t1.2.v5.5.exon.14;Parent=Cre01.g002700.t1.2.v5.5;pacid=30788992
chromosome_1	phytozomev13	three_prime_UTR	468110	468331	.	+	.	ID=Cre01.g002700.t1.2.v5.5.three_prime_UTR.1;Parent=Cre01.g002700.t1.2.v5.5;pacid=30788992
###
chromosome_1	phytozomev13	gene	468386	472847	.	+	.	ID=Cre01.g002750.v5.5;Name=Cre01.g002750
chromosome_1	phytozomev13	mRNA	468386	472847	.	+	.	ID=Cre01.g002750.t1.2.v5.5;Parent=Cre01.g002750.v5.5;Name=Cre01.g002750.t1.2;pacid=30788369;longest=1
chromosome_1	phytozomev13	five_prime_UTR	468386	468450	.	+	.	ID=Cre01.g002750.t1.2.v5.5.five_prime_UTR.1;Parent=Cre01.g002750.t1.2.v5.5;pacid=30788369
chromosome_1	phytozomev13	exon	468386	469098	.	+	.	ID=Cre01.g002750.t1.2.v5.5.exon.1;Parent=Cre01.g002750.t1.2.v5.5;pacid=30788369
chromosome_1	phytozomev13	CDS	468451	469098	.	+	0	ID=Cre01.g002750.t1.2.v5.5.CDS.1;Parent=Cre01.g002750.t1.2.v5.5;pacid=30788369
chromosome_1	phytozomev13	exon	469472	469592	.	+	.	ID=Cre01.g002750.t1.2.v5.5.exon.2;Parent=Cre01.g002750.t1.2.v5.5;pacid=30788369
chromosome_1	phytozomev13	CDS	469472	469592	.	+	0	ID=Cre01.g002750.t1.2.v5.5.CDS.2;Parent=Cre01.g002750.t1.2.v5.5;pacid=30788369
chromosome_1	phytozomev13	exon	469861	469951	.	+	.	ID=Cre01.g002750.t1.2.v5.5.exon.3;Parent=Cre01.g002750.t1.2.v5.5;pacid=30788369
chromosome_1	phytozomev13	CDS	469861	469951	.	+	2	ID=Cre01.g002750.t1.2.v5.5.CDS.3;Parent=Cre01.g002750.t1.2.v5.5;pacid=30788369
chromosome_1	phytozomev13	exon	470113	470163	.	+	.	ID=Cre01.g002750.t1.2.v5.5.exon.4;Parent=Cre01.g002750.t1.2.v5.5;pacid=30788369
chromosome_1	phytozomev13	CDS	470113	470163	.	+	1	ID=Cre01.g002750.t1.2.v5.5.CDS.4;Parent=Cre01.g002750.t1.2.v5.5;pacid=30788369
chromosome_1	phytozomev13	exon	470484	470510	.	+	.	ID=Cre01.g002750.t1.2.v5.5.exon.5;Parent=Cre01.g002750.t1.2.v5.5;pacid=30788369
chromosome_1	phytozomev13	CDS	470484	470510	.	+	1	ID=Cre01.g002750.t1.2.v5.5.CDS.5;Parent=Cre01.g002750.t1.2.v5.5;pacid=30788369
chromosome_1	phytozomev13	exon	470791	470852	.	+	.	ID=Cre01.g002750.t1.2.v5.5.exon.6;Parent=Cre01.g002750.t1.2.v5.5;pacid=30788369
chromosome_1	phytozomev13	CDS	470791	470852	.	+	1	ID=Cre01.g002750.t1.2.v5.5.CDS.6;Parent=Cre01.g002750.t1.2.v5.5;pacid=30788369
chromosome_1	phytozomev13	exon	471047	471141	.	+	.	ID=Cre01.g002750.t1.2.v5.5.exon.7;Parent=Cre01.g002750.t1.2.v5.5;pacid=30788369
chromosome_1	phytozomev13	CDS	471047	471141	.	+	2	ID=Cre01.g002750.t1.2.v5.5.CDS.7;Parent=Cre01.g002750.t1.2.v5.5;pacid=30788369
chromosome_1	phytozomev13	exon	471361	471501	.	+	.	ID=Cre01.g002750.t1.2.v5.5.exon.8;Parent=Cre01.g002750.t1.2.v5.5;pacid=30788369
chromosome_1	phytozomev13	CDS	471361	471501	.	+	0	ID=Cre01.g002750.t1.2.v5.5.CDS.8;Parent=Cre01.g002750.t1.2.v5.5;pacid=30788369
chromosome_1	phytozomev13	CDS	471799	471882	.	+	0	ID=Cre01.g002750.t1.2.v5.5.CDS.9;Parent=Cre01.g002750.t1.2.v5.5;pacid=30788369
chromosome_1	phytozomev13	exon	471799	472847	.	+	.	ID=Cre01.g002750.t1.2.v5.5.exon.9;Parent=Cre01.g002750.t1.2.v5.5;pacid=30788369
chromosome_1	phytozomev13	three_prime_UTR	471883	472847	.	+	.	ID=Cre01.g002750.t1.2.v5.5.three_prime_UTR.1;Parent=Cre01.g002750.t1.2.v5.5;pacid=30788369
chromosome_1	phytozomev13	mRNA	468386	472847	.	+	.	ID=Cre01.g002750.t2.1.v5.5;Parent=Cre01.g002750.v5.5;Name=Cre01.g002750.t2.1;pacid=30788370;longest=0
chromosome_1	phytozomev13	five_prime_UTR	468386	468450	.	+	.	ID=Cre01.g002750.t2.1.v5.5.five_prime_UTR.1;Parent=Cre01.g002750.t2.1.v5.5;pacid=30788370
chromosome_1	phytozomev13	exon	468386	469098	.	+	.	ID=Cre01.g002750.t2.1.v5.5.exon.1;Parent=Cre01.g002750.t2.1.v5.5;pacid=30788370
chromosome_1	phytozomev13	CDS	468451	469098	.	+	0	ID=Cre01.g002750.t2.1.v5.5.CDS.1;Parent=Cre01.g002750.t2.1.v5.5;pacid=30788370
chromosome_1	phytozomev13	exon	469472	469592	.	+	.	ID=Cre01.g002750.t2.1.v5.5.exon.2;Parent=Cre01.g002750.t2.1.v5.5;pacid=30788370
chromosome_1	phytozomev13	CDS	469472	469592	.	+	0	ID=Cre01.g002750.t2.1.v5.5.CDS.2;Parent=Cre01.g002750.t2.1.v5.5;pacid=30788370
chromosome_1	phytozomev13	exon	469861	469951	.	+	.	ID=Cre01.g002750.t2.1.v5.5.exon.3;Parent=Cre01.g002750.t2.1.v5.5;pacid=30788370
chromosome_1	phytozomev13	CDS	469861	469951	.	+	2	ID=Cre01.g002750.t2.1.v5.5.CDS.3;Parent=Cre01.g002750.t2.1.v5.5;pacid=30788370
chromosome_1	phytozomev13	exon	470113	470142	.	+	.	ID=Cre01.g002750.t2.1.v5.5.exon.4;Parent=Cre01.g002750.t2.1.v5.5;pacid=30788370
chromosome_1	phytozomev13	CDS	470113	470142	.	+	1	ID=Cre01.g002750.t2.1.v5.5.CDS.4;Parent=Cre01.g002750.t2.1.v5.5;pacid=30788370
chromosome_1	phytozomev13	exon	470484	470510	.	+	.	ID=Cre01.g002750.t2.1.v5.5.exon.5;Parent=Cre01.g002750.t2.1.v5.5;pacid=30788370
chromosome_1	phytozomev13	CDS	470484	470510	.	+	1	ID=Cre01.g002750.t2.1.v5.5.CDS.5;Parent=Cre01.g002750.t2.1.v5.5;pacid=30788370
chromosome_1	phytozomev13	exon	470791	470852	.	+	.	ID=Cre01.g002750.t2.1.v5.5.exon.6;Parent=Cre01.g002750.t2.1.v5.5;pacid=30788370
chromosome_1	phytozomev13	CDS	470791	470852	.	+	1	ID=Cre01.g002750.t2.1.v5.5.CDS.6;Parent=Cre01.g002750.t2.1.v5.5;pacid=30788370
chromosome_1	phytozomev13	exon	471047	471141	.	+	.	ID=Cre01.g002750.t2.1.v5.5.exon.7;Parent=Cre01.g002750.t2.1.v5.5;pacid=30788370
chromosome_1	phytozomev13	CDS	471047	471141	.	+	2	ID=Cre01.g002750.t2.1.v5.5.CDS.7;Parent=Cre01.g002750.t2.1.v5.5;pacid=30788370
chromosome_1	phytozomev13	exon	471361	471501	.	+	.	ID=Cre01.g002750.t2.1.v5.5.exon.8;Parent=Cre01.g002750.t2.1.v5.5;pacid=30788370
chromosome_1	phytozomev13	CDS	471361	471501	.	+	0	ID=Cre01.g002750.t2.1.v5.5.CDS.8;Parent=Cre01.g002750.t2.1.v5.5;pacid=30788370
chromosome_1	phytozomev13	CDS	471799	471882	.	+	0	ID=Cre01.g002750.t2.1.v5.5.CDS.9;Parent=Cre01.g002750.t2.1.v5.5;pacid=30788370
chromosome_1	phytozomev13	exon	471799	472847	.	+	.	ID=Cre01.g002750.t2.1.v5.5.exon.9;Parent=Cre01.g002750.t2.1.v5.5;pacid=30788370
chromosome_1	phytozomev13	three_prime_UTR	471883	472847	.	+	.	ID=Cre01.g002750.t2.1.v5.5.three_prime_UTR.1;Parent=Cre01.g002750.t2.1.v5.5;pacid=30788370
###
chromosome_1	phytozomev13	gene	473706	504317	.	+	.	ID=Cre01.g002787.v5.5;Name=Cre01.g002787
chromosome_1	phytozomev13	mRNA	473706	504317	.	+	.	ID=Cre01.g002787.t1.1.v5.5;Parent=Cre01.g002787.v5.5;Name=Cre01.g002787.t1.1;pacid=30789171;longest=1;geneName=SRR24A
chromosome_1	phytozomev13	five_prime_UTR	473706	473921	.	+	.	ID=Cre01.g002787.t1.1.v5.5.five_prime_UTR.1;Parent=Cre01.g002787.t1.1.v5.5;pacid=30789171
chromosome_1	phytozomev13	exon	473706	473940	.	+	.	ID=Cre01.g002787.t1.1.v5.5.exon.1;Parent=Cre01.g002787.t1.1.v5.5;pacid=30789171
chromosome_1	phytozomev13	CDS	473922	473940	.	+	0	ID=Cre01.g002787.t1.1.v5.5.CDS.1;Parent=Cre01.g002787.t1.1.v5.5;pacid=30789171
chromosome_1	phytozomev13	exon	474250	474343	.	+	.	ID=Cre01.g002787.t1.1.v5.5.exon.2;Parent=Cre01.g002787.t1.1.v5.5;pacid=30789171
chromosome_1	phytozomev13	CDS	474250	474343	.	+	2	ID=Cre01.g002787.t1.1.v5.5.CDS.2;Parent=Cre01.g002787.t1.1.v5.5;pacid=30789171
chromosome_1	phytozomev13	exon	474453	474483	.	+	.	ID=Cre01.g002787.t1.1.v5.5.exon.3;Parent=Cre01.g002787.t1.1.v5.5;pacid=30789171
chromosome_1	phytozomev13	CDS	474453	474483	.	+	1	ID=Cre01.g002787.t1.1.v5.5.CDS.3;Parent=Cre01.g002787.t1.1.v5.5;pacid=30789171
chromosome_1	phytozomev13	exon	474807	474840	.	+	.	ID=Cre01.g002787.t1.1.v5.5.exon.4;Parent=Cre01.g002787.t1.1.v5.5;pacid=30789171
chromosome_1	phytozomev13	CDS	474807	474840	.	+	0	ID=Cre01.g002787.t1.1.v5.5.CDS.4;Parent=Cre01.g002787.t1.1.v5.5;pacid=30789171
chromosome_1	phytozomev13	exon	475053	475132	.	+	.	ID=Cre01.g002787.t1.1.v5.5.exon.5;Parent=Cre01.g002787.t1.1.v5.5;pacid=30789171
chromosome_1	phytozomev13	CDS	475053	475132	.	+	2	ID=Cre01.g002787.t1.1.v5.5.CDS.5;Parent=Cre01.g002787.t1.1.v5.5;pacid=30789171
chromosome_1	phytozomev13	exon	475450	475496	.	+	.	ID=Cre01.g002787.t1.1.v5.5.exon.6;Parent=Cre01.g002787.t1.1.v5.5;pacid=30789171
chromosome_1	phytozomev13	CDS	475450	475496	.	+	0	ID=Cre01.g002787.t1.1.v5.5.CDS.6;Parent=Cre01.g002787.t1.1.v5.5;pacid=30789171
chromosome_1	phytozomev13	exon	475777	475883	.	+	.	ID=Cre01.g002787.t1.1.v5.5.exon.7;Parent=Cre01.g002787.t1.1.v5.5;pacid=30789171
chromosome_1	phytozomev13	CDS	475777	475883	.	+	1	ID=Cre01.g002787.t1.1.v5.5.CDS.7;Parent=Cre01.g002787.t1.1.v5.5;pacid=30789171
chromosome_1	phytozomev13	exon	476064	476166	.	+	.	ID=Cre01.g002787.t1.1.v5.5.exon.8;Parent=Cre01.g002787.t1.1.v5.5;pacid=30789171
chromosome_1	phytozomev13	CDS	476064	476166	.	+	2	ID=Cre01.g002787.t1.1.v5.5.CDS.8;Parent=Cre01.g002787.t1.1.v5.5;pacid=30789171
chromosome_1	phytozomev13	exon	476341	476420	.	+	.	ID=Cre01.g002787.t1.1.v5.5.exon.9;Parent=Cre01.g002787.t1.1.v5.5;pacid=30789171
chromosome_1	phytozomev13	CDS	476341	476420	.	+	1	ID=Cre01.g002787.t1.1.v5.5.CDS.9;Parent=Cre01.g002787.t1.1.v5.5;pacid=30789171
chromosome_1	phytozomev13	exon	476562	476632	.	+	.	ID=Cre01.g002787.t1.1.v5.5.exon.10;Parent=Cre01.g002787.t1.1.v5.5;pacid=30789171
chromosome_1	phytozomev13	CDS	476562	476632	.	+	2	ID=Cre01.g002787.t1.1.v5.5.CDS.10;Parent=Cre01.g002787.t1.1.v5.5;pacid=30789171
chromosome_1	phytozomev13	exon	476854	476951	.	+	.	ID=Cre01.g002787.t1.1.v5.5.exon.11;Parent=Cre01.g002787.t1.1.v5.5;pacid=30789171
chromosome_1	phytozomev13	CDS	476854	476951	.	+	0	ID=Cre01.g002787.t1.1.v5.5.CDS.11;Parent=Cre01.g002787.t1.1.v5.5;pacid=30789171
chromosome_1	phytozomev13	exon	477093	477151	.	+	.	ID=Cre01.g002787.t1.1.v5.5.exon.12;Parent=Cre01.g002787.t1.1.v5.5;pacid=30789171
chromosome_1	phytozomev13	CDS	477093	477151	.	+	1	ID=Cre01.g002787.t1.1.v5.5.CDS.12;Parent=Cre01.g002787.t1.1.v5.5;pacid=30789171
chromosome_1	phytozomev13	exon	477346	477367	.	+	.	ID=Cre01.g002787.t1.1.v5.5.exon.13;Parent=Cre01.g002787.t1.1.v5.5;pacid=30789171
chromosome_1	phytozomev13	CDS	477346	477367	.	+	2	ID=Cre01.g002787.t1.1.v5.5.CDS.13;Parent=Cre01.g002787.t1.1.v5.5;pacid=30789171
chromosome_1	phytozomev13	exon	477661	477746	.	+	.	ID=Cre01.g002787.t1.1.v5.5.exon.14;Parent=Cre01.g002787.t1.1.v5.5;pacid=30789171
chromosome_1	phytozomev13	CDS	477661	477746	.	+	1	ID=Cre01.g002787.t1.1.v5.5.CDS.14;Parent=Cre01.g002787.t1.1.v5.5;pacid=30789171
chromosome_1	phytozomev13	exon	477945	478065	.	+	.	ID=Cre01.g002787.t1.1.v5.5.exon.15;Parent=Cre01.g002787.t1.1.v5.5;pacid=30789171
chromosome_1	phytozomev13	CDS	477945	478065	.	+	2	ID=Cre01.g002787.t1.1.v5.5.CDS.15;Parent=Cre01.g002787.t1.1.v5.5;pacid=30789171
chromosome_1	phytozomev13	exon	478195	478408	.	+	.	ID=Cre01.g002787.t1.1.v5.5.exon.16;Parent=Cre01.g002787.t1.1.v5.5;pacid=30789171
chromosome_1	phytozomev13	CDS	478195	478408	.	+	1	ID=Cre01.g002787.t1.1.v5.5.CDS.16;Parent=Cre01.g002787.t1.1.v5.5;pacid=30789171
chromosome_1	phytozomev13	exon	478688	478726	.	+	.	ID=Cre01.g002787.t1.1.v5.5.exon.17;Parent=Cre01.g002787.t1.1.v5.5;pacid=30789171
chromosome_1	phytozomev13	CDS	478688	478726	.	+	0	ID=Cre01.g002787.t1.1.v5.5.CDS.17;Parent=Cre01.g002787.t1.1.v5.5;pacid=30789171
chromosome_1	phytozomev13	exon	478858	478969	.	+	.	ID=Cre01.g002787.t1.1.v5.5.exon.18;Parent=Cre01.g002787.t1.1.v5.5;pacid=30789171
chromosome_1	phytozomev13	CDS	478858	478969	.	+	0	ID=Cre01.g002787.t1.1.v5.5.CDS.18;Parent=Cre01.g002787.t1.1.v5.5;pacid=30789171
chromosome_1	phytozomev13	exon	479053	479099	.	+	.	ID=Cre01.g002787.t1.1.v5.5.exon.19;Parent=Cre01.g002787.t1.1.v5.5;pacid=30789171
chromosome_1	phytozomev13	CDS	479053	479099	.	+	2	ID=Cre01.g002787.t1.1.v5.5.CDS.19;Parent=Cre01.g002787.t1.1.v5.5;pacid=30789171
chromosome_1	phytozomev13	exon	480058	480167	.	+	.	ID=Cre01.g002787.t1.1.v5.5.exon.20;Parent=Cre01.g002787.t1.1.v5.5;pacid=30789171
chromosome_1	phytozomev13	CDS	480058	480167	.	+	0	ID=Cre01.g002787.t1.1.v5.5.CDS.20;Parent=Cre01.g002787.t1.1.v5.5;pacid=30789171
chromosome_1	phytozomev13	exon	480349	480455	.	+	.	ID=Cre01.g002787.t1.1.v5.5.exon.21;Parent=Cre01.g002787.t1.1.v5.5;pacid=30789171
chromosome_1	phytozomev13	CDS	480349	480455	.	+	1	ID=Cre01.g002787.t1.1.v5.5.CDS.21;Parent=Cre01.g002787.t1.1.v5.5;pacid=30789171
chromosome_1	phytozomev13	exon	480624	480751	.	+	.	ID=Cre01.g002787.t1.1.v5.5.exon.22;Parent=Cre01.g002787.t1.1.v5.5;pacid=30789171
chromosome_1	phytozomev13	CDS	480624	480751	.	+	2	ID=Cre01.g002787.t1.1.v5.5.CDS.22;Parent=Cre01.g002787.t1.1.v5.5;pacid=30789171
chromosome_1	phytozomev13	exon	480896	481373	.	+	.	ID=Cre01.g002787.t1.1.v5.5.exon.23;Parent=Cre01.g002787.t1.1.v5.5;pacid=30789171
chromosome_1	phytozomev13	CDS	480896	481373	.	+	0	ID=Cre01.g002787.t1.1.v5.5.CDS.23;Parent=Cre01.g002787.t1.1.v5.5;pacid=30789171
chromosome_1	phytozomev13	exon	481505	481647	.	+	.	ID=Cre01.g002787.t1.1.v5.5.exon.24;Parent=Cre01.g002787.t1.1.v5.5;pacid=30789171
chromosome_1	phytozomev13	CDS	481505	481647	.	+	2	ID=Cre01.g002787.t1.1.v5.5.CDS.24;Parent=Cre01.g002787.t1.1.v5.5;pacid=30789171
chromosome_1	phytozomev13	exon	481800	481945	.	+	.	ID=Cre01.g002787.t1.1.v5.5.exon.25;Parent=Cre01.g002787.t1.1.v5.5;pacid=30789171
chromosome_1	phytozomev13	CDS	481800	481945	.	+	0	ID=Cre01.g002787.t1.1.v5.5.CDS.25;Parent=Cre01.g002787.t1.1.v5.5;pacid=30789171
chromosome_1	phytozomev13	exon	482057	482252	.	+	.	ID=Cre01.g002787.t1.1.v5.5.exon.26;Parent=Cre01.g002787.t1.1.v5.5;pacid=30789171
chromosome_1	phytozomev13	CDS	482057	482252	.	+	1	ID=Cre01.g002787.t1.1.v5.5.CDS.26;Parent=Cre01.g002787.t1.1.v5.5;pacid=30789171
chromosome_1	phytozomev13	exon	482399	482551	.	+	.	ID=Cre01.g002787.t1.1.v5.5.exon.27;Parent=Cre01.g002787.t1.1.v5.5;pacid=30789171
chromosome_1	phytozomev13	CDS	482399	482551	.	+	0	ID=Cre01.g002787.t1.1.v5.5.CDS.27;Parent=Cre01.g002787.t1.1.v5.5;pacid=30789171
chromosome_1	phytozomev13	exon	482729	482827	.	+	.	ID=Cre01.g002787.t1.1.v5.5.exon.28;Parent=Cre01.g002787.t1.1.v5.5;pacid=30789171
chromosome_1	phytozomev13	CDS	482729	482827	.	+	0	ID=Cre01.g002787.t1.1.v5.5.CDS.28;Parent=Cre01.g002787.t1.1.v5.5;pacid=30789171
chromosome_1	phytozomev13	exon	482955	482966	.	+	.	ID=Cre01.g002787.t1.1.v5.5.exon.29;Parent=Cre01.g002787.t1.1.v5.5;pacid=30789171
chromosome_1	phytozomev13	CDS	482955	482966	.	+	0	ID=Cre01.g002787.t1.1.v5.5.CDS.29;Parent=Cre01.g002787.t1.1.v5.5;pacid=30789171
chromosome_1	phytozomev13	exon	483161	483392	.	+	.	ID=Cre01.g002787.t1.1.v5.5.exon.30;Parent=Cre01.g002787.t1.1.v5.5;pacid=30789171
chromosome_1	phytozomev13	CDS	483161	483392	.	+	0	ID=Cre01.g002787.t1.1.v5.5.CDS.30;Parent=Cre01.g002787.t1.1.v5.5;pacid=30789171
chromosome_1	phytozomev13	exon	483495	483532	.	+	.	ID=Cre01.g002787.t1.1.v5.5.exon.31;Parent=Cre01.g002787.t1.1.v5.5;pacid=30789171
chromosome_1	phytozomev13	CDS	483495	483532	.	+	2	ID=Cre01.g002787.t1.1.v5.5.CDS.31;Parent=Cre01.g002787.t1.1.v5.5;pacid=30789171
chromosome_1	phytozomev13	exon	483653	483806	.	+	.	ID=Cre01.g002787.t1.1.v5.5.exon.32;Parent=Cre01.g002787.t1.1.v5.5;pacid=30789171
chromosome_1	phytozomev13	CDS	483653	483806	.	+	0	ID=Cre01.g002787.t1.1.v5.5.CDS.32;Parent=Cre01.g002787.t1.1.v5.5;pacid=30789171
chromosome_1	phytozomev13	exon	483922	484001	.	+	.	ID=Cre01.g002787.t1.1.v5.5.exon.33;Parent=Cre01.g002787.t1.1.v5.5;pacid=30789171
chromosome_1	phytozomev13	CDS	483922	484001	.	+	2	ID=Cre01.g002787.t1.1.v5.5.CDS.33;Parent=Cre01.g002787.t1.1.v5.5;pacid=30789171
chromosome_1	phytozomev13	exon	484149	484423	.	+	.	ID=Cre01.g002787.t1.1.v5.5.exon.34;Parent=Cre01.g002787.t1.1.v5.5;pacid=30789171
chromosome_1	phytozomev13	CDS	484149	484423	.	+	0	ID=Cre01.g002787.t1.1.v5.5.CDS.34;Parent=Cre01.g002787.t1.1.v5.5;pacid=30789171
chromosome_1	phytozomev13	exon	484565	484701	.	+	.	ID=Cre01.g002787.t1.1.v5.5.exon.35;Parent=Cre01.g002787.t1.1.v5.5;pacid=30789171
chromosome_1	phytozomev13	CDS	484565	484701	.	+	1	ID=Cre01.g002787.t1.1.v5.5.CDS.35;Parent=Cre01.g002787.t1.1.v5.5;pacid=30789171
chromosome_1	phytozomev13	exon	484857	485125	.	+	.	ID=Cre01.g002787.t1.1.v5.5.exon.36;Parent=Cre01.g002787.t1.1.v5.5;pacid=30789171
chromosome_1	phytozomev13	CDS	484857	485125	.	+	2	ID=Cre01.g002787.t1.1.v5.5.CDS.36;Parent=Cre01.g002787.t1.1.v5.5;pacid=30789171
chromosome_1	phytozomev13	exon	485237	485359	.	+	.	ID=Cre01.g002787.t1.1.v5.5.exon.37;Parent=Cre01.g002787.t1.1.v5.5;pacid=30789171
chromosome_1	phytozomev13	CDS	485237	485359	.	+	0	ID=Cre01.g002787.t1.1.v5.5.CDS.37;Parent=Cre01.g002787.t1.1.v5.5;pacid=30789171
chromosome_1	phytozomev13	exon	485520	485811	.	+	.	ID=Cre01.g002787.t1.1.v5.5.exon.38;Parent=Cre01.g002787.t1.1.v5.5;pacid=30789171
chromosome_1	phytozomev13	CDS	485520	485811	.	+	0	ID=Cre01.g002787.t1.1.v5.5.CDS.38;Parent=Cre01.g002787.t1.1.v5.5;pacid=30789171
chromosome_1	phytozomev13	exon	485965	486214	.	+	.	ID=Cre01.g002787.t1.1.v5.5.exon.39;Parent=Cre01.g002787.t1.1.v5.5;pacid=30789171
chromosome_1	phytozomev13	CDS	485965	486214	.	+	2	ID=Cre01.g002787.t1.1.v5.5.CDS.39;Parent=Cre01.g002787.t1.1.v5.5;pacid=30789171
chromosome_1	phytozomev13	exon	486349	486811	.	+	.	ID=Cre01.g002787.t1.1.v5.5.exon.40;Parent=Cre01.g002787.t1.1.v5.5;pacid=30789171
chromosome_1	phytozomev13	CDS	486349	486811	.	+	1	ID=Cre01.g002787.t1.1.v5.5.CDS.40;Parent=Cre01.g002787.t1.1.v5.5;pacid=30789171
chromosome_1	phytozomev13	exon	486939	487456	.	+	.	ID=Cre01.g002787.t1.1.v5.5.exon.41;Parent=Cre01.g002787.t1.1.v5.5;pacid=30789171
chromosome_1	phytozomev13	CDS	486939	487456	.	+	0	ID=Cre01.g002787.t1.1.v5.5.CDS.41;Parent=Cre01.g002787.t1.1.v5.5;pacid=30789171
chromosome_1	phytozomev13	exon	487561	487603	.	+	.	ID=Cre01.g002787.t1.1.v5.5.exon.42;Parent=Cre01.g002787.t1.1.v5.5;pacid=30789171
chromosome_1	phytozomev13	CDS	487561	487603	.	+	1	ID=Cre01.g002787.t1.1.v5.5.CDS.42;Parent=Cre01.g002787.t1.1.v5.5;pacid=30789171
chromosome_1	phytozomev13	exon	487725	487788	.	+	.	ID=Cre01.g002787.t1.1.v5.5.exon.43;Parent=Cre01.g002787.t1.1.v5.5;pacid=30789171
chromosome_1	phytozomev13	CDS	487725	487788	.	+	0	ID=Cre01.g002787.t1.1.v5.5.CDS.43;Parent=Cre01.g002787.t1.1.v5.5;pacid=30789171
chromosome_1	phytozomev13	exon	488001	488100	.	+	.	ID=Cre01.g002787.t1.1.v5.5.exon.44;Parent=Cre01.g002787.t1.1.v5.5;pacid=30789171
chromosome_1	phytozomev13	CDS	488001	488100	.	+	2	ID=Cre01.g002787.t1.1.v5.5.CDS.44;Parent=Cre01.g002787.t1.1.v5.5;pacid=30789171
chromosome_1	phytozomev13	exon	488188	488235	.	+	.	ID=Cre01.g002787.t1.1.v5.5.exon.45;Parent=Cre01.g002787.t1.1.v5.5;pacid=30789171
chromosome_1	phytozomev13	CDS	488188	488235	.	+	1	ID=Cre01.g002787.t1.1.v5.5.CDS.45;Parent=Cre01.g002787.t1.1.v5.5;pacid=30789171
chromosome_1	phytozomev13	exon	488504	488564	.	+	.	ID=Cre01.g002787.t1.1.v5.5.exon.46;Parent=Cre01.g002787.t1.1.v5.5;pacid=30789171
chromosome_1	phytozomev13	CDS	488504	488564	.	+	1	ID=Cre01.g002787.t1.1.v5.5.CDS.46;Parent=Cre01.g002787.t1.1.v5.5;pacid=30789171
chromosome_1	phytozomev13	exon	488773	488871	.	+	.	ID=Cre01.g002787.t1.1.v5.5.exon.47;Parent=Cre01.g002787.t1.1.v5.5;pacid=30789171
chromosome_1	phytozomev13	CDS	488773	488871	.	+	0	ID=Cre01.g002787.t1.1.v5.5.CDS.47;Parent=Cre01.g002787.t1.1.v5.5;pacid=30789171
chromosome_1	phytozomev13	exon	489000	489049	.	+	.	ID=Cre01.g002787.t1.1.v5.5.exon.48;Parent=Cre01.g002787.t1.1.v5.5;pacid=30789171
chromosome_1	phytozomev13	CDS	489000	489049	.	+	0	ID=Cre01.g002787.t1.1.v5.5.CDS.48;Parent=Cre01.g002787.t1.1.v5.5;pacid=30789171
chromosome_1	phytozomev13	exon	489202	489253	.	+	.	ID=Cre01.g002787.t1.1.v5.5.exon.49;Parent=Cre01.g002787.t1.1.v5.5;pacid=30789171
chromosome_1	phytozomev13	CDS	489202	489253	.	+	1	ID=Cre01.g002787.t1.1.v5.5.CDS.49;Parent=Cre01.g002787.t1.1.v5.5;pacid=30789171
chromosome_1	phytozomev13	exon	489343	489440	.	+	.	ID=Cre01.g002787.t1.1.v5.5.exon.50;Parent=Cre01.g002787.t1.1.v5.5;pacid=30789171
chromosome_1	phytozomev13	CDS	489343	489440	.	+	0	ID=Cre01.g002787.t1.1.v5.5.CDS.50;Parent=Cre01.g002787.t1.1.v5.5;pacid=30789171
chromosome_1	phytozomev13	exon	489608	489765	.	+	.	ID=Cre01.g002787.t1.1.v5.5.exon.51;Parent=Cre01.g002787.t1.1.v5.5;pacid=30789171
chromosome_1	phytozomev13	CDS	489608	489765	.	+	1	ID=Cre01.g002787.t1.1.v5.5.CDS.51;Parent=Cre01.g002787.t1.1.v5.5;pacid=30789171
chromosome_1	phytozomev13	exon	489894	490210	.	+	.	ID=Cre01.g002787.t1.1.v5.5.exon.52;Parent=Cre01.g002787.t1.1.v5.5;pacid=30789171
chromosome_1	phytozomev13	CDS	489894	490210	.	+	2	ID=Cre01.g002787.t1.1.v5.5.CDS.52;Parent=Cre01.g002787.t1.1.v5.5;pacid=30789171
chromosome_1	phytozomev13	exon	490338	490447	.	+	.	ID=Cre01.g002787.t1.1.v5.5.exon.53;Parent=Cre01.g002787.t1.1.v5.5;pacid=30789171
chromosome_1	phytozomev13	CDS	490338	490447	.	+	0	ID=Cre01.g002787.t1.1.v5.5.CDS.53;Parent=Cre01.g002787.t1.1.v5.5;pacid=30789171
chromosome_1	phytozomev13	exon	490559	490776	.	+	.	ID=Cre01.g002787.t1.1.v5.5.exon.54;Parent=Cre01.g002787.t1.1.v5.5;pacid=30789171
chromosome_1	phytozomev13	CDS	490559	490776	.	+	1	ID=Cre01.g002787.t1.1.v5.5.CDS.54;Parent=Cre01.g002787.t1.1.v5.5;pacid=30789171
chromosome_1	phytozomev13	exon	490900	490990	.	+	.	ID=Cre01.g002787.t1.1.v5.5.exon.55;Parent=Cre01.g002787.t1.1.v5.5;pacid=30789171
chromosome_1	phytozomev13	CDS	490900	490990	.	+	2	ID=Cre01.g002787.t1.1.v5.5.CDS.55;Parent=Cre01.g002787.t1.1.v5.5;pacid=30789171
chromosome_1	phytozomev13	exon	491291	491379	.	+	.	ID=Cre01.g002787.t1.1.v5.5.exon.56;Parent=Cre01.g002787.t1.1.v5.5;pacid=30789171
chromosome_1	phytozomev13	CDS	491291	491379	.	+	1	ID=Cre01.g002787.t1.1.v5.5.CDS.56;Parent=Cre01.g002787.t1.1.v5.5;pacid=30789171
chromosome_1	phytozomev13	exon	491519	491742	.	+	.	ID=Cre01.g002787.t1.1.v5.5.exon.57;Parent=Cre01.g002787.t1.1.v5.5;pacid=30789171
chromosome_1	phytozomev13	CDS	491519	491742	.	+	2	ID=Cre01.g002787.t1.1.v5.5.CDS.57;Parent=Cre01.g002787.t1.1.v5.5;pacid=30789171
chromosome_1	phytozomev13	exon	491872	492037	.	+	.	ID=Cre01.g002787.t1.1.v5.5.exon.58;Parent=Cre01.g002787.t1.1.v5.5;pacid=30789171
chromosome_1	phytozomev13	CDS	491872	492037	.	+	0	ID=Cre01.g002787.t1.1.v5.5.CDS.58;Parent=Cre01.g002787.t1.1.v5.5;pacid=30789171
chromosome_1	phytozomev13	exon	492146	492246	.	+	.	ID=Cre01.g002787.t1.1.v5.5.exon.59;Parent=Cre01.g002787.t1.1.v5.5;pacid=30789171
chromosome_1	phytozomev13	CDS	492146	492246	.	+	2	ID=Cre01.g002787.t1.1.v5.5.CDS.59;Parent=Cre01.g002787.t1.1.v5.5;pacid=30789171
chromosome_1	phytozomev13	exon	492348	492881	.	+	.	ID=Cre01.g002787.t1.1.v5.5.exon.60;Parent=Cre01.g002787.t1.1.v5.5;pacid=30789171
chromosome_1	phytozomev13	CDS	492348	492881	.	+	0	ID=Cre01.g002787.t1.1.v5.5.CDS.60;Parent=Cre01.g002787.t1.1.v5.5;pacid=30789171
chromosome_1	phytozomev13	exon	493014	493104	.	+	.	ID=Cre01.g002787.t1.1.v5.5.exon.61;Parent=Cre01.g002787.t1.1.v5.5;pacid=30789171
chromosome_1	phytozomev13	CDS	493014	493104	.	+	0	ID=Cre01.g002787.t1.1.v5.5.CDS.61;Parent=Cre01.g002787.t1.1.v5.5;pacid=30789171
chromosome_1	phytozomev13	exon	493231	493431	.	+	.	ID=Cre01.g002787.t1.1.v5.5.exon.62;Parent=Cre01.g002787.t1.1.v5.5;pacid=30789171
chromosome_1	phytozomev13	CDS	493231	493431	.	+	2	ID=Cre01.g002787.t1.1.v5.5.CDS.62;Parent=Cre01.g002787.t1.1.v5.5;pacid=30789171
chromosome_1	phytozomev13	exon	493548	493683	.	+	.	ID=Cre01.g002787.t1.1.v5.5.exon.63;Parent=Cre01.g002787.t1.1.v5.5;pacid=30789171
chromosome_1	phytozomev13	CDS	493548	493683	.	+	2	ID=Cre01.g002787.t1.1.v5.5.CDS.63;Parent=Cre01.g002787.t1.1.v5.5;pacid=30789171
chromosome_1	phytozomev13	exon	493818	493963	.	+	.	ID=Cre01.g002787.t1.1.v5.5.exon.64;Parent=Cre01.g002787.t1.1.v5.5;pacid=30789171
chromosome_1	phytozomev13	CDS	493818	493963	.	+	1	ID=Cre01.g002787.t1.1.v5.5.CDS.64;Parent=Cre01.g002787.t1.1.v5.5;pacid=30789171
chromosome_1	phytozomev13	exon	494090	494240	.	+	.	ID=Cre01.g002787.t1.1.v5.5.exon.65;Parent=Cre01.g002787.t1.1.v5.5;pacid=30789171
chromosome_1	phytozomev13	CDS	494090	494240	.	+	2	ID=Cre01.g002787.t1.1.v5.5.CDS.65;Parent=Cre01.g002787.t1.1.v5.5;pacid=30789171
chromosome_1	phytozomev13	exon	494361	494488	.	+	.	ID=Cre01.g002787.t1.1.v5.5.exon.66;Parent=Cre01.g002787.t1.1.v5.5;pacid=30789171
chromosome_1	phytozomev13	CDS	494361	494488	.	+	1	ID=Cre01.g002787.t1.1.v5.5.CDS.66;Parent=Cre01.g002787.t1.1.v5.5;pacid=30789171
chromosome_1	phytozomev13	exon	494599	494823	.	+	.	ID=Cre01.g002787.t1.1.v5.5.exon.67;Parent=Cre01.g002787.t1.1.v5.5;pacid=30789171
chromosome_1	phytozomev13	CDS	494599	494823	.	+	2	ID=Cre01.g002787.t1.1.v5.5.CDS.67;Parent=Cre01.g002787.t1.1.v5.5;pacid=30789171
chromosome_1	phytozomev13	exon	494972	495122	.	+	.	ID=Cre01.g002787.t1.1.v5.5.exon.68;Parent=Cre01.g002787.t1.1.v5.5;pacid=30789171
chromosome_1	phytozomev13	CDS	494972	495122	.	+	2	ID=Cre01.g002787.t1.1.v5.5.CDS.68;Parent=Cre01.g002787.t1.1.v5.5;pacid=30789171
chromosome_1	phytozomev13	exon	495259	495359	.	+	.	ID=Cre01.g002787.t1.1.v5.5.exon.69;Parent=Cre01.g002787.t1.1.v5.5;pacid=30789171
chromosome_1	phytozomev13	CDS	495259	495359	.	+	1	ID=Cre01.g002787.t1.1.v5.5.CDS.69;Parent=Cre01.g002787.t1.1.v5.5;pacid=30789171
chromosome_1	phytozomev13	exon	495511	495646	.	+	.	ID=Cre01.g002787.t1.1.v5.5.exon.70;Parent=Cre01.g002787.t1.1.v5.5;pacid=30789171
chromosome_1	phytozomev13	CDS	495511	495646	.	+	2	ID=Cre01.g002787.t1.1.v5.5.CDS.70;Parent=Cre01.g002787.t1.1.v5.5;pacid=30789171
chromosome_1	phytozomev13	exon	495803	495981	.	+	.	ID=Cre01.g002787.t1.1.v5.5.exon.71;Parent=Cre01.g002787.t1.1.v5.5;pacid=30789171
chromosome_1	phytozomev13	CDS	495803	495981	.	+	1	ID=Cre01.g002787.t1.1.v5.5.CDS.71;Parent=Cre01.g002787.t1.1.v5.5;pacid=30789171
chromosome_1	phytozomev13	exon	496152	496379	.	+	.	ID=Cre01.g002787.t1.1.v5.5.exon.72;Parent=Cre01.g002787.t1.1.v5.5;pacid=30789171
chromosome_1	phytozomev13	CDS	496152	496379	.	+	2	ID=Cre01.g002787.t1.1.v5.5.CDS.72;Parent=Cre01.g002787.t1.1.v5.5;pacid=30789171
chromosome_1	phytozomev13	exon	496509	496798	.	+	.	ID=Cre01.g002787.t1.1.v5.5.exon.73;Parent=Cre01.g002787.t1.1.v5.5;pacid=30789171
chromosome_1	phytozomev13	CDS	496509	496798	.	+	2	ID=Cre01.g002787.t1.1.v5.5.CDS.73;Parent=Cre01.g002787.t1.1.v5.5;pacid=30789171
chromosome_1	phytozomev13	exon	496919	496985	.	+	.	ID=Cre01.g002787.t1.1.v5.5.exon.74;Parent=Cre01.g002787.t1.1.v5.5;pacid=30789171
chromosome_1	phytozomev13	CDS	496919	496985	.	+	0	ID=Cre01.g002787.t1.1.v5.5.CDS.74;Parent=Cre01.g002787.t1.1.v5.5;pacid=30789171
chromosome_1	phytozomev13	exon	497131	497390	.	+	.	ID=Cre01.g002787.t1.1.v5.5.exon.75;Parent=Cre01.g002787.t1.1.v5.5;pacid=30789171
chromosome_1	phytozomev13	CDS	497131	497390	.	+	2	ID=Cre01.g002787.t1.1.v5.5.CDS.75;Parent=Cre01.g002787.t1.1.v5.5;pacid=30789171
chromosome_1	phytozomev13	exon	497984	498083	.	+	.	ID=Cre01.g002787.t1.1.v5.5.exon.76;Parent=Cre01.g002787.t1.1.v5.5;pacid=30789171
chromosome_1	phytozomev13	CDS	497984	498083	.	+	0	ID=Cre01.g002787.t1.1.v5.5.CDS.76;Parent=Cre01.g002787.t1.1.v5.5;pacid=30789171
chromosome_1	phytozomev13	exon	498294	498417	.	+	.	ID=Cre01.g002787.t1.1.v5.5.exon.77;Parent=Cre01.g002787.t1.1.v5.5;pacid=30789171
chromosome_1	phytozomev13	CDS	498294	498417	.	+	2	ID=Cre01.g002787.t1.1.v5.5.CDS.77;Parent=Cre01.g002787.t1.1.v5.5;pacid=30789171
chromosome_1	phytozomev13	exon	498520	498570	.	+	.	ID=Cre01.g002787.t1.1.v5.5.exon.78;Parent=Cre01.g002787.t1.1.v5.5;pacid=30789171
chromosome_1	phytozomev13	CDS	498520	498570	.	+	1	ID=Cre01.g002787.t1.1.v5.5.CDS.78;Parent=Cre01.g002787.t1.1.v5.5;pacid=30789171
chromosome_1	phytozomev13	exon	498713	498797	.	+	.	ID=Cre01.g002787.t1.1.v5.5.exon.79;Parent=Cre01.g002787.t1.1.v5.5;pacid=30789171
chromosome_1	phytozomev13	CDS	498713	498797	.	+	1	ID=Cre01.g002787.t1.1.v5.5.CDS.79;Parent=Cre01.g002787.t1.1.v5.5;pacid=30789171
chromosome_1	phytozomev13	exon	499040	499148	.	+	.	ID=Cre01.g002787.t1.1.v5.5.exon.80;Parent=Cre01.g002787.t1.1.v5.5;pacid=30789171
chromosome_1	phytozomev13	CDS	499040	499148	.	+	0	ID=Cre01.g002787.t1.1.v5.5.CDS.80;Parent=Cre01.g002787.t1.1.v5.5;pacid=30789171
chromosome_1	phytozomev13	exon	499284	499421	.	+	.	ID=Cre01.g002787.t1.1.v5.5.exon.81;Parent=Cre01.g002787.t1.1.v5.5;pacid=30789171
chromosome_1	phytozomev13	CDS	499284	499421	.	+	2	ID=Cre01.g002787.t1.1.v5.5.CDS.81;Parent=Cre01.g002787.t1.1.v5.5;pacid=30789171
chromosome_1	phytozomev13	exon	499633	499738	.	+	.	ID=Cre01.g002787.t1.1.v5.5.exon.82;Parent=Cre01.g002787.t1.1.v5.5;pacid=30789171
chromosome_1	phytozomev13	CDS	499633	499738	.	+	2	ID=Cre01.g002787.t1.1.v5.5.CDS.82;Parent=Cre01.g002787.t1.1.v5.5;pacid=30789171
chromosome_1	phytozomev13	exon	499917	499968	.	+	.	ID=Cre01.g002787.t1.1.v5.5.exon.83;Parent=Cre01.g002787.t1.1.v5.5;pacid=30789171
chromosome_1	phytozomev13	CDS	499917	499968	.	+	1	ID=Cre01.g002787.t1.1.v5.5.CDS.83;Parent=Cre01.g002787.t1.1.v5.5;pacid=30789171
chromosome_1	phytozomev13	exon	500124	500189	.	+	.	ID=Cre01.g002787.t1.1.v5.5.exon.84;Parent=Cre01.g002787.t1.1.v5.5;pacid=30789171
chromosome_1	phytozomev13	CDS	500124	500189	.	+	0	ID=Cre01.g002787.t1.1.v5.5.CDS.84;Parent=Cre01.g002787.t1.1.v5.5;pacid=30789171
chromosome_1	phytozomev13	exon	500393	500520	.	+	.	ID=Cre01.g002787.t1.1.v5.5.exon.85;Parent=Cre01.g002787.t1.1.v5.5;pacid=30789171
chromosome_1	phytozomev13	CDS	500393	500520	.	+	0	ID=Cre01.g002787.t1.1.v5.5.CDS.85;Parent=Cre01.g002787.t1.1.v5.5;pacid=30789171
chromosome_1	phytozomev13	exon	500748	500808	.	+	.	ID=Cre01.g002787.t1.1.v5.5.exon.86;Parent=Cre01.g002787.t1.1.v5.5;pacid=30789171
chromosome_1	phytozomev13	CDS	500748	500808	.	+	1	ID=Cre01.g002787.t1.1.v5.5.CDS.86;Parent=Cre01.g002787.t1.1.v5.5;pacid=30789171
chromosome_1	phytozomev13	exon	500971	501035	.	+	.	ID=Cre01.g002787.t1.1.v5.5.exon.87;Parent=Cre01.g002787.t1.1.v5.5;pacid=30789171
chromosome_1	phytozomev13	CDS	500971	501035	.	+	0	ID=Cre01.g002787.t1.1.v5.5.CDS.87;Parent=Cre01.g002787.t1.1.v5.5;pacid=30789171
chromosome_1	phytozomev13	exon	501130	501195	.	+	.	ID=Cre01.g002787.t1.1.v5.5.exon.88;Parent=Cre01.g002787.t1.1.v5.5;pacid=30789171
chromosome_1	phytozomev13	CDS	501130	501195	.	+	1	ID=Cre01.g002787.t1.1.v5.5.CDS.88;Parent=Cre01.g002787.t1.1.v5.5;pacid=30789171
chromosome_1	phytozomev13	exon	501328	501366	.	+	.	ID=Cre01.g002787.t1.1.v5.5.exon.89;Parent=Cre01.g002787.t1.1.v5.5;pacid=30789171
chromosome_1	phytozomev13	CDS	501328	501366	.	+	1	ID=Cre01.g002787.t1.1.v5.5.CDS.89;Parent=Cre01.g002787.t1.1.v5.5;pacid=30789171
chromosome_1	phytozomev13	exon	501552	501962	.	+	.	ID=Cre01.g002787.t1.1.v5.5.exon.90;Parent=Cre01.g002787.t1.1.v5.5;pacid=30789171
chromosome_1	phytozomev13	CDS	501552	501962	.	+	1	ID=Cre01.g002787.t1.1.v5.5.CDS.90;Parent=Cre01.g002787.t1.1.v5.5;pacid=30789171
chromosome_1	phytozomev13	exon	502077	502136	.	+	.	ID=Cre01.g002787.t1.1.v5.5.exon.91;Parent=Cre01.g002787.t1.1.v5.5;pacid=30789171
chromosome_1	phytozomev13	CDS	502077	502136	.	+	1	ID=Cre01.g002787.t1.1.v5.5.CDS.91;Parent=Cre01.g002787.t1.1.v5.5;pacid=30789171
chromosome_1	phytozomev13	exon	502259	502395	.	+	.	ID=Cre01.g002787.t1.1.v5.5.exon.92;Parent=Cre01.g002787.t1.1.v5.5;pacid=30789171
chromosome_1	phytozomev13	CDS	502259	502395	.	+	1	ID=Cre01.g002787.t1.1.v5.5.CDS.92;Parent=Cre01.g002787.t1.1.v5.5;pacid=30789171
chromosome_1	phytozomev13	CDS	502478	502740	.	+	2	ID=Cre01.g002787.t1.1.v5.5.CDS.93;Parent=Cre01.g002787.t1.1.v5.5;pacid=30789171
chromosome_1	phytozomev13	exon	502478	502741	.	+	.	ID=Cre01.g002787.t1.1.v5.5.exon.93;Parent=Cre01.g002787.t1.1.v5.5;pacid=30789171
chromosome_1	phytozomev13	three_prime_UTR	502741	502741	.	+	.	ID=Cre01.g002787.t1.1.v5.5.three_prime_UTR.1;Parent=Cre01.g002787.t1.1.v5.5;pacid=30789171
chromosome_1	phytozomev13	exon	502933	503020	.	+	.	ID=Cre01.g002787.t1.1.v5.5.exon.94;Parent=Cre01.g002787.t1.1.v5.5;pacid=30789171
chromosome_1	phytozomev13	three_prime_UTR	502933	503020	.	+	.	ID=Cre01.g002787.t1.1.v5.5.three_prime_UTR.2;Parent=Cre01.g002787.t1.1.v5.5;pacid=30789171
chromosome_1	phytozomev13	exon	503134	503284	.	+	.	ID=Cre01.g002787.t1.1.v5.5.exon.95;Parent=Cre01.g002787.t1.1.v5.5;pacid=30789171
chromosome_1	phytozomev13	three_prime_UTR	503134	503284	.	+	.	ID=Cre01.g002787.t1.1.v5.5.three_prime_UTR.3;Parent=Cre01.g002787.t1.1.v5.5;pacid=30789171
chromosome_1	phytozomev13	exon	503399	503692	.	+	.	ID=Cre01.g002787.t1.1.v5.5.exon.96;Parent=Cre01.g002787.t1.1.v5.5;pacid=30789171
chromosome_1	phytozomev13	three_prime_UTR	503399	503692	.	+	.	ID=Cre01.g002787.t1.1.v5.5.three_prime_UTR.4;Parent=Cre01.g002787.t1.1.v5.5;pacid=30789171
chromosome_1	phytozomev13	exon	503794	503880	.	+	.	ID=Cre01.g002787.t1.1.v5.5.exon.97;Parent=Cre01.g002787.t1.1.v5.5;pacid=30789171
chromosome_1	phytozomev13	three_prime_UTR	503794	503880	.	+	.	ID=Cre01.g002787.t1.1.v5.5.three_prime_UTR.5;Parent=Cre01.g002787.t1.1.v5.5;pacid=30789171
chromosome_1	phytozomev13	exon	504058	504186	.	+	.	ID=Cre01.g002787.t1.1.v5.5.exon.98;Parent=Cre01.g002787.t1.1.v5.5;pacid=30789171
chromosome_1	phytozomev13	three_prime_UTR	504058	504186	.	+	.	ID=Cre01.g002787.t1.1.v5.5.three_prime_UTR.6;Parent=Cre01.g002787.t1.1.v5.5;pacid=30789171
chromosome_1	phytozomev13	exon	504296	504317	.	+	.	ID=Cre01.g002787.t1.1.v5.5.exon.99;Parent=Cre01.g002787.t1.1.v5.5;pacid=30789171
chromosome_1	phytozomev13	three_prime_UTR	504296	504317	.	+	.	ID=Cre01.g002787.t1.1.v5.5.three_prime_UTR.7;Parent=Cre01.g002787.t1.1.v5.5;pacid=30789171
###
chromosome_1	phytozomev13	gene	504486	507767	.	+	.	ID=Cre01.g002824.v5.5;Name=Cre01.g002824
chromosome_1	phytozomev13	mRNA	504486	507767	.	+	.	ID=Cre01.g002824.t1.1.v5.5;Parent=Cre01.g002824.v5.5;Name=Cre01.g002824.t1.1;pacid=30788543;longest=1;geneName=SRR24B
chromosome_1	phytozomev13	five_prime_UTR	504486	504531	.	+	.	ID=Cre01.g002824.t1.1.v5.5.five_prime_UTR.1;Parent=Cre01.g002824.t1.1.v5.5;pacid=30788543
chromosome_1	phytozomev13	exon	504486	504539	.	+	.	ID=Cre01.g002824.t1.1.v5.5.exon.1;Parent=Cre01.g002824.t1.1.v5.5;pacid=30788543
chromosome_1	phytozomev13	CDS	504532	504539	.	+	0	ID=Cre01.g002824.t1.1.v5.5.CDS.1;Parent=Cre01.g002824.t1.1.v5.5;pacid=30788543
chromosome_1	phytozomev13	exon	504656	504801	.	+	.	ID=Cre01.g002824.t1.1.v5.5.exon.2;Parent=Cre01.g002824.t1.1.v5.5;pacid=30788543
chromosome_1	phytozomev13	CDS	504656	504801	.	+	1	ID=Cre01.g002824.t1.1.v5.5.CDS.2;Parent=Cre01.g002824.t1.1.v5.5;pacid=30788543
chromosome_1	phytozomev13	exon	504930	505027	.	+	.	ID=Cre01.g002824.t1.1.v5.5.exon.3;Parent=Cre01.g002824.t1.1.v5.5;pacid=30788543
chromosome_1	phytozomev13	CDS	504930	505027	.	+	2	ID=Cre01.g002824.t1.1.v5.5.CDS.3;Parent=Cre01.g002824.t1.1.v5.5;pacid=30788543
chromosome_1	phytozomev13	exon	505182	505342	.	+	.	ID=Cre01.g002824.t1.1.v5.5.exon.4;Parent=Cre01.g002824.t1.1.v5.5;pacid=30788543
chromosome_1	phytozomev13	CDS	505182	505342	.	+	0	ID=Cre01.g002824.t1.1.v5.5.CDS.4;Parent=Cre01.g002824.t1.1.v5.5;pacid=30788543
chromosome_1	phytozomev13	exon	505477	505649	.	+	.	ID=Cre01.g002824.t1.1.v5.5.exon.5;Parent=Cre01.g002824.t1.1.v5.5;pacid=30788543
chromosome_1	phytozomev13	CDS	505477	505649	.	+	1	ID=Cre01.g002824.t1.1.v5.5.CDS.5;Parent=Cre01.g002824.t1.1.v5.5;pacid=30788543
chromosome_1	phytozomev13	exon	505778	505938	.	+	.	ID=Cre01.g002824.t1.1.v5.5.exon.6;Parent=Cre01.g002824.t1.1.v5.5;pacid=30788543
chromosome_1	phytozomev13	CDS	505778	505938	.	+	2	ID=Cre01.g002824.t1.1.v5.5.CDS.6;Parent=Cre01.g002824.t1.1.v5.5;pacid=30788543
chromosome_1	phytozomev13	exon	506118	506482	.	+	.	ID=Cre01.g002824.t1.1.v5.5.exon.7;Parent=Cre01.g002824.t1.1.v5.5;pacid=30788543
chromosome_1	phytozomev13	CDS	506118	506482	.	+	0	ID=Cre01.g002824.t1.1.v5.5.CDS.7;Parent=Cre01.g002824.t1.1.v5.5;pacid=30788543
chromosome_1	phytozomev13	CDS	506559	506577	.	+	1	ID=Cre01.g002824.t1.1.v5.5.CDS.8;Parent=Cre01.g002824.t1.1.v5.5;pacid=30788543
chromosome_1	phytozomev13	exon	506559	506627	.	+	.	ID=Cre01.g002824.t1.1.v5.5.exon.8;Parent=Cre01.g002824.t1.1.v5.5;pacid=30788543
chromosome_1	phytozomev13	three_prime_UTR	506578	506627	.	+	.	ID=Cre01.g002824.t1.1.v5.5.three_prime_UTR.1;Parent=Cre01.g002824.t1.1.v5.5;pacid=30788543
chromosome_1	phytozomev13	exon	506751	506817	.	+	.	ID=Cre01.g002824.t1.1.v5.5.exon.9;Parent=Cre01.g002824.t1.1.v5.5;pacid=30788543
chromosome_1	phytozomev13	three_prime_UTR	506751	506817	.	+	.	ID=Cre01.g002824.t1.1.v5.5.three_prime_UTR.2;Parent=Cre01.g002824.t1.1.v5.5;pacid=30788543
chromosome_1	phytozomev13	exon	507025	507105	.	+	.	ID=Cre01.g002824.t1.1.v5.5.exon.10;Parent=Cre01.g002824.t1.1.v5.5;pacid=30788543
chromosome_1	phytozomev13	three_prime_UTR	507025	507105	.	+	.	ID=Cre01.g002824.t1.1.v5.5.three_prime_UTR.3;Parent=Cre01.g002824.t1.1.v5.5;pacid=30788543
chromosome_1	phytozomev13	exon	507225	507293	.	+	.	ID=Cre01.g002824.t1.1.v5.5.exon.11;Parent=Cre01.g002824.t1.1.v5.5;pacid=30788543
chromosome_1	phytozomev13	three_prime_UTR	507225	507293	.	+	.	ID=Cre01.g002824.t1.1.v5.5.three_prime_UTR.4;Parent=Cre01.g002824.t1.1.v5.5;pacid=30788543
chromosome_1	phytozomev13	exon	507418	507441	.	+	.	ID=Cre01.g002824.t1.1.v5.5.exon.12;Parent=Cre01.g002824.t1.1.v5.5;pacid=30788543
chromosome_1	phytozomev13	three_prime_UTR	507418	507441	.	+	.	ID=Cre01.g002824.t1.1.v5.5.three_prime_UTR.5;Parent=Cre01.g002824.t1.1.v5.5;pacid=30788543
chromosome_1	phytozomev13	exon	507547	507575	.	+	.	ID=Cre01.g002824.t1.1.v5.5.exon.13;Parent=Cre01.g002824.t1.1.v5.5;pacid=30788543
chromosome_1	phytozomev13	three_prime_UTR	507547	507575	.	+	.	ID=Cre01.g002824.t1.1.v5.5.three_prime_UTR.6;Parent=Cre01.g002824.t1.1.v5.5;pacid=30788543
chromosome_1	phytozomev13	exon	507694	507767	.	+	.	ID=Cre01.g002824.t1.1.v5.5.exon.14;Parent=Cre01.g002824.t1.1.v5.5;pacid=30788543
chromosome_1	phytozomev13	three_prime_UTR	507694	507767	.	+	.	ID=Cre01.g002824.t1.1.v5.5.three_prime_UTR.7;Parent=Cre01.g002824.t1.1.v5.5;pacid=30788543
###
chromosome_1	phytozomev13	gene	507816	527067	.	+	.	ID=Cre01.g002861.v5.5;Name=Cre01.g002861
chromosome_1	phytozomev13	mRNA	507816	527067	.	+	.	ID=Cre01.g002861.t1.1.v5.5;Parent=Cre01.g002861.v5.5;Name=Cre01.g002861.t1.1;pacid=30789341;longest=1;geneName=SRR24
chromosome_1	phytozomev13	exon	507816	507872	.	+	.	ID=Cre01.g002861.t1.1.v5.5.exon.1;Parent=Cre01.g002861.t1.1.v5.5;pacid=30789341
chromosome_1	phytozomev13	five_prime_UTR	507816	507872	.	+	.	ID=Cre01.g002861.t1.1.v5.5.five_prime_UTR.1;Parent=Cre01.g002861.t1.1.v5.5;pacid=30789341
chromosome_1	phytozomev13	five_prime_UTR	507977	508046	.	+	.	ID=Cre01.g002861.t1.1.v5.5.five_prime_UTR.2;Parent=Cre01.g002861.t1.1.v5.5;pacid=30789341
chromosome_1	phytozomev13	exon	507977	508078	.	+	.	ID=Cre01.g002861.t1.1.v5.5.exon.2;Parent=Cre01.g002861.t1.1.v5.5;pacid=30789341
chromosome_1	phytozomev13	CDS	508047	508078	.	+	0	ID=Cre01.g002861.t1.1.v5.5.CDS.1;Parent=Cre01.g002861.t1.1.v5.5;pacid=30789341
chromosome_1	phytozomev13	exon	508160	508195	.	+	.	ID=Cre01.g002861.t1.1.v5.5.exon.3;Parent=Cre01.g002861.t1.1.v5.5;pacid=30789341
chromosome_1	phytozomev13	CDS	508160	508195	.	+	1	ID=Cre01.g002861.t1.1.v5.5.CDS.2;Parent=Cre01.g002861.t1.1.v5.5;pacid=30789341
chromosome_1	phytozomev13	exon	508382	508489	.	+	.	ID=Cre01.g002861.t1.1.v5.5.exon.4;Parent=Cre01.g002861.t1.1.v5.5;pacid=30789341
chromosome_1	phytozomev13	CDS	508382	508489	.	+	1	ID=Cre01.g002861.t1.1.v5.5.CDS.3;Parent=Cre01.g002861.t1.1.v5.5;pacid=30789341
chromosome_1	phytozomev13	exon	508696	509015	.	+	.	ID=Cre01.g002861.t1.1.v5.5.exon.5;Parent=Cre01.g002861.t1.1.v5.5;pacid=30789341
chromosome_1	phytozomev13	CDS	508696	509015	.	+	1	ID=Cre01.g002861.t1.1.v5.5.CDS.4;Parent=Cre01.g002861.t1.1.v5.5;pacid=30789341
chromosome_1	phytozomev13	exon	509136	509266	.	+	.	ID=Cre01.g002861.t1.1.v5.5.exon.6;Parent=Cre01.g002861.t1.1.v5.5;pacid=30789341
chromosome_1	phytozomev13	CDS	509136	509266	.	+	2	ID=Cre01.g002861.t1.1.v5.5.CDS.5;Parent=Cre01.g002861.t1.1.v5.5;pacid=30789341
chromosome_1	phytozomev13	exon	509408	509561	.	+	.	ID=Cre01.g002861.t1.1.v5.5.exon.7;Parent=Cre01.g002861.t1.1.v5.5;pacid=30789341
chromosome_1	phytozomev13	CDS	509408	509561	.	+	0	ID=Cre01.g002861.t1.1.v5.5.CDS.6;Parent=Cre01.g002861.t1.1.v5.5;pacid=30789341
chromosome_1	phytozomev13	exon	509666	509854	.	+	.	ID=Cre01.g002861.t1.1.v5.5.exon.8;Parent=Cre01.g002861.t1.1.v5.5;pacid=30789341
chromosome_1	phytozomev13	CDS	509666	509854	.	+	2	ID=Cre01.g002861.t1.1.v5.5.CDS.7;Parent=Cre01.g002861.t1.1.v5.5;pacid=30789341
chromosome_1	phytozomev13	exon	509986	510047	.	+	.	ID=Cre01.g002861.t1.1.v5.5.exon.9;Parent=Cre01.g002861.t1.1.v5.5;pacid=30789341
chromosome_1	phytozomev13	CDS	509986	510047	.	+	2	ID=Cre01.g002861.t1.1.v5.5.CDS.8;Parent=Cre01.g002861.t1.1.v5.5;pacid=30789341
chromosome_1	phytozomev13	exon	510163	510355	.	+	.	ID=Cre01.g002861.t1.1.v5.5.exon.10;Parent=Cre01.g002861.t1.1.v5.5;pacid=30789341
chromosome_1	phytozomev13	CDS	510163	510355	.	+	0	ID=Cre01.g002861.t1.1.v5.5.CDS.9;Parent=Cre01.g002861.t1.1.v5.5;pacid=30789341
chromosome_1	phytozomev13	exon	510457	510751	.	+	.	ID=Cre01.g002861.t1.1.v5.5.exon.11;Parent=Cre01.g002861.t1.1.v5.5;pacid=30789341
chromosome_1	phytozomev13	CDS	510457	510751	.	+	2	ID=Cre01.g002861.t1.1.v5.5.CDS.10;Parent=Cre01.g002861.t1.1.v5.5;pacid=30789341
chromosome_1	phytozomev13	exon	510867	511049	.	+	.	ID=Cre01.g002861.t1.1.v5.5.exon.12;Parent=Cre01.g002861.t1.1.v5.5;pacid=30789341
chromosome_1	phytozomev13	CDS	510867	511049	.	+	1	ID=Cre01.g002861.t1.1.v5.5.CDS.11;Parent=Cre01.g002861.t1.1.v5.5;pacid=30789341
chromosome_1	phytozomev13	exon	511183	511366	.	+	.	ID=Cre01.g002861.t1.1.v5.5.exon.13;Parent=Cre01.g002861.t1.1.v5.5;pacid=30789341
chromosome_1	phytozomev13	CDS	511183	511366	.	+	1	ID=Cre01.g002861.t1.1.v5.5.CDS.12;Parent=Cre01.g002861.t1.1.v5.5;pacid=30789341
chromosome_1	phytozomev13	exon	511484	511639	.	+	.	ID=Cre01.g002861.t1.1.v5.5.exon.14;Parent=Cre01.g002861.t1.1.v5.5;pacid=30789341
chromosome_1	phytozomev13	CDS	511484	511639	.	+	0	ID=Cre01.g002861.t1.1.v5.5.CDS.13;Parent=Cre01.g002861.t1.1.v5.5;pacid=30789341
chromosome_1	phytozomev13	exon	511765	511843	.	+	.	ID=Cre01.g002861.t1.1.v5.5.exon.15;Parent=Cre01.g002861.t1.1.v5.5;pacid=30789341
chromosome_1	phytozomev13	CDS	511765	511843	.	+	0	ID=Cre01.g002861.t1.1.v5.5.CDS.14;Parent=Cre01.g002861.t1.1.v5.5;pacid=30789341
chromosome_1	phytozomev13	exon	511954	512056	.	+	.	ID=Cre01.g002861.t1.1.v5.5.exon.16;Parent=Cre01.g002861.t1.1.v5.5;pacid=30789341
chromosome_1	phytozomev13	CDS	511954	512056	.	+	2	ID=Cre01.g002861.t1.1.v5.5.CDS.15;Parent=Cre01.g002861.t1.1.v5.5;pacid=30789341
chromosome_1	phytozomev13	exon	512540	512657	.	+	.	ID=Cre01.g002861.t1.1.v5.5.exon.17;Parent=Cre01.g002861.t1.1.v5.5;pacid=30789341
chromosome_1	phytozomev13	CDS	512540	512657	.	+	1	ID=Cre01.g002861.t1.1.v5.5.CDS.16;Parent=Cre01.g002861.t1.1.v5.5;pacid=30789341
chromosome_1	phytozomev13	exon	512824	512876	.	+	.	ID=Cre01.g002861.t1.1.v5.5.exon.18;Parent=Cre01.g002861.t1.1.v5.5;pacid=30789341
chromosome_1	phytozomev13	CDS	512824	512876	.	+	0	ID=Cre01.g002861.t1.1.v5.5.CDS.17;Parent=Cre01.g002861.t1.1.v5.5;pacid=30789341
chromosome_1	phytozomev13	exon	512969	513035	.	+	.	ID=Cre01.g002861.t1.1.v5.5.exon.19;Parent=Cre01.g002861.t1.1.v5.5;pacid=30789341
chromosome_1	phytozomev13	CDS	512969	513035	.	+	1	ID=Cre01.g002861.t1.1.v5.5.CDS.18;Parent=Cre01.g002861.t1.1.v5.5;pacid=30789341
chromosome_1	phytozomev13	exon	513225	513285	.	+	.	ID=Cre01.g002861.t1.1.v5.5.exon.20;Parent=Cre01.g002861.t1.1.v5.5;pacid=30789341
chromosome_1	phytozomev13	CDS	513225	513285	.	+	0	ID=Cre01.g002861.t1.1.v5.5.CDS.19;Parent=Cre01.g002861.t1.1.v5.5;pacid=30789341
chromosome_1	phytozomev13	exon	513439	513536	.	+	.	ID=Cre01.g002861.t1.1.v5.5.exon.21;Parent=Cre01.g002861.t1.1.v5.5;pacid=30789341
chromosome_1	phytozomev13	CDS	513439	513536	.	+	2	ID=Cre01.g002861.t1.1.v5.5.CDS.20;Parent=Cre01.g002861.t1.1.v5.5;pacid=30789341
chromosome_1	phytozomev13	exon	513660	513836	.	+	.	ID=Cre01.g002861.t1.1.v5.5.exon.22;Parent=Cre01.g002861.t1.1.v5.5;pacid=30789341
chromosome_1	phytozomev13	CDS	513660	513836	.	+	0	ID=Cre01.g002861.t1.1.v5.5.CDS.21;Parent=Cre01.g002861.t1.1.v5.5;pacid=30789341
chromosome_1	phytozomev13	exon	514042	514082	.	+	.	ID=Cre01.g002861.t1.1.v5.5.exon.23;Parent=Cre01.g002861.t1.1.v5.5;pacid=30789341
chromosome_1	phytozomev13	CDS	514042	514082	.	+	0	ID=Cre01.g002861.t1.1.v5.5.CDS.22;Parent=Cre01.g002861.t1.1.v5.5;pacid=30789341
chromosome_1	phytozomev13	exon	514215	514251	.	+	.	ID=Cre01.g002861.t1.1.v5.5.exon.24;Parent=Cre01.g002861.t1.1.v5.5;pacid=30789341
chromosome_1	phytozomev13	CDS	514215	514251	.	+	1	ID=Cre01.g002861.t1.1.v5.5.CDS.23;Parent=Cre01.g002861.t1.1.v5.5;pacid=30789341
chromosome_1	phytozomev13	exon	514404	514478	.	+	.	ID=Cre01.g002861.t1.1.v5.5.exon.25;Parent=Cre01.g002861.t1.1.v5.5;pacid=30789341
chromosome_1	phytozomev13	CDS	514404	514478	.	+	0	ID=Cre01.g002861.t1.1.v5.5.CDS.24;Parent=Cre01.g002861.t1.1.v5.5;pacid=30789341
chromosome_1	phytozomev13	exon	514578	514694	.	+	.	ID=Cre01.g002861.t1.1.v5.5.exon.26;Parent=Cre01.g002861.t1.1.v5.5;pacid=30789341
chromosome_1	phytozomev13	CDS	514578	514694	.	+	0	ID=Cre01.g002861.t1.1.v5.5.CDS.25;Parent=Cre01.g002861.t1.1.v5.5;pacid=30789341
chromosome_1	phytozomev13	exon	514881	514940	.	+	.	ID=Cre01.g002861.t1.1.v5.5.exon.27;Parent=Cre01.g002861.t1.1.v5.5;pacid=30789341
chromosome_1	phytozomev13	CDS	514881	514940	.	+	0	ID=Cre01.g002861.t1.1.v5.5.CDS.26;Parent=Cre01.g002861.t1.1.v5.5;pacid=30789341
chromosome_1	phytozomev13	exon	515063	515147	.	+	.	ID=Cre01.g002861.t1.1.v5.5.exon.28;Parent=Cre01.g002861.t1.1.v5.5;pacid=30789341
chromosome_1	phytozomev13	CDS	515063	515147	.	+	0	ID=Cre01.g002861.t1.1.v5.5.CDS.27;Parent=Cre01.g002861.t1.1.v5.5;pacid=30789341
chromosome_1	phytozomev13	exon	515247	515292	.	+	.	ID=Cre01.g002861.t1.1.v5.5.exon.29;Parent=Cre01.g002861.t1.1.v5.5;pacid=30789341
chromosome_1	phytozomev13	CDS	515247	515292	.	+	2	ID=Cre01.g002861.t1.1.v5.5.CDS.28;Parent=Cre01.g002861.t1.1.v5.5;pacid=30789341
chromosome_1	phytozomev13	exon	515465	515570	.	+	.	ID=Cre01.g002861.t1.1.v5.5.exon.30;Parent=Cre01.g002861.t1.1.v5.5;pacid=30789341
chromosome_1	phytozomev13	CDS	515465	515570	.	+	1	ID=Cre01.g002861.t1.1.v5.5.CDS.29;Parent=Cre01.g002861.t1.1.v5.5;pacid=30789341
chromosome_1	phytozomev13	exon	515670	515759	.	+	.	ID=Cre01.g002861.t1.1.v5.5.exon.31;Parent=Cre01.g002861.t1.1.v5.5;pacid=30789341
chromosome_1	phytozomev13	CDS	515670	515759	.	+	0	ID=Cre01.g002861.t1.1.v5.5.CDS.30;Parent=Cre01.g002861.t1.1.v5.5;pacid=30789341
chromosome_1	phytozomev13	exon	515890	515961	.	+	.	ID=Cre01.g002861.t1.1.v5.5.exon.32;Parent=Cre01.g002861.t1.1.v5.5;pacid=30789341
chromosome_1	phytozomev13	CDS	515890	515961	.	+	0	ID=Cre01.g002861.t1.1.v5.5.CDS.31;Parent=Cre01.g002861.t1.1.v5.5;pacid=30789341
chromosome_1	phytozomev13	exon	516114	516192	.	+	.	ID=Cre01.g002861.t1.1.v5.5.exon.33;Parent=Cre01.g002861.t1.1.v5.5;pacid=30789341
chromosome_1	phytozomev13	CDS	516114	516192	.	+	0	ID=Cre01.g002861.t1.1.v5.5.CDS.32;Parent=Cre01.g002861.t1.1.v5.5;pacid=30789341
chromosome_1	phytozomev13	exon	516421	516479	.	+	.	ID=Cre01.g002861.t1.1.v5.5.exon.34;Parent=Cre01.g002861.t1.1.v5.5;pacid=30789341
chromosome_1	phytozomev13	CDS	516421	516479	.	+	2	ID=Cre01.g002861.t1.1.v5.5.CDS.33;Parent=Cre01.g002861.t1.1.v5.5;pacid=30789341
chromosome_1	phytozomev13	exon	516613	516689	.	+	.	ID=Cre01.g002861.t1.1.v5.5.exon.35;Parent=Cre01.g002861.t1.1.v5.5;pacid=30789341
chromosome_1	phytozomev13	CDS	516613	516689	.	+	0	ID=Cre01.g002861.t1.1.v5.5.CDS.34;Parent=Cre01.g002861.t1.1.v5.5;pacid=30789341
chromosome_1	phytozomev13	exon	517531	517621	.	+	.	ID=Cre01.g002861.t1.1.v5.5.exon.36;Parent=Cre01.g002861.t1.1.v5.5;pacid=30789341
chromosome_1	phytozomev13	CDS	517531	517621	.	+	1	ID=Cre01.g002861.t1.1.v5.5.CDS.35;Parent=Cre01.g002861.t1.1.v5.5;pacid=30789341
chromosome_1	phytozomev13	exon	517713	517877	.	+	.	ID=Cre01.g002861.t1.1.v5.5.exon.37;Parent=Cre01.g002861.t1.1.v5.5;pacid=30789341
chromosome_1	phytozomev13	CDS	517713	517877	.	+	0	ID=Cre01.g002861.t1.1.v5.5.CDS.36;Parent=Cre01.g002861.t1.1.v5.5;pacid=30789341
chromosome_1	phytozomev13	exon	518373	518575	.	+	.	ID=Cre01.g002861.t1.1.v5.5.exon.38;Parent=Cre01.g002861.t1.1.v5.5;pacid=30789341
chromosome_1	phytozomev13	CDS	518373	518575	.	+	0	ID=Cre01.g002861.t1.1.v5.5.CDS.37;Parent=Cre01.g002861.t1.1.v5.5;pacid=30789341
chromosome_1	phytozomev13	exon	518693	518827	.	+	.	ID=Cre01.g002861.t1.1.v5.5.exon.39;Parent=Cre01.g002861.t1.1.v5.5;pacid=30789341
chromosome_1	phytozomev13	CDS	518693	518827	.	+	1	ID=Cre01.g002861.t1.1.v5.5.CDS.38;Parent=Cre01.g002861.t1.1.v5.5;pacid=30789341
chromosome_1	phytozomev13	exon	519021	519095	.	+	.	ID=Cre01.g002861.t1.1.v5.5.exon.40;Parent=Cre01.g002861.t1.1.v5.5;pacid=30789341
chromosome_1	phytozomev13	CDS	519021	519095	.	+	1	ID=Cre01.g002861.t1.1.v5.5.CDS.39;Parent=Cre01.g002861.t1.1.v5.5;pacid=30789341
chromosome_1	phytozomev13	exon	519201	519233	.	+	.	ID=Cre01.g002861.t1.1.v5.5.exon.41;Parent=Cre01.g002861.t1.1.v5.5;pacid=30789341
chromosome_1	phytozomev13	CDS	519201	519233	.	+	1	ID=Cre01.g002861.t1.1.v5.5.CDS.40;Parent=Cre01.g002861.t1.1.v5.5;pacid=30789341
chromosome_1	phytozomev13	exon	519330	519519	.	+	.	ID=Cre01.g002861.t1.1.v5.5.exon.42;Parent=Cre01.g002861.t1.1.v5.5;pacid=30789341
chromosome_1	phytozomev13	CDS	519330	519519	.	+	1	ID=Cre01.g002861.t1.1.v5.5.CDS.41;Parent=Cre01.g002861.t1.1.v5.5;pacid=30789341
chromosome_1	phytozomev13	exon	519695	519733	.	+	.	ID=Cre01.g002861.t1.1.v5.5.exon.43;Parent=Cre01.g002861.t1.1.v5.5;pacid=30789341
chromosome_1	phytozomev13	CDS	519695	519733	.	+	0	ID=Cre01.g002861.t1.1.v5.5.CDS.42;Parent=Cre01.g002861.t1.1.v5.5;pacid=30789341
chromosome_1	phytozomev13	exon	519848	519894	.	+	.	ID=Cre01.g002861.t1.1.v5.5.exon.44;Parent=Cre01.g002861.t1.1.v5.5;pacid=30789341
chromosome_1	phytozomev13	CDS	519848	519894	.	+	0	ID=Cre01.g002861.t1.1.v5.5.CDS.43;Parent=Cre01.g002861.t1.1.v5.5;pacid=30789341
chromosome_1	phytozomev13	exon	520020	520076	.	+	.	ID=Cre01.g002861.t1.1.v5.5.exon.45;Parent=Cre01.g002861.t1.1.v5.5;pacid=30789341
chromosome_1	phytozomev13	CDS	520020	520076	.	+	1	ID=Cre01.g002861.t1.1.v5.5.CDS.44;Parent=Cre01.g002861.t1.1.v5.5;pacid=30789341
chromosome_1	phytozomev13	exon	520166	520279	.	+	.	ID=Cre01.g002861.t1.1.v5.5.exon.46;Parent=Cre01.g002861.t1.1.v5.5;pacid=30789341
chromosome_1	phytozomev13	CDS	520166	520279	.	+	1	ID=Cre01.g002861.t1.1.v5.5.CDS.45;Parent=Cre01.g002861.t1.1.v5.5;pacid=30789341
chromosome_1	phytozomev13	exon	520410	520611	.	+	.	ID=Cre01.g002861.t1.1.v5.5.exon.47;Parent=Cre01.g002861.t1.1.v5.5;pacid=30789341
chromosome_1	phytozomev13	CDS	520410	520611	.	+	1	ID=Cre01.g002861.t1.1.v5.5.CDS.46;Parent=Cre01.g002861.t1.1.v5.5;pacid=30789341
chromosome_1	phytozomev13	exon	520749	520831	.	+	.	ID=Cre01.g002861.t1.1.v5.5.exon.48;Parent=Cre01.g002861.t1.1.v5.5;pacid=30789341
chromosome_1	phytozomev13	CDS	520749	520831	.	+	0	ID=Cre01.g002861.t1.1.v5.5.CDS.47;Parent=Cre01.g002861.t1.1.v5.5;pacid=30789341
chromosome_1	phytozomev13	exon	520964	521327	.	+	.	ID=Cre01.g002861.t1.1.v5.5.exon.49;Parent=Cre01.g002861.t1.1.v5.5;pacid=30789341
chromosome_1	phytozomev13	CDS	520964	521327	.	+	1	ID=Cre01.g002861.t1.1.v5.5.CDS.48;Parent=Cre01.g002861.t1.1.v5.5;pacid=30789341
chromosome_1	phytozomev13	exon	521450	521478	.	+	.	ID=Cre01.g002861.t1.1.v5.5.exon.50;Parent=Cre01.g002861.t1.1.v5.5;pacid=30789341
chromosome_1	phytozomev13	CDS	521450	521478	.	+	0	ID=Cre01.g002861.t1.1.v5.5.CDS.49;Parent=Cre01.g002861.t1.1.v5.5;pacid=30789341
chromosome_1	phytozomev13	exon	521584	521719	.	+	.	ID=Cre01.g002861.t1.1.v5.5.exon.51;Parent=Cre01.g002861.t1.1.v5.5;pacid=30789341
chromosome_1	phytozomev13	CDS	521584	521719	.	+	1	ID=Cre01.g002861.t1.1.v5.5.CDS.50;Parent=Cre01.g002861.t1.1.v5.5;pacid=30789341
chromosome_1	phytozomev13	exon	521872	522165	.	+	.	ID=Cre01.g002861.t1.1.v5.5.exon.52;Parent=Cre01.g002861.t1.1.v5.5;pacid=30789341
chromosome_1	phytozomev13	CDS	521872	522165	.	+	0	ID=Cre01.g002861.t1.1.v5.5.CDS.51;Parent=Cre01.g002861.t1.1.v5.5;pacid=30789341
chromosome_1	phytozomev13	exon	522355	522469	.	+	.	ID=Cre01.g002861.t1.1.v5.5.exon.53;Parent=Cre01.g002861.t1.1.v5.5;pacid=30789341
chromosome_1	phytozomev13	CDS	522355	522469	.	+	0	ID=Cre01.g002861.t1.1.v5.5.CDS.52;Parent=Cre01.g002861.t1.1.v5.5;pacid=30789341
chromosome_1	phytozomev13	exon	522605	522672	.	+	.	ID=Cre01.g002861.t1.1.v5.5.exon.54;Parent=Cre01.g002861.t1.1.v5.5;pacid=30789341
chromosome_1	phytozomev13	CDS	522605	522672	.	+	2	ID=Cre01.g002861.t1.1.v5.5.CDS.53;Parent=Cre01.g002861.t1.1.v5.5;pacid=30789341
chromosome_1	phytozomev13	exon	522828	522884	.	+	.	ID=Cre01.g002861.t1.1.v5.5.exon.55;Parent=Cre01.g002861.t1.1.v5.5;pacid=30789341
chromosome_1	phytozomev13	CDS	522828	522884	.	+	0	ID=Cre01.g002861.t1.1.v5.5.CDS.54;Parent=Cre01.g002861.t1.1.v5.5;pacid=30789341
chromosome_1	phytozomev13	exon	523039	523122	.	+	.	ID=Cre01.g002861.t1.1.v5.5.exon.56;Parent=Cre01.g002861.t1.1.v5.5;pacid=30789341
chromosome_1	phytozomev13	CDS	523039	523122	.	+	0	ID=Cre01.g002861.t1.1.v5.5.CDS.55;Parent=Cre01.g002861.t1.1.v5.5;pacid=30789341
chromosome_1	phytozomev13	exon	523294	523428	.	+	.	ID=Cre01.g002861.t1.1.v5.5.exon.57;Parent=Cre01.g002861.t1.1.v5.5;pacid=30789341
chromosome_1	phytozomev13	CDS	523294	523428	.	+	0	ID=Cre01.g002861.t1.1.v5.5.CDS.56;Parent=Cre01.g002861.t1.1.v5.5;pacid=30789341
chromosome_1	phytozomev13	exon	523600	523780	.	+	.	ID=Cre01.g002861.t1.1.v5.5.exon.58;Parent=Cre01.g002861.t1.1.v5.5;pacid=30789341
chromosome_1	phytozomev13	CDS	523600	523780	.	+	0	ID=Cre01.g002861.t1.1.v5.5.CDS.57;Parent=Cre01.g002861.t1.1.v5.5;pacid=30789341
chromosome_1	phytozomev13	exon	523936	524052	.	+	.	ID=Cre01.g002861.t1.1.v5.5.exon.59;Parent=Cre01.g002861.t1.1.v5.5;pacid=30789341
chromosome_1	phytozomev13	CDS	523936	524052	.	+	2	ID=Cre01.g002861.t1.1.v5.5.CDS.58;Parent=Cre01.g002861.t1.1.v5.5;pacid=30789341
chromosome_1	phytozomev13	exon	524189	524373	.	+	.	ID=Cre01.g002861.t1.1.v5.5.exon.60;Parent=Cre01.g002861.t1.1.v5.5;pacid=30789341
chromosome_1	phytozomev13	CDS	524189	524373	.	+	2	ID=Cre01.g002861.t1.1.v5.5.CDS.59;Parent=Cre01.g002861.t1.1.v5.5;pacid=30789341
chromosome_1	phytozomev13	CDS	524502	525728	.	+	0	ID=Cre01.g002861.t1.1.v5.5.CDS.60;Parent=Cre01.g002861.t1.1.v5.5;pacid=30789341
chromosome_1	phytozomev13	exon	524502	527067	.	+	.	ID=Cre01.g002861.t1.1.v5.5.exon.61;Parent=Cre01.g002861.t1.1.v5.5;pacid=30789341
chromosome_1	phytozomev13	three_prime_UTR	525729	527067	.	+	.	ID=Cre01.g002861.t1.1.v5.5.three_prime_UTR.1;Parent=Cre01.g002861.t1.1.v5.5;pacid=30789341
###
chromosome_1	phytozomev13	gene	527090	528815	.	-	.	ID=Cre01.g002900.v5.5;Name=Cre01.g002900
chromosome_1	phytozomev13	mRNA	527090	528815	.	-	.	ID=Cre01.g002900.t1.2.v5.5;Parent=Cre01.g002900.v5.5;Name=Cre01.g002900.t1.2;pacid=30788964;longest=1
chromosome_1	phytozomev13	three_prime_UTR	527090	528052	.	-	.	ID=Cre01.g002900.t1.2.v5.5.three_prime_UTR.1;Parent=Cre01.g002900.t1.2.v5.5;pacid=30788964
chromosome_1	phytozomev13	exon	527090	528088	.	-	.	ID=Cre01.g002900.t1.2.v5.5.exon.4;Parent=Cre01.g002900.t1.2.v5.5;pacid=30788964
chromosome_1	phytozomev13	CDS	528053	528088	.	-	0	ID=Cre01.g002900.t1.2.v5.5.CDS.4;Parent=Cre01.g002900.t1.2.v5.5;pacid=30788964
chromosome_1	phytozomev13	exon	528197	528288	.	-	.	ID=Cre01.g002900.t1.2.v5.5.exon.3;Parent=Cre01.g002900.t1.2.v5.5;pacid=30788964
chromosome_1	phytozomev13	CDS	528197	528288	.	-	2	ID=Cre01.g002900.t1.2.v5.5.CDS.3;Parent=Cre01.g002900.t1.2.v5.5;pacid=30788964
chromosome_1	phytozomev13	exon	528435	528469	.	-	.	ID=Cre01.g002900.t1.2.v5.5.exon.2;Parent=Cre01.g002900.t1.2.v5.5;pacid=30788964
chromosome_1	phytozomev13	CDS	528435	528469	.	-	1	ID=Cre01.g002900.t1.2.v5.5.CDS.2;Parent=Cre01.g002900.t1.2.v5.5;pacid=30788964
chromosome_1	phytozomev13	CDS	528680	528747	.	-	0	ID=Cre01.g002900.t1.2.v5.5.CDS.1;Parent=Cre01.g002900.t1.2.v5.5;pacid=30788964
chromosome_1	phytozomev13	exon	528680	528815	.	-	.	ID=Cre01.g002900.t1.2.v5.5.exon.1;Parent=Cre01.g002900.t1.2.v5.5;pacid=30788964
chromosome_1	phytozomev13	five_prime_UTR	528748	528815	.	-	.	ID=Cre01.g002900.t1.2.v5.5.five_prime_UTR.1;Parent=Cre01.g002900.t1.2.v5.5;pacid=30788964
###
chromosome_1	phytozomev13	gene	528880	533195	.	-	.	ID=Cre01.g002950.v5.5;Name=Cre01.g002950
chromosome_1	phytozomev13	mRNA	528880	533195	.	-	.	ID=Cre01.g002950.t1.1.v5.5;Parent=Cre01.g002950.v5.5;Name=Cre01.g002950.t1.1;pacid=30788847;longest=1
chromosome_1	phytozomev13	three_prime_UTR	528880	529558	.	-	.	ID=Cre01.g002950.t1.1.v5.5.three_prime_UTR.1;Parent=Cre01.g002950.t1.1.v5.5;pacid=30788847
chromosome_1	phytozomev13	exon	528880	529688	.	-	.	ID=Cre01.g002950.t1.1.v5.5.exon.6;Parent=Cre01.g002950.t1.1.v5.5;pacid=30788847
chromosome_1	phytozomev13	CDS	529559	529688	.	-	1	ID=Cre01.g002950.t1.1.v5.5.CDS.6;Parent=Cre01.g002950.t1.1.v5.5;pacid=30788847
chromosome_1	phytozomev13	exon	530521	530798	.	-	.	ID=Cre01.g002950.t1.1.v5.5.exon.5;Parent=Cre01.g002950.t1.1.v5.5;pacid=30788847
chromosome_1	phytozomev13	CDS	530521	530798	.	-	0	ID=Cre01.g002950.t1.1.v5.5.CDS.5;Parent=Cre01.g002950.t1.1.v5.5;pacid=30788847
chromosome_1	phytozomev13	exon	531093	531647	.	-	.	ID=Cre01.g002950.t1.1.v5.5.exon.4;Parent=Cre01.g002950.t1.1.v5.5;pacid=30788847
chromosome_1	phytozomev13	CDS	531093	531647	.	-	0	ID=Cre01.g002950.t1.1.v5.5.CDS.4;Parent=Cre01.g002950.t1.1.v5.5;pacid=30788847
chromosome_1	phytozomev13	exon	531980	532432	.	-	.	ID=Cre01.g002950.t1.1.v5.5.exon.3;Parent=Cre01.g002950.t1.1.v5.5;pacid=30788847
chromosome_1	phytozomev13	CDS	531980	532432	.	-	0	ID=Cre01.g002950.t1.1.v5.5.CDS.3;Parent=Cre01.g002950.t1.1.v5.5;pacid=30788847
chromosome_1	phytozomev13	exon	532631	532708	.	-	.	ID=Cre01.g002950.t1.1.v5.5.exon.2;Parent=Cre01.g002950.t1.1.v5.5;pacid=30788847
chromosome_1	phytozomev13	CDS	532631	532708	.	-	0	ID=Cre01.g002950.t1.1.v5.5.CDS.2;Parent=Cre01.g002950.t1.1.v5.5;pacid=30788847
chromosome_1	phytozomev13	CDS	532954	532983	.	-	0	ID=Cre01.g002950.t1.1.v5.5.CDS.1;Parent=Cre01.g002950.t1.1.v5.5;pacid=30788847
chromosome_1	phytozomev13	exon	532954	533195	.	-	.	ID=Cre01.g002950.t1.1.v5.5.exon.1;Parent=Cre01.g002950.t1.1.v5.5;pacid=30788847
chromosome_1	phytozomev13	five_prime_UTR	532984	533195	.	-	.	ID=Cre01.g002950.t1.1.v5.5.five_prime_UTR.1;Parent=Cre01.g002950.t1.1.v5.5;pacid=30788847
###
chromosome_1	phytozomev13	gene	533296	537931	.	+	.	ID=Cre01.g003000.v5.5;Name=Cre01.g003000
chromosome_1	phytozomev13	mRNA	533296	537931	.	+	.	ID=Cre01.g003000.t1.1.v5.5;Parent=Cre01.g003000.v5.5;Name=Cre01.g003000.t1.1;pacid=30789230;longest=1
chromosome_1	phytozomev13	five_prime_UTR	533296	533546	.	+	.	ID=Cre01.g003000.t1.1.v5.5.five_prime_UTR.1;Parent=Cre01.g003000.t1.1.v5.5;pacid=30789230
chromosome_1	phytozomev13	exon	533296	533869	.	+	.	ID=Cre01.g003000.t1.1.v5.5.exon.1;Parent=Cre01.g003000.t1.1.v5.5;pacid=30789230
chromosome_1	phytozomev13	CDS	533547	533869	.	+	0	ID=Cre01.g003000.t1.1.v5.5.CDS.1;Parent=Cre01.g003000.t1.1.v5.5;pacid=30789230
chromosome_1	phytozomev13	exon	534189	534300	.	+	.	ID=Cre01.g003000.t1.1.v5.5.exon.2;Parent=Cre01.g003000.t1.1.v5.5;pacid=30789230
chromosome_1	phytozomev13	CDS	534189	534300	.	+	1	ID=Cre01.g003000.t1.1.v5.5.CDS.2;Parent=Cre01.g003000.t1.1.v5.5;pacid=30789230
chromosome_1	phytozomev13	exon	534484	534601	.	+	.	ID=Cre01.g003000.t1.1.v5.5.exon.3;Parent=Cre01.g003000.t1.1.v5.5;pacid=30789230
chromosome_1	phytozomev13	CDS	534484	534601	.	+	0	ID=Cre01.g003000.t1.1.v5.5.CDS.3;Parent=Cre01.g003000.t1.1.v5.5;pacid=30789230
chromosome_1	phytozomev13	exon	534949	535097	.	+	.	ID=Cre01.g003000.t1.1.v5.5.exon.4;Parent=Cre01.g003000.t1.1.v5.5;pacid=30789230
chromosome_1	phytozomev13	CDS	534949	535097	.	+	2	ID=Cre01.g003000.t1.1.v5.5.CDS.4;Parent=Cre01.g003000.t1.1.v5.5;pacid=30789230
chromosome_1	phytozomev13	exon	535372	535507	.	+	.	ID=Cre01.g003000.t1.1.v5.5.exon.5;Parent=Cre01.g003000.t1.1.v5.5;pacid=30789230
chromosome_1	phytozomev13	CDS	535372	535507	.	+	0	ID=Cre01.g003000.t1.1.v5.5.CDS.5;Parent=Cre01.g003000.t1.1.v5.5;pacid=30789230
chromosome_1	phytozomev13	exon	535729	535811	.	+	.	ID=Cre01.g003000.t1.1.v5.5.exon.6;Parent=Cre01.g003000.t1.1.v5.5;pacid=30789230
chromosome_1	phytozomev13	CDS	535729	535811	.	+	2	ID=Cre01.g003000.t1.1.v5.5.CDS.6;Parent=Cre01.g003000.t1.1.v5.5;pacid=30789230
chromosome_1	phytozomev13	exon	536093	536449	.	+	.	ID=Cre01.g003000.t1.1.v5.5.exon.7;Parent=Cre01.g003000.t1.1.v5.5;pacid=30789230
chromosome_1	phytozomev13	CDS	536093	536449	.	+	0	ID=Cre01.g003000.t1.1.v5.5.CDS.7;Parent=Cre01.g003000.t1.1.v5.5;pacid=30789230
chromosome_1	phytozomev13	CDS	536697	537836	.	+	0	ID=Cre01.g003000.t1.1.v5.5.CDS.8;Parent=Cre01.g003000.t1.1.v5.5;pacid=30789230
chromosome_1	phytozomev13	exon	536697	537931	.	+	.	ID=Cre01.g003000.t1.1.v5.5.exon.8;Parent=Cre01.g003000.t1.1.v5.5;pacid=30789230
chromosome_1	phytozomev13	three_prime_UTR	537837	537931	.	+	.	ID=Cre01.g003000.t1.1.v5.5.three_prime_UTR.1;Parent=Cre01.g003000.t1.1.v5.5;pacid=30789230
###
chromosome_1	phytozomev13	gene	538051	548685	.	-	.	ID=Cre01.g003050.v5.5;Name=Cre01.g003050
chromosome_1	phytozomev13	mRNA	538051	548685	.	-	.	ID=Cre01.g003050.t1.2.v5.5;Parent=Cre01.g003050.v5.5;Name=Cre01.g003050.t1.2;pacid=30788616;longest=1;geneName=SEC8
chromosome_1	phytozomev13	three_prime_UTR	538051	538465	.	-	.	ID=Cre01.g003050.t1.2.v5.5.three_prime_UTR.1;Parent=Cre01.g003050.t1.2.v5.5;pacid=30788616
chromosome_1	phytozomev13	exon	538051	539271	.	-	.	ID=Cre01.g003050.t1.2.v5.5.exon.20;Parent=Cre01.g003050.t1.2.v5.5;pacid=30788616
chromosome_1	phytozomev13	CDS	538466	539271	.	-	2	ID=Cre01.g003050.t1.2.v5.5.CDS.20;Parent=Cre01.g003050.t1.2.v5.5;pacid=30788616
chromosome_1	phytozomev13	exon	539460	539604	.	-	.	ID=Cre01.g003050.t1.2.v5.5.exon.19;Parent=Cre01.g003050.t1.2.v5.5;pacid=30788616
chromosome_1	phytozomev13	CDS	539460	539604	.	-	0	ID=Cre01.g003050.t1.2.v5.5.CDS.19;Parent=Cre01.g003050.t1.2.v5.5;pacid=30788616
chromosome_1	phytozomev13	exon	539759	539882	.	-	.	ID=Cre01.g003050.t1.2.v5.5.exon.18;Parent=Cre01.g003050.t1.2.v5.5;pacid=30788616
chromosome_1	phytozomev13	CDS	539759	539882	.	-	1	ID=Cre01.g003050.t1.2.v5.5.CDS.18;Parent=Cre01.g003050.t1.2.v5.5;pacid=30788616
chromosome_1	phytozomev13	exon	540029	540278	.	-	.	ID=Cre01.g003050.t1.2.v5.5.exon.17;Parent=Cre01.g003050.t1.2.v5.5;pacid=30788616
chromosome_1	phytozomev13	CDS	540029	540278	.	-	2	ID=Cre01.g003050.t1.2.v5.5.CDS.17;Parent=Cre01.g003050.t1.2.v5.5;pacid=30788616
chromosome_1	phytozomev13	exon	540575	540755	.	-	.	ID=Cre01.g003050.t1.2.v5.5.exon.16;Parent=Cre01.g003050.t1.2.v5.5;pacid=30788616
chromosome_1	phytozomev13	CDS	540575	540755	.	-	0	ID=Cre01.g003050.t1.2.v5.5.CDS.16;Parent=Cre01.g003050.t1.2.v5.5;pacid=30788616
chromosome_1	phytozomev13	exon	540890	541030	.	-	.	ID=Cre01.g003050.t1.2.v5.5.exon.15;Parent=Cre01.g003050.t1.2.v5.5;pacid=30788616
chromosome_1	phytozomev13	CDS	540890	541030	.	-	0	ID=Cre01.g003050.t1.2.v5.5.CDS.15;Parent=Cre01.g003050.t1.2.v5.5;pacid=30788616
chromosome_1	phytozomev13	exon	541301	541384	.	-	.	ID=Cre01.g003050.t1.2.v5.5.exon.14;Parent=Cre01.g003050.t1.2.v5.5;pacid=30788616
chromosome_1	phytozomev13	CDS	541301	541384	.	-	0	ID=Cre01.g003050.t1.2.v5.5.CDS.14;Parent=Cre01.g003050.t1.2.v5.5;pacid=30788616
chromosome_1	phytozomev13	exon	542813	543158	.	-	.	ID=Cre01.g003050.t1.2.v5.5.exon.13;Parent=Cre01.g003050.t1.2.v5.5;pacid=30788616
chromosome_1	phytozomev13	CDS	542813	543158	.	-	1	ID=Cre01.g003050.t1.2.v5.5.CDS.13;Parent=Cre01.g003050.t1.2.v5.5;pacid=30788616
chromosome_1	phytozomev13	exon	543463	543797	.	-	.	ID=Cre01.g003050.t1.2.v5.5.exon.12;Parent=Cre01.g003050.t1.2.v5.5;pacid=30788616
chromosome_1	phytozomev13	CDS	543463	543797	.	-	0	ID=Cre01.g003050.t1.2.v5.5.CDS.12;Parent=Cre01.g003050.t1.2.v5.5;pacid=30788616
chromosome_1	phytozomev13	exon	543945	544162	.	-	.	ID=Cre01.g003050.t1.2.v5.5.exon.11;Parent=Cre01.g003050.t1.2.v5.5;pacid=30788616
chromosome_1	phytozomev13	CDS	543945	544162	.	-	2	ID=Cre01.g003050.t1.2.v5.5.CDS.11;Parent=Cre01.g003050.t1.2.v5.5;pacid=30788616
chromosome_1	phytozomev13	exon	544542	544818	.	-	.	ID=Cre01.g003050.t1.2.v5.5.exon.10;Parent=Cre01.g003050.t1.2.v5.5;pacid=30788616
chromosome_1	phytozomev13	CDS	544542	544818	.	-	0	ID=Cre01.g003050.t1.2.v5.5.CDS.10;Parent=Cre01.g003050.t1.2.v5.5;pacid=30788616
chromosome_1	phytozomev13	exon	545101	545364	.	-	.	ID=Cre01.g003050.t1.2.v5.5.exon.9;Parent=Cre01.g003050.t1.2.v5.5;pacid=30788616
chromosome_1	phytozomev13	CDS	545101	545364	.	-	0	ID=Cre01.g003050.t1.2.v5.5.CDS.9;Parent=Cre01.g003050.t1.2.v5.5;pacid=30788616
chromosome_1	phytozomev13	exon	545543	545782	.	-	.	ID=Cre01.g003050.t1.2.v5.5.exon.8;Parent=Cre01.g003050.t1.2.v5.5;pacid=30788616
chromosome_1	phytozomev13	CDS	545543	545782	.	-	0	ID=Cre01.g003050.t1.2.v5.5.CDS.8;Parent=Cre01.g003050.t1.2.v5.5;pacid=30788616
chromosome_1	phytozomev13	exon	545932	545985	.	-	.	ID=Cre01.g003050.t1.2.v5.5.exon.7;Parent=Cre01.g003050.t1.2.v5.5;pacid=30788616
chromosome_1	phytozomev13	CDS	545932	545985	.	-	0	ID=Cre01.g003050.t1.2.v5.5.CDS.7;Parent=Cre01.g003050.t1.2.v5.5;pacid=30788616
chromosome_1	phytozomev13	exon	546103	546417	.	-	.	ID=Cre01.g003050.t1.2.v5.5.exon.6;Parent=Cre01.g003050.t1.2.v5.5;pacid=30788616
chromosome_1	phytozomev13	CDS	546103	546417	.	-	0	ID=Cre01.g003050.t1.2.v5.5.CDS.6;Parent=Cre01.g003050.t1.2.v5.5;pacid=30788616
chromosome_1	phytozomev13	exon	546657	546923	.	-	.	ID=Cre01.g003050.t1.2.v5.5.exon.5;Parent=Cre01.g003050.t1.2.v5.5;pacid=30788616
chromosome_1	phytozomev13	CDS	546657	546923	.	-	0	ID=Cre01.g003050.t1.2.v5.5.CDS.5;Parent=Cre01.g003050.t1.2.v5.5;pacid=30788616
chromosome_1	phytozomev13	exon	547140	547265	.	-	.	ID=Cre01.g003050.t1.2.v5.5.exon.4;Parent=Cre01.g003050.t1.2.v5.5;pacid=30788616
chromosome_1	phytozomev13	CDS	547140	547265	.	-	0	ID=Cre01.g003050.t1.2.v5.5.CDS.4;Parent=Cre01.g003050.t1.2.v5.5;pacid=30788616
chromosome_1	phytozomev13	exon	547460	547561	.	-	.	ID=Cre01.g003050.t1.2.v5.5.exon.3;Parent=Cre01.g003050.t1.2.v5.5;pacid=30788616
chromosome_1	phytozomev13	CDS	547460	547561	.	-	0	ID=Cre01.g003050.t1.2.v5.5.CDS.3;Parent=Cre01.g003050.t1.2.v5.5;pacid=30788616
chromosome_1	phytozomev13	exon	547786	547989	.	-	.	ID=Cre01.g003050.t1.2.v5.5.exon.2;Parent=Cre01.g003050.t1.2.v5.5;pacid=30788616
chromosome_1	phytozomev13	CDS	547786	547989	.	-	0	ID=Cre01.g003050.t1.2.v5.5.CDS.2;Parent=Cre01.g003050.t1.2.v5.5;pacid=30788616
chromosome_1	phytozomev13	CDS	548214	548372	.	-	0	ID=Cre01.g003050.t1.2.v5.5.CDS.1;Parent=Cre01.g003050.t1.2.v5.5;pacid=30788616
chromosome_1	phytozomev13	exon	548214	548685	.	-	.	ID=Cre01.g003050.t1.2.v5.5.exon.1;Parent=Cre01.g003050.t1.2.v5.5;pacid=30788616
chromosome_1	phytozomev13	five_prime_UTR	548373	548685	.	-	.	ID=Cre01.g003050.t1.2.v5.5.five_prime_UTR.1;Parent=Cre01.g003050.t1.2.v5.5;pacid=30788616
###
chromosome_1	phytozomev13	gene	548796	553667	.	+	.	ID=Cre01.g003100.v5.5;Name=Cre01.g003100
chromosome_1	phytozomev13	mRNA	548796	553667	.	+	.	ID=Cre01.g003100.t1.1.v5.5;Parent=Cre01.g003100.v5.5;Name=Cre01.g003100.t1.1;pacid=30788970;longest=1
chromosome_1	phytozomev13	five_prime_UTR	548796	549006	.	+	.	ID=Cre01.g003100.t1.1.v5.5.five_prime_UTR.1;Parent=Cre01.g003100.t1.1.v5.5;pacid=30788970
chromosome_1	phytozomev13	exon	548796	549174	.	+	.	ID=Cre01.g003100.t1.1.v5.5.exon.1;Parent=Cre01.g003100.t1.1.v5.5;pacid=30788970
chromosome_1	phytozomev13	CDS	549007	549174	.	+	0	ID=Cre01.g003100.t1.1.v5.5.CDS.1;Parent=Cre01.g003100.t1.1.v5.5;pacid=30788970
chromosome_1	phytozomev13	exon	549330	549500	.	+	.	ID=Cre01.g003100.t1.1.v5.5.exon.2;Parent=Cre01.g003100.t1.1.v5.5;pacid=30788970
chromosome_1	phytozomev13	CDS	549330	549500	.	+	0	ID=Cre01.g003100.t1.1.v5.5.CDS.2;Parent=Cre01.g003100.t1.1.v5.5;pacid=30788970
chromosome_1	phytozomev13	exon	549715	549960	.	+	.	ID=Cre01.g003100.t1.1.v5.5.exon.3;Parent=Cre01.g003100.t1.1.v5.5;pacid=30788970
chromosome_1	phytozomev13	CDS	549715	549960	.	+	0	ID=Cre01.g003100.t1.1.v5.5.CDS.3;Parent=Cre01.g003100.t1.1.v5.5;pacid=30788970
chromosome_1	phytozomev13	exon	550113	550216	.	+	.	ID=Cre01.g003100.t1.1.v5.5.exon.4;Parent=Cre01.g003100.t1.1.v5.5;pacid=30788970
chromosome_1	phytozomev13	CDS	550113	550216	.	+	0	ID=Cre01.g003100.t1.1.v5.5.CDS.4;Parent=Cre01.g003100.t1.1.v5.5;pacid=30788970
chromosome_1	phytozomev13	exon	550442	550544	.	+	.	ID=Cre01.g003100.t1.1.v5.5.exon.5;Parent=Cre01.g003100.t1.1.v5.5;pacid=30788970
chromosome_1	phytozomev13	CDS	550442	550544	.	+	1	ID=Cre01.g003100.t1.1.v5.5.CDS.5;Parent=Cre01.g003100.t1.1.v5.5;pacid=30788970
chromosome_1	phytozomev13	exon	550662	550746	.	+	.	ID=Cre01.g003100.t1.1.v5.5.exon.6;Parent=Cre01.g003100.t1.1.v5.5;pacid=30788970
chromosome_1	phytozomev13	CDS	550662	550746	.	+	0	ID=Cre01.g003100.t1.1.v5.5.CDS.6;Parent=Cre01.g003100.t1.1.v5.5;pacid=30788970
chromosome_1	phytozomev13	exon	550938	551076	.	+	.	ID=Cre01.g003100.t1.1.v5.5.exon.7;Parent=Cre01.g003100.t1.1.v5.5;pacid=30788970
chromosome_1	phytozomev13	CDS	550938	551076	.	+	2	ID=Cre01.g003100.t1.1.v5.5.CDS.7;Parent=Cre01.g003100.t1.1.v5.5;pacid=30788970
chromosome_1	phytozomev13	exon	551255	551597	.	+	.	ID=Cre01.g003100.t1.1.v5.5.exon.8;Parent=Cre01.g003100.t1.1.v5.5;pacid=30788970
chromosome_1	phytozomev13	CDS	551255	551597	.	+	1	ID=Cre01.g003100.t1.1.v5.5.CDS.8;Parent=Cre01.g003100.t1.1.v5.5;pacid=30788970
chromosome_1	phytozomev13	exon	551755	551888	.	+	.	ID=Cre01.g003100.t1.1.v5.5.exon.9;Parent=Cre01.g003100.t1.1.v5.5;pacid=30788970
chromosome_1	phytozomev13	CDS	551755	551888	.	+	0	ID=Cre01.g003100.t1.1.v5.5.CDS.9;Parent=Cre01.g003100.t1.1.v5.5;pacid=30788970
chromosome_1	phytozomev13	exon	552087	552388	.	+	.	ID=Cre01.g003100.t1.1.v5.5.exon.10;Parent=Cre01.g003100.t1.1.v5.5;pacid=30788970
chromosome_1	phytozomev13	CDS	552087	552388	.	+	1	ID=Cre01.g003100.t1.1.v5.5.CDS.10;Parent=Cre01.g003100.t1.1.v5.5;pacid=30788970
chromosome_1	phytozomev13	exon	552532	552656	.	+	.	ID=Cre01.g003100.t1.1.v5.5.exon.11;Parent=Cre01.g003100.t1.1.v5.5;pacid=30788970
chromosome_1	phytozomev13	CDS	552532	552656	.	+	2	ID=Cre01.g003100.t1.1.v5.5.CDS.11;Parent=Cre01.g003100.t1.1.v5.5;pacid=30788970
chromosome_1	phytozomev13	exon	552815	552883	.	+	.	ID=Cre01.g003100.t1.1.v5.5.exon.12;Parent=Cre01.g003100.t1.1.v5.5;pacid=30788970
chromosome_1	phytozomev13	CDS	552815	552883	.	+	0	ID=Cre01.g003100.t1.1.v5.5.CDS.12;Parent=Cre01.g003100.t1.1.v5.5;pacid=30788970
chromosome_1	phytozomev13	CDS	553214	553327	.	+	0	ID=Cre01.g003100.t1.1.v5.5.CDS.13;Parent=Cre01.g003100.t1.1.v5.5;pacid=30788970
chromosome_1	phytozomev13	exon	553214	553667	.	+	.	ID=Cre01.g003100.t1.1.v5.5.exon.13;Parent=Cre01.g003100.t1.1.v5.5;pacid=30788970
chromosome_1	phytozomev13	three_prime_UTR	553328	553667	.	+	.	ID=Cre01.g003100.t1.1.v5.5.three_prime_UTR.1;Parent=Cre01.g003100.t1.1.v5.5;pacid=30788970
chromosome_1	phytozomev13	mRNA	548796	553667	.	+	.	ID=Cre01.g003100.t2.1.v5.5;Parent=Cre01.g003100.v5.5;Name=Cre01.g003100.t2.1;pacid=30788971;longest=0
chromosome_1	phytozomev13	five_prime_UTR	548796	549006	.	+	.	ID=Cre01.g003100.t2.1.v5.5.five_prime_UTR.1;Parent=Cre01.g003100.t2.1.v5.5;pacid=30788971
chromosome_1	phytozomev13	exon	548796	549174	.	+	.	ID=Cre01.g003100.t2.1.v5.5.exon.1;Parent=Cre01.g003100.t2.1.v5.5;pacid=30788971
chromosome_1	phytozomev13	CDS	549007	549174	.	+	0	ID=Cre01.g003100.t2.1.v5.5.CDS.1;Parent=Cre01.g003100.t2.1.v5.5;pacid=30788971
chromosome_1	phytozomev13	exon	549330	549500	.	+	.	ID=Cre01.g003100.t2.1.v5.5.exon.2;Parent=Cre01.g003100.t2.1.v5.5;pacid=30788971
chromosome_1	phytozomev13	CDS	549330	549500	.	+	0	ID=Cre01.g003100.t2.1.v5.5.CDS.2;Parent=Cre01.g003100.t2.1.v5.5;pacid=30788971
chromosome_1	phytozomev13	exon	549715	549829	.	+	.	ID=Cre01.g003100.t2.1.v5.5.exon.3;Parent=Cre01.g003100.t2.1.v5.5;pacid=30788971
chromosome_1	phytozomev13	CDS	549715	549829	.	+	0	ID=Cre01.g003100.t2.1.v5.5.CDS.3;Parent=Cre01.g003100.t2.1.v5.5;pacid=30788971
chromosome_1	phytozomev13	exon	549933	549960	.	+	.	ID=Cre01.g003100.t2.1.v5.5.exon.4;Parent=Cre01.g003100.t2.1.v5.5;pacid=30788971
chromosome_1	phytozomev13	CDS	549933	549960	.	+	2	ID=Cre01.g003100.t2.1.v5.5.CDS.4;Parent=Cre01.g003100.t2.1.v5.5;pacid=30788971
chromosome_1	phytozomev13	exon	550049	550216	.	+	.	ID=Cre01.g003100.t2.1.v5.5.exon.5;Parent=Cre01.g003100.t2.1.v5.5;pacid=30788971
chromosome_1	phytozomev13	CDS	550049	550216	.	+	1	ID=Cre01.g003100.t2.1.v5.5.CDS.5;Parent=Cre01.g003100.t2.1.v5.5;pacid=30788971
chromosome_1	phytozomev13	exon	550442	550544	.	+	.	ID=Cre01.g003100.t2.1.v5.5.exon.6;Parent=Cre01.g003100.t2.1.v5.5;pacid=30788971
chromosome_1	phytozomev13	CDS	550442	550544	.	+	1	ID=Cre01.g003100.t2.1.v5.5.CDS.6;Parent=Cre01.g003100.t2.1.v5.5;pacid=30788971
chromosome_1	phytozomev13	exon	550662	550746	.	+	.	ID=Cre01.g003100.t2.1.v5.5.exon.7;Parent=Cre01.g003100.t2.1.v5.5;pacid=30788971
chromosome_1	phytozomev13	CDS	550662	550746	.	+	0	ID=Cre01.g003100.t2.1.v5.5.CDS.7;Parent=Cre01.g003100.t2.1.v5.5;pacid=30788971
chromosome_1	phytozomev13	exon	550938	551076	.	+	.	ID=Cre01.g003100.t2.1.v5.5.exon.8;Parent=Cre01.g003100.t2.1.v5.5;pacid=30788971
chromosome_1	phytozomev13	CDS	550938	551076	.	+	2	ID=Cre01.g003100.t2.1.v5.5.CDS.8;Parent=Cre01.g003100.t2.1.v5.5;pacid=30788971
chromosome_1	phytozomev13	exon	551255	551597	.	+	.	ID=Cre01.g003100.t2.1.v5.5.exon.9;Parent=Cre01.g003100.t2.1.v5.5;pacid=30788971
chromosome_1	phytozomev13	CDS	551255	551597	.	+	1	ID=Cre01.g003100.t2.1.v5.5.CDS.9;Parent=Cre01.g003100.t2.1.v5.5;pacid=30788971
chromosome_1	phytozomev13	exon	551755	551888	.	+	.	ID=Cre01.g003100.t2.1.v5.5.exon.10;Parent=Cre01.g003100.t2.1.v5.5;pacid=30788971
chromosome_1	phytozomev13	CDS	551755	551888	.	+	0	ID=Cre01.g003100.t2.1.v5.5.CDS.10;Parent=Cre01.g003100.t2.1.v5.5;pacid=30788971
chromosome_1	phytozomev13	exon	552087	552388	.	+	.	ID=Cre01.g003100.t2.1.v5.5.exon.11;Parent=Cre01.g003100.t2.1.v5.5;pacid=30788971
chromosome_1	phytozomev13	CDS	552087	552388	.	+	1	ID=Cre01.g003100.t2.1.v5.5.CDS.11;Parent=Cre01.g003100.t2.1.v5.5;pacid=30788971
chromosome_1	phytozomev13	exon	552532	552656	.	+	.	ID=Cre01.g003100.t2.1.v5.5.exon.12;Parent=Cre01.g003100.t2.1.v5.5;pacid=30788971
chromosome_1	phytozomev13	CDS	552532	552656	.	+	2	ID=Cre01.g003100.t2.1.v5.5.CDS.12;Parent=Cre01.g003100.t2.1.v5.5;pacid=30788971
chromosome_1	phytozomev13	exon	552815	552883	.	+	.	ID=Cre01.g003100.t2.1.v5.5.exon.13;Parent=Cre01.g003100.t2.1.v5.5;pacid=30788971
chromosome_1	phytozomev13	CDS	552815	552883	.	+	0	ID=Cre01.g003100.t2.1.v5.5.CDS.13;Parent=Cre01.g003100.t2.1.v5.5;pacid=30788971
chromosome_1	phytozomev13	CDS	553214	553327	.	+	0	ID=Cre01.g003100.t2.1.v5.5.CDS.14;Parent=Cre01.g003100.t2.1.v5.5;pacid=30788971
chromosome_1	phytozomev13	exon	553214	553667	.	+	.	ID=Cre01.g003100.t2.1.v5.5.exon.14;Parent=Cre01.g003100.t2.1.v5.5;pacid=30788971
chromosome_1	phytozomev13	three_prime_UTR	553328	553667	.	+	.	ID=Cre01.g003100.t2.1.v5.5.three_prime_UTR.1;Parent=Cre01.g003100.t2.1.v5.5;pacid=30788971
###
chromosome_1	phytozomev13	gene	553686	559455	.	-	.	ID=Cre01.g003150.v5.5;Name=Cre01.g003150
chromosome_1	phytozomev13	mRNA	553686	559455	.	-	.	ID=Cre01.g003150.t1.2.v5.5;Parent=Cre01.g003150.v5.5;Name=Cre01.g003150.t1.2;pacid=30789503;longest=1
chromosome_1	phytozomev13	three_prime_UTR	553686	554438	.	-	.	ID=Cre01.g003150.t1.2.v5.5.three_prime_UTR.1;Parent=Cre01.g003150.t1.2.v5.5;pacid=30789503
chromosome_1	phytozomev13	exon	553686	554540	.	-	.	ID=Cre01.g003150.t1.2.v5.5.exon.11;Parent=Cre01.g003150.t1.2.v5.5;pacid=30789503
chromosome_1	phytozomev13	CDS	554439	554540	.	-	0	ID=Cre01.g003150.t1.2.v5.5.CDS.11;Parent=Cre01.g003150.t1.2.v5.5;pacid=30789503
chromosome_1	phytozomev13	exon	554795	554872	.	-	.	ID=Cre01.g003150.t1.2.v5.5.exon.10;Parent=Cre01.g003150.t1.2.v5.5;pacid=30789503
chromosome_1	phytozomev13	CDS	554795	554872	.	-	0	ID=Cre01.g003150.t1.2.v5.5.CDS.10;Parent=Cre01.g003150.t1.2.v5.5;pacid=30789503
chromosome_1	phytozomev13	exon	555151	555268	.	-	.	ID=Cre01.g003150.t1.2.v5.5.exon.9;Parent=Cre01.g003150.t1.2.v5.5;pacid=30789503
chromosome_1	phytozomev13	CDS	555151	555268	.	-	1	ID=Cre01.g003150.t1.2.v5.5.CDS.9;Parent=Cre01.g003150.t1.2.v5.5;pacid=30789503
chromosome_1	phytozomev13	exon	555520	555725	.	-	.	ID=Cre01.g003150.t1.2.v5.5.exon.8;Parent=Cre01.g003150.t1.2.v5.5;pacid=30789503
chromosome_1	phytozomev13	CDS	555520	555725	.	-	0	ID=Cre01.g003150.t1.2.v5.5.CDS.8;Parent=Cre01.g003150.t1.2.v5.5;pacid=30789503
chromosome_1	phytozomev13	exon	556059	556980	.	-	.	ID=Cre01.g003150.t1.2.v5.5.exon.7;Parent=Cre01.g003150.t1.2.v5.5;pacid=30789503
chromosome_1	phytozomev13	CDS	556059	556980	.	-	1	ID=Cre01.g003150.t1.2.v5.5.CDS.7;Parent=Cre01.g003150.t1.2.v5.5;pacid=30789503
chromosome_1	phytozomev13	exon	557202	557398	.	-	.	ID=Cre01.g003150.t1.2.v5.5.exon.6;Parent=Cre01.g003150.t1.2.v5.5;pacid=30789503
chromosome_1	phytozomev13	CDS	557202	557398	.	-	0	ID=Cre01.g003150.t1.2.v5.5.CDS.6;Parent=Cre01.g003150.t1.2.v5.5;pacid=30789503
chromosome_1	phytozomev13	exon	557642	557856	.	-	.	ID=Cre01.g003150.t1.2.v5.5.exon.5;Parent=Cre01.g003150.t1.2.v5.5;pacid=30789503
chromosome_1	phytozomev13	CDS	557642	557856	.	-	2	ID=Cre01.g003150.t1.2.v5.5.CDS.5;Parent=Cre01.g003150.t1.2.v5.5;pacid=30789503
chromosome_1	phytozomev13	exon	558070	558199	.	-	.	ID=Cre01.g003150.t1.2.v5.5.exon.4;Parent=Cre01.g003150.t1.2.v5.5;pacid=30789503
chromosome_1	phytozomev13	CDS	558070	558199	.	-	0	ID=Cre01.g003150.t1.2.v5.5.CDS.4;Parent=Cre01.g003150.t1.2.v5.5;pacid=30789503
chromosome_1	phytozomev13	exon	558445	558707	.	-	.	ID=Cre01.g003150.t1.2.v5.5.exon.3;Parent=Cre01.g003150.t1.2.v5.5;pacid=30789503
chromosome_1	phytozomev13	CDS	558445	558707	.	-	2	ID=Cre01.g003150.t1.2.v5.5.CDS.3;Parent=Cre01.g003150.t1.2.v5.5;pacid=30789503
chromosome_1	phytozomev13	exon	558831	559013	.	-	.	ID=Cre01.g003150.t1.2.v5.5.exon.2;Parent=Cre01.g003150.t1.2.v5.5;pacid=30789503
chromosome_1	phytozomev13	CDS	558831	559013	.	-	2	ID=Cre01.g003150.t1.2.v5.5.CDS.2;Parent=Cre01.g003150.t1.2.v5.5;pacid=30789503
chromosome_1	phytozomev13	CDS	559156	559222	.	-	0	ID=Cre01.g003150.t1.2.v5.5.CDS.1;Parent=Cre01.g003150.t1.2.v5.5;pacid=30789503
chromosome_1	phytozomev13	exon	559156	559455	.	-	.	ID=Cre01.g003150.t1.2.v5.5.exon.1;Parent=Cre01.g003150.t1.2.v5.5;pacid=30789503
chromosome_1	phytozomev13	five_prime_UTR	559223	559455	.	-	.	ID=Cre01.g003150.t1.2.v5.5.five_prime_UTR.1;Parent=Cre01.g003150.t1.2.v5.5;pacid=30789503
###
chromosome_1	phytozomev13	gene	559606	563426	.	+	.	ID=Cre01.g003200.v5.5;Name=Cre01.g003200
chromosome_1	phytozomev13	mRNA	559606	563426	.	+	.	ID=Cre01.g003200.t1.2.v5.5;Parent=Cre01.g003200.v5.5;Name=Cre01.g003200.t1.2;pacid=30788898;longest=1
chromosome_1	phytozomev13	five_prime_UTR	559606	559682	.	+	.	ID=Cre01.g003200.t1.2.v5.5.five_prime_UTR.1;Parent=Cre01.g003200.t1.2.v5.5;pacid=30788898
chromosome_1	phytozomev13	exon	559606	559808	.	+	.	ID=Cre01.g003200.t1.2.v5.5.exon.1;Parent=Cre01.g003200.t1.2.v5.5;pacid=30788898
chromosome_1	phytozomev13	CDS	559683	559808	.	+	0	ID=Cre01.g003200.t1.2.v5.5.CDS.1;Parent=Cre01.g003200.t1.2.v5.5;pacid=30788898
chromosome_1	phytozomev13	exon	560019	560128	.	+	.	ID=Cre01.g003200.t1.2.v5.5.exon.2;Parent=Cre01.g003200.t1.2.v5.5;pacid=30788898
chromosome_1	phytozomev13	CDS	560019	560128	.	+	0	ID=Cre01.g003200.t1.2.v5.5.CDS.2;Parent=Cre01.g003200.t1.2.v5.5;pacid=30788898
chromosome_1	phytozomev13	exon	560290	560460	.	+	.	ID=Cre01.g003200.t1.2.v5.5.exon.3;Parent=Cre01.g003200.t1.2.v5.5;pacid=30788898
chromosome_1	phytozomev13	CDS	560290	560460	.	+	1	ID=Cre01.g003200.t1.2.v5.5.CDS.3;Parent=Cre01.g003200.t1.2.v5.5;pacid=30788898
chromosome_1	phytozomev13	exon	560662	560954	.	+	.	ID=Cre01.g003200.t1.2.v5.5.exon.4;Parent=Cre01.g003200.t1.2.v5.5;pacid=30788898
chromosome_1	phytozomev13	CDS	560662	560954	.	+	1	ID=Cre01.g003200.t1.2.v5.5.CDS.4;Parent=Cre01.g003200.t1.2.v5.5;pacid=30788898
chromosome_1	phytozomev13	exon	561151	561278	.	+	.	ID=Cre01.g003200.t1.2.v5.5.exon.5;Parent=Cre01.g003200.t1.2.v5.5;pacid=30788898
chromosome_1	phytozomev13	CDS	561151	561278	.	+	2	ID=Cre01.g003200.t1.2.v5.5.CDS.5;Parent=Cre01.g003200.t1.2.v5.5;pacid=30788898
chromosome_1	phytozomev13	exon	561483	561658	.	+	.	ID=Cre01.g003200.t1.2.v5.5.exon.6;Parent=Cre01.g003200.t1.2.v5.5;pacid=30788898
chromosome_1	phytozomev13	CDS	561483	561658	.	+	0	ID=Cre01.g003200.t1.2.v5.5.CDS.6;Parent=Cre01.g003200.t1.2.v5.5;pacid=30788898
chromosome_1	phytozomev13	exon	561882	562121	.	+	.	ID=Cre01.g003200.t1.2.v5.5.exon.7;Parent=Cre01.g003200.t1.2.v5.5;pacid=30788898
chromosome_1	phytozomev13	CDS	561882	562121	.	+	1	ID=Cre01.g003200.t1.2.v5.5.CDS.7;Parent=Cre01.g003200.t1.2.v5.5;pacid=30788898
chromosome_1	phytozomev13	CDS	562311	562542	.	+	1	ID=Cre01.g003200.t1.2.v5.5.CDS.8;Parent=Cre01.g003200.t1.2.v5.5;pacid=30788898
chromosome_1	phytozomev13	exon	562311	563426	.	+	.	ID=Cre01.g003200.t1.2.v5.5.exon.8;Parent=Cre01.g003200.t1.2.v5.5;pacid=30788898
chromosome_1	phytozomev13	three_prime_UTR	562543	563426	.	+	.	ID=Cre01.g003200.t1.2.v5.5.three_prime_UTR.1;Parent=Cre01.g003200.t1.2.v5.5;pacid=30788898
###
chromosome_1	phytozomev13	gene	566226	571627	.	+	.	ID=Cre01.g003300.v5.5;Name=Cre01.g003300
chromosome_1	phytozomev13	mRNA	566226	571627	.	+	.	ID=Cre01.g003300.t1.2.v5.5;Parent=Cre01.g003300.v5.5;Name=Cre01.g003300.t1.2;pacid=30789158;longest=1
chromosome_1	phytozomev13	five_prime_UTR	566226	566837	.	+	.	ID=Cre01.g003300.t1.2.v5.5.five_prime_UTR.1;Parent=Cre01.g003300.t1.2.v5.5;pacid=30789158
chromosome_1	phytozomev13	exon	566226	566895	.	+	.	ID=Cre01.g003300.t1.2.v5.5.exon.1;Parent=Cre01.g003300.t1.2.v5.5;pacid=30789158
chromosome_1	phytozomev13	CDS	566838	566895	.	+	0	ID=Cre01.g003300.t1.2.v5.5.CDS.1;Parent=Cre01.g003300.t1.2.v5.5;pacid=30789158
chromosome_1	phytozomev13	exon	567044	567069	.	+	.	ID=Cre01.g003300.t1.2.v5.5.exon.2;Parent=Cre01.g003300.t1.2.v5.5;pacid=30789158
chromosome_1	phytozomev13	CDS	567044	567069	.	+	2	ID=Cre01.g003300.t1.2.v5.5.CDS.2;Parent=Cre01.g003300.t1.2.v5.5;pacid=30789158
chromosome_1	phytozomev13	exon	567566	567662	.	+	.	ID=Cre01.g003300.t1.2.v5.5.exon.3;Parent=Cre01.g003300.t1.2.v5.5;pacid=30789158
chromosome_1	phytozomev13	CDS	567566	567662	.	+	0	ID=Cre01.g003300.t1.2.v5.5.CDS.3;Parent=Cre01.g003300.t1.2.v5.5;pacid=30789158
chromosome_1	phytozomev13	exon	567943	568031	.	+	.	ID=Cre01.g003300.t1.2.v5.5.exon.4;Parent=Cre01.g003300.t1.2.v5.5;pacid=30789158
chromosome_1	phytozomev13	CDS	567943	568031	.	+	2	ID=Cre01.g003300.t1.2.v5.5.CDS.4;Parent=Cre01.g003300.t1.2.v5.5;pacid=30789158
chromosome_1	phytozomev13	exon	568244	568396	.	+	.	ID=Cre01.g003300.t1.2.v5.5.exon.5;Parent=Cre01.g003300.t1.2.v5.5;pacid=30789158
chromosome_1	phytozomev13	CDS	568244	568396	.	+	0	ID=Cre01.g003300.t1.2.v5.5.CDS.5;Parent=Cre01.g003300.t1.2.v5.5;pacid=30789158
chromosome_1	phytozomev13	exon	568667	568748	.	+	.	ID=Cre01.g003300.t1.2.v5.5.exon.6;Parent=Cre01.g003300.t1.2.v5.5;pacid=30789158
chromosome_1	phytozomev13	CDS	568667	568748	.	+	0	ID=Cre01.g003300.t1.2.v5.5.CDS.6;Parent=Cre01.g003300.t1.2.v5.5;pacid=30789158
chromosome_1	phytozomev13	exon	569062	569180	.	+	.	ID=Cre01.g003300.t1.2.v5.5.exon.7;Parent=Cre01.g003300.t1.2.v5.5;pacid=30789158
chromosome_1	phytozomev13	CDS	569062	569180	.	+	2	ID=Cre01.g003300.t1.2.v5.5.CDS.7;Parent=Cre01.g003300.t1.2.v5.5;pacid=30789158
chromosome_1	phytozomev13	exon	569681	569807	.	+	.	ID=Cre01.g003300.t1.2.v5.5.exon.8;Parent=Cre01.g003300.t1.2.v5.5;pacid=30789158
chromosome_1	phytozomev13	CDS	569681	569807	.	+	0	ID=Cre01.g003300.t1.2.v5.5.CDS.8;Parent=Cre01.g003300.t1.2.v5.5;pacid=30789158
chromosome_1	phytozomev13	exon	570084	570193	.	+	.	ID=Cre01.g003300.t1.2.v5.5.exon.9;Parent=Cre01.g003300.t1.2.v5.5;pacid=30789158
chromosome_1	phytozomev13	CDS	570084	570193	.	+	2	ID=Cre01.g003300.t1.2.v5.5.CDS.9;Parent=Cre01.g003300.t1.2.v5.5;pacid=30789158
chromosome_1	phytozomev13	exon	570329	570398	.	+	.	ID=Cre01.g003300.t1.2.v5.5.exon.10;Parent=Cre01.g003300.t1.2.v5.5;pacid=30789158
chromosome_1	phytozomev13	CDS	570329	570398	.	+	0	ID=Cre01.g003300.t1.2.v5.5.CDS.10;Parent=Cre01.g003300.t1.2.v5.5;pacid=30789158
chromosome_1	phytozomev13	exon	570646	570778	.	+	.	ID=Cre01.g003300.t1.2.v5.5.exon.11;Parent=Cre01.g003300.t1.2.v5.5;pacid=30789158
chromosome_1	phytozomev13	CDS	570646	570778	.	+	2	ID=Cre01.g003300.t1.2.v5.5.CDS.11;Parent=Cre01.g003300.t1.2.v5.5;pacid=30789158
chromosome_1	phytozomev13	CDS	570956	571043	.	+	1	ID=Cre01.g003300.t1.2.v5.5.CDS.12;Parent=Cre01.g003300.t1.2.v5.5;pacid=30789158
chromosome_1	phytozomev13	exon	570956	571627	.	+	.	ID=Cre01.g003300.t1.2.v5.5.exon.12;Parent=Cre01.g003300.t1.2.v5.5;pacid=30789158
chromosome_1	phytozomev13	three_prime_UTR	571044	571627	.	+	.	ID=Cre01.g003300.t1.2.v5.5.three_prime_UTR.1;Parent=Cre01.g003300.t1.2.v5.5;pacid=30789158
###
chromosome_1	phytozomev13	gene	571710	577935	.	-	.	ID=Cre01.g003376.v5.5;Name=Cre01.g003376
chromosome_1	phytozomev13	mRNA	571710	577935	.	-	.	ID=Cre01.g003376.t1.1.v5.5;Parent=Cre01.g003376.v5.5;Name=Cre01.g003376.t1.1;pacid=30788350;longest=1
chromosome_1	phytozomev13	three_prime_UTR	571710	572329	.	-	.	ID=Cre01.g003376.t1.1.v5.5.three_prime_UTR.1;Parent=Cre01.g003376.t1.1.v5.5;pacid=30788350
chromosome_1	phytozomev13	exon	571710	572533	.	-	.	ID=Cre01.g003376.t1.1.v5.5.exon.14;Parent=Cre01.g003376.t1.1.v5.5;pacid=30788350
chromosome_1	phytozomev13	CDS	572330	572533	.	-	0	ID=Cre01.g003376.t1.1.v5.5.CDS.14;Parent=Cre01.g003376.t1.1.v5.5;pacid=30788350
chromosome_1	phytozomev13	exon	572739	573122	.	-	.	ID=Cre01.g003376.t1.1.v5.5.exon.13;Parent=Cre01.g003376.t1.1.v5.5;pacid=30788350
chromosome_1	phytozomev13	CDS	572739	573122	.	-	0	ID=Cre01.g003376.t1.1.v5.5.CDS.13;Parent=Cre01.g003376.t1.1.v5.5;pacid=30788350
chromosome_1	phytozomev13	exon	573311	573493	.	-	.	ID=Cre01.g003376.t1.1.v5.5.exon.12;Parent=Cre01.g003376.t1.1.v5.5;pacid=30788350
chromosome_1	phytozomev13	CDS	573311	573493	.	-	0	ID=Cre01.g003376.t1.1.v5.5.CDS.12;Parent=Cre01.g003376.t1.1.v5.5;pacid=30788350
chromosome_1	phytozomev13	exon	573677	573829	.	-	.	ID=Cre01.g003376.t1.1.v5.5.exon.11;Parent=Cre01.g003376.t1.1.v5.5;pacid=30788350
chromosome_1	phytozomev13	CDS	573677	573829	.	-	0	ID=Cre01.g003376.t1.1.v5.5.CDS.11;Parent=Cre01.g003376.t1.1.v5.5;pacid=30788350
chromosome_1	phytozomev13	exon	574046	574177	.	-	.	ID=Cre01.g003376.t1.1.v5.5.exon.10;Parent=Cre01.g003376.t1.1.v5.5;pacid=30788350
chromosome_1	phytozomev13	CDS	574046	574177	.	-	0	ID=Cre01.g003376.t1.1.v5.5.CDS.10;Parent=Cre01.g003376.t1.1.v5.5;pacid=30788350
chromosome_1	phytozomev13	exon	574399	574454	.	-	.	ID=Cre01.g003376.t1.1.v5.5.exon.9;Parent=Cre01.g003376.t1.1.v5.5;pacid=30788350
chromosome_1	phytozomev13	CDS	574399	574454	.	-	2	ID=Cre01.g003376.t1.1.v5.5.CDS.9;Parent=Cre01.g003376.t1.1.v5.5;pacid=30788350
chromosome_1	phytozomev13	exon	574720	574835	.	-	.	ID=Cre01.g003376.t1.1.v5.5.exon.8;Parent=Cre01.g003376.t1.1.v5.5;pacid=30788350
chromosome_1	phytozomev13	CDS	574720	574835	.	-	1	ID=Cre01.g003376.t1.1.v5.5.CDS.8;Parent=Cre01.g003376.t1.1.v5.5;pacid=30788350
chromosome_1	phytozomev13	exon	575013	575228	.	-	.	ID=Cre01.g003376.t1.1.v5.5.exon.7;Parent=Cre01.g003376.t1.1.v5.5;pacid=30788350
chromosome_1	phytozomev13	CDS	575013	575228	.	-	1	ID=Cre01.g003376.t1.1.v5.5.CDS.7;Parent=Cre01.g003376.t1.1.v5.5;pacid=30788350
chromosome_1	phytozomev13	exon	575489	575581	.	-	.	ID=Cre01.g003376.t1.1.v5.5.exon.6;Parent=Cre01.g003376.t1.1.v5.5;pacid=30788350
chromosome_1	phytozomev13	CDS	575489	575581	.	-	1	ID=Cre01.g003376.t1.1.v5.5.CDS.6;Parent=Cre01.g003376.t1.1.v5.5;pacid=30788350
chromosome_1	phytozomev13	exon	575842	575954	.	-	.	ID=Cre01.g003376.t1.1.v5.5.exon.5;Parent=Cre01.g003376.t1.1.v5.5;pacid=30788350
chromosome_1	phytozomev13	CDS	575842	575954	.	-	0	ID=Cre01.g003376.t1.1.v5.5.CDS.5;Parent=Cre01.g003376.t1.1.v5.5;pacid=30788350
chromosome_1	phytozomev13	exon	576137	576265	.	-	.	ID=Cre01.g003376.t1.1.v5.5.exon.4;Parent=Cre01.g003376.t1.1.v5.5;pacid=30788350
chromosome_1	phytozomev13	CDS	576137	576265	.	-	0	ID=Cre01.g003376.t1.1.v5.5.CDS.4;Parent=Cre01.g003376.t1.1.v5.5;pacid=30788350
chromosome_1	phytozomev13	exon	576714	576921	.	-	.	ID=Cre01.g003376.t1.1.v5.5.exon.3;Parent=Cre01.g003376.t1.1.v5.5;pacid=30788350
chromosome_1	phytozomev13	CDS	576714	576921	.	-	1	ID=Cre01.g003376.t1.1.v5.5.CDS.3;Parent=Cre01.g003376.t1.1.v5.5;pacid=30788350
chromosome_1	phytozomev13	exon	577127	577235	.	-	.	ID=Cre01.g003376.t1.1.v5.5.exon.2;Parent=Cre01.g003376.t1.1.v5.5;pacid=30788350
chromosome_1	phytozomev13	CDS	577127	577235	.	-	2	ID=Cre01.g003376.t1.1.v5.5.CDS.2;Parent=Cre01.g003376.t1.1.v5.5;pacid=30788350
chromosome_1	phytozomev13	CDS	577460	577646	.	-	0	ID=Cre01.g003376.t1.1.v5.5.CDS.1;Parent=Cre01.g003376.t1.1.v5.5;pacid=30788350
chromosome_1	phytozomev13	exon	577460	577935	.	-	.	ID=Cre01.g003376.t1.1.v5.5.exon.1;Parent=Cre01.g003376.t1.1.v5.5;pacid=30788350
chromosome_1	phytozomev13	five_prime_UTR	577647	577935	.	-	.	ID=Cre01.g003376.t1.1.v5.5.five_prime_UTR.1;Parent=Cre01.g003376.t1.1.v5.5;pacid=30788350
###
chromosome_1	phytozomev13	gene	578086	583100	.	+	.	ID=Cre01.g003450.v5.5;Name=Cre01.g003450
chromosome_1	phytozomev13	mRNA	578086	583100	.	+	.	ID=Cre01.g003450.t1.1.v5.5;Parent=Cre01.g003450.v5.5;Name=Cre01.g003450.t1.1;pacid=30789254;longest=1
chromosome_1	phytozomev13	five_prime_UTR	578086	578311	.	+	.	ID=Cre01.g003450.t1.1.v5.5.five_prime_UTR.1;Parent=Cre01.g003450.t1.1.v5.5;pacid=30789254
chromosome_1	phytozomev13	exon	578086	578376	.	+	.	ID=Cre01.g003450.t1.1.v5.5.exon.1;Parent=Cre01.g003450.t1.1.v5.5;pacid=30789254
chromosome_1	phytozomev13	CDS	578312	578376	.	+	0	ID=Cre01.g003450.t1.1.v5.5.CDS.1;Parent=Cre01.g003450.t1.1.v5.5;pacid=30789254
chromosome_1	phytozomev13	exon	578552	578689	.	+	.	ID=Cre01.g003450.t1.1.v5.5.exon.2;Parent=Cre01.g003450.t1.1.v5.5;pacid=30789254
chromosome_1	phytozomev13	CDS	578552	578689	.	+	1	ID=Cre01.g003450.t1.1.v5.5.CDS.2;Parent=Cre01.g003450.t1.1.v5.5;pacid=30789254
chromosome_1	phytozomev13	exon	578801	578992	.	+	.	ID=Cre01.g003450.t1.1.v5.5.exon.3;Parent=Cre01.g003450.t1.1.v5.5;pacid=30789254
chromosome_1	phytozomev13	CDS	578801	578992	.	+	1	ID=Cre01.g003450.t1.1.v5.5.CDS.3;Parent=Cre01.g003450.t1.1.v5.5;pacid=30789254
chromosome_1	phytozomev13	exon	579144	579237	.	+	.	ID=Cre01.g003450.t1.1.v5.5.exon.4;Parent=Cre01.g003450.t1.1.v5.5;pacid=30789254
chromosome_1	phytozomev13	CDS	579144	579237	.	+	1	ID=Cre01.g003450.t1.1.v5.5.CDS.4;Parent=Cre01.g003450.t1.1.v5.5;pacid=30789254
chromosome_1	phytozomev13	exon	579492	579922	.	+	.	ID=Cre01.g003450.t1.1.v5.5.exon.5;Parent=Cre01.g003450.t1.1.v5.5;pacid=30789254
chromosome_1	phytozomev13	CDS	579492	579922	.	+	0	ID=Cre01.g003450.t1.1.v5.5.CDS.5;Parent=Cre01.g003450.t1.1.v5.5;pacid=30789254
chromosome_1	phytozomev13	exon	580061	582113	.	+	.	ID=Cre01.g003450.t1.1.v5.5.exon.6;Parent=Cre01.g003450.t1.1.v5.5;pacid=30789254
chromosome_1	phytozomev13	CDS	580061	582113	.	+	1	ID=Cre01.g003450.t1.1.v5.5.CDS.6;Parent=Cre01.g003450.t1.1.v5.5;pacid=30789254
chromosome_1	phytozomev13	CDS	582362	582490	.	+	0	ID=Cre01.g003450.t1.1.v5.5.CDS.7;Parent=Cre01.g003450.t1.1.v5.5;pacid=30789254
chromosome_1	phytozomev13	exon	582362	583100	.	+	.	ID=Cre01.g003450.t1.1.v5.5.exon.7;Parent=Cre01.g003450.t1.1.v5.5;pacid=30789254
chromosome_1	phytozomev13	three_prime_UTR	582491	583100	.	+	.	ID=Cre01.g003450.t1.1.v5.5.three_prime_UTR.1;Parent=Cre01.g003450.t1.1.v5.5;pacid=30789254
chromosome_1	phytozomev13	mRNA	578086	583100	.	+	.	ID=Cre01.g003450.t2.1.v5.5;Parent=Cre01.g003450.v5.5;Name=Cre01.g003450.t2.1;pacid=30789255;longest=0
chromosome_1	phytozomev13	five_prime_UTR	578086	578311	.	+	.	ID=Cre01.g003450.t2.1.v5.5.five_prime_UTR.1;Parent=Cre01.g003450.t2.1.v5.5;pacid=30789255
chromosome_1	phytozomev13	exon	578086	578376	.	+	.	ID=Cre01.g003450.t2.1.v5.5.exon.1;Parent=Cre01.g003450.t2.1.v5.5;pacid=30789255
chromosome_1	phytozomev13	CDS	578312	578376	.	+	0	ID=Cre01.g003450.t2.1.v5.5.CDS.1;Parent=Cre01.g003450.t2.1.v5.5;pacid=30789255
chromosome_1	phytozomev13	exon	578552	578689	.	+	.	ID=Cre01.g003450.t2.1.v5.5.exon.2;Parent=Cre01.g003450.t2.1.v5.5;pacid=30789255
chromosome_1	phytozomev13	CDS	578552	578689	.	+	1	ID=Cre01.g003450.t2.1.v5.5.CDS.2;Parent=Cre01.g003450.t2.1.v5.5;pacid=30789255
chromosome_1	phytozomev13	exon	578801	578992	.	+	.	ID=Cre01.g003450.t2.1.v5.5.exon.3;Parent=Cre01.g003450.t2.1.v5.5;pacid=30789255
chromosome_1	phytozomev13	CDS	578801	578992	.	+	1	ID=Cre01.g003450.t2.1.v5.5.CDS.3;Parent=Cre01.g003450.t2.1.v5.5;pacid=30789255
chromosome_1	phytozomev13	exon	579144	579237	.	+	.	ID=Cre01.g003450.t2.1.v5.5.exon.4;Parent=Cre01.g003450.t2.1.v5.5;pacid=30789255
chromosome_1	phytozomev13	CDS	579144	579237	.	+	1	ID=Cre01.g003450.t2.1.v5.5.CDS.4;Parent=Cre01.g003450.t2.1.v5.5;pacid=30789255
chromosome_1	phytozomev13	exon	579492	579922	.	+	.	ID=Cre01.g003450.t2.1.v5.5.exon.5;Parent=Cre01.g003450.t2.1.v5.5;pacid=30789255
chromosome_1	phytozomev13	CDS	579492	579922	.	+	0	ID=Cre01.g003450.t2.1.v5.5.CDS.5;Parent=Cre01.g003450.t2.1.v5.5;pacid=30789255
chromosome_1	phytozomev13	exon	580064	582113	.	+	.	ID=Cre01.g003450.t2.1.v5.5.exon.6;Parent=Cre01.g003450.t2.1.v5.5;pacid=30789255
chromosome_1	phytozomev13	CDS	580064	582113	.	+	1	ID=Cre01.g003450.t2.1.v5.5.CDS.6;Parent=Cre01.g003450.t2.1.v5.5;pacid=30789255
chromosome_1	phytozomev13	CDS	582362	582490	.	+	0	ID=Cre01.g003450.t2.1.v5.5.CDS.7;Parent=Cre01.g003450.t2.1.v5.5;pacid=30789255
chromosome_1	phytozomev13	exon	582362	583100	.	+	.	ID=Cre01.g003450.t2.1.v5.5.exon.7;Parent=Cre01.g003450.t2.1.v5.5;pacid=30789255
chromosome_1	phytozomev13	three_prime_UTR	582491	583100	.	+	.	ID=Cre01.g003450.t2.1.v5.5.three_prime_UTR.1;Parent=Cre01.g003450.t2.1.v5.5;pacid=30789255
###
chromosome_1	phytozomev13	gene	583696	595687	.	+	.	ID=Cre01.g003463.v5.5;Name=Cre01.g003463
chromosome_1	phytozomev13	mRNA	583696	595687	.	+	.	ID=Cre01.g003463.t1.1.v5.5;Parent=Cre01.g003463.v5.5;Name=Cre01.g003463.t1.1;pacid=30789210;longest=1
chromosome_1	phytozomev13	five_prime_UTR	583696	583816	.	+	.	ID=Cre01.g003463.t1.1.v5.5.five_prime_UTR.1;Parent=Cre01.g003463.t1.1.v5.5;pacid=30789210
chromosome_1	phytozomev13	exon	583696	583948	.	+	.	ID=Cre01.g003463.t1.1.v5.5.exon.1;Parent=Cre01.g003463.t1.1.v5.5;pacid=30789210
chromosome_1	phytozomev13	CDS	583817	583948	.	+	0	ID=Cre01.g003463.t1.1.v5.5.CDS.1;Parent=Cre01.g003463.t1.1.v5.5;pacid=30789210
chromosome_1	phytozomev13	exon	584212	584244	.	+	.	ID=Cre01.g003463.t1.1.v5.5.exon.2;Parent=Cre01.g003463.t1.1.v5.5;pacid=30789210
chromosome_1	phytozomev13	CDS	584212	584244	.	+	0	ID=Cre01.g003463.t1.1.v5.5.CDS.2;Parent=Cre01.g003463.t1.1.v5.5;pacid=30789210
chromosome_1	phytozomev13	exon	584530	584741	.	+	.	ID=Cre01.g003463.t1.1.v5.5.exon.3;Parent=Cre01.g003463.t1.1.v5.5;pacid=30789210
chromosome_1	phytozomev13	CDS	584530	584741	.	+	0	ID=Cre01.g003463.t1.1.v5.5.CDS.3;Parent=Cre01.g003463.t1.1.v5.5;pacid=30789210
chromosome_1	phytozomev13	exon	584886	585009	.	+	.	ID=Cre01.g003463.t1.1.v5.5.exon.4;Parent=Cre01.g003463.t1.1.v5.5;pacid=30789210
chromosome_1	phytozomev13	CDS	584886	585009	.	+	1	ID=Cre01.g003463.t1.1.v5.5.CDS.4;Parent=Cre01.g003463.t1.1.v5.5;pacid=30789210
chromosome_1	phytozomev13	exon	585310	585459	.	+	.	ID=Cre01.g003463.t1.1.v5.5.exon.5;Parent=Cre01.g003463.t1.1.v5.5;pacid=30789210
chromosome_1	phytozomev13	CDS	585310	585459	.	+	0	ID=Cre01.g003463.t1.1.v5.5.CDS.5;Parent=Cre01.g003463.t1.1.v5.5;pacid=30789210
chromosome_1	phytozomev13	exon	585926	586069	.	+	.	ID=Cre01.g003463.t1.1.v5.5.exon.6;Parent=Cre01.g003463.t1.1.v5.5;pacid=30789210
chromosome_1	phytozomev13	CDS	585926	586069	.	+	0	ID=Cre01.g003463.t1.1.v5.5.CDS.6;Parent=Cre01.g003463.t1.1.v5.5;pacid=30789210
chromosome_1	phytozomev13	exon	586382	586615	.	+	.	ID=Cre01.g003463.t1.1.v5.5.exon.7;Parent=Cre01.g003463.t1.1.v5.5;pacid=30789210
chromosome_1	phytozomev13	CDS	586382	586615	.	+	0	ID=Cre01.g003463.t1.1.v5.5.CDS.7;Parent=Cre01.g003463.t1.1.v5.5;pacid=30789210
chromosome_1	phytozomev13	exon	586963	587037	.	+	.	ID=Cre01.g003463.t1.1.v5.5.exon.8;Parent=Cre01.g003463.t1.1.v5.5;pacid=30789210
chromosome_1	phytozomev13	CDS	586963	587037	.	+	0	ID=Cre01.g003463.t1.1.v5.5.CDS.8;Parent=Cre01.g003463.t1.1.v5.5;pacid=30789210
chromosome_1	phytozomev13	exon	587300	587417	.	+	.	ID=Cre01.g003463.t1.1.v5.5.exon.9;Parent=Cre01.g003463.t1.1.v5.5;pacid=30789210
chromosome_1	phytozomev13	CDS	587300	587417	.	+	0	ID=Cre01.g003463.t1.1.v5.5.CDS.9;Parent=Cre01.g003463.t1.1.v5.5;pacid=30789210
chromosome_1	phytozomev13	exon	587849	588005	.	+	.	ID=Cre01.g003463.t1.1.v5.5.exon.10;Parent=Cre01.g003463.t1.1.v5.5;pacid=30789210
chromosome_1	phytozomev13	CDS	587849	588005	.	+	2	ID=Cre01.g003463.t1.1.v5.5.CDS.10;Parent=Cre01.g003463.t1.1.v5.5;pacid=30789210
chromosome_1	phytozomev13	exon	588289	588405	.	+	.	ID=Cre01.g003463.t1.1.v5.5.exon.11;Parent=Cre01.g003463.t1.1.v5.5;pacid=30789210
chromosome_1	phytozomev13	CDS	588289	588405	.	+	1	ID=Cre01.g003463.t1.1.v5.5.CDS.11;Parent=Cre01.g003463.t1.1.v5.5;pacid=30789210
chromosome_1	phytozomev13	exon	590625	590751	.	+	.	ID=Cre01.g003463.t1.1.v5.5.exon.12;Parent=Cre01.g003463.t1.1.v5.5;pacid=30789210
chromosome_1	phytozomev13	CDS	590625	590751	.	+	1	ID=Cre01.g003463.t1.1.v5.5.CDS.12;Parent=Cre01.g003463.t1.1.v5.5;pacid=30789210
chromosome_1	phytozomev13	exon	591157	591278	.	+	.	ID=Cre01.g003463.t1.1.v5.5.exon.13;Parent=Cre01.g003463.t1.1.v5.5;pacid=30789210
chromosome_1	phytozomev13	CDS	591157	591278	.	+	0	ID=Cre01.g003463.t1.1.v5.5.CDS.13;Parent=Cre01.g003463.t1.1.v5.5;pacid=30789210
chromosome_1	phytozomev13	exon	591917	592193	.	+	.	ID=Cre01.g003463.t1.1.v5.5.exon.14;Parent=Cre01.g003463.t1.1.v5.5;pacid=30789210
chromosome_1	phytozomev13	CDS	591917	592193	.	+	1	ID=Cre01.g003463.t1.1.v5.5.CDS.14;Parent=Cre01.g003463.t1.1.v5.5;pacid=30789210
chromosome_1	phytozomev13	exon	592496	592663	.	+	.	ID=Cre01.g003463.t1.1.v5.5.exon.15;Parent=Cre01.g003463.t1.1.v5.5;pacid=30789210
chromosome_1	phytozomev13	CDS	592496	592663	.	+	0	ID=Cre01.g003463.t1.1.v5.5.CDS.15;Parent=Cre01.g003463.t1.1.v5.5;pacid=30789210
chromosome_1	phytozomev13	exon	593278	593469	.	+	.	ID=Cre01.g003463.t1.1.v5.5.exon.16;Parent=Cre01.g003463.t1.1.v5.5;pacid=30789210
chromosome_1	phytozomev13	CDS	593278	593469	.	+	0	ID=Cre01.g003463.t1.1.v5.5.CDS.16;Parent=Cre01.g003463.t1.1.v5.5;pacid=30789210
chromosome_1	phytozomev13	exon	593897	594016	.	+	.	ID=Cre01.g003463.t1.1.v5.5.exon.17;Parent=Cre01.g003463.t1.1.v5.5;pacid=30789210
chromosome_1	phytozomev13	CDS	593897	594016	.	+	0	ID=Cre01.g003463.t1.1.v5.5.CDS.17;Parent=Cre01.g003463.t1.1.v5.5;pacid=30789210
chromosome_1	phytozomev13	exon	594281	594334	.	+	.	ID=Cre01.g003463.t1.1.v5.5.exon.18;Parent=Cre01.g003463.t1.1.v5.5;pacid=30789210
chromosome_1	phytozomev13	CDS	594281	594334	.	+	0	ID=Cre01.g003463.t1.1.v5.5.CDS.18;Parent=Cre01.g003463.t1.1.v5.5;pacid=30789210
chromosome_1	phytozomev13	exon	594599	594733	.	+	.	ID=Cre01.g003463.t1.1.v5.5.exon.19;Parent=Cre01.g003463.t1.1.v5.5;pacid=30789210
chromosome_1	phytozomev13	CDS	594599	594733	.	+	0	ID=Cre01.g003463.t1.1.v5.5.CDS.19;Parent=Cre01.g003463.t1.1.v5.5;pacid=30789210
chromosome_1	phytozomev13	CDS	594939	595103	.	+	0	ID=Cre01.g003463.t1.1.v5.5.CDS.20;Parent=Cre01.g003463.t1.1.v5.5;pacid=30789210
chromosome_1	phytozomev13	exon	594939	595687	.	+	.	ID=Cre01.g003463.t1.1.v5.5.exon.20;Parent=Cre01.g003463.t1.1.v5.5;pacid=30789210
chromosome_1	phytozomev13	three_prime_UTR	595104	595687	.	+	.	ID=Cre01.g003463.t1.1.v5.5.three_prime_UTR.1;Parent=Cre01.g003463.t1.1.v5.5;pacid=30789210
###
chromosome_1	phytozomev13	gene	595705	601865	.	-	.	ID=Cre01.g003475.v5.5;Name=Cre01.g003475
chromosome_1	phytozomev13	mRNA	595705	601865	.	-	.	ID=Cre01.g003475.t1.1.v5.5;Parent=Cre01.g003475.v5.5;Name=Cre01.g003475.t1.1;pacid=30788550;longest=1
chromosome_1	phytozomev13	three_prime_UTR	595705	596338	.	-	.	ID=Cre01.g003475.t1.1.v5.5.three_prime_UTR.1;Parent=Cre01.g003475.t1.1.v5.5;pacid=30788550
chromosome_1	phytozomev13	exon	595705	596917	.	-	.	ID=Cre01.g003475.t1.1.v5.5.exon.12;Parent=Cre01.g003475.t1.1.v5.5;pacid=30788550
chromosome_1	phytozomev13	CDS	596339	596917	.	-	0	ID=Cre01.g003475.t1.1.v5.5.CDS.12;Parent=Cre01.g003475.t1.1.v5.5;pacid=30788550
chromosome_1	phytozomev13	exon	597263	597412	.	-	.	ID=Cre01.g003475.t1.1.v5.5.exon.11;Parent=Cre01.g003475.t1.1.v5.5;pacid=30788550
chromosome_1	phytozomev13	CDS	597263	597412	.	-	0	ID=Cre01.g003475.t1.1.v5.5.CDS.11;Parent=Cre01.g003475.t1.1.v5.5;pacid=30788550
chromosome_1	phytozomev13	exon	597610	597665	.	-	.	ID=Cre01.g003475.t1.1.v5.5.exon.10;Parent=Cre01.g003475.t1.1.v5.5;pacid=30788550
chromosome_1	phytozomev13	CDS	597610	597665	.	-	2	ID=Cre01.g003475.t1.1.v5.5.CDS.10;Parent=Cre01.g003475.t1.1.v5.5;pacid=30788550
chromosome_1	phytozomev13	exon	597988	598198	.	-	.	ID=Cre01.g003475.t1.1.v5.5.exon.9;Parent=Cre01.g003475.t1.1.v5.5;pacid=30788550
chromosome_1	phytozomev13	CDS	597988	598198	.	-	0	ID=Cre01.g003475.t1.1.v5.5.CDS.9;Parent=Cre01.g003475.t1.1.v5.5;pacid=30788550
chromosome_1	phytozomev13	exon	599260	599377	.	-	.	ID=Cre01.g003475.t1.1.v5.5.exon.8;Parent=Cre01.g003475.t1.1.v5.5;pacid=30788550
chromosome_1	phytozomev13	CDS	599260	599377	.	-	1	ID=Cre01.g003475.t1.1.v5.5.CDS.8;Parent=Cre01.g003475.t1.1.v5.5;pacid=30788550
chromosome_1	phytozomev13	exon	599596	599660	.	-	.	ID=Cre01.g003475.t1.1.v5.5.exon.7;Parent=Cre01.g003475.t1.1.v5.5;pacid=30788550
chromosome_1	phytozomev13	CDS	599596	599660	.	-	0	ID=Cre01.g003475.t1.1.v5.5.CDS.7;Parent=Cre01.g003475.t1.1.v5.5;pacid=30788550
chromosome_1	phytozomev13	exon	599870	600134	.	-	.	ID=Cre01.g003475.t1.1.v5.5.exon.6;Parent=Cre01.g003475.t1.1.v5.5;pacid=30788550
chromosome_1	phytozomev13	CDS	599870	600134	.	-	1	ID=Cre01.g003475.t1.1.v5.5.CDS.6;Parent=Cre01.g003475.t1.1.v5.5;pacid=30788550
chromosome_1	phytozomev13	exon	600337	600433	.	-	.	ID=Cre01.g003475.t1.1.v5.5.exon.5;Parent=Cre01.g003475.t1.1.v5.5;pacid=30788550
chromosome_1	phytozomev13	CDS	600337	600433	.	-	2	ID=Cre01.g003475.t1.1.v5.5.CDS.5;Parent=Cre01.g003475.t1.1.v5.5;pacid=30788550
chromosome_1	phytozomev13	exon	600586	600740	.	-	.	ID=Cre01.g003475.t1.1.v5.5.exon.4;Parent=Cre01.g003475.t1.1.v5.5;pacid=30788550
chromosome_1	phytozomev13	CDS	600586	600740	.	-	1	ID=Cre01.g003475.t1.1.v5.5.CDS.4;Parent=Cre01.g003475.t1.1.v5.5;pacid=30788550
chromosome_1	phytozomev13	exon	601171	601313	.	-	.	ID=Cre01.g003475.t1.1.v5.5.exon.3;Parent=Cre01.g003475.t1.1.v5.5;pacid=30788550
chromosome_1	phytozomev13	CDS	601171	601313	.	-	0	ID=Cre01.g003475.t1.1.v5.5.CDS.3;Parent=Cre01.g003475.t1.1.v5.5;pacid=30788550
chromosome_1	phytozomev13	exon	601528	601579	.	-	.	ID=Cre01.g003475.t1.1.v5.5.exon.2;Parent=Cre01.g003475.t1.1.v5.5;pacid=30788550
chromosome_1	phytozomev13	CDS	601528	601579	.	-	1	ID=Cre01.g003475.t1.1.v5.5.CDS.2;Parent=Cre01.g003475.t1.1.v5.5;pacid=30788550
chromosome_1	phytozomev13	CDS	601743	601801	.	-	0	ID=Cre01.g003475.t1.1.v5.5.CDS.1;Parent=Cre01.g003475.t1.1.v5.5;pacid=30788550
chromosome_1	phytozomev13	exon	601743	601865	.	-	.	ID=Cre01.g003475.t1.1.v5.5.exon.1;Parent=Cre01.g003475.t1.1.v5.5;pacid=30788550
chromosome_1	phytozomev13	five_prime_UTR	601802	601865	.	-	.	ID=Cre01.g003475.t1.1.v5.5.five_prime_UTR.1;Parent=Cre01.g003475.t1.1.v5.5;pacid=30788550
###
chromosome_1	phytozomev13	gene	602371	606855	.	-	.	ID=Cre01.g003487.v5.5;Name=Cre01.g003487
chromosome_1	phytozomev13	mRNA	602371	606855	.	-	.	ID=Cre01.g003487.t1.1.v5.5;Parent=Cre01.g003487.v5.5;Name=Cre01.g003487.t1.1;pacid=30789160;longest=1
chromosome_1	phytozomev13	three_prime_UTR	602371	602966	.	-	.	ID=Cre01.g003487.t1.1.v5.5.three_prime_UTR.1;Parent=Cre01.g003487.t1.1.v5.5;pacid=30789160
chromosome_1	phytozomev13	exon	602371	603030	.	-	.	ID=Cre01.g003487.t1.1.v5.5.exon.8;Parent=Cre01.g003487.t1.1.v5.5;pacid=30789160
chromosome_1	phytozomev13	CDS	602967	603030	.	-	1	ID=Cre01.g003487.t1.1.v5.5.CDS.8;Parent=Cre01.g003487.t1.1.v5.5;pacid=30789160
chromosome_1	phytozomev13	exon	603425	603566	.	-	.	ID=Cre01.g003487.t1.1.v5.5.exon.7;Parent=Cre01.g003487.t1.1.v5.5;pacid=30789160
chromosome_1	phytozomev13	CDS	603425	603566	.	-	2	ID=Cre01.g003487.t1.1.v5.5.CDS.7;Parent=Cre01.g003487.t1.1.v5.5;pacid=30789160
chromosome_1	phytozomev13	exon	603784	603961	.	-	.	ID=Cre01.g003487.t1.1.v5.5.exon.6;Parent=Cre01.g003487.t1.1.v5.5;pacid=30789160
chromosome_1	phytozomev13	CDS	603784	603961	.	-	0	ID=Cre01.g003487.t1.1.v5.5.CDS.6;Parent=Cre01.g003487.t1.1.v5.5;pacid=30789160
chromosome_1	phytozomev13	exon	604456	604578	.	-	.	ID=Cre01.g003487.t1.1.v5.5.exon.5;Parent=Cre01.g003487.t1.1.v5.5;pacid=30789160
chromosome_1	phytozomev13	CDS	604456	604578	.	-	0	ID=Cre01.g003487.t1.1.v5.5.CDS.5;Parent=Cre01.g003487.t1.1.v5.5;pacid=30789160
chromosome_1	phytozomev13	exon	604934	605071	.	-	.	ID=Cre01.g003487.t1.1.v5.5.exon.4;Parent=Cre01.g003487.t1.1.v5.5;pacid=30789160
chromosome_1	phytozomev13	CDS	604934	605071	.	-	0	ID=Cre01.g003487.t1.1.v5.5.CDS.4;Parent=Cre01.g003487.t1.1.v5.5;pacid=30789160
chromosome_1	phytozomev13	exon	605363	605938	.	-	.	ID=Cre01.g003487.t1.1.v5.5.exon.3;Parent=Cre01.g003487.t1.1.v5.5;pacid=30789160
chromosome_1	phytozomev13	CDS	605363	605938	.	-	0	ID=Cre01.g003487.t1.1.v5.5.CDS.3;Parent=Cre01.g003487.t1.1.v5.5;pacid=30789160
chromosome_1	phytozomev13	exon	606092	606150	.	-	.	ID=Cre01.g003487.t1.1.v5.5.exon.2;Parent=Cre01.g003487.t1.1.v5.5;pacid=30789160
chromosome_1	phytozomev13	CDS	606092	606150	.	-	2	ID=Cre01.g003487.t1.1.v5.5.CDS.2;Parent=Cre01.g003487.t1.1.v5.5;pacid=30789160
chromosome_1	phytozomev13	CDS	606274	606619	.	-	0	ID=Cre01.g003487.t1.1.v5.5.CDS.1;Parent=Cre01.g003487.t1.1.v5.5;pacid=30789160
chromosome_1	phytozomev13	exon	606274	606855	.	-	.	ID=Cre01.g003487.t1.1.v5.5.exon.1;Parent=Cre01.g003487.t1.1.v5.5;pacid=30789160
chromosome_1	phytozomev13	five_prime_UTR	606620	606855	.	-	.	ID=Cre01.g003487.t1.1.v5.5.five_prime_UTR.1;Parent=Cre01.g003487.t1.1.v5.5;pacid=30789160
###
chromosome_1	phytozomev13	gene	606956	626077	.	+	.	ID=Cre01.g003500.v5.5;Name=Cre01.g003500
chromosome_1	phytozomev13	mRNA	606956	626077	.	+	.	ID=Cre01.g003500.t1.2.v5.5;Parent=Cre01.g003500.v5.5;Name=Cre01.g003500.t1.2;pacid=30789121;longest=1;geneName=MSH2
chromosome_1	phytozomev13	five_prime_UTR	606956	607104	.	+	.	ID=Cre01.g003500.t1.2.v5.5.five_prime_UTR.1;Parent=Cre01.g003500.t1.2.v5.5;pacid=30789121
chromosome_1	phytozomev13	exon	606956	607188	.	+	.	ID=Cre01.g003500.t1.2.v5.5.exon.1;Parent=Cre01.g003500.t1.2.v5.5;pacid=30789121
chromosome_1	phytozomev13	CDS	607105	607188	.	+	0	ID=Cre01.g003500.t1.2.v5.5.CDS.1;Parent=Cre01.g003500.t1.2.v5.5;pacid=30789121
chromosome_1	phytozomev13	exon	607420	607505	.	+	.	ID=Cre01.g003500.t1.2.v5.5.exon.2;Parent=Cre01.g003500.t1.2.v5.5;pacid=30789121
chromosome_1	phytozomev13	CDS	607420	607505	.	+	0	ID=Cre01.g003500.t1.2.v5.5.CDS.2;Parent=Cre01.g003500.t1.2.v5.5;pacid=30789121
chromosome_1	phytozomev13	exon	607721	607817	.	+	.	ID=Cre01.g003500.t1.2.v5.5.exon.3;Parent=Cre01.g003500.t1.2.v5.5;pacid=30789121
chromosome_1	phytozomev13	CDS	607721	607817	.	+	1	ID=Cre01.g003500.t1.2.v5.5.CDS.3;Parent=Cre01.g003500.t1.2.v5.5;pacid=30789121
chromosome_1	phytozomev13	exon	608145	608495	.	+	.	ID=Cre01.g003500.t1.2.v5.5.exon.4;Parent=Cre01.g003500.t1.2.v5.5;pacid=30789121
chromosome_1	phytozomev13	CDS	608145	608495	.	+	0	ID=Cre01.g003500.t1.2.v5.5.CDS.4;Parent=Cre01.g003500.t1.2.v5.5;pacid=30789121
chromosome_1	phytozomev13	exon	608802	608815	.	+	.	ID=Cre01.g003500.t1.2.v5.5.exon.5;Parent=Cre01.g003500.t1.2.v5.5;pacid=30789121
chromosome_1	phytozomev13	CDS	608802	608815	.	+	0	ID=Cre01.g003500.t1.2.v5.5.CDS.5;Parent=Cre01.g003500.t1.2.v5.5;pacid=30789121
chromosome_1	phytozomev13	exon	610146	610291	.	+	.	ID=Cre01.g003500.t1.2.v5.5.exon.6;Parent=Cre01.g003500.t1.2.v5.5;pacid=30789121
chromosome_1	phytozomev13	CDS	610146	610291	.	+	1	ID=Cre01.g003500.t1.2.v5.5.CDS.6;Parent=Cre01.g003500.t1.2.v5.5;pacid=30789121
chromosome_1	phytozomev13	exon	610647	610746	.	+	.	ID=Cre01.g003500.t1.2.v5.5.exon.7;Parent=Cre01.g003500.t1.2.v5.5;pacid=30789121
chromosome_1	phytozomev13	CDS	610647	610746	.	+	2	ID=Cre01.g003500.t1.2.v5.5.CDS.7;Parent=Cre01.g003500.t1.2.v5.5;pacid=30789121
chromosome_1	phytozomev13	exon	611485	611677	.	+	.	ID=Cre01.g003500.t1.2.v5.5.exon.8;Parent=Cre01.g003500.t1.2.v5.5;pacid=30789121
chromosome_1	phytozomev13	CDS	611485	611677	.	+	1	ID=Cre01.g003500.t1.2.v5.5.CDS.8;Parent=Cre01.g003500.t1.2.v5.5;pacid=30789121
chromosome_1	phytozomev13	exon	611969	612146	.	+	.	ID=Cre01.g003500.t1.2.v5.5.exon.9;Parent=Cre01.g003500.t1.2.v5.5;pacid=30789121
chromosome_1	phytozomev13	CDS	611969	612146	.	+	0	ID=Cre01.g003500.t1.2.v5.5.CDS.9;Parent=Cre01.g003500.t1.2.v5.5;pacid=30789121
chromosome_1	phytozomev13	exon	612743	612844	.	+	.	ID=Cre01.g003500.t1.2.v5.5.exon.10;Parent=Cre01.g003500.t1.2.v5.5;pacid=30789121
chromosome_1	phytozomev13	CDS	612743	612844	.	+	2	ID=Cre01.g003500.t1.2.v5.5.CDS.10;Parent=Cre01.g003500.t1.2.v5.5;pacid=30789121
chromosome_1	phytozomev13	exon	613099	613351	.	+	.	ID=Cre01.g003500.t1.2.v5.5.exon.11;Parent=Cre01.g003500.t1.2.v5.5;pacid=30789121
chromosome_1	phytozomev13	CDS	613099	613351	.	+	2	ID=Cre01.g003500.t1.2.v5.5.CDS.11;Parent=Cre01.g003500.t1.2.v5.5;pacid=30789121
chromosome_1	phytozomev13	exon	613579	613624	.	+	.	ID=Cre01.g003500.t1.2.v5.5.exon.12;Parent=Cre01.g003500.t1.2.v5.5;pacid=30789121
chromosome_1	phytozomev13	CDS	613579	613624	.	+	1	ID=Cre01.g003500.t1.2.v5.5.CDS.12;Parent=Cre01.g003500.t1.2.v5.5;pacid=30789121
chromosome_1	phytozomev13	exon	613773	614060	.	+	.	ID=Cre01.g003500.t1.2.v5.5.exon.13;Parent=Cre01.g003500.t1.2.v5.5;pacid=30789121
chromosome_1	phytozomev13	CDS	613773	614060	.	+	0	ID=Cre01.g003500.t1.2.v5.5.CDS.13;Parent=Cre01.g003500.t1.2.v5.5;pacid=30789121
chromosome_1	phytozomev13	exon	614577	614895	.	+	.	ID=Cre01.g003500.t1.2.v5.5.exon.14;Parent=Cre01.g003500.t1.2.v5.5;pacid=30789121
chromosome_1	phytozomev13	CDS	614577	614895	.	+	0	ID=Cre01.g003500.t1.2.v5.5.CDS.14;Parent=Cre01.g003500.t1.2.v5.5;pacid=30789121
chromosome_1	phytozomev13	exon	615130	615596	.	+	.	ID=Cre01.g003500.t1.2.v5.5.exon.15;Parent=Cre01.g003500.t1.2.v5.5;pacid=30789121
chromosome_1	phytozomev13	CDS	615130	615596	.	+	2	ID=Cre01.g003500.t1.2.v5.5.CDS.15;Parent=Cre01.g003500.t1.2.v5.5;pacid=30789121
chromosome_1	phytozomev13	exon	615803	615952	.	+	.	ID=Cre01.g003500.t1.2.v5.5.exon.16;Parent=Cre01.g003500.t1.2.v5.5;pacid=30789121
chromosome_1	phytozomev13	CDS	615803	615952	.	+	0	ID=Cre01.g003500.t1.2.v5.5.CDS.16;Parent=Cre01.g003500.t1.2.v5.5;pacid=30789121
chromosome_1	phytozomev13	exon	616252	616587	.	+	.	ID=Cre01.g003500.t1.2.v5.5.exon.17;Parent=Cre01.g003500.t1.2.v5.5;pacid=30789121
chromosome_1	phytozomev13	CDS	616252	616587	.	+	0	ID=Cre01.g003500.t1.2.v5.5.CDS.17;Parent=Cre01.g003500.t1.2.v5.5;pacid=30789121
chromosome_1	phytozomev13	exon	616844	616986	.	+	.	ID=Cre01.g003500.t1.2.v5.5.exon.18;Parent=Cre01.g003500.t1.2.v5.5;pacid=30789121
chromosome_1	phytozomev13	CDS	616844	616986	.	+	0	ID=Cre01.g003500.t1.2.v5.5.CDS.18;Parent=Cre01.g003500.t1.2.v5.5;pacid=30789121
chromosome_1	phytozomev13	exon	617309	617395	.	+	.	ID=Cre01.g003500.t1.2.v5.5.exon.19;Parent=Cre01.g003500.t1.2.v5.5;pacid=30789121
chromosome_1	phytozomev13	CDS	617309	617395	.	+	1	ID=Cre01.g003500.t1.2.v5.5.CDS.19;Parent=Cre01.g003500.t1.2.v5.5;pacid=30789121
chromosome_1	phytozomev13	exon	617778	618030	.	+	.	ID=Cre01.g003500.t1.2.v5.5.exon.20;Parent=Cre01.g003500.t1.2.v5.5;pacid=30789121
chromosome_1	phytozomev13	CDS	617778	618030	.	+	1	ID=Cre01.g003500.t1.2.v5.5.CDS.20;Parent=Cre01.g003500.t1.2.v5.5;pacid=30789121
chromosome_1	phytozomev13	exon	618581	621134	.	+	.	ID=Cre01.g003500.t1.2.v5.5.exon.21;Parent=Cre01.g003500.t1.2.v5.5;pacid=30789121
chromosome_1	phytozomev13	CDS	618581	621134	.	+	0	ID=Cre01.g003500.t1.2.v5.5.CDS.21;Parent=Cre01.g003500.t1.2.v5.5;pacid=30789121
chromosome_1	phytozomev13	exon	621381	621688	.	+	.	ID=Cre01.g003500.t1.2.v5.5.exon.22;Parent=Cre01.g003500.t1.2.v5.5;pacid=30789121
chromosome_1	phytozomev13	CDS	621381	621688	.	+	2	ID=Cre01.g003500.t1.2.v5.5.CDS.22;Parent=Cre01.g003500.t1.2.v5.5;pacid=30789121
chromosome_1	phytozomev13	exon	621993	623228	.	+	.	ID=Cre01.g003500.t1.2.v5.5.exon.23;Parent=Cre01.g003500.t1.2.v5.5;pacid=30789121
chromosome_1	phytozomev13	CDS	621993	623228	.	+	0	ID=Cre01.g003500.t1.2.v5.5.CDS.23;Parent=Cre01.g003500.t1.2.v5.5;pacid=30789121
chromosome_1	phytozomev13	exon	623575	623881	.	+	.	ID=Cre01.g003500.t1.2.v5.5.exon.24;Parent=Cre01.g003500.t1.2.v5.5;pacid=30789121
chromosome_1	phytozomev13	CDS	623575	623881	.	+	0	ID=Cre01.g003500.t1.2.v5.5.CDS.24;Parent=Cre01.g003500.t1.2.v5.5;pacid=30789121
chromosome_1	phytozomev13	CDS	624241	625562	.	+	2	ID=Cre01.g003500.t1.2.v5.5.CDS.25;Parent=Cre01.g003500.t1.2.v5.5;pacid=30789121
chromosome_1	phytozomev13	exon	624241	626077	.	+	.	ID=Cre01.g003500.t1.2.v5.5.exon.25;Parent=Cre01.g003500.t1.2.v5.5;pacid=30789121
chromosome_1	phytozomev13	three_prime_UTR	625563	626077	.	+	.	ID=Cre01.g003500.t1.2.v5.5.three_prime_UTR.1;Parent=Cre01.g003500.t1.2.v5.5;pacid=30789121
###
chromosome_1	phytozomev13	gene	626436	628693	.	+	.	ID=Cre01.g003508.v5.5;Name=Cre01.g003508
chromosome_1	phytozomev13	mRNA	626436	628693	.	+	.	ID=Cre01.g003508.t1.1.v5.5;Parent=Cre01.g003508.v5.5;Name=Cre01.g003508.t1.1;pacid=30788305;longest=1
chromosome_1	phytozomev13	five_prime_UTR	626436	626642	.	+	.	ID=Cre01.g003508.t1.1.v5.5.five_prime_UTR.1;Parent=Cre01.g003508.t1.1.v5.5;pacid=30788305
chromosome_1	phytozomev13	exon	626436	626718	.	+	.	ID=Cre01.g003508.t1.1.v5.5.exon.1;Parent=Cre01.g003508.t1.1.v5.5;pacid=30788305
chromosome_1	phytozomev13	CDS	626643	626718	.	+	0	ID=Cre01.g003508.t1.1.v5.5.CDS.1;Parent=Cre01.g003508.t1.1.v5.5;pacid=30788305
chromosome_1	phytozomev13	exon	627233	628164	.	+	.	ID=Cre01.g003508.t1.1.v5.5.exon.2;Parent=Cre01.g003508.t1.1.v5.5;pacid=30788305
chromosome_1	phytozomev13	CDS	627233	628164	.	+	2	ID=Cre01.g003508.t1.1.v5.5.CDS.2;Parent=Cre01.g003508.t1.1.v5.5;pacid=30788305
chromosome_1	phytozomev13	exon	628323	628356	.	+	.	ID=Cre01.g003508.t1.1.v5.5.exon.3;Parent=Cre01.g003508.t1.1.v5.5;pacid=30788305
chromosome_1	phytozomev13	CDS	628323	628356	.	+	0	ID=Cre01.g003508.t1.1.v5.5.CDS.3;Parent=Cre01.g003508.t1.1.v5.5;pacid=30788305
chromosome_1	phytozomev13	CDS	628586	628602	.	+	2	ID=Cre01.g003508.t1.1.v5.5.CDS.4;Parent=Cre01.g003508.t1.1.v5.5;pacid=30788305
chromosome_1	phytozomev13	exon	628586	628693	.	+	.	ID=Cre01.g003508.t1.1.v5.5.exon.4;Parent=Cre01.g003508.t1.1.v5.5;pacid=30788305
chromosome_1	phytozomev13	three_prime_UTR	628603	628693	.	+	.	ID=Cre01.g003508.t1.1.v5.5.three_prime_UTR.1;Parent=Cre01.g003508.t1.1.v5.5;pacid=30788305
###
chromosome_1	phytozomev13	gene	644746	653360	.	+	.	ID=Cre01.g003516.v5.5;Name=Cre01.g003516
chromosome_1	phytozomev13	mRNA	644746	653360	.	+	.	ID=Cre01.g003516.t1.1.v5.5;Parent=Cre01.g003516.v5.5;Name=Cre01.g003516.t1.1;pacid=30789616;longest=1
chromosome_1	phytozomev13	five_prime_UTR	644746	644774	.	+	.	ID=Cre01.g003516.t1.1.v5.5.five_prime_UTR.1;Parent=Cre01.g003516.t1.1.v5.5;pacid=30789616
chromosome_1	phytozomev13	exon	644746	645005	.	+	.	ID=Cre01.g003516.t1.1.v5.5.exon.1;Parent=Cre01.g003516.t1.1.v5.5;pacid=30789616
chromosome_1	phytozomev13	CDS	644775	645005	.	+	0	ID=Cre01.g003516.t1.1.v5.5.CDS.1;Parent=Cre01.g003516.t1.1.v5.5;pacid=30789616
chromosome_1	phytozomev13	exon	645442	645504	.	+	.	ID=Cre01.g003516.t1.1.v5.5.exon.2;Parent=Cre01.g003516.t1.1.v5.5;pacid=30789616
chromosome_1	phytozomev13	CDS	645442	645504	.	+	0	ID=Cre01.g003516.t1.1.v5.5.CDS.2;Parent=Cre01.g003516.t1.1.v5.5;pacid=30789616
chromosome_1	phytozomev13	exon	645729	645908	.	+	.	ID=Cre01.g003516.t1.1.v5.5.exon.3;Parent=Cre01.g003516.t1.1.v5.5;pacid=30789616
chromosome_1	phytozomev13	CDS	645729	645908	.	+	0	ID=Cre01.g003516.t1.1.v5.5.CDS.3;Parent=Cre01.g003516.t1.1.v5.5;pacid=30789616
chromosome_1	phytozomev13	exon	646230	646787	.	+	.	ID=Cre01.g003516.t1.1.v5.5.exon.4;Parent=Cre01.g003516.t1.1.v5.5;pacid=30789616
chromosome_1	phytozomev13	CDS	646230	646787	.	+	0	ID=Cre01.g003516.t1.1.v5.5.CDS.4;Parent=Cre01.g003516.t1.1.v5.5;pacid=30789616
chromosome_1	phytozomev13	exon	647063	647164	.	+	.	ID=Cre01.g003516.t1.1.v5.5.exon.5;Parent=Cre01.g003516.t1.1.v5.5;pacid=30789616
chromosome_1	phytozomev13	CDS	647063	647164	.	+	0	ID=Cre01.g003516.t1.1.v5.5.CDS.5;Parent=Cre01.g003516.t1.1.v5.5;pacid=30789616
chromosome_1	phytozomev13	exon	647491	647568	.	+	.	ID=Cre01.g003516.t1.1.v5.5.exon.6;Parent=Cre01.g003516.t1.1.v5.5;pacid=30789616
chromosome_1	phytozomev13	CDS	647491	647568	.	+	0	ID=Cre01.g003516.t1.1.v5.5.CDS.6;Parent=Cre01.g003516.t1.1.v5.5;pacid=30789616
chromosome_1	phytozomev13	exon	647801	648109	.	+	.	ID=Cre01.g003516.t1.1.v5.5.exon.7;Parent=Cre01.g003516.t1.1.v5.5;pacid=30789616
chromosome_1	phytozomev13	CDS	647801	648109	.	+	0	ID=Cre01.g003516.t1.1.v5.5.CDS.7;Parent=Cre01.g003516.t1.1.v5.5;pacid=30789616
chromosome_1	phytozomev13	exon	648341	648448	.	+	.	ID=Cre01.g003516.t1.1.v5.5.exon.8;Parent=Cre01.g003516.t1.1.v5.5;pacid=30789616
chromosome_1	phytozomev13	CDS	648341	648448	.	+	0	ID=Cre01.g003516.t1.1.v5.5.CDS.8;Parent=Cre01.g003516.t1.1.v5.5;pacid=30789616
chromosome_1	phytozomev13	exon	648756	648851	.	+	.	ID=Cre01.g003516.t1.1.v5.5.exon.9;Parent=Cre01.g003516.t1.1.v5.5;pacid=30789616
chromosome_1	phytozomev13	CDS	648756	648851	.	+	0	ID=Cre01.g003516.t1.1.v5.5.CDS.9;Parent=Cre01.g003516.t1.1.v5.5;pacid=30789616
chromosome_1	phytozomev13	exon	650143	650196	.	+	.	ID=Cre01.g003516.t1.1.v5.5.exon.10;Parent=Cre01.g003516.t1.1.v5.5;pacid=30789616
chromosome_1	phytozomev13	CDS	650143	650196	.	+	0	ID=Cre01.g003516.t1.1.v5.5.CDS.10;Parent=Cre01.g003516.t1.1.v5.5;pacid=30789616
chromosome_1	phytozomev13	exon	650629	650733	.	+	.	ID=Cre01.g003516.t1.1.v5.5.exon.11;Parent=Cre01.g003516.t1.1.v5.5;pacid=30789616
chromosome_1	phytozomev13	CDS	650629	650733	.	+	0	ID=Cre01.g003516.t1.1.v5.5.CDS.11;Parent=Cre01.g003516.t1.1.v5.5;pacid=30789616
chromosome_1	phytozomev13	CDS	651296	651451	.	+	0	ID=Cre01.g003516.t1.1.v5.5.CDS.12;Parent=Cre01.g003516.t1.1.v5.5;pacid=30789616
chromosome_1	phytozomev13	exon	651296	653360	.	+	.	ID=Cre01.g003516.t1.1.v5.5.exon.12;Parent=Cre01.g003516.t1.1.v5.5;pacid=30789616
chromosome_1	phytozomev13	three_prime_UTR	651452	653360	.	+	.	ID=Cre01.g003516.t1.1.v5.5.three_prime_UTR.1;Parent=Cre01.g003516.t1.1.v5.5;pacid=30789616
###
chromosome_1	phytozomev13	gene	653607	662145	.	-	.	ID=Cre01.g003524.v5.5;Name=Cre01.g003524
chromosome_1	phytozomev13	mRNA	653607	662145	.	-	.	ID=Cre01.g003524.t1.1.v5.5;Parent=Cre01.g003524.v5.5;Name=Cre01.g003524.t1.1;pacid=30788840;longest=1
chromosome_1	phytozomev13	three_prime_UTR	653607	655411	.	-	.	ID=Cre01.g003524.t1.1.v5.5.three_prime_UTR.1;Parent=Cre01.g003524.t1.1.v5.5;pacid=30788840
chromosome_1	phytozomev13	exon	653607	655795	.	-	.	ID=Cre01.g003524.t1.1.v5.5.exon.12;Parent=Cre01.g003524.t1.1.v5.5;pacid=30788840
chromosome_1	phytozomev13	CDS	655412	655795	.	-	0	ID=Cre01.g003524.t1.1.v5.5.CDS.12;Parent=Cre01.g003524.t1.1.v5.5;pacid=30788840
chromosome_1	phytozomev13	exon	656108	656266	.	-	.	ID=Cre01.g003524.t1.1.v5.5.exon.11;Parent=Cre01.g003524.t1.1.v5.5;pacid=30788840
chromosome_1	phytozomev13	CDS	656108	656266	.	-	0	ID=Cre01.g003524.t1.1.v5.5.CDS.11;Parent=Cre01.g003524.t1.1.v5.5;pacid=30788840
chromosome_1	phytozomev13	exon	656562	656651	.	-	.	ID=Cre01.g003524.t1.1.v5.5.exon.10;Parent=Cre01.g003524.t1.1.v5.5;pacid=30788840
chromosome_1	phytozomev13	CDS	656562	656651	.	-	0	ID=Cre01.g003524.t1.1.v5.5.CDS.10;Parent=Cre01.g003524.t1.1.v5.5;pacid=30788840
chromosome_1	phytozomev13	exon	657005	657113	.	-	.	ID=Cre01.g003524.t1.1.v5.5.exon.9;Parent=Cre01.g003524.t1.1.v5.5;pacid=30788840
chromosome_1	phytozomev13	CDS	657005	657113	.	-	1	ID=Cre01.g003524.t1.1.v5.5.CDS.9;Parent=Cre01.g003524.t1.1.v5.5;pacid=30788840
chromosome_1	phytozomev13	exon	657453	657638	.	-	.	ID=Cre01.g003524.t1.1.v5.5.exon.8;Parent=Cre01.g003524.t1.1.v5.5;pacid=30788840
chromosome_1	phytozomev13	CDS	657453	657638	.	-	1	ID=Cre01.g003524.t1.1.v5.5.CDS.8;Parent=Cre01.g003524.t1.1.v5.5;pacid=30788840
chromosome_1	phytozomev13	exon	657956	658092	.	-	.	ID=Cre01.g003524.t1.1.v5.5.exon.7;Parent=Cre01.g003524.t1.1.v5.5;pacid=30788840
chromosome_1	phytozomev13	CDS	657956	658092	.	-	0	ID=Cre01.g003524.t1.1.v5.5.CDS.7;Parent=Cre01.g003524.t1.1.v5.5;pacid=30788840
chromosome_1	phytozomev13	exon	658409	658587	.	-	.	ID=Cre01.g003524.t1.1.v5.5.exon.6;Parent=Cre01.g003524.t1.1.v5.5;pacid=30788840
chromosome_1	phytozomev13	CDS	658409	658587	.	-	2	ID=Cre01.g003524.t1.1.v5.5.CDS.6;Parent=Cre01.g003524.t1.1.v5.5;pacid=30788840
chromosome_1	phytozomev13	exon	658801	658987	.	-	.	ID=Cre01.g003524.t1.1.v5.5.exon.5;Parent=Cre01.g003524.t1.1.v5.5;pacid=30788840
chromosome_1	phytozomev13	CDS	658801	658987	.	-	0	ID=Cre01.g003524.t1.1.v5.5.CDS.5;Parent=Cre01.g003524.t1.1.v5.5;pacid=30788840
chromosome_1	phytozomev13	exon	659473	659595	.	-	.	ID=Cre01.g003524.t1.1.v5.5.exon.4;Parent=Cre01.g003524.t1.1.v5.5;pacid=30788840
chromosome_1	phytozomev13	CDS	659473	659595	.	-	0	ID=Cre01.g003524.t1.1.v5.5.CDS.4;Parent=Cre01.g003524.t1.1.v5.5;pacid=30788840
chromosome_1	phytozomev13	exon	659866	659976	.	-	.	ID=Cre01.g003524.t1.1.v5.5.exon.3;Parent=Cre01.g003524.t1.1.v5.5;pacid=30788840
chromosome_1	phytozomev13	CDS	659866	659976	.	-	0	ID=Cre01.g003524.t1.1.v5.5.CDS.3;Parent=Cre01.g003524.t1.1.v5.5;pacid=30788840
chromosome_1	phytozomev13	exon	660472	660517	.	-	.	ID=Cre01.g003524.t1.1.v5.5.exon.2;Parent=Cre01.g003524.t1.1.v5.5;pacid=30788840
chromosome_1	phytozomev13	CDS	660472	660517	.	-	1	ID=Cre01.g003524.t1.1.v5.5.CDS.2;Parent=Cre01.g003524.t1.1.v5.5;pacid=30788840
chromosome_1	phytozomev13	CDS	661144	661634	.	-	0	ID=Cre01.g003524.t1.1.v5.5.CDS.1;Parent=Cre01.g003524.t1.1.v5.5;pacid=30788840
chromosome_1	phytozomev13	exon	661144	662145	.	-	.	ID=Cre01.g003524.t1.1.v5.5.exon.1;Parent=Cre01.g003524.t1.1.v5.5;pacid=30788840
chromosome_1	phytozomev13	five_prime_UTR	661635	662145	.	-	.	ID=Cre01.g003524.t1.1.v5.5.five_prime_UTR.1;Parent=Cre01.g003524.t1.1.v5.5;pacid=30788840
###
chromosome_1	phytozomev13	gene	662246	677613	.	+	.	ID=Cre01.g003532.v5.5;Name=Cre01.g003532
chromosome_1	phytozomev13	mRNA	662246	677613	.	+	.	ID=Cre01.g003532.t1.1.v5.5;Parent=Cre01.g003532.v5.5;Name=Cre01.g003532.t1.1;pacid=30788832;longest=1
chromosome_1	phytozomev13	five_prime_UTR	662246	662419	.	+	.	ID=Cre01.g003532.t1.1.v5.5.five_prime_UTR.1;Parent=Cre01.g003532.t1.1.v5.5;pacid=30788832
chromosome_1	phytozomev13	exon	662246	662436	.	+	.	ID=Cre01.g003532.t1.1.v5.5.exon.1;Parent=Cre01.g003532.t1.1.v5.5;pacid=30788832
chromosome_1	phytozomev13	CDS	662420	662436	.	+	0	ID=Cre01.g003532.t1.1.v5.5.CDS.1;Parent=Cre01.g003532.t1.1.v5.5;pacid=30788832
chromosome_1	phytozomev13	exon	662540	662568	.	+	.	ID=Cre01.g003532.t1.1.v5.5.exon.2;Parent=Cre01.g003532.t1.1.v5.5;pacid=30788832
chromosome_1	phytozomev13	CDS	662540	662568	.	+	1	ID=Cre01.g003532.t1.1.v5.5.CDS.2;Parent=Cre01.g003532.t1.1.v5.5;pacid=30788832
chromosome_1	phytozomev13	exon	662882	663251	.	+	.	ID=Cre01.g003532.t1.1.v5.5.exon.3;Parent=Cre01.g003532.t1.1.v5.5;pacid=30788832
chromosome_1	phytozomev13	CDS	662882	663251	.	+	2	ID=Cre01.g003532.t1.1.v5.5.CDS.3;Parent=Cre01.g003532.t1.1.v5.5;pacid=30788832
chromosome_1	phytozomev13	exon	663586	664186	.	+	.	ID=Cre01.g003532.t1.1.v5.5.exon.4;Parent=Cre01.g003532.t1.1.v5.5;pacid=30788832
chromosome_1	phytozomev13	CDS	663586	664186	.	+	1	ID=Cre01.g003532.t1.1.v5.5.CDS.4;Parent=Cre01.g003532.t1.1.v5.5;pacid=30788832
chromosome_1	phytozomev13	exon	665297	666068	.	+	.	ID=Cre01.g003532.t1.1.v5.5.exon.5;Parent=Cre01.g003532.t1.1.v5.5;pacid=30788832
chromosome_1	phytozomev13	CDS	665297	666068	.	+	0	ID=Cre01.g003532.t1.1.v5.5.CDS.5;Parent=Cre01.g003532.t1.1.v5.5;pacid=30788832
chromosome_1	phytozomev13	exon	666704	666762	.	+	.	ID=Cre01.g003532.t1.1.v5.5.exon.6;Parent=Cre01.g003532.t1.1.v5.5;pacid=30788832
chromosome_1	phytozomev13	CDS	666704	666762	.	+	2	ID=Cre01.g003532.t1.1.v5.5.CDS.6;Parent=Cre01.g003532.t1.1.v5.5;pacid=30788832
chromosome_1	phytozomev13	exon	667217	667584	.	+	.	ID=Cre01.g003532.t1.1.v5.5.exon.7;Parent=Cre01.g003532.t1.1.v5.5;pacid=30788832
chromosome_1	phytozomev13	CDS	667217	667584	.	+	0	ID=Cre01.g003532.t1.1.v5.5.CDS.7;Parent=Cre01.g003532.t1.1.v5.5;pacid=30788832
chromosome_1	phytozomev13	exon	667768	667942	.	+	.	ID=Cre01.g003532.t1.1.v5.5.exon.8;Parent=Cre01.g003532.t1.1.v5.5;pacid=30788832
chromosome_1	phytozomev13	CDS	667768	667942	.	+	1	ID=Cre01.g003532.t1.1.v5.5.CDS.8;Parent=Cre01.g003532.t1.1.v5.5;pacid=30788832
chromosome_1	phytozomev13	exon	668283	668399	.	+	.	ID=Cre01.g003532.t1.1.v5.5.exon.9;Parent=Cre01.g003532.t1.1.v5.5;pacid=30788832
chromosome_1	phytozomev13	CDS	668283	668399	.	+	0	ID=Cre01.g003532.t1.1.v5.5.CDS.9;Parent=Cre01.g003532.t1.1.v5.5;pacid=30788832
chromosome_1	phytozomev13	exon	668766	668939	.	+	.	ID=Cre01.g003532.t1.1.v5.5.exon.10;Parent=Cre01.g003532.t1.1.v5.5;pacid=30788832
chromosome_1	phytozomev13	CDS	668766	668939	.	+	0	ID=Cre01.g003532.t1.1.v5.5.CDS.10;Parent=Cre01.g003532.t1.1.v5.5;pacid=30788832
chromosome_1	phytozomev13	exon	669387	669626	.	+	.	ID=Cre01.g003532.t1.1.v5.5.exon.11;Parent=Cre01.g003532.t1.1.v5.5;pacid=30788832
chromosome_1	phytozomev13	CDS	669387	669626	.	+	0	ID=Cre01.g003532.t1.1.v5.5.CDS.11;Parent=Cre01.g003532.t1.1.v5.5;pacid=30788832
chromosome_1	phytozomev13	exon	670435	670572	.	+	.	ID=Cre01.g003532.t1.1.v5.5.exon.12;Parent=Cre01.g003532.t1.1.v5.5;pacid=30788832
chromosome_1	phytozomev13	CDS	670435	670572	.	+	0	ID=Cre01.g003532.t1.1.v5.5.CDS.12;Parent=Cre01.g003532.t1.1.v5.5;pacid=30788832
chromosome_1	phytozomev13	exon	670851	670925	.	+	.	ID=Cre01.g003532.t1.1.v5.5.exon.13;Parent=Cre01.g003532.t1.1.v5.5;pacid=30788832
chromosome_1	phytozomev13	CDS	670851	670925	.	+	0	ID=Cre01.g003532.t1.1.v5.5.CDS.13;Parent=Cre01.g003532.t1.1.v5.5;pacid=30788832
chromosome_1	phytozomev13	exon	671161	671418	.	+	.	ID=Cre01.g003532.t1.1.v5.5.exon.14;Parent=Cre01.g003532.t1.1.v5.5;pacid=30788832
chromosome_1	phytozomev13	CDS	671161	671418	.	+	0	ID=Cre01.g003532.t1.1.v5.5.CDS.14;Parent=Cre01.g003532.t1.1.v5.5;pacid=30788832
chromosome_1	phytozomev13	exon	671824	671982	.	+	.	ID=Cre01.g003532.t1.1.v5.5.exon.15;Parent=Cre01.g003532.t1.1.v5.5;pacid=30788832
chromosome_1	phytozomev13	CDS	671824	671982	.	+	0	ID=Cre01.g003532.t1.1.v5.5.CDS.15;Parent=Cre01.g003532.t1.1.v5.5;pacid=30788832
chromosome_1	phytozomev13	exon	672338	672448	.	+	.	ID=Cre01.g003532.t1.1.v5.5.exon.16;Parent=Cre01.g003532.t1.1.v5.5;pacid=30788832
chromosome_1	phytozomev13	CDS	672338	672448	.	+	0	ID=Cre01.g003532.t1.1.v5.5.CDS.16;Parent=Cre01.g003532.t1.1.v5.5;pacid=30788832
chromosome_1	phytozomev13	exon	672703	672858	.	+	.	ID=Cre01.g003532.t1.1.v5.5.exon.17;Parent=Cre01.g003532.t1.1.v5.5;pacid=30788832
chromosome_1	phytozomev13	CDS	672703	672858	.	+	0	ID=Cre01.g003532.t1.1.v5.5.CDS.17;Parent=Cre01.g003532.t1.1.v5.5;pacid=30788832
chromosome_1	phytozomev13	exon	673878	674056	.	+	.	ID=Cre01.g003532.t1.1.v5.5.exon.18;Parent=Cre01.g003532.t1.1.v5.5;pacid=30788832
chromosome_1	phytozomev13	CDS	673878	674056	.	+	0	ID=Cre01.g003532.t1.1.v5.5.CDS.18;Parent=Cre01.g003532.t1.1.v5.5;pacid=30788832
chromosome_1	phytozomev13	exon	674446	674791	.	+	.	ID=Cre01.g003532.t1.1.v5.5.exon.19;Parent=Cre01.g003532.t1.1.v5.5;pacid=30788832
chromosome_1	phytozomev13	CDS	674446	674791	.	+	1	ID=Cre01.g003532.t1.1.v5.5.CDS.19;Parent=Cre01.g003532.t1.1.v5.5;pacid=30788832
chromosome_1	phytozomev13	exon	675031	675126	.	+	.	ID=Cre01.g003532.t1.1.v5.5.exon.20;Parent=Cre01.g003532.t1.1.v5.5;pacid=30788832
chromosome_1	phytozomev13	CDS	675031	675126	.	+	0	ID=Cre01.g003532.t1.1.v5.5.CDS.20;Parent=Cre01.g003532.t1.1.v5.5;pacid=30788832
chromosome_1	phytozomev13	exon	675460	675738	.	+	.	ID=Cre01.g003532.t1.1.v5.5.exon.21;Parent=Cre01.g003532.t1.1.v5.5;pacid=30788832
chromosome_1	phytozomev13	CDS	675460	675738	.	+	0	ID=Cre01.g003532.t1.1.v5.5.CDS.21;Parent=Cre01.g003532.t1.1.v5.5;pacid=30788832
chromosome_1	phytozomev13	CDS	676045	676779	.	+	0	ID=Cre01.g003532.t1.1.v5.5.CDS.22;Parent=Cre01.g003532.t1.1.v5.5;pacid=30788832
chromosome_1	phytozomev13	exon	676045	677613	.	+	.	ID=Cre01.g003532.t1.1.v5.5.exon.22;Parent=Cre01.g003532.t1.1.v5.5;pacid=30788832
chromosome_1	phytozomev13	three_prime_UTR	676780	677613	.	+	.	ID=Cre01.g003532.t1.1.v5.5.three_prime_UTR.1;Parent=Cre01.g003532.t1.1.v5.5;pacid=30788832
###
chromosome_1	phytozomev13	gene	677836	680597	.	+	.	ID=Cre01.g003541.v5.5;Name=Cre01.g003541
chromosome_1	phytozomev13	mRNA	677836	680597	.	+	.	ID=Cre01.g003541.t1.1.v5.5;Parent=Cre01.g003541.v5.5;Name=Cre01.g003541.t1.1;pacid=30789437;longest=1
chromosome_1	phytozomev13	five_prime_UTR	677836	678276	.	+	.	ID=Cre01.g003541.t1.1.v5.5.five_prime_UTR.1;Parent=Cre01.g003541.t1.1.v5.5;pacid=30789437
chromosome_1	phytozomev13	exon	677836	678485	.	+	.	ID=Cre01.g003541.t1.1.v5.5.exon.1;Parent=Cre01.g003541.t1.1.v5.5;pacid=30789437
chromosome_1	phytozomev13	CDS	678277	678485	.	+	0	ID=Cre01.g003541.t1.1.v5.5.CDS.1;Parent=Cre01.g003541.t1.1.v5.5;pacid=30789437
chromosome_1	phytozomev13	CDS	678722	678794	.	+	1	ID=Cre01.g003541.t1.1.v5.5.CDS.2;Parent=Cre01.g003541.t1.1.v5.5;pacid=30789437
chromosome_1	phytozomev13	exon	678722	680597	.	+	.	ID=Cre01.g003541.t1.1.v5.5.exon.2;Parent=Cre01.g003541.t1.1.v5.5;pacid=30789437
chromosome_1	phytozomev13	three_prime_UTR	678795	680597	.	+	.	ID=Cre01.g003541.t1.1.v5.5.three_prime_UTR.1;Parent=Cre01.g003541.t1.1.v5.5;pacid=30789437
###
chromosome_1	phytozomev13	gene	680630	687445	.	-	.	ID=Cre01.g003550.v5.5;Name=Cre01.g003550
chromosome_1	phytozomev13	mRNA	680630	687445	.	-	.	ID=Cre01.g003550.t1.1.v5.5;Parent=Cre01.g003550.v5.5;Name=Cre01.g003550.t1.1;pacid=30789709;longest=1
chromosome_1	phytozomev13	three_prime_UTR	680630	681364	.	-	.	ID=Cre01.g003550.t1.1.v5.5.three_prime_UTR.1;Parent=Cre01.g003550.t1.1.v5.5;pacid=30789709
chromosome_1	phytozomev13	exon	680630	681709	.	-	.	ID=Cre01.g003550.t1.1.v5.5.exon.10;Parent=Cre01.g003550.t1.1.v5.5;pacid=30789709
chromosome_1	phytozomev13	CDS	681365	681709	.	-	0	ID=Cre01.g003550.t1.1.v5.5.CDS.10;Parent=Cre01.g003550.t1.1.v5.5;pacid=30789709
chromosome_1	phytozomev13	exon	682146	682206	.	-	.	ID=Cre01.g003550.t1.1.v5.5.exon.9;Parent=Cre01.g003550.t1.1.v5.5;pacid=30789709
chromosome_1	phytozomev13	CDS	682146	682206	.	-	1	ID=Cre01.g003550.t1.1.v5.5.CDS.9;Parent=Cre01.g003550.t1.1.v5.5;pacid=30789709
chromosome_1	phytozomev13	exon	682569	682639	.	-	.	ID=Cre01.g003550.t1.1.v5.5.exon.8;Parent=Cre01.g003550.t1.1.v5.5;pacid=30789709
chromosome_1	phytozomev13	CDS	682569	682639	.	-	0	ID=Cre01.g003550.t1.1.v5.5.CDS.8;Parent=Cre01.g003550.t1.1.v5.5;pacid=30789709
chromosome_1	phytozomev13	exon	682872	682927	.	-	.	ID=Cre01.g003550.t1.1.v5.5.exon.7;Parent=Cre01.g003550.t1.1.v5.5;pacid=30789709
chromosome_1	phytozomev13	CDS	682872	682927	.	-	2	ID=Cre01.g003550.t1.1.v5.5.CDS.7;Parent=Cre01.g003550.t1.1.v5.5;pacid=30789709
chromosome_1	phytozomev13	exon	683248	683405	.	-	.	ID=Cre01.g003550.t1.1.v5.5.exon.6;Parent=Cre01.g003550.t1.1.v5.5;pacid=30789709
chromosome_1	phytozomev13	CDS	683248	683405	.	-	1	ID=Cre01.g003550.t1.1.v5.5.CDS.6;Parent=Cre01.g003550.t1.1.v5.5;pacid=30789709
chromosome_1	phytozomev13	exon	683700	683794	.	-	.	ID=Cre01.g003550.t1.1.v5.5.exon.5;Parent=Cre01.g003550.t1.1.v5.5;pacid=30789709
chromosome_1	phytozomev13	CDS	683700	683794	.	-	0	ID=Cre01.g003550.t1.1.v5.5.CDS.5;Parent=Cre01.g003550.t1.1.v5.5;pacid=30789709
chromosome_1	phytozomev13	exon	684348	685795	.	-	.	ID=Cre01.g003550.t1.1.v5.5.exon.4;Parent=Cre01.g003550.t1.1.v5.5;pacid=30789709
chromosome_1	phytozomev13	CDS	684348	685795	.	-	2	ID=Cre01.g003550.t1.1.v5.5.CDS.4;Parent=Cre01.g003550.t1.1.v5.5;pacid=30789709
chromosome_1	phytozomev13	exon	686371	686395	.	-	.	ID=Cre01.g003550.t1.1.v5.5.exon.3;Parent=Cre01.g003550.t1.1.v5.5;pacid=30789709
chromosome_1	phytozomev13	CDS	686371	686395	.	-	0	ID=Cre01.g003550.t1.1.v5.5.CDS.3;Parent=Cre01.g003550.t1.1.v5.5;pacid=30789709
chromosome_1	phytozomev13	exon	686637	686680	.	-	.	ID=Cre01.g003550.t1.1.v5.5.exon.2;Parent=Cre01.g003550.t1.1.v5.5;pacid=30789709
chromosome_1	phytozomev13	CDS	686637	686680	.	-	2	ID=Cre01.g003550.t1.1.v5.5.CDS.2;Parent=Cre01.g003550.t1.1.v5.5;pacid=30789709
chromosome_1	phytozomev13	CDS	686936	687161	.	-	0	ID=Cre01.g003550.t1.1.v5.5.CDS.1;Parent=Cre01.g003550.t1.1.v5.5;pacid=30789709
chromosome_1	phytozomev13	exon	686936	687445	.	-	.	ID=Cre01.g003550.t1.1.v5.5.exon.1;Parent=Cre01.g003550.t1.1.v5.5;pacid=30789709
chromosome_1	phytozomev13	five_prime_UTR	687162	687445	.	-	.	ID=Cre01.g003550.t1.1.v5.5.five_prime_UTR.1;Parent=Cre01.g003550.t1.1.v5.5;pacid=30789709
###
chromosome_1	phytozomev13	gene	694650	700899	.	-	.	ID=Cre01.g003650.v5.5;Name=Cre01.g003650
chromosome_1	phytozomev13	mRNA	694650	700899	.	-	.	ID=Cre01.g003650.t1.1.v5.5;Parent=Cre01.g003650.v5.5;Name=Cre01.g003650.t1.1;pacid=30788534;longest=1
chromosome_1	phytozomev13	three_prime_UTR	694650	695840	.	-	.	ID=Cre01.g003650.t1.1.v5.5.three_prime_UTR.1;Parent=Cre01.g003650.t1.1.v5.5;pacid=30788534
chromosome_1	phytozomev13	exon	694650	696523	.	-	.	ID=Cre01.g003650.t1.1.v5.5.exon.8;Parent=Cre01.g003650.t1.1.v5.5;pacid=30788534
chromosome_1	phytozomev13	CDS	695841	696523	.	-	2	ID=Cre01.g003650.t1.1.v5.5.CDS.8;Parent=Cre01.g003650.t1.1.v5.5;pacid=30788534
chromosome_1	phytozomev13	exon	696685	697029	.	-	.	ID=Cre01.g003650.t1.1.v5.5.exon.7;Parent=Cre01.g003650.t1.1.v5.5;pacid=30788534
chromosome_1	phytozomev13	CDS	696685	697029	.	-	2	ID=Cre01.g003650.t1.1.v5.5.CDS.7;Parent=Cre01.g003650.t1.1.v5.5;pacid=30788534
chromosome_1	phytozomev13	exon	697412	697688	.	-	.	ID=Cre01.g003650.t1.1.v5.5.exon.6;Parent=Cre01.g003650.t1.1.v5.5;pacid=30788534
chromosome_1	phytozomev13	CDS	697412	697688	.	-	0	ID=Cre01.g003650.t1.1.v5.5.CDS.6;Parent=Cre01.g003650.t1.1.v5.5;pacid=30788534
chromosome_1	phytozomev13	exon	697791	697858	.	-	.	ID=Cre01.g003650.t1.1.v5.5.exon.5;Parent=Cre01.g003650.t1.1.v5.5;pacid=30788534
chromosome_1	phytozomev13	CDS	697791	697858	.	-	2	ID=Cre01.g003650.t1.1.v5.5.CDS.5;Parent=Cre01.g003650.t1.1.v5.5;pacid=30788534
chromosome_1	phytozomev13	exon	698503	698523	.	-	.	ID=Cre01.g003650.t1.1.v5.5.exon.4;Parent=Cre01.g003650.t1.1.v5.5;pacid=30788534
chromosome_1	phytozomev13	CDS	698503	698523	.	-	2	ID=Cre01.g003650.t1.1.v5.5.CDS.4;Parent=Cre01.g003650.t1.1.v5.5;pacid=30788534
chromosome_1	phytozomev13	exon	698706	698765	.	-	.	ID=Cre01.g003650.t1.1.v5.5.exon.3;Parent=Cre01.g003650.t1.1.v5.5;pacid=30788534
chromosome_1	phytozomev13	CDS	698706	698765	.	-	2	ID=Cre01.g003650.t1.1.v5.5.CDS.3;Parent=Cre01.g003650.t1.1.v5.5;pacid=30788534
chromosome_1	phytozomev13	exon	698882	698935	.	-	.	ID=Cre01.g003650.t1.1.v5.5.exon.2;Parent=Cre01.g003650.t1.1.v5.5;pacid=30788534
chromosome_1	phytozomev13	CDS	698882	698935	.	-	2	ID=Cre01.g003650.t1.1.v5.5.CDS.2;Parent=Cre01.g003650.t1.1.v5.5;pacid=30788534
chromosome_1	phytozomev13	CDS	700623	700809	.	-	0	ID=Cre01.g003650.t1.1.v5.5.CDS.1;Parent=Cre01.g003650.t1.1.v5.5;pacid=30788534
chromosome_1	phytozomev13	exon	700623	700899	.	-	.	ID=Cre01.g003650.t1.1.v5.5.exon.1;Parent=Cre01.g003650.t1.1.v5.5;pacid=30788534
chromosome_1	phytozomev13	five_prime_UTR	700810	700899	.	-	.	ID=Cre01.g003650.t1.1.v5.5.five_prime_UTR.1;Parent=Cre01.g003650.t1.1.v5.5;pacid=30788534
chromosome_1	phytozomev13	mRNA	694650	700899	.	-	.	ID=Cre01.g003650.t2.1.v5.5;Parent=Cre01.g003650.v5.5;Name=Cre01.g003650.t2.1;pacid=30788535;longest=0
chromosome_1	phytozomev13	three_prime_UTR	694650	695840	.	-	.	ID=Cre01.g003650.t2.1.v5.5.three_prime_UTR.1;Parent=Cre01.g003650.t2.1.v5.5;pacid=30788535
chromosome_1	phytozomev13	exon	694650	696523	.	-	.	ID=Cre01.g003650.t2.1.v5.5.exon.8;Parent=Cre01.g003650.t2.1.v5.5;pacid=30788535
chromosome_1	phytozomev13	CDS	695841	696523	.	-	2	ID=Cre01.g003650.t2.1.v5.5.CDS.3;Parent=Cre01.g003650.t2.1.v5.5;pacid=30788535
chromosome_1	phytozomev13	exon	696685	697029	.	-	.	ID=Cre01.g003650.t2.1.v5.5.exon.7;Parent=Cre01.g003650.t2.1.v5.5;pacid=30788535
chromosome_1	phytozomev13	CDS	696685	697029	.	-	2	ID=Cre01.g003650.t2.1.v5.5.CDS.2;Parent=Cre01.g003650.t2.1.v5.5;pacid=30788535
chromosome_1	phytozomev13	CDS	697412	697670	.	-	0	ID=Cre01.g003650.t2.1.v5.5.CDS.1;Parent=Cre01.g003650.t2.1.v5.5;pacid=30788535
chromosome_1	phytozomev13	exon	697412	697688	.	-	.	ID=Cre01.g003650.t2.1.v5.5.exon.6;Parent=Cre01.g003650.t2.1.v5.5;pacid=30788535
chromosome_1	phytozomev13	five_prime_UTR	697671	697688	.	-	.	ID=Cre01.g003650.t2.1.v5.5.five_prime_UTR.6;Parent=Cre01.g003650.t2.1.v5.5;pacid=30788535
chromosome_1	phytozomev13	exon	697791	697858	.	-	.	ID=Cre01.g003650.t2.1.v5.5.exon.5;Parent=Cre01.g003650.t2.1.v5.5;pacid=30788535
chromosome_1	phytozomev13	five_prime_UTR	697791	697858	.	-	.	ID=Cre01.g003650.t2.1.v5.5.five_prime_UTR.5;Parent=Cre01.g003650.t2.1.v5.5;pacid=30788535
chromosome_1	phytozomev13	exon	698503	698523	.	-	.	ID=Cre01.g003650.t2.1.v5.5.exon.4;Parent=Cre01.g003650.t2.1.v5.5;pacid=30788535
chromosome_1	phytozomev13	five_prime_UTR	698503	698523	.	-	.	ID=Cre01.g003650.t2.1.v5.5.five_prime_UTR.4;Parent=Cre01.g003650.t2.1.v5.5;pacid=30788535
chromosome_1	phytozomev13	exon	698706	698765	.	-	.	ID=Cre01.g003650.t2.1.v5.5.exon.3;Parent=Cre01.g003650.t2.1.v5.5;pacid=30788535
chromosome_1	phytozomev13	five_prime_UTR	698706	698765	.	-	.	ID=Cre01.g003650.t2.1.v5.5.five_prime_UTR.3;Parent=Cre01.g003650.t2.1.v5.5;pacid=30788535
chromosome_1	phytozomev13	exon	698882	698935	.	-	.	ID=Cre01.g003650.t2.1.v5.5.exon.2;Parent=Cre01.g003650.t2.1.v5.5;pacid=30788535
chromosome_1	phytozomev13	five_prime_UTR	698882	698935	.	-	.	ID=Cre01.g003650.t2.1.v5.5.five_prime_UTR.2;Parent=Cre01.g003650.t2.1.v5.5;pacid=30788535
chromosome_1	phytozomev13	exon	700623	700899	.	-	.	ID=Cre01.g003650.t2.1.v5.5.exon.1;Parent=Cre01.g003650.t2.1.v5.5;pacid=30788535
chromosome_1	phytozomev13	five_prime_UTR	700623	700899	.	-	.	ID=Cre01.g003650.t2.1.v5.5.five_prime_UTR.1;Parent=Cre01.g003650.t2.1.v5.5;pacid=30788535
###
chromosome_1	phytozomev13	gene	701556	709087	.	+	.	ID=Cre01.g003700.v5.5;Name=Cre01.g003700
chromosome_1	phytozomev13	mRNA	701556	709087	.	+	.	ID=Cre01.g003700.t1.2.v5.5;Parent=Cre01.g003700.v5.5;Name=Cre01.g003700.t1.2;pacid=30788668;longest=1
chromosome_1	phytozomev13	exon	701556	701915	.	+	.	ID=Cre01.g003700.t1.2.v5.5.exon.1;Parent=Cre01.g003700.t1.2.v5.5;pacid=30788668
chromosome_1	phytozomev13	five_prime_UTR	701556	701915	.	+	.	ID=Cre01.g003700.t1.2.v5.5.five_prime_UTR.1;Parent=Cre01.g003700.t1.2.v5.5;pacid=30788668
chromosome_1	phytozomev13	five_prime_UTR	702004	702027	.	+	.	ID=Cre01.g003700.t1.2.v5.5.five_prime_UTR.2;Parent=Cre01.g003700.t1.2.v5.5;pacid=30788668
chromosome_1	phytozomev13	exon	702004	705728	.	+	.	ID=Cre01.g003700.t1.2.v5.5.exon.2;Parent=Cre01.g003700.t1.2.v5.5;pacid=30788668
chromosome_1	phytozomev13	CDS	702028	705728	.	+	0	ID=Cre01.g003700.t1.2.v5.5.CDS.1;Parent=Cre01.g003700.t1.2.v5.5;pacid=30788668
chromosome_1	phytozomev13	exon	706026	706120	.	+	.	ID=Cre01.g003700.t1.2.v5.5.exon.3;Parent=Cre01.g003700.t1.2.v5.5;pacid=30788668
chromosome_1	phytozomev13	CDS	706026	706120	.	+	1	ID=Cre01.g003700.t1.2.v5.5.CDS.2;Parent=Cre01.g003700.t1.2.v5.5;pacid=30788668
chromosome_1	phytozomev13	exon	706529	706760	.	+	.	ID=Cre01.g003700.t1.2.v5.5.exon.4;Parent=Cre01.g003700.t1.2.v5.5;pacid=30788668
chromosome_1	phytozomev13	CDS	706529	706760	.	+	2	ID=Cre01.g003700.t1.2.v5.5.CDS.3;Parent=Cre01.g003700.t1.2.v5.5;pacid=30788668
chromosome_1	phytozomev13	exon	707166	707280	.	+	.	ID=Cre01.g003700.t1.2.v5.5.exon.5;Parent=Cre01.g003700.t1.2.v5.5;pacid=30788668
chromosome_1	phytozomev13	CDS	707166	707280	.	+	1	ID=Cre01.g003700.t1.2.v5.5.CDS.4;Parent=Cre01.g003700.t1.2.v5.5;pacid=30788668
chromosome_1	phytozomev13	exon	707501	707607	.	+	.	ID=Cre01.g003700.t1.2.v5.5.exon.6;Parent=Cre01.g003700.t1.2.v5.5;pacid=30788668
chromosome_1	phytozomev13	CDS	707501	707607	.	+	0	ID=Cre01.g003700.t1.2.v5.5.CDS.5;Parent=Cre01.g003700.t1.2.v5.5;pacid=30788668
chromosome_1	phytozomev13	CDS	708120	708426	.	+	1	ID=Cre01.g003700.t1.2.v5.5.CDS.6;Parent=Cre01.g003700.t1.2.v5.5;pacid=30788668
chromosome_1	phytozomev13	exon	708120	709087	.	+	.	ID=Cre01.g003700.t1.2.v5.5.exon.7;Parent=Cre01.g003700.t1.2.v5.5;pacid=30788668
chromosome_1	phytozomev13	three_prime_UTR	708427	709087	.	+	.	ID=Cre01.g003700.t1.2.v5.5.three_prime_UTR.1;Parent=Cre01.g003700.t1.2.v5.5;pacid=30788668
###
chromosome_1	phytozomev13	gene	709819	725710	.	+	.	ID=Cre01.g003751.v5.5;Name=Cre01.g003751
chromosome_1	phytozomev13	mRNA	709819	725710	.	+	.	ID=Cre01.g003751.t1.1.v5.5;Parent=Cre01.g003751.v5.5;Name=Cre01.g003751.t1.1;pacid=30789533;longest=1
chromosome_1	phytozomev13	five_prime_UTR	709819	709980	.	+	.	ID=Cre01.g003751.t1.1.v5.5.five_prime_UTR.1;Parent=Cre01.g003751.t1.1.v5.5;pacid=30789533
chromosome_1	phytozomev13	exon	709819	710040	.	+	.	ID=Cre01.g003751.t1.1.v5.5.exon.1;Parent=Cre01.g003751.t1.1.v5.5;pacid=30789533
chromosome_1	phytozomev13	CDS	709981	710040	.	+	0	ID=Cre01.g003751.t1.1.v5.5.CDS.1;Parent=Cre01.g003751.t1.1.v5.5;pacid=30789533
chromosome_1	phytozomev13	exon	710191	710337	.	+	.	ID=Cre01.g003751.t1.1.v5.5.exon.2;Parent=Cre01.g003751.t1.1.v5.5;pacid=30789533
chromosome_1	phytozomev13	CDS	710191	710337	.	+	0	ID=Cre01.g003751.t1.1.v5.5.CDS.2;Parent=Cre01.g003751.t1.1.v5.5;pacid=30789533
chromosome_1	phytozomev13	exon	710685	711705	.	+	.	ID=Cre01.g003751.t1.1.v5.5.exon.3;Parent=Cre01.g003751.t1.1.v5.5;pacid=30789533
chromosome_1	phytozomev13	CDS	710685	711705	.	+	0	ID=Cre01.g003751.t1.1.v5.5.CDS.3;Parent=Cre01.g003751.t1.1.v5.5;pacid=30789533
chromosome_1	phytozomev13	exon	711880	712885	.	+	.	ID=Cre01.g003751.t1.1.v5.5.exon.4;Parent=Cre01.g003751.t1.1.v5.5;pacid=30789533
chromosome_1	phytozomev13	CDS	711880	712885	.	+	2	ID=Cre01.g003751.t1.1.v5.5.CDS.4;Parent=Cre01.g003751.t1.1.v5.5;pacid=30789533
chromosome_1	phytozomev13	exon	713088	713270	.	+	.	ID=Cre01.g003751.t1.1.v5.5.exon.5;Parent=Cre01.g003751.t1.1.v5.5;pacid=30789533
chromosome_1	phytozomev13	CDS	713088	713270	.	+	1	ID=Cre01.g003751.t1.1.v5.5.CDS.5;Parent=Cre01.g003751.t1.1.v5.5;pacid=30789533
chromosome_1	phytozomev13	exon	713539	713662	.	+	.	ID=Cre01.g003751.t1.1.v5.5.exon.6;Parent=Cre01.g003751.t1.1.v5.5;pacid=30789533
chromosome_1	phytozomev13	CDS	713539	713662	.	+	1	ID=Cre01.g003751.t1.1.v5.5.CDS.6;Parent=Cre01.g003751.t1.1.v5.5;pacid=30789533
chromosome_1	phytozomev13	exon	713916	713995	.	+	.	ID=Cre01.g003751.t1.1.v5.5.exon.7;Parent=Cre01.g003751.t1.1.v5.5;pacid=30789533
chromosome_1	phytozomev13	CDS	713916	713995	.	+	0	ID=Cre01.g003751.t1.1.v5.5.CDS.7;Parent=Cre01.g003751.t1.1.v5.5;pacid=30789533
chromosome_1	phytozomev13	exon	714589	714722	.	+	.	ID=Cre01.g003751.t1.1.v5.5.exon.8;Parent=Cre01.g003751.t1.1.v5.5;pacid=30789533
chromosome_1	phytozomev13	CDS	714589	714722	.	+	1	ID=Cre01.g003751.t1.1.v5.5.CDS.8;Parent=Cre01.g003751.t1.1.v5.5;pacid=30789533
chromosome_1	phytozomev13	exon	714940	715000	.	+	.	ID=Cre01.g003751.t1.1.v5.5.exon.9;Parent=Cre01.g003751.t1.1.v5.5;pacid=30789533
chromosome_1	phytozomev13	CDS	714940	715000	.	+	2	ID=Cre01.g003751.t1.1.v5.5.CDS.9;Parent=Cre01.g003751.t1.1.v5.5;pacid=30789533
chromosome_1	phytozomev13	exon	715465	715600	.	+	.	ID=Cre01.g003751.t1.1.v5.5.exon.10;Parent=Cre01.g003751.t1.1.v5.5;pacid=30789533
chromosome_1	phytozomev13	CDS	715465	715600	.	+	1	ID=Cre01.g003751.t1.1.v5.5.CDS.10;Parent=Cre01.g003751.t1.1.v5.5;pacid=30789533
chromosome_1	phytozomev13	exon	716013	716111	.	+	.	ID=Cre01.g003751.t1.1.v5.5.exon.11;Parent=Cre01.g003751.t1.1.v5.5;pacid=30789533
chromosome_1	phytozomev13	CDS	716013	716111	.	+	0	ID=Cre01.g003751.t1.1.v5.5.CDS.11;Parent=Cre01.g003751.t1.1.v5.5;pacid=30789533
chromosome_1	phytozomev13	exon	716469	716523	.	+	.	ID=Cre01.g003751.t1.1.v5.5.exon.12;Parent=Cre01.g003751.t1.1.v5.5;pacid=30789533
chromosome_1	phytozomev13	CDS	716469	716523	.	+	0	ID=Cre01.g003751.t1.1.v5.5.CDS.12;Parent=Cre01.g003751.t1.1.v5.5;pacid=30789533
chromosome_1	phytozomev13	exon	716840	716979	.	+	.	ID=Cre01.g003751.t1.1.v5.5.exon.13;Parent=Cre01.g003751.t1.1.v5.5;pacid=30789533
chromosome_1	phytozomev13	CDS	716840	716979	.	+	2	ID=Cre01.g003751.t1.1.v5.5.CDS.13;Parent=Cre01.g003751.t1.1.v5.5;pacid=30789533
chromosome_1	phytozomev13	exon	717209	717295	.	+	.	ID=Cre01.g003751.t1.1.v5.5.exon.14;Parent=Cre01.g003751.t1.1.v5.5;pacid=30789533
chromosome_1	phytozomev13	CDS	717209	717295	.	+	0	ID=Cre01.g003751.t1.1.v5.5.CDS.14;Parent=Cre01.g003751.t1.1.v5.5;pacid=30789533
chromosome_1	phytozomev13	exon	717559	717909	.	+	.	ID=Cre01.g003751.t1.1.v5.5.exon.15;Parent=Cre01.g003751.t1.1.v5.5;pacid=30789533
chromosome_1	phytozomev13	CDS	717559	717909	.	+	0	ID=Cre01.g003751.t1.1.v5.5.CDS.15;Parent=Cre01.g003751.t1.1.v5.5;pacid=30789533
chromosome_1	phytozomev13	exon	718223	718288	.	+	.	ID=Cre01.g003751.t1.1.v5.5.exon.16;Parent=Cre01.g003751.t1.1.v5.5;pacid=30789533
chromosome_1	phytozomev13	CDS	718223	718288	.	+	0	ID=Cre01.g003751.t1.1.v5.5.CDS.16;Parent=Cre01.g003751.t1.1.v5.5;pacid=30789533
chromosome_1	phytozomev13	exon	718539	721460	.	+	.	ID=Cre01.g003751.t1.1.v5.5.exon.17;Parent=Cre01.g003751.t1.1.v5.5;pacid=30789533
chromosome_1	phytozomev13	CDS	718539	721460	.	+	0	ID=Cre01.g003751.t1.1.v5.5.CDS.17;Parent=Cre01.g003751.t1.1.v5.5;pacid=30789533
chromosome_1	phytozomev13	CDS	721593	724097	.	+	0	ID=Cre01.g003751.t1.1.v5.5.CDS.18;Parent=Cre01.g003751.t1.1.v5.5;pacid=30789533
chromosome_1	phytozomev13	exon	721593	725710	.	+	.	ID=Cre01.g003751.t1.1.v5.5.exon.18;Parent=Cre01.g003751.t1.1.v5.5;pacid=30789533
chromosome_1	phytozomev13	three_prime_UTR	724098	725710	.	+	.	ID=Cre01.g003751.t1.1.v5.5.three_prime_UTR.1;Parent=Cre01.g003751.t1.1.v5.5;pacid=30789533
###
chromosome_1	phytozomev13	gene	726049	736490	.	+	.	ID=Cre01.g003800.v5.5;Name=Cre01.g003800
chromosome_1	phytozomev13	mRNA	726049	736490	.	+	.	ID=Cre01.g003800.t1.1.v5.5;Parent=Cre01.g003800.v5.5;Name=Cre01.g003800.t1.1;pacid=30788915;longest=1
chromosome_1	phytozomev13	exon	726049	726433	.	+	.	ID=Cre01.g003800.t1.1.v5.5.exon.1;Parent=Cre01.g003800.t1.1.v5.5;pacid=30788915
chromosome_1	phytozomev13	five_prime_UTR	726049	726433	.	+	.	ID=Cre01.g003800.t1.1.v5.5.five_prime_UTR.1;Parent=Cre01.g003800.t1.1.v5.5;pacid=30788915
chromosome_1	phytozomev13	five_prime_UTR	726935	726938	.	+	.	ID=Cre01.g003800.t1.1.v5.5.five_prime_UTR.2;Parent=Cre01.g003800.t1.1.v5.5;pacid=30788915
chromosome_1	phytozomev13	exon	726935	727019	.	+	.	ID=Cre01.g003800.t1.1.v5.5.exon.2;Parent=Cre01.g003800.t1.1.v5.5;pacid=30788915
chromosome_1	phytozomev13	CDS	726939	727019	.	+	0	ID=Cre01.g003800.t1.1.v5.5.CDS.1;Parent=Cre01.g003800.t1.1.v5.5;pacid=30788915
chromosome_1	phytozomev13	exon	727344	728571	.	+	.	ID=Cre01.g003800.t1.1.v5.5.exon.3;Parent=Cre01.g003800.t1.1.v5.5;pacid=30788915
chromosome_1	phytozomev13	CDS	727344	728571	.	+	0	ID=Cre01.g003800.t1.1.v5.5.CDS.2;Parent=Cre01.g003800.t1.1.v5.5;pacid=30788915
chromosome_1	phytozomev13	exon	728867	728934	.	+	.	ID=Cre01.g003800.t1.1.v5.5.exon.4;Parent=Cre01.g003800.t1.1.v5.5;pacid=30788915
chromosome_1	phytozomev13	CDS	728867	728934	.	+	2	ID=Cre01.g003800.t1.1.v5.5.CDS.3;Parent=Cre01.g003800.t1.1.v5.5;pacid=30788915
chromosome_1	phytozomev13	exon	729172	729243	.	+	.	ID=Cre01.g003800.t1.1.v5.5.exon.5;Parent=Cre01.g003800.t1.1.v5.5;pacid=30788915
chromosome_1	phytozomev13	CDS	729172	729243	.	+	0	ID=Cre01.g003800.t1.1.v5.5.CDS.4;Parent=Cre01.g003800.t1.1.v5.5;pacid=30788915
chromosome_1	phytozomev13	exon	729444	729593	.	+	.	ID=Cre01.g003800.t1.1.v5.5.exon.6;Parent=Cre01.g003800.t1.1.v5.5;pacid=30788915
chromosome_1	phytozomev13	CDS	729444	729593	.	+	0	ID=Cre01.g003800.t1.1.v5.5.CDS.5;Parent=Cre01.g003800.t1.1.v5.5;pacid=30788915
chromosome_1	phytozomev13	exon	729860	729982	.	+	.	ID=Cre01.g003800.t1.1.v5.5.exon.7;Parent=Cre01.g003800.t1.1.v5.5;pacid=30788915
chromosome_1	phytozomev13	CDS	729860	729982	.	+	0	ID=Cre01.g003800.t1.1.v5.5.CDS.6;Parent=Cre01.g003800.t1.1.v5.5;pacid=30788915
chromosome_1	phytozomev13	exon	730202	733738	.	+	.	ID=Cre01.g003800.t1.1.v5.5.exon.8;Parent=Cre01.g003800.t1.1.v5.5;pacid=30788915
chromosome_1	phytozomev13	CDS	730202	733738	.	+	0	ID=Cre01.g003800.t1.1.v5.5.CDS.7;Parent=Cre01.g003800.t1.1.v5.5;pacid=30788915
chromosome_1	phytozomev13	CDS	733970	735652	.	+	0	ID=Cre01.g003800.t1.1.v5.5.CDS.8;Parent=Cre01.g003800.t1.1.v5.5;pacid=30788915
chromosome_1	phytozomev13	exon	733970	736490	.	+	.	ID=Cre01.g003800.t1.1.v5.5.exon.9;Parent=Cre01.g003800.t1.1.v5.5;pacid=30788915
chromosome_1	phytozomev13	three_prime_UTR	735653	736490	.	+	.	ID=Cre01.g003800.t1.1.v5.5.three_prime_UTR.1;Parent=Cre01.g003800.t1.1.v5.5;pacid=30788915
###
chromosome_1	phytozomev13	gene	736539	738965	.	+	.	ID=Cre01.g003826.v5.5;Name=Cre01.g003826
chromosome_1	phytozomev13	mRNA	736539	738965	.	+	.	ID=Cre01.g003826.t1.1.v5.5;Parent=Cre01.g003826.v5.5;Name=Cre01.g003826.t1.1;pacid=30789703;longest=1
chromosome_1	phytozomev13	five_prime_UTR	736539	736800	.	+	.	ID=Cre01.g003826.t1.1.v5.5.five_prime_UTR.1;Parent=Cre01.g003826.t1.1.v5.5;pacid=30789703
chromosome_1	phytozomev13	exon	736539	738965	.	+	.	ID=Cre01.g003826.t1.1.v5.5.exon.1;Parent=Cre01.g003826.t1.1.v5.5;pacid=30789703
chromosome_1	phytozomev13	CDS	736801	736983	.	+	0	ID=Cre01.g003826.t1.1.v5.5.CDS.1;Parent=Cre01.g003826.t1.1.v5.5;pacid=30789703
chromosome_1	phytozomev13	three_prime_UTR	736984	738965	.	+	.	ID=Cre01.g003826.t1.1.v5.5.three_prime_UTR.1;Parent=Cre01.g003826.t1.1.v5.5;pacid=30789703
###
chromosome_1	phytozomev13	gene	739299	746905	.	+	.	ID=Cre01.g003850.v5.5;Name=Cre01.g003850
chromosome_1	phytozomev13	mRNA	739299	746905	.	+	.	ID=Cre01.g003850.t1.1.v5.5;Parent=Cre01.g003850.v5.5;Name=Cre01.g003850.t1.1;pacid=30789713;longest=1;geneName=CYP747A1
chromosome_1	phytozomev13	five_prime_UTR	739299	739679	.	+	.	ID=Cre01.g003850.t1.1.v5.5.five_prime_UTR.1;Parent=Cre01.g003850.t1.1.v5.5;pacid=30789713
chromosome_1	phytozomev13	exon	739299	739799	.	+	.	ID=Cre01.g003850.t1.1.v5.5.exon.1;Parent=Cre01.g003850.t1.1.v5.5;pacid=30789713
chromosome_1	phytozomev13	CDS	739680	739799	.	+	0	ID=Cre01.g003850.t1.1.v5.5.CDS.1;Parent=Cre01.g003850.t1.1.v5.5;pacid=30789713
chromosome_1	phytozomev13	exon	739906	739982	.	+	.	ID=Cre01.g003850.t1.1.v5.5.exon.2;Parent=Cre01.g003850.t1.1.v5.5;pacid=30789713
chromosome_1	phytozomev13	CDS	739906	739982	.	+	0	ID=Cre01.g003850.t1.1.v5.5.CDS.2;Parent=Cre01.g003850.t1.1.v5.5;pacid=30789713
chromosome_1	phytozomev13	exon	740160	740288	.	+	.	ID=Cre01.g003850.t1.1.v5.5.exon.3;Parent=Cre01.g003850.t1.1.v5.5;pacid=30789713
chromosome_1	phytozomev13	CDS	740160	740288	.	+	1	ID=Cre01.g003850.t1.1.v5.5.CDS.3;Parent=Cre01.g003850.t1.1.v5.5;pacid=30789713
chromosome_1	phytozomev13	exon	740651	740687	.	+	.	ID=Cre01.g003850.t1.1.v5.5.exon.4;Parent=Cre01.g003850.t1.1.v5.5;pacid=30789713
chromosome_1	phytozomev13	CDS	740651	740687	.	+	1	ID=Cre01.g003850.t1.1.v5.5.CDS.4;Parent=Cre01.g003850.t1.1.v5.5;pacid=30789713
chromosome_1	phytozomev13	exon	740890	740981	.	+	.	ID=Cre01.g003850.t1.1.v5.5.exon.5;Parent=Cre01.g003850.t1.1.v5.5;pacid=30789713
chromosome_1	phytozomev13	CDS	740890	740981	.	+	0	ID=Cre01.g003850.t1.1.v5.5.CDS.5;Parent=Cre01.g003850.t1.1.v5.5;pacid=30789713
chromosome_1	phytozomev13	exon	741418	741576	.	+	.	ID=Cre01.g003850.t1.1.v5.5.exon.6;Parent=Cre01.g003850.t1.1.v5.5;pacid=30789713
chromosome_1	phytozomev13	CDS	741418	741576	.	+	1	ID=Cre01.g003850.t1.1.v5.5.CDS.6;Parent=Cre01.g003850.t1.1.v5.5;pacid=30789713
chromosome_1	phytozomev13	exon	742076	742202	.	+	.	ID=Cre01.g003850.t1.1.v5.5.exon.7;Parent=Cre01.g003850.t1.1.v5.5;pacid=30789713
chromosome_1	phytozomev13	CDS	742076	742202	.	+	1	ID=Cre01.g003850.t1.1.v5.5.CDS.7;Parent=Cre01.g003850.t1.1.v5.5;pacid=30789713
chromosome_1	phytozomev13	exon	742450	742536	.	+	.	ID=Cre01.g003850.t1.1.v5.5.exon.8;Parent=Cre01.g003850.t1.1.v5.5;pacid=30789713
chromosome_1	phytozomev13	CDS	742450	742536	.	+	0	ID=Cre01.g003850.t1.1.v5.5.CDS.8;Parent=Cre01.g003850.t1.1.v5.5;pacid=30789713
chromosome_1	phytozomev13	exon	742892	742957	.	+	.	ID=Cre01.g003850.t1.1.v5.5.exon.9;Parent=Cre01.g003850.t1.1.v5.5;pacid=30789713
chromosome_1	phytozomev13	CDS	742892	742957	.	+	0	ID=Cre01.g003850.t1.1.v5.5.CDS.9;Parent=Cre01.g003850.t1.1.v5.5;pacid=30789713
chromosome_1	phytozomev13	exon	743364	743541	.	+	.	ID=Cre01.g003850.t1.1.v5.5.exon.10;Parent=Cre01.g003850.t1.1.v5.5;pacid=30789713
chromosome_1	phytozomev13	CDS	743364	743541	.	+	0	ID=Cre01.g003850.t1.1.v5.5.CDS.10;Parent=Cre01.g003850.t1.1.v5.5;pacid=30789713
chromosome_1	phytozomev13	exon	743822	743871	.	+	.	ID=Cre01.g003850.t1.1.v5.5.exon.11;Parent=Cre01.g003850.t1.1.v5.5;pacid=30789713
chromosome_1	phytozomev13	CDS	743822	743871	.	+	2	ID=Cre01.g003850.t1.1.v5.5.CDS.11;Parent=Cre01.g003850.t1.1.v5.5;pacid=30789713
chromosome_1	phytozomev13	exon	744294	744481	.	+	.	ID=Cre01.g003850.t1.1.v5.5.exon.12;Parent=Cre01.g003850.t1.1.v5.5;pacid=30789713
chromosome_1	phytozomev13	CDS	744294	744481	.	+	0	ID=Cre01.g003850.t1.1.v5.5.CDS.12;Parent=Cre01.g003850.t1.1.v5.5;pacid=30789713
chromosome_1	phytozomev13	exon	744768	744861	.	+	.	ID=Cre01.g003850.t1.1.v5.5.exon.13;Parent=Cre01.g003850.t1.1.v5.5;pacid=30789713
chromosome_1	phytozomev13	CDS	744768	744861	.	+	1	ID=Cre01.g003850.t1.1.v5.5.CDS.13;Parent=Cre01.g003850.t1.1.v5.5;pacid=30789713
chromosome_1	phytozomev13	CDS	745086	745253	.	+	0	ID=Cre01.g003850.t1.1.v5.5.CDS.14;Parent=Cre01.g003850.t1.1.v5.5;pacid=30789713
chromosome_1	phytozomev13	exon	745086	746905	.	+	.	ID=Cre01.g003850.t1.1.v5.5.exon.14;Parent=Cre01.g003850.t1.1.v5.5;pacid=30789713
chromosome_1	phytozomev13	three_prime_UTR	745254	746905	.	+	.	ID=Cre01.g003850.t1.1.v5.5.three_prime_UTR.1;Parent=Cre01.g003850.t1.1.v5.5;pacid=30789713
###
chromosome_1	phytozomev13	gene	750063	767768	.	-	.	ID=Cre01.g003950.v5.5;Name=Cre01.g003950
chromosome_1	phytozomev13	mRNA	750063	767768	.	-	.	ID=Cre01.g003950.t1.1.v5.5;Parent=Cre01.g003950.v5.5;Name=Cre01.g003950.t1.1;pacid=30788427;longest=1
chromosome_1	phytozomev13	three_prime_UTR	750063	751488	.	-	.	ID=Cre01.g003950.t1.1.v5.5.three_prime_UTR.1;Parent=Cre01.g003950.t1.1.v5.5;pacid=30788427
chromosome_1	phytozomev13	exon	750063	751546	.	-	.	ID=Cre01.g003950.t1.1.v5.5.exon.49;Parent=Cre01.g003950.t1.1.v5.5;pacid=30788427
chromosome_1	phytozomev13	CDS	751489	751546	.	-	1	ID=Cre01.g003950.t1.1.v5.5.CDS.49;Parent=Cre01.g003950.t1.1.v5.5;pacid=30788427
chromosome_1	phytozomev13	exon	751730	751989	.	-	.	ID=Cre01.g003950.t1.1.v5.5.exon.48;Parent=Cre01.g003950.t1.1.v5.5;pacid=30788427
chromosome_1	phytozomev13	CDS	751730	751989	.	-	0	ID=Cre01.g003950.t1.1.v5.5.CDS.48;Parent=Cre01.g003950.t1.1.v5.5;pacid=30788427
chromosome_1	phytozomev13	exon	752159	752262	.	-	.	ID=Cre01.g003950.t1.1.v5.5.exon.47;Parent=Cre01.g003950.t1.1.v5.5;pacid=30788427
chromosome_1	phytozomev13	CDS	752159	752262	.	-	2	ID=Cre01.g003950.t1.1.v5.5.CDS.47;Parent=Cre01.g003950.t1.1.v5.5;pacid=30788427
chromosome_1	phytozomev13	exon	752396	752462	.	-	.	ID=Cre01.g003950.t1.1.v5.5.exon.46;Parent=Cre01.g003950.t1.1.v5.5;pacid=30788427
chromosome_1	phytozomev13	CDS	752396	752462	.	-	0	ID=Cre01.g003950.t1.1.v5.5.CDS.46;Parent=Cre01.g003950.t1.1.v5.5;pacid=30788427
chromosome_1	phytozomev13	exon	752904	753011	.	-	.	ID=Cre01.g003950.t1.1.v5.5.exon.45;Parent=Cre01.g003950.t1.1.v5.5;pacid=30788427
chromosome_1	phytozomev13	CDS	752904	753011	.	-	0	ID=Cre01.g003950.t1.1.v5.5.CDS.45;Parent=Cre01.g003950.t1.1.v5.5;pacid=30788427
chromosome_1	phytozomev13	exon	753311	753379	.	-	.	ID=Cre01.g003950.t1.1.v5.5.exon.44;Parent=Cre01.g003950.t1.1.v5.5;pacid=30788427
chromosome_1	phytozomev13	CDS	753311	753379	.	-	0	ID=Cre01.g003950.t1.1.v5.5.CDS.44;Parent=Cre01.g003950.t1.1.v5.5;pacid=30788427
chromosome_1	phytozomev13	exon	753612	753718	.	-	.	ID=Cre01.g003950.t1.1.v5.5.exon.43;Parent=Cre01.g003950.t1.1.v5.5;pacid=30788427
chromosome_1	phytozomev13	CDS	753612	753718	.	-	2	ID=Cre01.g003950.t1.1.v5.5.CDS.43;Parent=Cre01.g003950.t1.1.v5.5;pacid=30788427
chromosome_1	phytozomev13	exon	753900	754026	.	-	.	ID=Cre01.g003950.t1.1.v5.5.exon.42;Parent=Cre01.g003950.t1.1.v5.5;pacid=30788427
chromosome_1	phytozomev13	CDS	753900	754026	.	-	0	ID=Cre01.g003950.t1.1.v5.5.CDS.42;Parent=Cre01.g003950.t1.1.v5.5;pacid=30788427
chromosome_1	phytozomev13	exon	754255	754335	.	-	.	ID=Cre01.g003950.t1.1.v5.5.exon.41;Parent=Cre01.g003950.t1.1.v5.5;pacid=30788427
chromosome_1	phytozomev13	CDS	754255	754335	.	-	0	ID=Cre01.g003950.t1.1.v5.5.CDS.41;Parent=Cre01.g003950.t1.1.v5.5;pacid=30788427
chromosome_1	phytozomev13	exon	754456	754690	.	-	.	ID=Cre01.g003950.t1.1.v5.5.exon.40;Parent=Cre01.g003950.t1.1.v5.5;pacid=30788427
chromosome_1	phytozomev13	CDS	754456	754690	.	-	1	ID=Cre01.g003950.t1.1.v5.5.CDS.40;Parent=Cre01.g003950.t1.1.v5.5;pacid=30788427
chromosome_1	phytozomev13	exon	754877	755301	.	-	.	ID=Cre01.g003950.t1.1.v5.5.exon.39;Parent=Cre01.g003950.t1.1.v5.5;pacid=30788427
chromosome_1	phytozomev13	CDS	754877	755301	.	-	0	ID=Cre01.g003950.t1.1.v5.5.CDS.39;Parent=Cre01.g003950.t1.1.v5.5;pacid=30788427
chromosome_1	phytozomev13	exon	755453	755500	.	-	.	ID=Cre01.g003950.t1.1.v5.5.exon.38;Parent=Cre01.g003950.t1.1.v5.5;pacid=30788427
chromosome_1	phytozomev13	CDS	755453	755500	.	-	0	ID=Cre01.g003950.t1.1.v5.5.CDS.38;Parent=Cre01.g003950.t1.1.v5.5;pacid=30788427
chromosome_1	phytozomev13	exon	755665	755805	.	-	.	ID=Cre01.g003950.t1.1.v5.5.exon.37;Parent=Cre01.g003950.t1.1.v5.5;pacid=30788427
chromosome_1	phytozomev13	CDS	755665	755805	.	-	0	ID=Cre01.g003950.t1.1.v5.5.CDS.37;Parent=Cre01.g003950.t1.1.v5.5;pacid=30788427
chromosome_1	phytozomev13	exon	756004	756048	.	-	.	ID=Cre01.g003950.t1.1.v5.5.exon.36;Parent=Cre01.g003950.t1.1.v5.5;pacid=30788427
chromosome_1	phytozomev13	CDS	756004	756048	.	-	0	ID=Cre01.g003950.t1.1.v5.5.CDS.36;Parent=Cre01.g003950.t1.1.v5.5;pacid=30788427
chromosome_1	phytozomev13	exon	756215	756243	.	-	.	ID=Cre01.g003950.t1.1.v5.5.exon.35;Parent=Cre01.g003950.t1.1.v5.5;pacid=30788427
chromosome_1	phytozomev13	CDS	756215	756243	.	-	2	ID=Cre01.g003950.t1.1.v5.5.CDS.35;Parent=Cre01.g003950.t1.1.v5.5;pacid=30788427
chromosome_1	phytozomev13	exon	756393	756477	.	-	.	ID=Cre01.g003950.t1.1.v5.5.exon.34;Parent=Cre01.g003950.t1.1.v5.5;pacid=30788427
chromosome_1	phytozomev13	CDS	756393	756477	.	-	0	ID=Cre01.g003950.t1.1.v5.5.CDS.34;Parent=Cre01.g003950.t1.1.v5.5;pacid=30788427
chromosome_1	phytozomev13	exon	756613	756645	.	-	.	ID=Cre01.g003950.t1.1.v5.5.exon.33;Parent=Cre01.g003950.t1.1.v5.5;pacid=30788427
chromosome_1	phytozomev13	CDS	756613	756645	.	-	0	ID=Cre01.g003950.t1.1.v5.5.CDS.33;Parent=Cre01.g003950.t1.1.v5.5;pacid=30788427
chromosome_1	phytozomev13	exon	756753	756809	.	-	.	ID=Cre01.g003950.t1.1.v5.5.exon.32;Parent=Cre01.g003950.t1.1.v5.5;pacid=30788427
chromosome_1	phytozomev13	CDS	756753	756809	.	-	0	ID=Cre01.g003950.t1.1.v5.5.CDS.32;Parent=Cre01.g003950.t1.1.v5.5;pacid=30788427
chromosome_1	phytozomev13	exon	756940	757020	.	-	.	ID=Cre01.g003950.t1.1.v5.5.exon.31;Parent=Cre01.g003950.t1.1.v5.5;pacid=30788427
chromosome_1	phytozomev13	CDS	756940	757020	.	-	0	ID=Cre01.g003950.t1.1.v5.5.CDS.31;Parent=Cre01.g003950.t1.1.v5.5;pacid=30788427
chromosome_1	phytozomev13	exon	757356	757397	.	-	.	ID=Cre01.g003950.t1.1.v5.5.exon.30;Parent=Cre01.g003950.t1.1.v5.5;pacid=30788427
chromosome_1	phytozomev13	CDS	757356	757397	.	-	0	ID=Cre01.g003950.t1.1.v5.5.CDS.30;Parent=Cre01.g003950.t1.1.v5.5;pacid=30788427
chromosome_1	phytozomev13	exon	757522	757617	.	-	.	ID=Cre01.g003950.t1.1.v5.5.exon.29;Parent=Cre01.g003950.t1.1.v5.5;pacid=30788427
chromosome_1	phytozomev13	CDS	757522	757617	.	-	0	ID=Cre01.g003950.t1.1.v5.5.CDS.29;Parent=Cre01.g003950.t1.1.v5.5;pacid=30788427
chromosome_1	phytozomev13	exon	757783	757926	.	-	.	ID=Cre01.g003950.t1.1.v5.5.exon.28;Parent=Cre01.g003950.t1.1.v5.5;pacid=30788427
chromosome_1	phytozomev13	CDS	757783	757926	.	-	0	ID=Cre01.g003950.t1.1.v5.5.CDS.28;Parent=Cre01.g003950.t1.1.v5.5;pacid=30788427
chromosome_1	phytozomev13	exon	758069	758398	.	-	.	ID=Cre01.g003950.t1.1.v5.5.exon.27;Parent=Cre01.g003950.t1.1.v5.5;pacid=30788427
chromosome_1	phytozomev13	CDS	758069	758398	.	-	0	ID=Cre01.g003950.t1.1.v5.5.CDS.27;Parent=Cre01.g003950.t1.1.v5.5;pacid=30788427
chromosome_1	phytozomev13	exon	758639	758796	.	-	.	ID=Cre01.g003950.t1.1.v5.5.exon.26;Parent=Cre01.g003950.t1.1.v5.5;pacid=30788427
chromosome_1	phytozomev13	CDS	758639	758796	.	-	2	ID=Cre01.g003950.t1.1.v5.5.CDS.26;Parent=Cre01.g003950.t1.1.v5.5;pacid=30788427
chromosome_1	phytozomev13	exon	758933	760055	.	-	.	ID=Cre01.g003950.t1.1.v5.5.exon.25;Parent=Cre01.g003950.t1.1.v5.5;pacid=30788427
chromosome_1	phytozomev13	CDS	758933	760055	.	-	0	ID=Cre01.g003950.t1.1.v5.5.CDS.25;Parent=Cre01.g003950.t1.1.v5.5;pacid=30788427
chromosome_1	phytozomev13	exon	760241	760352	.	-	.	ID=Cre01.g003950.t1.1.v5.5.exon.24;Parent=Cre01.g003950.t1.1.v5.5;pacid=30788427
chromosome_1	phytozomev13	CDS	760241	760352	.	-	1	ID=Cre01.g003950.t1.1.v5.5.CDS.24;Parent=Cre01.g003950.t1.1.v5.5;pacid=30788427
chromosome_1	phytozomev13	exon	760464	760582	.	-	.	ID=Cre01.g003950.t1.1.v5.5.exon.23;Parent=Cre01.g003950.t1.1.v5.5;pacid=30788427
chromosome_1	phytozomev13	CDS	760464	760582	.	-	0	ID=Cre01.g003950.t1.1.v5.5.CDS.23;Parent=Cre01.g003950.t1.1.v5.5;pacid=30788427
chromosome_1	phytozomev13	exon	760716	760836	.	-	.	ID=Cre01.g003950.t1.1.v5.5.exon.22;Parent=Cre01.g003950.t1.1.v5.5;pacid=30788427
chromosome_1	phytozomev13	CDS	760716	760836	.	-	1	ID=Cre01.g003950.t1.1.v5.5.CDS.22;Parent=Cre01.g003950.t1.1.v5.5;pacid=30788427
chromosome_1	phytozomev13	exon	760966	761479	.	-	.	ID=Cre01.g003950.t1.1.v5.5.exon.21;Parent=Cre01.g003950.t1.1.v5.5;pacid=30788427
chromosome_1	phytozomev13	CDS	760966	761479	.	-	2	ID=Cre01.g003950.t1.1.v5.5.CDS.21;Parent=Cre01.g003950.t1.1.v5.5;pacid=30788427
chromosome_1	phytozomev13	exon	761621	761748	.	-	.	ID=Cre01.g003950.t1.1.v5.5.exon.20;Parent=Cre01.g003950.t1.1.v5.5;pacid=30788427
chromosome_1	phytozomev13	CDS	761621	761748	.	-	1	ID=Cre01.g003950.t1.1.v5.5.CDS.20;Parent=Cre01.g003950.t1.1.v5.5;pacid=30788427
chromosome_1	phytozomev13	exon	761893	762178	.	-	.	ID=Cre01.g003950.t1.1.v5.5.exon.19;Parent=Cre01.g003950.t1.1.v5.5;pacid=30788427
chromosome_1	phytozomev13	CDS	761893	762178	.	-	2	ID=Cre01.g003950.t1.1.v5.5.CDS.19;Parent=Cre01.g003950.t1.1.v5.5;pacid=30788427
chromosome_1	phytozomev13	exon	762331	762570	.	-	.	ID=Cre01.g003950.t1.1.v5.5.exon.18;Parent=Cre01.g003950.t1.1.v5.5;pacid=30788427
chromosome_1	phytozomev13	CDS	762331	762570	.	-	2	ID=Cre01.g003950.t1.1.v5.5.CDS.18;Parent=Cre01.g003950.t1.1.v5.5;pacid=30788427
chromosome_1	phytozomev13	exon	762705	762818	.	-	.	ID=Cre01.g003950.t1.1.v5.5.exon.17;Parent=Cre01.g003950.t1.1.v5.5;pacid=30788427
chromosome_1	phytozomev13	CDS	762705	762818	.	-	2	ID=Cre01.g003950.t1.1.v5.5.CDS.17;Parent=Cre01.g003950.t1.1.v5.5;pacid=30788427
chromosome_1	phytozomev13	exon	762989	763251	.	-	.	ID=Cre01.g003950.t1.1.v5.5.exon.16;Parent=Cre01.g003950.t1.1.v5.5;pacid=30788427
chromosome_1	phytozomev13	CDS	762989	763251	.	-	1	ID=Cre01.g003950.t1.1.v5.5.CDS.16;Parent=Cre01.g003950.t1.1.v5.5;pacid=30788427
chromosome_1	phytozomev13	exon	763422	763499	.	-	.	ID=Cre01.g003950.t1.1.v5.5.exon.15;Parent=Cre01.g003950.t1.1.v5.5;pacid=30788427
chromosome_1	phytozomev13	CDS	763422	763499	.	-	1	ID=Cre01.g003950.t1.1.v5.5.CDS.15;Parent=Cre01.g003950.t1.1.v5.5;pacid=30788427
chromosome_1	phytozomev13	exon	763622	763674	.	-	.	ID=Cre01.g003950.t1.1.v5.5.exon.14;Parent=Cre01.g003950.t1.1.v5.5;pacid=30788427
chromosome_1	phytozomev13	CDS	763622	763674	.	-	0	ID=Cre01.g003950.t1.1.v5.5.CDS.14;Parent=Cre01.g003950.t1.1.v5.5;pacid=30788427
chromosome_1	phytozomev13	exon	763799	763972	.	-	.	ID=Cre01.g003950.t1.1.v5.5.exon.13;Parent=Cre01.g003950.t1.1.v5.5;pacid=30788427
chromosome_1	phytozomev13	CDS	763799	763972	.	-	0	ID=Cre01.g003950.t1.1.v5.5.CDS.13;Parent=Cre01.g003950.t1.1.v5.5;pacid=30788427
chromosome_1	phytozomev13	exon	764127	764277	.	-	.	ID=Cre01.g003950.t1.1.v5.5.exon.12;Parent=Cre01.g003950.t1.1.v5.5;pacid=30788427
chromosome_1	phytozomev13	CDS	764127	764277	.	-	1	ID=Cre01.g003950.t1.1.v5.5.CDS.12;Parent=Cre01.g003950.t1.1.v5.5;pacid=30788427
chromosome_1	phytozomev13	exon	764402	764646	.	-	.	ID=Cre01.g003950.t1.1.v5.5.exon.11;Parent=Cre01.g003950.t1.1.v5.5;pacid=30788427
chromosome_1	phytozomev13	CDS	764402	764646	.	-	0	ID=Cre01.g003950.t1.1.v5.5.CDS.11;Parent=Cre01.g003950.t1.1.v5.5;pacid=30788427
chromosome_1	phytozomev13	exon	764789	764968	.	-	.	ID=Cre01.g003950.t1.1.v5.5.exon.10;Parent=Cre01.g003950.t1.1.v5.5;pacid=30788427
chromosome_1	phytozomev13	CDS	764789	764968	.	-	0	ID=Cre01.g003950.t1.1.v5.5.CDS.10;Parent=Cre01.g003950.t1.1.v5.5;pacid=30788427
chromosome_1	phytozomev13	exon	765108	765202	.	-	.	ID=Cre01.g003950.t1.1.v5.5.exon.9;Parent=Cre01.g003950.t1.1.v5.5;pacid=30788427
chromosome_1	phytozomev13	CDS	765108	765202	.	-	2	ID=Cre01.g003950.t1.1.v5.5.CDS.9;Parent=Cre01.g003950.t1.1.v5.5;pacid=30788427
chromosome_1	phytozomev13	exon	765329	765398	.	-	.	ID=Cre01.g003950.t1.1.v5.5.exon.8;Parent=Cre01.g003950.t1.1.v5.5;pacid=30788427
chromosome_1	phytozomev13	CDS	765329	765398	.	-	0	ID=Cre01.g003950.t1.1.v5.5.CDS.8;Parent=Cre01.g003950.t1.1.v5.5;pacid=30788427
chromosome_1	phytozomev13	exon	765497	765562	.	-	.	ID=Cre01.g003950.t1.1.v5.5.exon.7;Parent=Cre01.g003950.t1.1.v5.5;pacid=30788427
chromosome_1	phytozomev13	CDS	765497	765562	.	-	0	ID=Cre01.g003950.t1.1.v5.5.CDS.7;Parent=Cre01.g003950.t1.1.v5.5;pacid=30788427
chromosome_1	phytozomev13	exon	765819	765944	.	-	.	ID=Cre01.g003950.t1.1.v5.5.exon.6;Parent=Cre01.g003950.t1.1.v5.5;pacid=30788427
chromosome_1	phytozomev13	CDS	765819	765944	.	-	0	ID=Cre01.g003950.t1.1.v5.5.CDS.6;Parent=Cre01.g003950.t1.1.v5.5;pacid=30788427
chromosome_1	phytozomev13	exon	766075	766123	.	-	.	ID=Cre01.g003950.t1.1.v5.5.exon.5;Parent=Cre01.g003950.t1.1.v5.5;pacid=30788427
chromosome_1	phytozomev13	CDS	766075	766123	.	-	1	ID=Cre01.g003950.t1.1.v5.5.CDS.5;Parent=Cre01.g003950.t1.1.v5.5;pacid=30788427
chromosome_1	phytozomev13	exon	766315	766443	.	-	.	ID=Cre01.g003950.t1.1.v5.5.exon.4;Parent=Cre01.g003950.t1.1.v5.5;pacid=30788427
chromosome_1	phytozomev13	CDS	766315	766443	.	-	1	ID=Cre01.g003950.t1.1.v5.5.CDS.4;Parent=Cre01.g003950.t1.1.v5.5;pacid=30788427
chromosome_1	phytozomev13	exon	766675	766706	.	-	.	ID=Cre01.g003950.t1.1.v5.5.exon.3;Parent=Cre01.g003950.t1.1.v5.5;pacid=30788427
chromosome_1	phytozomev13	CDS	766675	766706	.	-	0	ID=Cre01.g003950.t1.1.v5.5.CDS.3;Parent=Cre01.g003950.t1.1.v5.5;pacid=30788427
chromosome_1	phytozomev13	exon	766911	766974	.	-	.	ID=Cre01.g003950.t1.1.v5.5.exon.2;Parent=Cre01.g003950.t1.1.v5.5;pacid=30788427
chromosome_1	phytozomev13	CDS	766911	766974	.	-	1	ID=Cre01.g003950.t1.1.v5.5.CDS.2;Parent=Cre01.g003950.t1.1.v5.5;pacid=30788427
chromosome_1	phytozomev13	CDS	767344	767423	.	-	0	ID=Cre01.g003950.t1.1.v5.5.CDS.1;Parent=Cre01.g003950.t1.1.v5.5;pacid=30788427
chromosome_1	phytozomev13	exon	767344	767768	.	-	.	ID=Cre01.g003950.t1.1.v5.5.exon.1;Parent=Cre01.g003950.t1.1.v5.5;pacid=30788427
chromosome_1	phytozomev13	five_prime_UTR	767424	767768	.	-	.	ID=Cre01.g003950.t1.1.v5.5.five_prime_UTR.1;Parent=Cre01.g003950.t1.1.v5.5;pacid=30788427
chromosome_1	phytozomev13	mRNA	750063	767768	.	-	.	ID=Cre01.g003950.t2.1.v5.5;Parent=Cre01.g003950.v5.5;Name=Cre01.g003950.t2.1;pacid=30788428;longest=0
chromosome_1	phytozomev13	three_prime_UTR	750063	751488	.	-	.	ID=Cre01.g003950.t2.1.v5.5.three_prime_UTR.1;Parent=Cre01.g003950.t2.1.v5.5;pacid=30788428
chromosome_1	phytozomev13	exon	750063	751546	.	-	.	ID=Cre01.g003950.t2.1.v5.5.exon.49;Parent=Cre01.g003950.t2.1.v5.5;pacid=30788428
chromosome_1	phytozomev13	CDS	751489	751546	.	-	1	ID=Cre01.g003950.t2.1.v5.5.CDS.49;Parent=Cre01.g003950.t2.1.v5.5;pacid=30788428
chromosome_1	phytozomev13	exon	751730	751989	.	-	.	ID=Cre01.g003950.t2.1.v5.5.exon.48;Parent=Cre01.g003950.t2.1.v5.5;pacid=30788428
chromosome_1	phytozomev13	CDS	751730	751989	.	-	0	ID=Cre01.g003950.t2.1.v5.5.CDS.48;Parent=Cre01.g003950.t2.1.v5.5;pacid=30788428
chromosome_1	phytozomev13	exon	752159	752262	.	-	.	ID=Cre01.g003950.t2.1.v5.5.exon.47;Parent=Cre01.g003950.t2.1.v5.5;pacid=30788428
chromosome_1	phytozomev13	CDS	752159	752262	.	-	2	ID=Cre01.g003950.t2.1.v5.5.CDS.47;Parent=Cre01.g003950.t2.1.v5.5;pacid=30788428
chromosome_1	phytozomev13	exon	752396	752462	.	-	.	ID=Cre01.g003950.t2.1.v5.5.exon.46;Parent=Cre01.g003950.t2.1.v5.5;pacid=30788428
chromosome_1	phytozomev13	CDS	752396	752462	.	-	0	ID=Cre01.g003950.t2.1.v5.5.CDS.46;Parent=Cre01.g003950.t2.1.v5.5;pacid=30788428
chromosome_1	phytozomev13	exon	752904	753011	.	-	.	ID=Cre01.g003950.t2.1.v5.5.exon.45;Parent=Cre01.g003950.t2.1.v5.5;pacid=30788428
chromosome_1	phytozomev13	CDS	752904	753011	.	-	0	ID=Cre01.g003950.t2.1.v5.5.CDS.45;Parent=Cre01.g003950.t2.1.v5.5;pacid=30788428
chromosome_1	phytozomev13	exon	753311	753379	.	-	.	ID=Cre01.g003950.t2.1.v5.5.exon.44;Parent=Cre01.g003950.t2.1.v5.5;pacid=30788428
chromosome_1	phytozomev13	CDS	753311	753379	.	-	0	ID=Cre01.g003950.t2.1.v5.5.CDS.44;Parent=Cre01.g003950.t2.1.v5.5;pacid=30788428
chromosome_1	phytozomev13	exon	753612	753718	.	-	.	ID=Cre01.g003950.t2.1.v5.5.exon.43;Parent=Cre01.g003950.t2.1.v5.5;pacid=30788428
chromosome_1	phytozomev13	CDS	753612	753718	.	-	2	ID=Cre01.g003950.t2.1.v5.5.CDS.43;Parent=Cre01.g003950.t2.1.v5.5;pacid=30788428
chromosome_1	phytozomev13	exon	753900	754026	.	-	.	ID=Cre01.g003950.t2.1.v5.5.exon.42;Parent=Cre01.g003950.t2.1.v5.5;pacid=30788428
chromosome_1	phytozomev13	CDS	753900	754026	.	-	0	ID=Cre01.g003950.t2.1.v5.5.CDS.42;Parent=Cre01.g003950.t2.1.v5.5;pacid=30788428
chromosome_1	phytozomev13	exon	754255	754335	.	-	.	ID=Cre01.g003950.t2.1.v5.5.exon.41;Parent=Cre01.g003950.t2.1.v5.5;pacid=30788428
chromosome_1	phytozomev13	CDS	754255	754335	.	-	0	ID=Cre01.g003950.t2.1.v5.5.CDS.41;Parent=Cre01.g003950.t2.1.v5.5;pacid=30788428
chromosome_1	phytozomev13	exon	754456	754690	.	-	.	ID=Cre01.g003950.t2.1.v5.5.exon.40;Parent=Cre01.g003950.t2.1.v5.5;pacid=30788428
chromosome_1	phytozomev13	CDS	754456	754690	.	-	1	ID=Cre01.g003950.t2.1.v5.5.CDS.40;Parent=Cre01.g003950.t2.1.v5.5;pacid=30788428
chromosome_1	phytozomev13	exon	754877	755301	.	-	.	ID=Cre01.g003950.t2.1.v5.5.exon.39;Parent=Cre01.g003950.t2.1.v5.5;pacid=30788428
chromosome_1	phytozomev13	CDS	754877	755301	.	-	0	ID=Cre01.g003950.t2.1.v5.5.CDS.39;Parent=Cre01.g003950.t2.1.v5.5;pacid=30788428
chromosome_1	phytozomev13	exon	755453	755500	.	-	.	ID=Cre01.g003950.t2.1.v5.5.exon.38;Parent=Cre01.g003950.t2.1.v5.5;pacid=30788428
chromosome_1	phytozomev13	CDS	755453	755500	.	-	0	ID=Cre01.g003950.t2.1.v5.5.CDS.38;Parent=Cre01.g003950.t2.1.v5.5;pacid=30788428
chromosome_1	phytozomev13	exon	755665	755805	.	-	.	ID=Cre01.g003950.t2.1.v5.5.exon.37;Parent=Cre01.g003950.t2.1.v5.5;pacid=30788428
chromosome_1	phytozomev13	CDS	755665	755805	.	-	0	ID=Cre01.g003950.t2.1.v5.5.CDS.37;Parent=Cre01.g003950.t2.1.v5.5;pacid=30788428
chromosome_1	phytozomev13	exon	756004	756048	.	-	.	ID=Cre01.g003950.t2.1.v5.5.exon.36;Parent=Cre01.g003950.t2.1.v5.5;pacid=30788428
chromosome_1	phytozomev13	CDS	756004	756048	.	-	0	ID=Cre01.g003950.t2.1.v5.5.CDS.36;Parent=Cre01.g003950.t2.1.v5.5;pacid=30788428
chromosome_1	phytozomev13	exon	756215	756243	.	-	.	ID=Cre01.g003950.t2.1.v5.5.exon.35;Parent=Cre01.g003950.t2.1.v5.5;pacid=30788428
chromosome_1	phytozomev13	CDS	756215	756243	.	-	2	ID=Cre01.g003950.t2.1.v5.5.CDS.35;Parent=Cre01.g003950.t2.1.v5.5;pacid=30788428
chromosome_1	phytozomev13	exon	756393	756477	.	-	.	ID=Cre01.g003950.t2.1.v5.5.exon.34;Parent=Cre01.g003950.t2.1.v5.5;pacid=30788428
chromosome_1	phytozomev13	CDS	756393	756477	.	-	0	ID=Cre01.g003950.t2.1.v5.5.CDS.34;Parent=Cre01.g003950.t2.1.v5.5;pacid=30788428
chromosome_1	phytozomev13	exon	756613	756645	.	-	.	ID=Cre01.g003950.t2.1.v5.5.exon.33;Parent=Cre01.g003950.t2.1.v5.5;pacid=30788428
chromosome_1	phytozomev13	CDS	756613	756645	.	-	0	ID=Cre01.g003950.t2.1.v5.5.CDS.33;Parent=Cre01.g003950.t2.1.v5.5;pacid=30788428
chromosome_1	phytozomev13	exon	756753	756809	.	-	.	ID=Cre01.g003950.t2.1.v5.5.exon.32;Parent=Cre01.g003950.t2.1.v5.5;pacid=30788428
chromosome_1	phytozomev13	CDS	756753	756809	.	-	0	ID=Cre01.g003950.t2.1.v5.5.CDS.32;Parent=Cre01.g003950.t2.1.v5.5;pacid=30788428
chromosome_1	phytozomev13	exon	756940	757020	.	-	.	ID=Cre01.g003950.t2.1.v5.5.exon.31;Parent=Cre01.g003950.t2.1.v5.5;pacid=30788428
chromosome_1	phytozomev13	CDS	756940	757020	.	-	0	ID=Cre01.g003950.t2.1.v5.5.CDS.31;Parent=Cre01.g003950.t2.1.v5.5;pacid=30788428
chromosome_1	phytozomev13	exon	757356	757397	.	-	.	ID=Cre01.g003950.t2.1.v5.5.exon.30;Parent=Cre01.g003950.t2.1.v5.5;pacid=30788428
chromosome_1	phytozomev13	CDS	757356	757397	.	-	0	ID=Cre01.g003950.t2.1.v5.5.CDS.30;Parent=Cre01.g003950.t2.1.v5.5;pacid=30788428
chromosome_1	phytozomev13	exon	757522	757617	.	-	.	ID=Cre01.g003950.t2.1.v5.5.exon.29;Parent=Cre01.g003950.t2.1.v5.5;pacid=30788428
chromosome_1	phytozomev13	CDS	757522	757617	.	-	0	ID=Cre01.g003950.t2.1.v5.5.CDS.29;Parent=Cre01.g003950.t2.1.v5.5;pacid=30788428
chromosome_1	phytozomev13	exon	757783	757926	.	-	.	ID=Cre01.g003950.t2.1.v5.5.exon.28;Parent=Cre01.g003950.t2.1.v5.5;pacid=30788428
chromosome_1	phytozomev13	CDS	757783	757926	.	-	0	ID=Cre01.g003950.t2.1.v5.5.CDS.28;Parent=Cre01.g003950.t2.1.v5.5;pacid=30788428
chromosome_1	phytozomev13	exon	758069	758398	.	-	.	ID=Cre01.g003950.t2.1.v5.5.exon.27;Parent=Cre01.g003950.t2.1.v5.5;pacid=30788428
chromosome_1	phytozomev13	CDS	758069	758398	.	-	0	ID=Cre01.g003950.t2.1.v5.5.CDS.27;Parent=Cre01.g003950.t2.1.v5.5;pacid=30788428
chromosome_1	phytozomev13	exon	758639	758796	.	-	.	ID=Cre01.g003950.t2.1.v5.5.exon.26;Parent=Cre01.g003950.t2.1.v5.5;pacid=30788428
chromosome_1	phytozomev13	CDS	758639	758796	.	-	2	ID=Cre01.g003950.t2.1.v5.5.CDS.26;Parent=Cre01.g003950.t2.1.v5.5;pacid=30788428
chromosome_1	phytozomev13	exon	758963	760055	.	-	.	ID=Cre01.g003950.t2.1.v5.5.exon.25;Parent=Cre01.g003950.t2.1.v5.5;pacid=30788428
chromosome_1	phytozomev13	CDS	758963	760055	.	-	0	ID=Cre01.g003950.t2.1.v5.5.CDS.25;Parent=Cre01.g003950.t2.1.v5.5;pacid=30788428
chromosome_1	phytozomev13	exon	760241	760352	.	-	.	ID=Cre01.g003950.t2.1.v5.5.exon.24;Parent=Cre01.g003950.t2.1.v5.5;pacid=30788428
chromosome_1	phytozomev13	CDS	760241	760352	.	-	1	ID=Cre01.g003950.t2.1.v5.5.CDS.24;Parent=Cre01.g003950.t2.1.v5.5;pacid=30788428
chromosome_1	phytozomev13	exon	760464	760582	.	-	.	ID=Cre01.g003950.t2.1.v5.5.exon.23;Parent=Cre01.g003950.t2.1.v5.5;pacid=30788428
chromosome_1	phytozomev13	CDS	760464	760582	.	-	0	ID=Cre01.g003950.t2.1.v5.5.CDS.23;Parent=Cre01.g003950.t2.1.v5.5;pacid=30788428
chromosome_1	phytozomev13	exon	760716	760836	.	-	.	ID=Cre01.g003950.t2.1.v5.5.exon.22;Parent=Cre01.g003950.t2.1.v5.5;pacid=30788428
chromosome_1	phytozomev13	CDS	760716	760836	.	-	1	ID=Cre01.g003950.t2.1.v5.5.CDS.22;Parent=Cre01.g003950.t2.1.v5.5;pacid=30788428
chromosome_1	phytozomev13	exon	760966	761479	.	-	.	ID=Cre01.g003950.t2.1.v5.5.exon.21;Parent=Cre01.g003950.t2.1.v5.5;pacid=30788428
chromosome_1	phytozomev13	CDS	760966	761479	.	-	2	ID=Cre01.g003950.t2.1.v5.5.CDS.21;Parent=Cre01.g003950.t2.1.v5.5;pacid=30788428
chromosome_1	phytozomev13	exon	761621	761748	.	-	.	ID=Cre01.g003950.t2.1.v5.5.exon.20;Parent=Cre01.g003950.t2.1.v5.5;pacid=30788428
chromosome_1	phytozomev13	CDS	761621	761748	.	-	1	ID=Cre01.g003950.t2.1.v5.5.CDS.20;Parent=Cre01.g003950.t2.1.v5.5;pacid=30788428
chromosome_1	phytozomev13	exon	761893	762178	.	-	.	ID=Cre01.g003950.t2.1.v5.5.exon.19;Parent=Cre01.g003950.t2.1.v5.5;pacid=30788428
chromosome_1	phytozomev13	CDS	761893	762178	.	-	2	ID=Cre01.g003950.t2.1.v5.5.CDS.19;Parent=Cre01.g003950.t2.1.v5.5;pacid=30788428
chromosome_1	phytozomev13	exon	762331	762570	.	-	.	ID=Cre01.g003950.t2.1.v5.5.exon.18;Parent=Cre01.g003950.t2.1.v5.5;pacid=30788428
chromosome_1	phytozomev13	CDS	762331	762570	.	-	2	ID=Cre01.g003950.t2.1.v5.5.CDS.18;Parent=Cre01.g003950.t2.1.v5.5;pacid=30788428
chromosome_1	phytozomev13	exon	762705	762818	.	-	.	ID=Cre01.g003950.t2.1.v5.5.exon.17;Parent=Cre01.g003950.t2.1.v5.5;pacid=30788428
chromosome_1	phytozomev13	CDS	762705	762818	.	-	2	ID=Cre01.g003950.t2.1.v5.5.CDS.17;Parent=Cre01.g003950.t2.1.v5.5;pacid=30788428
chromosome_1	phytozomev13	exon	762989	763251	.	-	.	ID=Cre01.g003950.t2.1.v5.5.exon.16;Parent=Cre01.g003950.t2.1.v5.5;pacid=30788428
chromosome_1	phytozomev13	CDS	762989	763251	.	-	1	ID=Cre01.g003950.t2.1.v5.5.CDS.16;Parent=Cre01.g003950.t2.1.v5.5;pacid=30788428
chromosome_1	phytozomev13	exon	763422	763499	.	-	.	ID=Cre01.g003950.t2.1.v5.5.exon.15;Parent=Cre01.g003950.t2.1.v5.5;pacid=30788428
chromosome_1	phytozomev13	CDS	763422	763499	.	-	1	ID=Cre01.g003950.t2.1.v5.5.CDS.15;Parent=Cre01.g003950.t2.1.v5.5;pacid=30788428
chromosome_1	phytozomev13	exon	763622	763674	.	-	.	ID=Cre01.g003950.t2.1.v5.5.exon.14;Parent=Cre01.g003950.t2.1.v5.5;pacid=30788428
chromosome_1	phytozomev13	CDS	763622	763674	.	-	0	ID=Cre01.g003950.t2.1.v5.5.CDS.14;Parent=Cre01.g003950.t2.1.v5.5;pacid=30788428
chromosome_1	phytozomev13	exon	763799	763972	.	-	.	ID=Cre01.g003950.t2.1.v5.5.exon.13;Parent=Cre01.g003950.t2.1.v5.5;pacid=30788428
chromosome_1	phytozomev13	CDS	763799	763972	.	-	0	ID=Cre01.g003950.t2.1.v5.5.CDS.13;Parent=Cre01.g003950.t2.1.v5.5;pacid=30788428
chromosome_1	phytozomev13	exon	764127	764277	.	-	.	ID=Cre01.g003950.t2.1.v5.5.exon.12;Parent=Cre01.g003950.t2.1.v5.5;pacid=30788428
chromosome_1	phytozomev13	CDS	764127	764277	.	-	1	ID=Cre01.g003950.t2.1.v5.5.CDS.12;Parent=Cre01.g003950.t2.1.v5.5;pacid=30788428
chromosome_1	phytozomev13	exon	764402	764646	.	-	.	ID=Cre01.g003950.t2.1.v5.5.exon.11;Parent=Cre01.g003950.t2.1.v5.5;pacid=30788428
chromosome_1	phytozomev13	CDS	764402	764646	.	-	0	ID=Cre01.g003950.t2.1.v5.5.CDS.11;Parent=Cre01.g003950.t2.1.v5.5;pacid=30788428
chromosome_1	phytozomev13	exon	764789	764968	.	-	.	ID=Cre01.g003950.t2.1.v5.5.exon.10;Parent=Cre01.g003950.t2.1.v5.5;pacid=30788428
chromosome_1	phytozomev13	CDS	764789	764968	.	-	0	ID=Cre01.g003950.t2.1.v5.5.CDS.10;Parent=Cre01.g003950.t2.1.v5.5;pacid=30788428
chromosome_1	phytozomev13	exon	765108	765202	.	-	.	ID=Cre01.g003950.t2.1.v5.5.exon.9;Parent=Cre01.g003950.t2.1.v5.5;pacid=30788428
chromosome_1	phytozomev13	CDS	765108	765202	.	-	2	ID=Cre01.g003950.t2.1.v5.5.CDS.9;Parent=Cre01.g003950.t2.1.v5.5;pacid=30788428
chromosome_1	phytozomev13	exon	765329	765398	.	-	.	ID=Cre01.g003950.t2.1.v5.5.exon.8;Parent=Cre01.g003950.t2.1.v5.5;pacid=30788428
chromosome_1	phytozomev13	CDS	765329	765398	.	-	0	ID=Cre01.g003950.t2.1.v5.5.CDS.8;Parent=Cre01.g003950.t2.1.v5.5;pacid=30788428
chromosome_1	phytozomev13	exon	765497	765562	.	-	.	ID=Cre01.g003950.t2.1.v5.5.exon.7;Parent=Cre01.g003950.t2.1.v5.5;pacid=30788428
chromosome_1	phytozomev13	CDS	765497	765562	.	-	0	ID=Cre01.g003950.t2.1.v5.5.CDS.7;Parent=Cre01.g003950.t2.1.v5.5;pacid=30788428
chromosome_1	phytozomev13	exon	765819	765944	.	-	.	ID=Cre01.g003950.t2.1.v5.5.exon.6;Parent=Cre01.g003950.t2.1.v5.5;pacid=30788428
chromosome_1	phytozomev13	CDS	765819	765944	.	-	0	ID=Cre01.g003950.t2.1.v5.5.CDS.6;Parent=Cre01.g003950.t2.1.v5.5;pacid=30788428
chromosome_1	phytozomev13	exon	766075	766123	.	-	.	ID=Cre01.g003950.t2.1.v5.5.exon.5;Parent=Cre01.g003950.t2.1.v5.5;pacid=30788428
chromosome_1	phytozomev13	CDS	766075	766123	.	-	1	ID=Cre01.g003950.t2.1.v5.5.CDS.5;Parent=Cre01.g003950.t2.1.v5.5;pacid=30788428
chromosome_1	phytozomev13	exon	766315	766443	.	-	.	ID=Cre01.g003950.t2.1.v5.5.exon.4;Parent=Cre01.g003950.t2.1.v5.5;pacid=30788428
chromosome_1	phytozomev13	CDS	766315	766443	.	-	1	ID=Cre01.g003950.t2.1.v5.5.CDS.4;Parent=Cre01.g003950.t2.1.v5.5;pacid=30788428
chromosome_1	phytozomev13	exon	766675	766706	.	-	.	ID=Cre01.g003950.t2.1.v5.5.exon.3;Parent=Cre01.g003950.t2.1.v5.5;pacid=30788428
chromosome_1	phytozomev13	CDS	766675	766706	.	-	0	ID=Cre01.g003950.t2.1.v5.5.CDS.3;Parent=Cre01.g003950.t2.1.v5.5;pacid=30788428
chromosome_1	phytozomev13	exon	766911	766974	.	-	.	ID=Cre01.g003950.t2.1.v5.5.exon.2;Parent=Cre01.g003950.t2.1.v5.5;pacid=30788428
chromosome_1	phytozomev13	CDS	766911	766974	.	-	1	ID=Cre01.g003950.t2.1.v5.5.CDS.2;Parent=Cre01.g003950.t2.1.v5.5;pacid=30788428
chromosome_1	phytozomev13	CDS	767344	767423	.	-	0	ID=Cre01.g003950.t2.1.v5.5.CDS.1;Parent=Cre01.g003950.t2.1.v5.5;pacid=30788428
chromosome_1	phytozomev13	exon	767344	767768	.	-	.	ID=Cre01.g003950.t2.1.v5.5.exon.1;Parent=Cre01.g003950.t2.1.v5.5;pacid=30788428
chromosome_1	phytozomev13	five_prime_UTR	767424	767768	.	-	.	ID=Cre01.g003950.t2.1.v5.5.five_prime_UTR.1;Parent=Cre01.g003950.t2.1.v5.5;pacid=30788428
###
chromosome_1	phytozomev13	gene	767816	771798	.	-	.	ID=Cre01.g004000.v5.5;Name=Cre01.g004000
chromosome_1	phytozomev13	mRNA	767816	771798	.	-	.	ID=Cre01.g004000.t1.2.v5.5;Parent=Cre01.g004000.v5.5;Name=Cre01.g004000.t1.2;pacid=30788914;longest=1
chromosome_1	phytozomev13	three_prime_UTR	767816	768584	.	-	.	ID=Cre01.g004000.t1.2.v5.5.three_prime_UTR.1;Parent=Cre01.g004000.t1.2.v5.5;pacid=30788914
chromosome_1	phytozomev13	exon	767816	768710	.	-	.	ID=Cre01.g004000.t1.2.v5.5.exon.8;Parent=Cre01.g004000.t1.2.v5.5;pacid=30788914
chromosome_1	phytozomev13	CDS	768585	768710	.	-	0	ID=Cre01.g004000.t1.2.v5.5.CDS.8;Parent=Cre01.g004000.t1.2.v5.5;pacid=30788914
chromosome_1	phytozomev13	exon	768989	769096	.	-	.	ID=Cre01.g004000.t1.2.v5.5.exon.7;Parent=Cre01.g004000.t1.2.v5.5;pacid=30788914
chromosome_1	phytozomev13	CDS	768989	769096	.	-	0	ID=Cre01.g004000.t1.2.v5.5.CDS.7;Parent=Cre01.g004000.t1.2.v5.5;pacid=30788914
chromosome_1	phytozomev13	exon	769675	769735	.	-	.	ID=Cre01.g004000.t1.2.v5.5.exon.6;Parent=Cre01.g004000.t1.2.v5.5;pacid=30788914
chromosome_1	phytozomev13	CDS	769675	769735	.	-	1	ID=Cre01.g004000.t1.2.v5.5.CDS.6;Parent=Cre01.g004000.t1.2.v5.5;pacid=30788914
chromosome_1	phytozomev13	exon	770062	770091	.	-	.	ID=Cre01.g004000.t1.2.v5.5.exon.5;Parent=Cre01.g004000.t1.2.v5.5;pacid=30788914
chromosome_1	phytozomev13	CDS	770062	770091	.	-	1	ID=Cre01.g004000.t1.2.v5.5.CDS.5;Parent=Cre01.g004000.t1.2.v5.5;pacid=30788914
chromosome_1	phytozomev13	exon	770288	770318	.	-	.	ID=Cre01.g004000.t1.2.v5.5.exon.4;Parent=Cre01.g004000.t1.2.v5.5;pacid=30788914
chromosome_1	phytozomev13	CDS	770288	770318	.	-	2	ID=Cre01.g004000.t1.2.v5.5.CDS.4;Parent=Cre01.g004000.t1.2.v5.5;pacid=30788914
chromosome_1	phytozomev13	exon	770546	770654	.	-	.	ID=Cre01.g004000.t1.2.v5.5.exon.3;Parent=Cre01.g004000.t1.2.v5.5;pacid=30788914
chromosome_1	phytozomev13	CDS	770546	770654	.	-	0	ID=Cre01.g004000.t1.2.v5.5.CDS.3;Parent=Cre01.g004000.t1.2.v5.5;pacid=30788914
chromosome_1	phytozomev13	exon	770929	771016	.	-	.	ID=Cre01.g004000.t1.2.v5.5.exon.2;Parent=Cre01.g004000.t1.2.v5.5;pacid=30788914
chromosome_1	phytozomev13	CDS	770929	771016	.	-	1	ID=Cre01.g004000.t1.2.v5.5.CDS.2;Parent=Cre01.g004000.t1.2.v5.5;pacid=30788914
chromosome_1	phytozomev13	CDS	771331	771395	.	-	0	ID=Cre01.g004000.t1.2.v5.5.CDS.1;Parent=Cre01.g004000.t1.2.v5.5;pacid=30788914
chromosome_1	phytozomev13	exon	771331	771798	.	-	.	ID=Cre01.g004000.t1.2.v5.5.exon.1;Parent=Cre01.g004000.t1.2.v5.5;pacid=30788914
chromosome_1	phytozomev13	five_prime_UTR	771396	771798	.	-	.	ID=Cre01.g004000.t1.2.v5.5.five_prime_UTR.1;Parent=Cre01.g004000.t1.2.v5.5;pacid=30788914
###
chromosome_1	phytozomev13	gene	779809	782390	.	+	.	ID=Cre01.g004050.v5.5;Name=Cre01.g004050
chromosome_1	phytozomev13	mRNA	779809	782390	.	+	.	ID=Cre01.g004050.t1.2.v5.5;Parent=Cre01.g004050.v5.5;Name=Cre01.g004050.t1.2;pacid=30789672;longest=1
chromosome_1	phytozomev13	exon	779809	780239	.	+	.	ID=Cre01.g004050.t1.2.v5.5.exon.1;Parent=Cre01.g004050.t1.2.v5.5;pacid=30789672
chromosome_1	phytozomev13	five_prime_UTR	779809	780239	.	+	.	ID=Cre01.g004050.t1.2.v5.5.five_prime_UTR.1;Parent=Cre01.g004050.t1.2.v5.5;pacid=30789672
chromosome_1	phytozomev13	five_prime_UTR	781351	781381	.	+	.	ID=Cre01.g004050.t1.2.v5.5.five_prime_UTR.2;Parent=Cre01.g004050.t1.2.v5.5;pacid=30789672
chromosome_1	phytozomev13	exon	781351	781518	.	+	.	ID=Cre01.g004050.t1.2.v5.5.exon.2;Parent=Cre01.g004050.t1.2.v5.5;pacid=30789672
chromosome_1	phytozomev13	CDS	781382	781518	.	+	0	ID=Cre01.g004050.t1.2.v5.5.CDS.1;Parent=Cre01.g004050.t1.2.v5.5;pacid=30789672
chromosome_1	phytozomev13	CDS	781641	781833	.	+	1	ID=Cre01.g004050.t1.2.v5.5.CDS.2;Parent=Cre01.g004050.t1.2.v5.5;pacid=30789672
chromosome_1	phytozomev13	exon	781641	782390	.	+	.	ID=Cre01.g004050.t1.2.v5.5.exon.3;Parent=Cre01.g004050.t1.2.v5.5;pacid=30789672
chromosome_1	phytozomev13	three_prime_UTR	781834	782390	.	+	.	ID=Cre01.g004050.t1.2.v5.5.three_prime_UTR.1;Parent=Cre01.g004050.t1.2.v5.5;pacid=30789672
###
chromosome_1	phytozomev13	gene	782819	804650	.	+	.	ID=Cre01.g004124.v5.5;Name=Cre01.g004124
chromosome_1	phytozomev13	mRNA	782819	804650	.	+	.	ID=Cre01.g004124.t1.1.v5.5;Parent=Cre01.g004124.v5.5;Name=Cre01.g004124.t1.1;pacid=30788731;longest=1
chromosome_1	phytozomev13	five_prime_UTR	782819	783577	.	+	.	ID=Cre01.g004124.t1.1.v5.5.five_prime_UTR.1;Parent=Cre01.g004124.t1.1.v5.5;pacid=30788731
chromosome_1	phytozomev13	exon	782819	783660	.	+	.	ID=Cre01.g004124.t1.1.v5.5.exon.1;Parent=Cre01.g004124.t1.1.v5.5;pacid=30788731
chromosome_1	phytozomev13	CDS	783578	783660	.	+	0	ID=Cre01.g004124.t1.1.v5.5.CDS.1;Parent=Cre01.g004124.t1.1.v5.5;pacid=30788731
chromosome_1	phytozomev13	exon	783954	784020	.	+	.	ID=Cre01.g004124.t1.1.v5.5.exon.2;Parent=Cre01.g004124.t1.1.v5.5;pacid=30788731
chromosome_1	phytozomev13	CDS	783954	784020	.	+	1	ID=Cre01.g004124.t1.1.v5.5.CDS.2;Parent=Cre01.g004124.t1.1.v5.5;pacid=30788731
chromosome_1	phytozomev13	exon	785159	785190	.	+	.	ID=Cre01.g004124.t1.1.v5.5.exon.3;Parent=Cre01.g004124.t1.1.v5.5;pacid=30788731
chromosome_1	phytozomev13	CDS	785159	785190	.	+	0	ID=Cre01.g004124.t1.1.v5.5.CDS.3;Parent=Cre01.g004124.t1.1.v5.5;pacid=30788731
chromosome_1	phytozomev13	exon	785349	785477	.	+	.	ID=Cre01.g004124.t1.1.v5.5.exon.4;Parent=Cre01.g004124.t1.1.v5.5;pacid=30788731
chromosome_1	phytozomev13	CDS	785349	785477	.	+	1	ID=Cre01.g004124.t1.1.v5.5.CDS.4;Parent=Cre01.g004124.t1.1.v5.5;pacid=30788731
chromosome_1	phytozomev13	exon	785668	785716	.	+	.	ID=Cre01.g004124.t1.1.v5.5.exon.5;Parent=Cre01.g004124.t1.1.v5.5;pacid=30788731
chromosome_1	phytozomev13	CDS	785668	785716	.	+	1	ID=Cre01.g004124.t1.1.v5.5.CDS.5;Parent=Cre01.g004124.t1.1.v5.5;pacid=30788731
chromosome_1	phytozomev13	exon	785859	785984	.	+	.	ID=Cre01.g004124.t1.1.v5.5.exon.6;Parent=Cre01.g004124.t1.1.v5.5;pacid=30788731
chromosome_1	phytozomev13	CDS	785859	785984	.	+	0	ID=Cre01.g004124.t1.1.v5.5.CDS.6;Parent=Cre01.g004124.t1.1.v5.5;pacid=30788731
chromosome_1	phytozomev13	exon	786158	786223	.	+	.	ID=Cre01.g004124.t1.1.v5.5.exon.7;Parent=Cre01.g004124.t1.1.v5.5;pacid=30788731
chromosome_1	phytozomev13	CDS	786158	786223	.	+	0	ID=Cre01.g004124.t1.1.v5.5.CDS.7;Parent=Cre01.g004124.t1.1.v5.5;pacid=30788731
chromosome_1	phytozomev13	exon	786322	786388	.	+	.	ID=Cre01.g004124.t1.1.v5.5.exon.8;Parent=Cre01.g004124.t1.1.v5.5;pacid=30788731
chromosome_1	phytozomev13	CDS	786322	786388	.	+	0	ID=Cre01.g004124.t1.1.v5.5.CDS.8;Parent=Cre01.g004124.t1.1.v5.5;pacid=30788731
chromosome_1	phytozomev13	exon	786542	786636	.	+	.	ID=Cre01.g004124.t1.1.v5.5.exon.9;Parent=Cre01.g004124.t1.1.v5.5;pacid=30788731
chromosome_1	phytozomev13	CDS	786542	786636	.	+	2	ID=Cre01.g004124.t1.1.v5.5.CDS.9;Parent=Cre01.g004124.t1.1.v5.5;pacid=30788731
chromosome_1	phytozomev13	exon	786767	786946	.	+	.	ID=Cre01.g004124.t1.1.v5.5.exon.10;Parent=Cre01.g004124.t1.1.v5.5;pacid=30788731
chromosome_1	phytozomev13	CDS	786767	786946	.	+	0	ID=Cre01.g004124.t1.1.v5.5.CDS.10;Parent=Cre01.g004124.t1.1.v5.5;pacid=30788731
chromosome_1	phytozomev13	exon	787087	787331	.	+	.	ID=Cre01.g004124.t1.1.v5.5.exon.11;Parent=Cre01.g004124.t1.1.v5.5;pacid=30788731
chromosome_1	phytozomev13	CDS	787087	787331	.	+	0	ID=Cre01.g004124.t1.1.v5.5.CDS.11;Parent=Cre01.g004124.t1.1.v5.5;pacid=30788731
chromosome_1	phytozomev13	exon	787456	787606	.	+	.	ID=Cre01.g004124.t1.1.v5.5.exon.12;Parent=Cre01.g004124.t1.1.v5.5;pacid=30788731
chromosome_1	phytozomev13	CDS	787456	787606	.	+	1	ID=Cre01.g004124.t1.1.v5.5.CDS.12;Parent=Cre01.g004124.t1.1.v5.5;pacid=30788731
chromosome_1	phytozomev13	exon	787765	787938	.	+	.	ID=Cre01.g004124.t1.1.v5.5.exon.13;Parent=Cre01.g004124.t1.1.v5.5;pacid=30788731
chromosome_1	phytozomev13	CDS	787765	787938	.	+	0	ID=Cre01.g004124.t1.1.v5.5.CDS.13;Parent=Cre01.g004124.t1.1.v5.5;pacid=30788731
chromosome_1	phytozomev13	exon	788140	788192	.	+	.	ID=Cre01.g004124.t1.1.v5.5.exon.14;Parent=Cre01.g004124.t1.1.v5.5;pacid=30788731
chromosome_1	phytozomev13	CDS	788140	788192	.	+	0	ID=Cre01.g004124.t1.1.v5.5.CDS.14;Parent=Cre01.g004124.t1.1.v5.5;pacid=30788731
chromosome_1	phytozomev13	exon	788402	788479	.	+	.	ID=Cre01.g004124.t1.1.v5.5.exon.15;Parent=Cre01.g004124.t1.1.v5.5;pacid=30788731
chromosome_1	phytozomev13	CDS	788402	788479	.	+	1	ID=Cre01.g004124.t1.1.v5.5.CDS.15;Parent=Cre01.g004124.t1.1.v5.5;pacid=30788731
chromosome_1	phytozomev13	exon	788650	788912	.	+	.	ID=Cre01.g004124.t1.1.v5.5.exon.16;Parent=Cre01.g004124.t1.1.v5.5;pacid=30788731
chromosome_1	phytozomev13	CDS	788650	788912	.	+	1	ID=Cre01.g004124.t1.1.v5.5.CDS.16;Parent=Cre01.g004124.t1.1.v5.5;pacid=30788731
chromosome_1	phytozomev13	exon	789048	789161	.	+	.	ID=Cre01.g004124.t1.1.v5.5.exon.17;Parent=Cre01.g004124.t1.1.v5.5;pacid=30788731
chromosome_1	phytozomev13	CDS	789048	789161	.	+	2	ID=Cre01.g004124.t1.1.v5.5.CDS.17;Parent=Cre01.g004124.t1.1.v5.5;pacid=30788731
chromosome_1	phytozomev13	exon	789287	789526	.	+	.	ID=Cre01.g004124.t1.1.v5.5.exon.18;Parent=Cre01.g004124.t1.1.v5.5;pacid=30788731
chromosome_1	phytozomev13	CDS	789287	789526	.	+	2	ID=Cre01.g004124.t1.1.v5.5.CDS.18;Parent=Cre01.g004124.t1.1.v5.5;pacid=30788731
chromosome_1	phytozomev13	exon	789679	789967	.	+	.	ID=Cre01.g004124.t1.1.v5.5.exon.19;Parent=Cre01.g004124.t1.1.v5.5;pacid=30788731
chromosome_1	phytozomev13	CDS	789679	789967	.	+	2	ID=Cre01.g004124.t1.1.v5.5.CDS.19;Parent=Cre01.g004124.t1.1.v5.5;pacid=30788731
chromosome_1	phytozomev13	exon	790082	790206	.	+	.	ID=Cre01.g004124.t1.1.v5.5.exon.20;Parent=Cre01.g004124.t1.1.v5.5;pacid=30788731
chromosome_1	phytozomev13	CDS	790082	790206	.	+	1	ID=Cre01.g004124.t1.1.v5.5.CDS.20;Parent=Cre01.g004124.t1.1.v5.5;pacid=30788731
chromosome_1	phytozomev13	exon	790407	790917	.	+	.	ID=Cre01.g004124.t1.1.v5.5.exon.21;Parent=Cre01.g004124.t1.1.v5.5;pacid=30788731
chromosome_1	phytozomev13	CDS	790407	790917	.	+	2	ID=Cre01.g004124.t1.1.v5.5.CDS.21;Parent=Cre01.g004124.t1.1.v5.5;pacid=30788731
chromosome_1	phytozomev13	exon	791047	791167	.	+	.	ID=Cre01.g004124.t1.1.v5.5.exon.22;Parent=Cre01.g004124.t1.1.v5.5;pacid=30788731
chromosome_1	phytozomev13	CDS	791047	791167	.	+	1	ID=Cre01.g004124.t1.1.v5.5.CDS.22;Parent=Cre01.g004124.t1.1.v5.5;pacid=30788731
chromosome_1	phytozomev13	exon	791287	791402	.	+	.	ID=Cre01.g004124.t1.1.v5.5.exon.23;Parent=Cre01.g004124.t1.1.v5.5;pacid=30788731
chromosome_1	phytozomev13	CDS	791287	791402	.	+	0	ID=Cre01.g004124.t1.1.v5.5.CDS.23;Parent=Cre01.g004124.t1.1.v5.5;pacid=30788731
chromosome_1	phytozomev13	exon	791515	791626	.	+	.	ID=Cre01.g004124.t1.1.v5.5.exon.24;Parent=Cre01.g004124.t1.1.v5.5;pacid=30788731
chromosome_1	phytozomev13	CDS	791515	791626	.	+	1	ID=Cre01.g004124.t1.1.v5.5.CDS.24;Parent=Cre01.g004124.t1.1.v5.5;pacid=30788731
chromosome_1	phytozomev13	exon	791823	792948	.	+	.	ID=Cre01.g004124.t1.1.v5.5.exon.25;Parent=Cre01.g004124.t1.1.v5.5;pacid=30788731
chromosome_1	phytozomev13	CDS	791823	792948	.	+	0	ID=Cre01.g004124.t1.1.v5.5.CDS.25;Parent=Cre01.g004124.t1.1.v5.5;pacid=30788731
chromosome_1	phytozomev13	exon	793174	793331	.	+	.	ID=Cre01.g004124.t1.1.v5.5.exon.26;Parent=Cre01.g004124.t1.1.v5.5;pacid=30788731
chromosome_1	phytozomev13	CDS	793174	793331	.	+	2	ID=Cre01.g004124.t1.1.v5.5.CDS.26;Parent=Cre01.g004124.t1.1.v5.5;pacid=30788731
chromosome_1	phytozomev13	exon	793521	793841	.	+	.	ID=Cre01.g004124.t1.1.v5.5.exon.27;Parent=Cre01.g004124.t1.1.v5.5;pacid=30788731
chromosome_1	phytozomev13	CDS	793521	793841	.	+	0	ID=Cre01.g004124.t1.1.v5.5.CDS.27;Parent=Cre01.g004124.t1.1.v5.5;pacid=30788731
chromosome_1	phytozomev13	exon	793978	794121	.	+	.	ID=Cre01.g004124.t1.1.v5.5.exon.28;Parent=Cre01.g004124.t1.1.v5.5;pacid=30788731
chromosome_1	phytozomev13	CDS	793978	794121	.	+	0	ID=Cre01.g004124.t1.1.v5.5.CDS.28;Parent=Cre01.g004124.t1.1.v5.5;pacid=30788731
chromosome_1	phytozomev13	exon	794281	794376	.	+	.	ID=Cre01.g004124.t1.1.v5.5.exon.29;Parent=Cre01.g004124.t1.1.v5.5;pacid=30788731
chromosome_1	phytozomev13	CDS	794281	794376	.	+	0	ID=Cre01.g004124.t1.1.v5.5.CDS.29;Parent=Cre01.g004124.t1.1.v5.5;pacid=30788731
chromosome_1	phytozomev13	exon	794498	794539	.	+	.	ID=Cre01.g004124.t1.1.v5.5.exon.30;Parent=Cre01.g004124.t1.1.v5.5;pacid=30788731
chromosome_1	phytozomev13	CDS	794498	794539	.	+	0	ID=Cre01.g004124.t1.1.v5.5.CDS.30;Parent=Cre01.g004124.t1.1.v5.5;pacid=30788731
chromosome_1	phytozomev13	exon	794793	794898	.	+	.	ID=Cre01.g004124.t1.1.v5.5.exon.31;Parent=Cre01.g004124.t1.1.v5.5;pacid=30788731
chromosome_1	phytozomev13	CDS	794793	794898	.	+	0	ID=Cre01.g004124.t1.1.v5.5.CDS.31;Parent=Cre01.g004124.t1.1.v5.5;pacid=30788731
chromosome_1	phytozomev13	exon	796020	796051	.	+	.	ID=Cre01.g004124.t1.1.v5.5.exon.32;Parent=Cre01.g004124.t1.1.v5.5;pacid=30788731
chromosome_1	phytozomev13	CDS	796020	796051	.	+	2	ID=Cre01.g004124.t1.1.v5.5.CDS.32;Parent=Cre01.g004124.t1.1.v5.5;pacid=30788731
chromosome_1	phytozomev13	exon	796244	796276	.	+	.	ID=Cre01.g004124.t1.1.v5.5.exon.33;Parent=Cre01.g004124.t1.1.v5.5;pacid=30788731
chromosome_1	phytozomev13	CDS	796244	796276	.	+	0	ID=Cre01.g004124.t1.1.v5.5.CDS.33;Parent=Cre01.g004124.t1.1.v5.5;pacid=30788731
chromosome_1	phytozomev13	exon	796458	796515	.	+	.	ID=Cre01.g004124.t1.1.v5.5.exon.34;Parent=Cre01.g004124.t1.1.v5.5;pacid=30788731
chromosome_1	phytozomev13	CDS	796458	796515	.	+	0	ID=Cre01.g004124.t1.1.v5.5.CDS.34;Parent=Cre01.g004124.t1.1.v5.5;pacid=30788731
chromosome_1	phytozomev13	exon	796666	796721	.	+	.	ID=Cre01.g004124.t1.1.v5.5.exon.35;Parent=Cre01.g004124.t1.1.v5.5;pacid=30788731
chromosome_1	phytozomev13	CDS	796666	796721	.	+	2	ID=Cre01.g004124.t1.1.v5.5.CDS.35;Parent=Cre01.g004124.t1.1.v5.5;pacid=30788731
chromosome_1	phytozomev13	exon	797572	797616	.	+	.	ID=Cre01.g004124.t1.1.v5.5.exon.36;Parent=Cre01.g004124.t1.1.v5.5;pacid=30788731
chromosome_1	phytozomev13	CDS	797572	797616	.	+	0	ID=Cre01.g004124.t1.1.v5.5.CDS.36;Parent=Cre01.g004124.t1.1.v5.5;pacid=30788731
chromosome_1	phytozomev13	exon	797738	797878	.	+	.	ID=Cre01.g004124.t1.1.v5.5.exon.37;Parent=Cre01.g004124.t1.1.v5.5;pacid=30788731
chromosome_1	phytozomev13	CDS	797738	797878	.	+	0	ID=Cre01.g004124.t1.1.v5.5.CDS.37;Parent=Cre01.g004124.t1.1.v5.5;pacid=30788731
chromosome_1	phytozomev13	exon	798020	798067	.	+	.	ID=Cre01.g004124.t1.1.v5.5.exon.38;Parent=Cre01.g004124.t1.1.v5.5;pacid=30788731
chromosome_1	phytozomev13	CDS	798020	798067	.	+	0	ID=Cre01.g004124.t1.1.v5.5.CDS.38;Parent=Cre01.g004124.t1.1.v5.5;pacid=30788731
chromosome_1	phytozomev13	exon	798386	798780	.	+	.	ID=Cre01.g004124.t1.1.v5.5.exon.39;Parent=Cre01.g004124.t1.1.v5.5;pacid=30788731
chromosome_1	phytozomev13	CDS	798386	798780	.	+	0	ID=Cre01.g004124.t1.1.v5.5.CDS.39;Parent=Cre01.g004124.t1.1.v5.5;pacid=30788731
chromosome_1	phytozomev13	exon	798953	799182	.	+	.	ID=Cre01.g004124.t1.1.v5.5.exon.40;Parent=Cre01.g004124.t1.1.v5.5;pacid=30788731
chromosome_1	phytozomev13	CDS	798953	799182	.	+	1	ID=Cre01.g004124.t1.1.v5.5.CDS.40;Parent=Cre01.g004124.t1.1.v5.5;pacid=30788731
chromosome_1	phytozomev13	exon	799370	799383	.	+	.	ID=Cre01.g004124.t1.1.v5.5.exon.41;Parent=Cre01.g004124.t1.1.v5.5;pacid=30788731
chromosome_1	phytozomev13	CDS	799370	799383	.	+	2	ID=Cre01.g004124.t1.1.v5.5.CDS.41;Parent=Cre01.g004124.t1.1.v5.5;pacid=30788731
chromosome_1	phytozomev13	exon	799553	799633	.	+	.	ID=Cre01.g004124.t1.1.v5.5.exon.42;Parent=Cre01.g004124.t1.1.v5.5;pacid=30788731
chromosome_1	phytozomev13	CDS	799553	799633	.	+	0	ID=Cre01.g004124.t1.1.v5.5.CDS.42;Parent=Cre01.g004124.t1.1.v5.5;pacid=30788731
chromosome_1	phytozomev13	exon	799865	799991	.	+	.	ID=Cre01.g004124.t1.1.v5.5.exon.43;Parent=Cre01.g004124.t1.1.v5.5;pacid=30788731
chromosome_1	phytozomev13	CDS	799865	799991	.	+	0	ID=Cre01.g004124.t1.1.v5.5.CDS.43;Parent=Cre01.g004124.t1.1.v5.5;pacid=30788731
chromosome_1	phytozomev13	exon	800193	800299	.	+	.	ID=Cre01.g004124.t1.1.v5.5.exon.44;Parent=Cre01.g004124.t1.1.v5.5;pacid=30788731
chromosome_1	phytozomev13	CDS	800193	800299	.	+	2	ID=Cre01.g004124.t1.1.v5.5.CDS.44;Parent=Cre01.g004124.t1.1.v5.5;pacid=30788731
chromosome_1	phytozomev13	exon	800416	800484	.	+	.	ID=Cre01.g004124.t1.1.v5.5.exon.45;Parent=Cre01.g004124.t1.1.v5.5;pacid=30788731
chromosome_1	phytozomev13	CDS	800416	800484	.	+	0	ID=Cre01.g004124.t1.1.v5.5.CDS.45;Parent=Cre01.g004124.t1.1.v5.5;pacid=30788731
chromosome_1	phytozomev13	exon	800703	800810	.	+	.	ID=Cre01.g004124.t1.1.v5.5.exon.46;Parent=Cre01.g004124.t1.1.v5.5;pacid=30788731
chromosome_1	phytozomev13	CDS	800703	800810	.	+	0	ID=Cre01.g004124.t1.1.v5.5.CDS.46;Parent=Cre01.g004124.t1.1.v5.5;pacid=30788731
chromosome_1	phytozomev13	exon	801326	801392	.	+	.	ID=Cre01.g004124.t1.1.v5.5.exon.47;Parent=Cre01.g004124.t1.1.v5.5;pacid=30788731
chromosome_1	phytozomev13	CDS	801326	801392	.	+	0	ID=Cre01.g004124.t1.1.v5.5.CDS.47;Parent=Cre01.g004124.t1.1.v5.5;pacid=30788731
chromosome_1	phytozomev13	exon	801561	801664	.	+	.	ID=Cre01.g004124.t1.1.v5.5.exon.48;Parent=Cre01.g004124.t1.1.v5.5;pacid=30788731
chromosome_1	phytozomev13	CDS	801561	801664	.	+	2	ID=Cre01.g004124.t1.1.v5.5.CDS.48;Parent=Cre01.g004124.t1.1.v5.5;pacid=30788731
chromosome_1	phytozomev13	exon	801835	802094	.	+	.	ID=Cre01.g004124.t1.1.v5.5.exon.49;Parent=Cre01.g004124.t1.1.v5.5;pacid=30788731
chromosome_1	phytozomev13	CDS	801835	802094	.	+	0	ID=Cre01.g004124.t1.1.v5.5.CDS.49;Parent=Cre01.g004124.t1.1.v5.5;pacid=30788731
chromosome_1	phytozomev13	CDS	802259	802328	.	+	1	ID=Cre01.g004124.t1.1.v5.5.CDS.50;Parent=Cre01.g004124.t1.1.v5.5;pacid=30788731
chromosome_1	phytozomev13	exon	802259	804650	.	+	.	ID=Cre01.g004124.t1.1.v5.5.exon.50;Parent=Cre01.g004124.t1.1.v5.5;pacid=30788731
chromosome_1	phytozomev13	three_prime_UTR	802329	804650	.	+	.	ID=Cre01.g004124.t1.1.v5.5.three_prime_UTR.1;Parent=Cre01.g004124.t1.1.v5.5;pacid=30788731
chromosome_1	phytozomev13	mRNA	782819	804650	.	+	.	ID=Cre01.g004124.t2.1.v5.5;Parent=Cre01.g004124.v5.5;Name=Cre01.g004124.t2.1;pacid=30788732;longest=0
chromosome_1	phytozomev13	five_prime_UTR	782819	783577	.	+	.	ID=Cre01.g004124.t2.1.v5.5.five_prime_UTR.1;Parent=Cre01.g004124.t2.1.v5.5;pacid=30788732
chromosome_1	phytozomev13	exon	782819	783660	.	+	.	ID=Cre01.g004124.t2.1.v5.5.exon.1;Parent=Cre01.g004124.t2.1.v5.5;pacid=30788732
chromosome_1	phytozomev13	CDS	783578	783660	.	+	0	ID=Cre01.g004124.t2.1.v5.5.CDS.1;Parent=Cre01.g004124.t2.1.v5.5;pacid=30788732
chromosome_1	phytozomev13	exon	783954	784020	.	+	.	ID=Cre01.g004124.t2.1.v5.5.exon.2;Parent=Cre01.g004124.t2.1.v5.5;pacid=30788732
chromosome_1	phytozomev13	CDS	783954	784020	.	+	1	ID=Cre01.g004124.t2.1.v5.5.CDS.2;Parent=Cre01.g004124.t2.1.v5.5;pacid=30788732
chromosome_1	phytozomev13	exon	785159	785190	.	+	.	ID=Cre01.g004124.t2.1.v5.5.exon.3;Parent=Cre01.g004124.t2.1.v5.5;pacid=30788732
chromosome_1	phytozomev13	CDS	785159	785190	.	+	0	ID=Cre01.g004124.t2.1.v5.5.CDS.3;Parent=Cre01.g004124.t2.1.v5.5;pacid=30788732
chromosome_1	phytozomev13	exon	785349	785477	.	+	.	ID=Cre01.g004124.t2.1.v5.5.exon.4;Parent=Cre01.g004124.t2.1.v5.5;pacid=30788732
chromosome_1	phytozomev13	CDS	785349	785477	.	+	1	ID=Cre01.g004124.t2.1.v5.5.CDS.4;Parent=Cre01.g004124.t2.1.v5.5;pacid=30788732
chromosome_1	phytozomev13	exon	785668	785716	.	+	.	ID=Cre01.g004124.t2.1.v5.5.exon.5;Parent=Cre01.g004124.t2.1.v5.5;pacid=30788732
chromosome_1	phytozomev13	CDS	785668	785716	.	+	1	ID=Cre01.g004124.t2.1.v5.5.CDS.5;Parent=Cre01.g004124.t2.1.v5.5;pacid=30788732
chromosome_1	phytozomev13	exon	785859	785984	.	+	.	ID=Cre01.g004124.t2.1.v5.5.exon.6;Parent=Cre01.g004124.t2.1.v5.5;pacid=30788732
chromosome_1	phytozomev13	CDS	785859	785984	.	+	0	ID=Cre01.g004124.t2.1.v5.5.CDS.6;Parent=Cre01.g004124.t2.1.v5.5;pacid=30788732
chromosome_1	phytozomev13	exon	786158	786223	.	+	.	ID=Cre01.g004124.t2.1.v5.5.exon.7;Parent=Cre01.g004124.t2.1.v5.5;pacid=30788732
chromosome_1	phytozomev13	CDS	786158	786223	.	+	0	ID=Cre01.g004124.t2.1.v5.5.CDS.7;Parent=Cre01.g004124.t2.1.v5.5;pacid=30788732
chromosome_1	phytozomev13	exon	786322	786388	.	+	.	ID=Cre01.g004124.t2.1.v5.5.exon.8;Parent=Cre01.g004124.t2.1.v5.5;pacid=30788732
chromosome_1	phytozomev13	CDS	786322	786388	.	+	0	ID=Cre01.g004124.t2.1.v5.5.CDS.8;Parent=Cre01.g004124.t2.1.v5.5;pacid=30788732
chromosome_1	phytozomev13	exon	786542	786636	.	+	.	ID=Cre01.g004124.t2.1.v5.5.exon.9;Parent=Cre01.g004124.t2.1.v5.5;pacid=30788732
chromosome_1	phytozomev13	CDS	786542	786636	.	+	2	ID=Cre01.g004124.t2.1.v5.5.CDS.9;Parent=Cre01.g004124.t2.1.v5.5;pacid=30788732
chromosome_1	phytozomev13	exon	786767	786946	.	+	.	ID=Cre01.g004124.t2.1.v5.5.exon.10;Parent=Cre01.g004124.t2.1.v5.5;pacid=30788732
chromosome_1	phytozomev13	CDS	786767	786946	.	+	0	ID=Cre01.g004124.t2.1.v5.5.CDS.10;Parent=Cre01.g004124.t2.1.v5.5;pacid=30788732
chromosome_1	phytozomev13	exon	787087	787331	.	+	.	ID=Cre01.g004124.t2.1.v5.5.exon.11;Parent=Cre01.g004124.t2.1.v5.5;pacid=30788732
chromosome_1	phytozomev13	CDS	787087	787331	.	+	0	ID=Cre01.g004124.t2.1.v5.5.CDS.11;Parent=Cre01.g004124.t2.1.v5.5;pacid=30788732
chromosome_1	phytozomev13	exon	787456	787606	.	+	.	ID=Cre01.g004124.t2.1.v5.5.exon.12;Parent=Cre01.g004124.t2.1.v5.5;pacid=30788732
chromosome_1	phytozomev13	CDS	787456	787606	.	+	1	ID=Cre01.g004124.t2.1.v5.5.CDS.12;Parent=Cre01.g004124.t2.1.v5.5;pacid=30788732
chromosome_1	phytozomev13	exon	787765	787938	.	+	.	ID=Cre01.g004124.t2.1.v5.5.exon.13;Parent=Cre01.g004124.t2.1.v5.5;pacid=30788732
chromosome_1	phytozomev13	CDS	787765	787938	.	+	0	ID=Cre01.g004124.t2.1.v5.5.CDS.13;Parent=Cre01.g004124.t2.1.v5.5;pacid=30788732
chromosome_1	phytozomev13	exon	788140	788192	.	+	.	ID=Cre01.g004124.t2.1.v5.5.exon.14;Parent=Cre01.g004124.t2.1.v5.5;pacid=30788732
chromosome_1	phytozomev13	CDS	788140	788192	.	+	0	ID=Cre01.g004124.t2.1.v5.5.CDS.14;Parent=Cre01.g004124.t2.1.v5.5;pacid=30788732
chromosome_1	phytozomev13	exon	788402	788479	.	+	.	ID=Cre01.g004124.t2.1.v5.5.exon.15;Parent=Cre01.g004124.t2.1.v5.5;pacid=30788732
chromosome_1	phytozomev13	CDS	788402	788479	.	+	1	ID=Cre01.g004124.t2.1.v5.5.CDS.15;Parent=Cre01.g004124.t2.1.v5.5;pacid=30788732
chromosome_1	phytozomev13	exon	788650	788912	.	+	.	ID=Cre01.g004124.t2.1.v5.5.exon.16;Parent=Cre01.g004124.t2.1.v5.5;pacid=30788732
chromosome_1	phytozomev13	CDS	788650	788912	.	+	1	ID=Cre01.g004124.t2.1.v5.5.CDS.16;Parent=Cre01.g004124.t2.1.v5.5;pacid=30788732
chromosome_1	phytozomev13	exon	789048	789161	.	+	.	ID=Cre01.g004124.t2.1.v5.5.exon.17;Parent=Cre01.g004124.t2.1.v5.5;pacid=30788732
chromosome_1	phytozomev13	CDS	789048	789161	.	+	2	ID=Cre01.g004124.t2.1.v5.5.CDS.17;Parent=Cre01.g004124.t2.1.v5.5;pacid=30788732
chromosome_1	phytozomev13	exon	789287	789526	.	+	.	ID=Cre01.g004124.t2.1.v5.5.exon.18;Parent=Cre01.g004124.t2.1.v5.5;pacid=30788732
chromosome_1	phytozomev13	CDS	789287	789526	.	+	2	ID=Cre01.g004124.t2.1.v5.5.CDS.18;Parent=Cre01.g004124.t2.1.v5.5;pacid=30788732
chromosome_1	phytozomev13	exon	789679	789967	.	+	.	ID=Cre01.g004124.t2.1.v5.5.exon.19;Parent=Cre01.g004124.t2.1.v5.5;pacid=30788732
chromosome_1	phytozomev13	CDS	789679	789967	.	+	2	ID=Cre01.g004124.t2.1.v5.5.CDS.19;Parent=Cre01.g004124.t2.1.v5.5;pacid=30788732
[truncated: 54,571,341 more chars]
